# Supplementary material for: Structural basis for the bi-specificity of USP25 and USP28 inhibitors
Source: EMBO Rep. 2024 May 30;25(7):2950–73. doi: 10.1038/s44319-024-00167-w (PMC11239673; doi:10.1038/s44319-024-00167-w)
Supplement: Supplementary file 4 — Source data Fig. 2 [file 44319_2024_167_MOESM4_ESM.zip]

Archive with 3 entries (2 files):
- EMBOR-2023-58480V2-Source_Data_for_Figure_2/
- EMBOR-2023-58480V2-Source_Data_for_Figure_2/EMBOR-2023-58480V1_SourceDataForFigure2A-1.pse
- EMBOR-2023-58480V2-Source_Data_for_Figure_2/EMBOR-2023-58480V1_SourceDataForFigure2A-2.pse
