# Supplementary material for: Structural basis for the bi-specificity of USP25 and USP28 inhibitors
Source: EMBO Rep. 2024 May 30;25(7):2950–73. doi: 10.1038/s44319-024-00167-w (PMC11239673; doi:10.1038/s44319-024-00167-w)
Supplement: Supplementary file 5 — Source data Fig. 3 [file 44319_2024_167_MOESM5_ESM.zip › EMBOR-2023-58480V2-Source_Data_for_Figure_3/EMBOR-2023-58480V2-Figure_3_Source_Data-sd.xlsx]

## Sheet: Raw Data
	20 µM USP25-fl DMSO control - replicate 1				20 µM USP25-fl DMSO control - replicate 2				20 µM USP25-fl DMSO control - replicate 3				20 µM USP25-fl DMSO control - replicate 4					20 µM USP25-fl + 60 µM AZ1 - replicate 1				20 µM USP25-fl + 60 µM AZ1 - replicate 2				20 µM USP25-fl + 60 µM AZ1 - replicate 3					20 µM USP25-fl + 60 µM VSM - replicate 1				20 µM USP25-fl + 60 µM VSM - replicate 2				20 µM USP25-fl + 60 µM VSM - replicate 3					20 µM USP25-fl + 60 µM FT206 - replicate 1				20 µM USP25-fl + 60 µM FT206 - replicate 2
	V [mL]	dRI	V [mL]	MW [kDa]	V [mL]	dRI	V [mL]	MW [kDa]	V [mL]	dRI	V [mL]	MW [kDa]	V [mL]	dRI	V [mL]	MW [kDa]		V [mL]	dRI	V [mL]	MW [kDa]	V [mL]	dRI	V [mL]	MW [kDa]	V [mL]	dRI	V [mL]	MW [kDa]		V [mL]	dRI	V [mL]	MW [kDa]	V [mL]	dRI	V [mL]	MW [kDa]	V [mL]	dRI	V [mL]	MW [kDa]		V [mL]	dRI	V [mL]	MW [kDa]	V [mL]	dRI
	-0.23	5.485e-07	10.506	603.604	-0.23	-7.1899e-07	10.504	548.977	-0.23	4.3308e-08	10.5026	593.127	-0.23	-4.2718e-07	10.5012	623.732		-0.23	5.92783e-07	10.5065	728.674	-0.23	3.05834e-07	10.5083	650.608	-0.23	6.25348e-07	10.5006	659.84		-0.23	3.80608e-07	10.5051	684.868	-0.23	4.70601e-07	10.504	706.701	-0.23	3.92938e-07	10.5083	673.815		-0.23	8.05891e-07	10.5012	707.282	-0.23	7.16148e-07
	-0.2221	5.00248e-07	10.5144	598.964	-0.22211	-7.17626e-07	10.5124	550.419	-0.22211	9.19272e-09	10.511	594.702	-0.22211	-4.45621e-07	10.5097	626.626		-0.2221	5.45279e-07	10.5149	724.868	-0.22211	3.01394e-07	10.5167	646.961	-0.22211	5.59634e-07	10.509	662.474		-0.00719	-1.99268e-08	10.5135	687.262	-0.22211	4.43428e-07	10.5124	706.722	-0.22211	3.55035e-07	10.5167	668.67		-0.22211	7.24562e-07	10.5097	701.037	-0.22211	6.60863e-07
	-0.21421	4.49749e-07	10.5229	594.879	-0.21422	-7.1983e-07	10.5208	548.284	-0.21421	3.54923e-09	10.5194	588.155	-0.21421	-4.58101e-07	10.5181	621.569		-0.21421	5.16582e-07	10.5233	722.809	-0.21421	2.94474e-07	10.5251	646.86	-0.21421	5.05632e-07	10.5174	657.671		0.000699996	-2.17336e-08	10.5219	690.24	-0.21421	4.33523e-07	10.5208	702.203	-0.21421	3.16729e-07	10.5251	667.774		-0.21422	6.69788e-07	10.5181	700.783	-0.21421	6.20016e-07
	-0.20632	4.06827e-07	10.5313	592.363	-0.20632	-7.22034e-07	10.5292	547.932	-0.20632	-5.70921e-09	10.5279	582.206	-0.20632	-4.67943e-07	10.5265	618.027		-0.20631	4.76085e-07	10.5317	720.581	-0.20632	2.57282e-07	10.5335	642.648	-0.20632	4.59421e-07	10.5258	650.785		0.00859	-2.41579e-08	10.5304	682.669	-0.20632	4.06658e-07	10.5292	696.262	-0.20632	2.81686e-07	10.5335	664.961		-0.20632	6.3504e-07	10.5265	700.531	-0.20632	5.74533e-07
	-0.19842	3.71582e-07	10.5397	587.49	-0.19843	-7.43699e-07	10.5376	546.731	-0.19842	-4.15651e-08	10.5363	581.135	-0.19843	-4.7952e-07	10.5349	616.235		-0.19842	4.28807e-07	10.5401	713.892	-0.19842	2.21385e-07	10.542	638.674	-0.19842	4.20272e-07	10.5342	644.458		0.01649	-3.07079e-08	10.5388	675.285	-0.19842	3.65659e-07	10.5376	692.6	-0.19842	2.52969e-07	10.542	659.78		-0.19843	5.90183e-07	10.5349	696.637	-0.19842	5.21954e-07
	-0.19053	3.37315e-07	10.5481	584.594	-0.19053	-7.59527e-07	10.546	540.539	-0.19053	-7.95017e-08	10.5447	575.282	-0.19053	-4.91959e-07	10.5433	608.456		-0.19053	3.85241e-07	10.5486	707.517	-0.19053	1.91115e-07	10.5504	634.16	-0.19053	3.85088e-07	10.5427	639.409		0.02438	-3.44259e-08	10.5472	666.017	-0.19053	3.27773e-07	10.5461	689.613	-0.19053	2.23963e-07	10.5504	655.851		-0.19053	5.36131e-07	10.5433	693.066	-0.19053	4.77404e-07
	-0.18263	3.03956e-07	10.5565	582.936	-0.18263	-7.74732e-07	10.5545	538.778	-0.18263	-1.14691e-07	10.5531	571.699	-0.18263	-5.00002e-07	10.5517	605.483		-0.18263	3.43353e-07	10.557	705.46	-0.18263	1.60701e-07	10.5588	634.206	-0.18263	3.49594e-07	10.5511	636.044		0.03228	-5.1129e-08	10.5556	657.305	-0.18263	2.94754e-07	10.5545	681.139	-0.18263	1.93767e-07	10.5588	650.322		-0.18263	4.89569e-07	10.5517	687.905	-0.18263	4.35714e-07
	-0.17473	2.73583e-07	10.5649	577.606	-0.17474	-7.91495e-07	10.5629	535.261	-0.17474	-1.48146e-07	10.5615	571.749	-0.17474	-5.06471e-07	10.5602	603.279		-0.17473	3.07455e-07	10.5654	703.1	-0.17474	1.32656e-07	10.5672	627.055	-0.17474	3.17069e-07	10.5595	633.148		0.04017	-6.74383e-08	10.564	655.558	-0.17473	2.68255e-07	10.5629	675.179	-0.17474	1.70088e-07	10.5672	649.534		-0.17474	4.44582e-07	10.5602	681.989	-0.17474	3.9502e-07
	-0.16684	2.48095e-07	10.5733	573.942	-0.16684	-8.05583e-07	10.5713	533.763	-0.16684	-1.77462e-07	10.5699	568.53	-0.16684	-5.14007e-07	10.5686	599.548		-0.16684	2.77498e-07	10.5738	696.012	-0.16684	1.09467e-07	10.5756	622.289	-0.16684	2.89926e-07	10.5679	632.982		0.04807	-6.7548e-08	10.5724	661.761	-0.16684	2.44525e-07	10.5713	672.741	-0.16684	1.48446e-07	10.5756	644.576		-0.16684	4.02992e-07	10.5686	680.11	-0.16684	3.59146e-07
	-0.15894	2.27898e-07	10.5818	570.55	-0.15895	-8.13936e-07	10.5797	529.199	-0.15895	-2.00169e-07	10.5784	565.918	-0.15895	-5.21459e-07	10.577	593.918		-0.15894	2.49109e-07	10.5822	693.177	-0.15895	8.93204e-08	10.584	618.593	-0.15895	2.62523e-07	10.5763	626.99		0.05597	-6.76577e-08	10.5809	656.405	-0.15895	2.19138e-07	10.5797	670.634	-0.15895	1.29289e-07	10.584	641.734		-0.15895	3.68494e-07	10.577	681.276	-0.15895	3.27839e-07
	-0.15105	2.07431e-07	10.5902	567.282	-0.15106	-8.18887e-07	10.5881	528.836	-0.15105	-2.22068e-07	10.5868	563.271	-0.15105	-5.29438e-07	10.5854	588.096		-0.15105	2.20077e-07	10.5906	691.96	-0.15105	7.22067e-08	10.5925	623.047	-0.15105	2.35799e-07	10.5847	624.054		0.06386	-7.09122e-08	10.5893	653.514	-0.15105	1.95072e-07	10.5881	665.773	-0.15105	1.11559e-07	10.5925	638.217		-0.15105	3.37567e-07	10.5854	676.487	-0.15105	3.00249e-07
	-0.14316	1.84911e-07	10.5986	564.028	-0.14316	-8.27116e-07	10.5966	526.432	-0.14316	-2.45548e-07	10.5952	556.238	-0.14316	-5.34597e-07	10.5938	583.982		-0.14315	1.93217e-07	10.5991	686.133	-0.14316	5.42182e-08	10.6009	618.759	-0.14316	2.11841e-07	10.5931	620.441		0.07175	-7.1074e-08	10.5977	648.973	-0.14316	1.75071e-07	10.5966	665.252	-0.14316	9.32958e-08	10.6009	634.552		-0.14316	3.08048e-07	10.5938	671.346	-0.14316	2.74015e-07
	-0.13526	1.66359e-07	10.607	562.335	-0.13527	-8.37929e-07	10.605	523.885	-0.13526	-2.68635e-07	10.6036	553.747	-0.13527	-5.39625e-07	10.6022	580.032		-0.13526	1.69762e-07	10.6075	684.54	-0.13526	3.69152e-08	10.6093	612.771	-0.13526	1.91932e-07	10.6016	616.067		0.07965	-7.12359e-08	10.6061	640.924	-0.13526	1.5823e-07	10.605	666.392	-0.13526	7.70249e-08	10.6093	627.758		-0.13527	2.77942e-07	10.6022	665.35	-0.13526	2.48797e-07
	-0.12737	1.51583e-07	10.6154	557.355	-0.12737	-8.47794e-07	10.6134	521.003	-0.12737	-2.86495e-07	10.612	549.689	-0.12737	-5.47827e-07	10.6107	577.43		-0.12737	1.50342e-07	10.6159	682.424	-0.12737	2.38926e-08	10.6177	613.559	-0.12737	1.76366e-07	10.61	613.642		0.08754	-7.54945e-08	10.6145	636.357	-0.12737	1.41429e-07	10.6134	658.257	-0.12737	6.31704e-08	10.6177	622.678		-0.12737	2.49915e-07	10.6107	659.9	-0.12737	2.25461e-07
	-0.11948	1.35562e-07	10.6239	554.495	-0.11948	-8.58005e-07	10.6218	517.96	-0.11947	-3.01859e-07	10.6204	548.129	-0.11948	-5.54144e-07	10.6191	576.868		-0.11947	1.31072e-07	10.6243	679.606	-0.11947	1.01863e-08	10.6261	610.853	-0.11947	1.59556e-07	10.6184	612.033		0.09544	-7.91299e-08	10.6229	633.489	-0.11948	1.24049e-07	10.6218	654.825	-0.11947	5.14165e-08	10.6261	617.3		-0.11948	2.26627e-07	10.6191	657.422	-0.11947	2.05392e-07
	-0.11158	1.19399e-07	10.6323	551.347	-0.11158	-8.72332e-07	10.6302	517.251	-0.11158	-3.18516e-07	10.6289	546.623	-0.11158	-5.57919e-07	10.6275	569.55		-0.11158	1.10269e-07	10.6327	671.669	-0.11158	-5.38999e-09	10.6346	605.892	-0.11158	1.419e-07	10.6268	612.114		0.10333	-8.00406e-08	10.6314	631.349	-0.11158	1.09054e-07	10.6302	648.155	-0.11158	3.92816e-08	10.6346	618.999		-0.11158	2.06433e-07	10.6275	656.041	-0.11158	1.88167e-07
	-0.10368	1.05842e-07	10.6407	550.204	-0.10368	-8.87458e-07	10.6386	515.099	-0.10368	-3.33849e-07	10.6373	546.838	-0.10368	-5.61107e-07	10.6359	564.813		-0.10368	9.35567e-08	10.6411	667.792	-0.10368	-1.89712e-08	10.643	599.968	-0.10368	1.26508e-07	10.6352	612.365		0.11122	-8.17917e-08	10.6398	626.461	-0.10368	9.81139e-08	10.6387	641.466	-0.10368	2.6352e-08	10.643	617.129		-0.10368	1.85336e-07	10.6359	653.907	-0.10368	1.70006e-07
	-0.09578	9.42052e-08	10.6491	546.215	-0.09579	-9.01006e-07	10.6471	512.097	-0.09579	-3.46669e-07	10.6457	541.565	-0.09579	-5.66749e-07	10.6443	562.695		-0.09578	8.13144e-08	10.6496	663.039	-0.09579	-2.96255e-08	10.6514	599.26	-0.09579	1.13063e-07	10.6437	606.276		0.11912	-8.68273e-08	10.6482	622.896	-0.09579	8.62245e-08	10.6471	645.413	-0.09579	1.62019e-08	10.6514	612.917		-0.09579	1.64619e-07	10.6443	649.303	-0.09579	1.52578e-07
	-0.08789	8.38818e-08	10.6575	543.278	-0.0879	-9.14934e-07	10.6555	511.113	-0.08789	-3.55901e-07	10.6541	539.651	-0.08789	-5.72095e-07	10.6527	562.321		-0.08789	6.67524e-08	10.658	663.3	-0.08789	-3.66487e-08	10.6598	599.475	-0.08789	9.93542e-08	10.6521	601.099		0.12702	-9.02455e-08	10.6566	622.936	-0.08789	7.36872e-08	10.6555	640.903	-0.08789	9.28862e-09	10.6598	610.317		-0.08789	1.47554e-07	10.6527	646.017	-0.08789	1.37983e-07
	-0.08	7.48325e-08	10.6659	541.022	-0.08	-9.2435e-07	10.6639	510.345	-0.08	-3.65615e-07	10.6625	537.84	-0.08	-5.73157e-07	10.6612	559.122		-0.07999	5.14448e-08	10.6664	660.461	-0.08	-4.27015e-08	10.6682	598.864	-0.08	8.68197e-08	10.6605	596.519		0.13491	-9.07436e-08	10.665	623.548	-0.08	6.34255e-08	10.6639	635.2	-0.08	-1.52417e-10	10.6682	608.048		-0.08	1.33814e-07	10.6612	644.575	-0.08	1.2502e-07
	-0.0721	6.52087e-08	10.6744	538.042	-0.07211	-9.30747e-07	10.6723	509.036	-0.0721	-3.76919e-07	10.6709	535.747	-0.07211	-5.72213e-07	10.6696	554.204		-0.0721	3.856e-08	10.6748	657.513	-0.0721	-5.16674e-08	10.6766	596.993	-0.0721	7.56763e-08	10.6689	594.488		0.14281	-9.59443e-08	10.6735	615.482	-0.0721	5.32093e-08	10.6723	630.652	-0.0721	-1.10466e-08	10.6766	603.985		-0.07211	1.19577e-07	10.6696	639.562	-0.0721	1.11113e-07
	-0.06421	5.51165e-08	10.6828	534.223	-0.06421	-9.34543e-07	10.6807	508.035	-0.06421	-3.86878e-07	10.6794	530.779	-0.06421	-5.71913e-07	10.678	550.178		-0.06421	2.74635e-08	10.6832	656.209	-0.06421	-6.07732e-08	10.6851	593.84	-0.06421	6.63701e-08	10.6773	591.601		0.1507	-9.8144e-08	10.6819	609.101	-0.06421	4.53175e-08	10.6807	628.046	-0.06421	-1.91938e-08	10.6851	601.207		-0.06421	1.05256e-07	10.678	636.515	-0.06421	9.74509e-08
	-0.05631	4.87728e-08	10.6912	532.334	-0.05632	-9.3069e-07	10.6891	505.291	-0.05631	-3.94029e-07	10.6878	531.46	-0.05632	-5.72002e-07	10.6864	548.673		-0.05631	1.93927e-08	10.6916	652.877	-0.05631	-6.5853e-08	10.6935	592.129	-0.05631	6.04353e-08	10.6857	590.329		0.1586	-9.22998e-08	10.6903	602.384	-0.05632	3.63417e-08	10.6891	624.078	-0.05631	-2.45734e-08	10.6935	598.49		-0.05632	9.32063e-08	10.6864	633.186	-0.05631	8.56643e-08
	-0.04842	4.03164e-08	10.6996	530.569	-0.04843	-9.24492e-07	10.6976	503.42	-0.04842	-4.02023e-07	10.6962	528.093	-0.04843	-5.7209e-07	10.6948	547.625		-0.04842	1.00846e-08	10.7001	648.689	-0.04842	-7.11478e-08	10.7019	588.463	-0.04842	5.39494e-08	10.6942	587.092		0.16649	-9.052e-08	10.6987	595.481	-0.04842	2.70728e-08	10.6976	622.912	-0.04842	-2.86499e-08	10.7019	592.389		-0.04843	8.38615e-08	10.6948	628.808	-0.04842	7.72414e-08
	-0.04053	2.89257e-08	10.708	529.301	-0.04053	-9.22083e-07	10.706	503.602	-0.04052	-4.11333e-07	10.7046	524.099	-0.04053	-5.71213e-07	10.7033	541.852		-0.04053	-1.91013e-09	10.7085	644.998	-0.04052	-7.915e-08	10.7103	585.207	-0.04052	4.46377e-08	10.7026	586.139		0.17438	-9.3905e-08	10.7071	597.797	-0.04053	1.88231e-08	10.706	619.47	-0.04052	-3.50144e-08	10.7103	589.003		-0.04053	7.35818e-08	10.7033	626.553	-0.04052	7.03781e-08
	-0.03263	1.9189e-08	10.7165	526.209	-0.03263	-9.19651e-07	10.7144	500.786	-0.03263	-4.19458e-07	10.713	522.732	-0.03263	-5.71282e-07	10.7117	539.064		-0.03263	-1.07415e-08	10.7169	643.529	-0.03263	-8.62389e-08	10.7187	580.474	-0.03263	3.60011e-08	10.711	582.585		0.18228	-9.72901e-08	10.7155	603.135	-0.03263	1.18694e-08	10.7144	615.727	-0.03263	-4.28059e-08	10.7187	591.506		-0.03263	6.14381e-08	10.7117	626.613	-0.03263	6.05192e-08
	-0.02473	1.24185e-08	10.7249	523.883	-0.02474	-9.1489e-07	10.7228	499.354	-0.02474	-4.25044e-07	10.7215	522.702	-0.02473	-5.71352e-07	10.7201	538.243		-0.02473	-1.47774e-08	10.7253	639.14	-0.02474	-9.06835e-08	10.7271	581.558	-0.02474	2.91501e-08	10.7194	580.098		0.19017	-1.06055e-07	10.724	602.496	-0.02473	6.57739e-09	10.7228	613.405	-0.02474	-4.76094e-08	10.7271	587.079		-0.02473	5.02513e-08	10.7201	621.232	-0.02474	5.01926e-08
	-0.01684	9.54445e-09	10.7333	521.597	-0.01684	-9.09235e-07	10.7312	497.691	-0.01684	-4.28344e-07	10.7299	521.873	-0.01684	-5.74383e-07	10.7285	536.681		-0.01683	-2.08815e-08	10.7337	638.349	-0.01684	-9.23282e-08	10.7356	578.135	-0.01684	2.06875e-08	10.7278	578.923		0.19807	-1.12346e-07	10.7324	599.482	-0.01684	-1.86009e-09	10.7312	607.516	-0.01684	-5.10526e-08	10.7356	579.65		-0.01684	4.23134e-08	10.7285	615.243	-0.01684	4.32208e-08
	-0.00894	5.25852e-09	10.7417	518.227	-0.00895	-9.05971e-07	10.7396	497.236	-0.00895	-4.33116e-07	10.7383	517.398	-0.00895	-5.75327e-07	10.7369	534.994		-0.00894	-2.90619e-08	10.7422	631.316	-0.00895	-9.52261e-08	10.744	574.209	-0.00895	1.24895e-08	10.7363	574.46		0.20597	-1.16547e-07	10.7408	593.147	-0.00894	-8.60992e-09	10.7397	606.393	-0.00895	-5.74846e-08	10.744	574.909		-0.00895	3.58257e-08	10.7369	613.375	-0.00895	3.83897e-08
	-0.00105	-2.97194e-10	10.7501	515.861	-0.00105	-9.05452e-07	10.7481	495.764	-0.00105	-4.39047e-07	10.7467	515.522	-0.00105	-5.7434e-07	10.7453	530.708		-0.00105	-3.56844e-08	10.7506	628.33	-0.00105	-1.00089e-07	10.7524	573.491	-0.00105	4.9747e-09	10.7447	573.349		0.21386	-1.16992e-07	10.7492	590.945	-0.00105	-1.15928e-08	10.7481	605.06	-0.00105	-6.40063e-08	10.7524	571.294		-0.00105	2.70425e-08	10.7453	610.731	-0.00105	3.18537e-08
	0.00685	-4.18215e-09	10.7585	513.772	0.00684	-9.05151e-07	10.7565	493.986	0.00684	-4.42324e-07	10.7551	514.742	0.00684	-5.73848e-07	10.7538	528.652		0.00685	-4.02826e-08	10.759	627.294	0.00684	-1.04245e-07	10.7608	571.511	0.00684	1.06291e-09	10.7531	570.584		0.22176	-1.17437e-07	10.7576	588.49	0.00684	-1.50181e-08	10.7565	599.259	0.00684	-6.85265e-08	10.7608	566.562		0.00684	1.80152e-08	10.7538	608.021	0.00684	2.32834e-08
	0.01474	-7.57705e-09	10.7669	513.818	0.01473	-9.00451e-07	10.7649	492.825	0.01474	-4.45006e-07	10.7635	513.524	0.01473	-5.74705e-07	10.7622	526.084		0.01474	-4.25961e-08	10.7674	625.193	0.01474	-1.07524e-07	10.7692	569.558	0.01474	-6.0072e-10	10.7615	568.569		0.22965	-1.22416e-07	10.766	588.717	0.01474	-1.97892e-08	10.7649	596.254	0.01474	-7.11011e-08	10.7692	565.532		0.01473	1.10002e-08	10.7622	605.405	0.01474	1.69479e-08
	0.02263	-1.34535e-08	10.7754	513.624	0.02263	-8.99023e-07	10.7733	492.042	0.02263	-4.50984e-07	10.772	515.545	0.02263	-5.75562e-07	10.7706	523.273		0.02263	-4.90789e-08	10.7758	619.181	0.02263	-1.11469e-07	10.7776	570.813	0.02263	-2.26435e-09	10.7699	564.95		0.23754	-1.24014e-07	10.7745	589.112	0.02263	-2.47228e-08	10.7733	593.496	0.02263	-7.29365e-08	10.7776	563.821		0.02263	6.52398e-09	10.7706	603.006	0.02263	1.4274e-08
	0.03053	-1.96878e-08	10.7838	508.851	0.03052	-8.98894e-07	10.7817	492.145	0.03053	-4.57312e-07	10.7804	515.283	0.03052	-5.75561e-07	10.779	521.122		0.03053	-5.76379e-08	10.7842	614.339	0.03053	-1.16688e-07	10.7861	565.001	0.03053	-8.28173e-09	10.7783	562.858		0.24544	-1.24246e-07	10.7829	581.108	0.03052	-2.81481e-08	10.7817	590.895	0.03053	-7.65538e-08	10.7861	560.094		0.03052	1.39795e-09	10.779	601.022	0.03053	1.11421e-08
	0.03842	-2.46936e-08	10.7922	507.086	0.03842	-8.98765e-07	10.7902	490.632	0.03842	-4.62082e-07	10.7888	510.878	0.03842	-5.7556e-07	10.7874	522.622		0.03842	-6.08529e-08	10.7927	614.002	0.03842	-1.20662e-07	10.7945	559.989	0.03842	-1.15859e-08	10.7867	561.275		0.25333	-1.26106e-07	10.7913	574.67	0.03842	-2.92429e-08	10.7902	589.883	0.03842	-7.90692e-08	10.7945	557.737		0.03842	-4.57525e-09	10.7874	600.485	0.03842	5.13147e-09
	0.04632	-2.5798e-08	10.8006	506.058	0.04632	-8.97606e-07	10.7986	488.982	0.04632	-4.63972e-07	10.7972	508.825	0.04632	-5.77691e-07	10.7958	519.363		0.04632	-6.13793e-08	10.8011	614.536	0.04632	-1.23459e-07	10.8029	555.278	0.04632	-1.34348e-08	10.7952	559.363		0.26122	-1.29938e-07	10.7997	574.51	0.04632	-3.20161e-08	10.7986	587.215	0.04632	-7.98344e-08	10.8029	555.97		0.04632	-1.05689e-08	10.7958	597.805	0.04632	-1.375e-09
	0.05422	-2.69467e-08	10.809	504.165	0.05421	-8.93474e-07	10.807	489.288	0.05421	-4.64775e-07	10.8056	508.126	0.05421	-5.7954e-07	10.8043	516.025		0.05422	-6.19056e-08	10.8095	609.045	0.05421	-1.23483e-07	10.8113	555.553	0.05421	-1.84792e-08	10.8036	556.058		0.26912	-1.31609e-07	10.8081	578.255	0.05422	-3.91027e-08	10.807	583.955	0.05421	-8.12819e-08	10.8113	553.996		0.05421	-1.38971e-08	10.8043	593.975	0.05421	-4.58748e-09
	0.06211	-2.80953e-08	10.8174	502.011	0.06211	-8.93138e-07	10.8154	488.08	0.06211	-4.65578e-07	10.814	505.099	0.06211	-5.80596e-07	10.8127	515.26		0.06211	-6.71783e-08	10.8179	608.93	0.06211	-1.23507e-07	10.8197	556.697	0.06211	-2.41893e-08	10.812	555.92		0.27702	-1.3096e-07	10.8165	570.817	0.06211	-4.11287e-08	10.8154	580.912	0.06211	-8.53308e-08	10.8197	551.106		0.06211	-1.52387e-08	10.8127	591.454	0.06211	-6.46905e-09
	0.07001	-3.23167e-08	10.8259	500.563	0.07	-8.92801e-07	10.8238	486.626	0.07	-4.69991e-07	10.8225	500.407	0.07	-5.79894e-07	10.8211	515.419		0.07001	-7.14043e-08	10.8263	605.455	0.07	-1.27358e-07	10.8282	556.447	0.07	-2.75898e-08	10.8204	554.323		0.28492	-1.30333e-07	10.825	563.539	0.07	-4.12134e-08	10.8238	579.233	0.07	-9.04284e-08	10.8282	550.116		0.07	-1.86863e-08	10.8211	586.825	0.07	-1.07222e-08
	0.0779	-3.37924e-08	10.8343	498.43	0.07789	-8.92452e-07	10.8322	485.876	0.0779	-4.71704e-07	10.8309	502.675	0.07789	-5.80258e-07	10.8295	512.799		0.0779	-7.37466e-08	10.8347	599.7	0.0779	-1.2834e-07	10.8366	554.509	0.0779	-2.75167e-08	10.8288	551.276		0.29281	-1.30404e-07	10.8334	562.784	0.0779	-4.12981e-08	10.8323	576.221	0.0779	-9.38197e-08	10.8366	547.12		0.07789	-2.54789e-08	10.8295	583.856	0.0779	-1.58399e-08
	0.08579	-3.52002e-08	10.8427	497.579	0.08579	-8.88271e-07	10.8407	486.006	0.08579	-4.69503e-07	10.8393	500.974	0.08579	-5.80622e-07	10.8379	508.587		0.08579	-7.48914e-08	10.8432	596.748	0.08579	-1.30674e-07	10.845	553.508	0.08579	-2.80687e-08	10.8372	547.955		0.3007	-1.30476e-07	10.8418	559.049	0.08579	-4.4333e-08	10.8407	572.065	0.08579	-9.39048e-08	10.845	547.313		0.08579	-3.16827e-08	10.8379	589.338	0.08579	-1.93668e-08
	0.09369	-3.95961e-08	10.8511	497.156	0.09368	-8.85232e-07	10.8491	486.193	0.09369	-4.7127e-07	10.8477	498.682	0.09368	-5.80999e-07	10.8463	506.228		0.09369	-7.76442e-08	10.8516	597.074	0.09369	-1.33008e-07	10.8534	552.448	0.09369	-2.86207e-08	10.8457	547.331		0.3086	-1.3072e-07	10.8502	561.242	0.09368	-4.99504e-08	10.8491	572.52	0.09369	-9.39006e-08	10.8534	543.411		0.09368	-3.16885e-08	10.8463	585.03	0.09369	-2.06618e-08
	0.10158	-4.41332e-08	10.8595	494.962	0.10157	-8.84427e-07	10.8575	484.582	0.10158	-4.73037e-07	10.8561	498.103	0.10158	-5.81142e-07	10.8548	507.049		0.10158	-8.11609e-08	10.86	592.301	0.10158	-1.37269e-07	10.8618	550.99	0.10158	-2.98892e-08	10.8541	546.873		0.31649	-1.30799e-07	10.8586	562.697	0.10158	-5.14298e-08	10.8575	567.387	0.10158	-9.38964e-08	10.8618	540.796		0.10158	-3.32936e-08	10.8548	578.293	0.10158	-2.30364e-08
	0.10947	-4.61501e-08	10.868	493.629	0.10947	-8.84578e-07	10.8659	482.081	0.10948	-4.8391e-07	10.8645	497.738	0.10947	-5.81285e-07	10.8632	508.204		0.10948	-8.34054e-08	10.8684	586.692	0.10948	-1.38964e-07	10.8702	547.943	0.10948	-3.09596e-08	10.8625	546.666		0.32438	-1.30879e-07	10.8671	558.061	0.10947	-5.21489e-08	10.8659	565.749	0.10948	-8.5261e-08	10.8702	539.849		0.10947	-3.95565e-08	10.8632	574.454	0.10948	-2.75441e-08
	0.11737	-4.47829e-08	10.8764	493.334	0.11737	-8.83276e-07	10.8743	482.682	0.11737	-4.90642e-07	10.873	494.853	0.11737	-5.84018e-07	10.8716	504.224		0.11737	-8.43247e-08	10.8768	586.104	0.11737	-1.39263e-07	10.8787	544.426	0.11737	-3.2273e-08	10.8709	543.258		0.33228	-1.31733e-07	10.8755	555.773	0.11737	-5.2868e-08	10.8743	563.207	0.11737	-7.2364e-08	10.8787	537.74		0.11737	-4.23173e-08	10.8716	573.63	0.11737	-3.02943e-08
	0.12527	-4.51486e-08	10.8848	490.734	0.12527	-8.80086e-07	10.8827	482.401	0.12527	-4.9321e-07	10.8814	493.864	0.12527	-5.83389e-07	10.88	501.534		0.12527	-8.52441e-08	10.8852	586.996	0.12527	-1.38091e-07	10.8871	540.588	0.12527	-3.50126e-08	10.8793	541.164		0.34017	-1.32166e-07	10.8839	549.312	0.12527	-5.64893e-08	10.8827	561.15	0.12527	-7.28945e-08	10.8871	535.169		0.12527	-4.27235e-08	10.88	575.345	0.12527	-3.08902e-08
	0.13317	-4.55144e-08	10.8932	489.447	0.13316	-8.80107e-07	10.8912	481.409	0.13316	-4.96865e-07	10.8898	493.013	0.13316	-5.81441e-07	10.8884	500.316		0.13317	-8.95313e-08	10.8937	583.279	0.13316	-1.37809e-07	10.8955	539.325	0.13316	-3.8877e-08	10.8878	538.244		0.34807	-1.30833e-07	10.8923	545.613	0.13316	-5.78677e-08	10.8912	561.029	0.13316	-7.34251e-08	10.8955	532.622		0.13316	-4.39294e-08	10.8884	571.156	0.13316	-3.14861e-08
	0.14106	-4.61915e-08	10.9016	487.907	0.14105	-8.80303e-07	10.8996	480.625	0.14106	-5.01436e-07	10.8982	491.341	0.14105	-5.80091e-07	10.8969	500.489		0.14106	-9.17968e-08	10.9021	583.397	0.14106	-1.38267e-07	10.9039	541.688	0.14106	-4.16907e-08	10.8962	539.476		0.35597	-1.27125e-07	10.9007	548.424	0.14106	-5.85935e-08	10.8996	558.169	0.14106	-7.45697e-08	10.9039	530.214		0.14105	-4.64726e-08	10.8969	566.02	0.14106	-3.57768e-08
	0.14895	-4.70462e-08	10.91	487.366	0.14895	-8.80499e-07	10.908	479.651	0.14895	-5.03832e-07	10.9066	491.041	0.14895	-5.79809e-07	10.9053	497.862		0.14895	-9.24592e-08	10.9105	578.002	0.14895	-1.38725e-07	10.9123	538.286	0.14895	-4.1322e-08	10.9046	537.25		0.36386	-1.26858e-07	10.9091	544.535	0.14895	-5.93194e-08	10.908	555.252	0.14895	-7.54919e-08	10.9123	528.794		0.14895	-5.02398e-08	10.9053	562.435	0.14895	-3.90052e-08
	0.15685	-4.8053e-08	10.9185	486.662	0.15684	-8.7841e-07	10.9164	479.082	0.15685	-5.05345e-07	10.9151	491.26	0.15684	-5.79526e-07	10.9137	495.58		0.15685	-9.31217e-08	10.9189	576.156	0.15685	-1.37595e-07	10.9207	536.512	0.15685	-4.09152e-08	10.913	533.294		0.37176	-1.26746e-07	10.9176	539.7	0.15684	-6.07951e-08	10.9164	551.908	0.15685	-7.75498e-08	10.9207	526.241		0.15684	-5.28678e-08	10.9137	560.938	0.15685	-3.95183e-08
	0.16474	-5.06898e-08	10.9269	485.628	0.16473	-8.78248e-07	10.9248	478.271	0.16474	-5.08543e-07	10.9235	489.361	0.16474	-5.79217e-07	10.9221	496.415		0.16474	-9.45348e-08	10.9273	576.239	0.16474	-1.37866e-07	10.9292	534.027	0.16474	-4.09044e-08	10.9214	531.471		0.37965	-1.26634e-07	10.926	538.378	0.16474	-6.26671e-08	10.9248	553.637	0.16474	-6.87868e-08	10.9292	523.116		0.16474	-5.33159e-08	10.9221	560.662	0.16474	-4.0009e-08
	0.17263	-5.29465e-08	10.9353	484.938	0.17263	-8.78298e-07	10.9332	477.376	0.17263	-5.12269e-07	10.9319	486.966	0.17263	-5.536e-07	10.9305	496.27		0.17264	-9.68258e-08	10.9358	573.739	0.17263	-1.38138e-07	10.9376	532.676	0.17263	-4.08935e-08	10.9298	530.643		0.38754	-1.27052e-07	10.9344	536.333	0.17263	-6.26491e-08	10.9332	551.195	0.17263	-6.71258e-08	10.9376	523.356		0.17263	-5.3764e-08	10.9305	558.531	0.17263	-4.04998e-08
	0.18053	-5.48047e-08	10.9437	483.477	0.18052	-8.78349e-07	10.9417	477.772	0.18053	-5.14641e-07	10.9403	486.133	0.18052	-5.52859e-07	10.9389	494.986		0.18053	-9.72352e-08	10.9442	572.747	0.18053	-1.39923e-07	10.946	529.462	0.18053	-4.06284e-08	10.9383	530.21		0.39544	-1.2747e-07	10.9428	532.732	0.18053	-6.29135e-08	10.9417	546.001	0.18053	-6.69915e-08	10.946	522.539		0.18052	-5.49095e-08	10.9389	558.397	0.18053	-4.18084e-08
	0.18842	-5.33114e-08	10.9521	483.054	0.18842	-8.63599e-07	10.9501	478.035	0.18842	-5.1651e-07	10.9487	487.412	0.18842	-5.53767e-07	10.9474	493.191		0.18842	-9.76446e-08	10.9526	568.065	0.18842	-1.41851e-07	10.9544	526.528	0.18842	-4.10166e-08	10.9467	529.009		0.40333	-1.28489e-07	10.9512	529.423	0.18842	-6.31778e-08	10.9501	542.219	0.18842	-7.0278e-08	10.9544	521.46		0.18842	-5.71998e-08	10.9474	556.426	0.18842	-4.26104e-08
	0.19632	-5.22477e-08	10.9605	480.836	0.19632	-8.52323e-07	10.9585	477.627	0.19632	-5.16941e-07	10.9571	489.22	0.19632	-5.54675e-07	10.9558	492.035		0.19632	-9.88052e-08	10.961	566.009	0.19632	-1.37967e-07	10.9628	523.782	0.19632	-4.14048e-08	10.9551	528.503		0.41123	-1.28723e-07	10.9596	533.525	0.19632	-6.51783e-08	10.9585	541.805	0.19632	-7.35645e-08	10.9628	518.762		0.19632	-5.795e-08	10.9558	554.619	0.19632	-4.21212e-08
	0.20422	-5.11839e-08	10.969	478.07	0.20421	-8.48311e-07	10.9669	476.325	0.20421	-5.17372e-07	10.9656	486.808	0.20421	-5.58091e-07	10.9642	492.05		0.20422	-1.00928e-07	10.9694	563.003	0.20421	-1.37335e-07	10.9712	520.37	0.20421	-4.45629e-08	10.9635	528.525		0.41912	-1.26852e-07	10.9681	527.916	0.20422	-6.46928e-08	10.9669	540.678	0.20421	-8.28033e-08	10.9712	514.625		0.20421	-5.79944e-08	10.9642	551.054	0.20421	-4.22156e-08
	0.21211	-4.48098e-08	10.9774	478.247	0.21211	-8.48611e-07	10.9753	475.491	0.21211	-5.2003e-07	10.974	485.596	0.21211	-5.58124e-07	10.9726	490.825		0.21211	-1.011e-07	10.9778	563.117	0.21211	-1.37056e-07	10.9797	516.951	0.21211	-4.52825e-08	10.9719	524.173		0.42702	-1.23261e-07	10.9765	525.301	0.21211	-6.45305e-08	10.9753	540.958	0.21211	-8.95634e-08	10.9797	517.428		0.21211	-5.80389e-08	10.9726	551.13	0.21211	-4.23099e-08
	0.22001	-3.37218e-08	10.9858	479.729	0.22	-8.48912e-07	10.9838	475.545	0.22	-5.20611e-07	10.9824	483.988	0.22	-5.61634e-07	10.981	490.462		0.22001	-1.01224e-07	10.9863	561.134	0.22	-1.36776e-07	10.9881	517.111	0.22	-4.14896e-08	10.9803	521.971		0.43492	-1.22793e-07	10.9849	524.461	0.22	-6.47455e-08	10.9838	542.259	0.22	-9.23671e-08	10.9881	515.028		0.22	-6.08524e-08	10.981	550.132	0.22	-4.40204e-08
	0.2279	-2.90412e-08	10.9942	479.197	0.22789	-8.49554e-07	10.9922	476.05	0.2279	-5.21193e-07	10.9908	484.392	0.2279	-5.68273e-07	10.9894	487.564		0.2279	-1.01348e-07	10.9947	557.808	0.2279	-1.35853e-07	10.9965	520.338	0.2279	-4.11076e-08	10.9888	521.141		0.44281	-1.22719e-07	10.9933	520.297	0.2279	-6.49606e-08	10.9922	538.951	0.2279	-9.37138e-08	10.9965	512.472		0.2279	-6.14962e-08	10.9894	546.446	0.2279	-4.45114e-08
	0.23579	-3.03762e-08	11.0026	477.896	0.23579	-8.50196e-07	11.0006	475.105	0.23579	-5.22862e-07	10.9992	486.491	0.23579	-5.71689e-07	10.9979	488.863		0.2358	-1.02278e-07	11.0031	560.649	0.23579	-1.3493e-07	11.0049	519.711	0.23579	-4.11411e-08	10.9972	520.589		0.4507	-1.22646e-07	11.0017	518.546	0.23579	-6.69373e-08	11.0006	533.919	0.23579	-9.50605e-08	11.0049	512.248		0.23579	-6.14719e-08	10.9979	542.309	0.23579	-4.43742e-08
	0.24369	-3.17114e-08	11.011	477.56	0.24368	-8.53418e-07	11.009	474.579	0.24369	-5.25192e-07	11.0076	485.049	0.24368	-5.72221e-07	11.0063	488.719		0.24369	-1.03967e-07	11.0115	556.973	0.24369	-1.32981e-07	11.0133	517.774	0.24369	-4.11747e-08	11.0056	519.385		0.4586	-1.22568e-07	11.0101	526.447	0.24369	-6.64369e-08	11.009	531.719	0.24369	-9.78134e-08	11.0133	512.989		0.24368	-6.19206e-08	11.0063	539.674	0.24369	-4.45352e-08
	0.25158	-3.7636e-08	11.0195	476.648	0.25158	-8.54469e-07	11.0174	474.873	0.25158	-5.25383e-07	11.0161	483.738	0.25158	-5.72754e-07	11.0147	486.242		0.25158	-1.02625e-07	11.0199	552.43	0.25158	-1.10711e-07	11.0218	514.875	0.25158	-4.17867e-08	11.014	518.152		0.46649	-1.22635e-07	11.0186	522.247	0.25158	-6.56625e-08	11.0174	530.273	0.25158	-1.02064e-07	11.0218	510.672		0.25158	-6.23693e-08	11.0147	537.689	0.25158	-4.46962e-08
	0.25948	-3.91072e-08	11.0279	475.506	0.25947	-8.54238e-07	11.0258	475.209	0.25948	-5.22382e-07	11.0245	482.551	0.25947	-5.75594e-07	11.0231	485.374		0.25948	-1.01233e-07	11.0283	550.843	0.25948	-1.10099e-07	11.0302	514.935	0.25948	-4.23986e-08	11.0224	516.787		0.47439	-1.22703e-07	11.027	518.759	0.25947	-6.5304e-08	11.0258	531.474	0.25948	-1.01901e-07	11.0302	507.24		0.25947	-6.30729e-08	11.0231	536.141	0.25948	-4.52834e-08
	0.26737	-3.99782e-08	11.0363	475.357	0.26737	-8.54941e-07	11.0343	475.617	0.26737	-5.22698e-07	11.0329	482.261	0.26737	-5.76675e-07	11.0315	485.628		0.26737	-1.01561e-07	11.0368	552.111	0.26737	-1.10581e-07	11.0386	512.186	0.26737	-4.37793e-08	11.0308	514.734		0.48228	-1.22109e-07	11.0354	517.252	0.26737	-6.49455e-08	11.0343	529.045	0.26737	-1.02097e-07	11.0386	505.143		0.26737	-6.19781e-08	11.0315	535.345	0.26737	-4.44884e-08
	0.27527	-4.28212e-08	11.0447	475.044	0.27527	-8.55643e-07	11.0427	473.923	0.27527	-5.23015e-07	11.0413	482.805	0.27527	-5.76402e-07	11.0399	485.048		0.27527	-1.01889e-07	11.0452	551.405	0.27527	-1.11062e-07	11.047	512.71	0.27527	-4.46775e-08	11.0393	513.906		0.49017	-1.20647e-07	11.0438	511.868	0.27527	-6.37949e-08	11.0427	526.174	0.27527	-1.02293e-07	11.047	503.96		0.27527	-6.14849e-08	11.0399	537.213	0.27527	-4.4364e-08
	0.28317	-4.56527e-08	11.0531	474.439	0.28316	-8.56997e-07	11.0511	474.044	0.28316	-5.241e-07	11.0497	479.937	0.28316	-5.76475e-07	11.0484	483.52		0.28317	-1.02571e-07	11.0536	546.919	0.28316	-1.17589e-07	11.0554	512.758	0.28316	-4.49941e-08	11.0477	512.559		0.49807	-1.19462e-07	11.0522	507.869	0.28316	-6.2721e-08	11.0511	525.886	0.28316	-1.05434e-07	11.0554	504.502		0.28316	-6.18048e-08	11.0484	534.824	0.28316	-4.49401e-08
	0.29106	-4.59548e-08	11.0616	474.254	0.29105	-8.58941e-07	11.0595	474.17	0.29106	-5.23575e-07	11.0581	479.721	0.29106	-5.76548e-07	11.0568	482.532		0.29106	-1.02155e-07	11.062	543.66	0.29106	-1.22194e-07	11.0638	509.193	0.29106	-4.27486e-08	11.0561	511.288		0.50597	-1.18277e-07	11.0606	511.653	0.29106	-6.28464e-08	11.0595	523.07	0.29106	-1.06099e-07	11.0638	502.107		0.29106	-6.21248e-08	11.0568	530.691	0.29106	-4.55161e-08
	0.29895	-4.75619e-08	11.07	473.486	0.29895	-8.61266e-07	11.0679	473.585	0.29895	-5.23775e-07	11.0666	481.052	0.29895	-5.77426e-07	11.0652	483.429		0.29896	-1.02287e-07	11.0704	541.241	0.29895	-1.24086e-07	11.0723	506.052	0.29895	-4.17624e-08	11.0645	510.412		0.51386	-1.18099e-07	11.0691	512.475	0.29895	-6.29718e-08	11.0679	522.87	0.29895	-1.04652e-07	11.0723	501.263		0.29895	-6.01672e-08	11.0652	528.799	0.29895	-4.41684e-08
	0.30685	-5.24919e-08	11.0784	474.168	0.30684	-8.66376e-07	11.0763	472.974	0.30685	-5.23976e-07	11.075	479.398	0.30684	-5.78611e-07	11.0736	484.635		0.30685	-1.02419e-07	11.0788	539.988	0.30685	-1.27083e-07	11.0807	501.979	0.30685	-4.07763e-08	11.0729	510.511		0.52176	-1.17306e-07	11.0775	509.635	0.30685	-6.34469e-08	11.0763	522.056	0.30685	-1.04089e-07	11.0807	500.247		0.30684	-5.94935e-08	11.0736	527.125	0.30685	-4.353e-08
	0.31474	-5.52326e-08	11.0868	473.848	0.31474	-8.71123e-07	11.0848	473.521	0.31474	-5.24529e-07	11.0834	478.678	0.31474	-5.78564e-07	11.082	483.177		0.31474	-1.03332e-07	11.0873	538.447	0.31474	-1.30503e-07	11.0891	507.641	0.31474	-4.06693e-08	11.0814	509.128		0.52965	-1.17142e-07	11.0859	509.455	0.31474	-6.15559e-08	11.0848	518.96	0.31474	-1.03882e-07	11.0891	500.428		0.31474	-5.93464e-08	11.082	527.906	0.31474	-4.32333e-08
	0.32264	-5.46925e-08	11.0952	471.556	0.32263	-8.73246e-07	11.0932	474.501	0.32264	-5.24136e-07	11.0918	479.639	0.32263	-5.78687e-07	11.0905	481.959		0.32264	-1.0147e-07	11.0957	536.57	0.32264	-1.31557e-07	11.0975	506.076	0.32264	-3.84879e-08	11.0898	507.397		0.53755	-1.17151e-07	11.0943	507.627	0.32263	-6.18571e-08	11.0932	517.937	0.32264	-1.03675e-07	11.0975	503.608		0.32263	-5.93156e-08	11.0905	528.371	0.32264	-4.29365e-08
	0.33053	-5.18459e-08	11.1036	470.883	0.33052	-8.70619e-07	11.1016	473.185	0.33053	-5.20217e-07	11.1002	478.658	0.33053	-5.7881e-07	11.0989	482.066		0.33053	-1.00304e-07	11.1041	538.053	0.33053	-1.30673e-07	11.1059	505.542	0.33053	-3.86089e-08	11.0982	506.757		0.54544	-1.17404e-07	11.1027	504.862	0.33053	-6.21584e-08	11.1016	519.662	0.33053	-1.02801e-07	11.1059	499.727		0.33052	-5.92849e-08	11.0989	525.795	0.33053	-4.26291e-08
	0.33842	-5.17327e-08	11.1121	471.09	0.33842	-8.67022e-07	11.11	473.14	0.33843	-5.19565e-07	11.1087	479.704	0.33842	-5.7941e-07	11.1073	482.072		0.33843	-9.9885e-08	11.1125	536.786	0.33843	-1.2984e-07	11.1143	506.585	0.33843	-3.873e-08	11.1066	505.668		0.55333	-1.17657e-07	11.1112	506.263	0.33842	-6.28347e-08	11.11	517.436	0.33843	-1.02718e-07	11.1143	496.61		0.33842	-5.76022e-08	11.1073	523.211	0.33843	-4.1091e-08
	0.34632	-5.18705e-08	11.1205	471.557	0.34632	-8.66349e-07	11.1184	472.951	0.34632	-5.19532e-07	11.1171	479.691	0.34632	-5.76417e-07	11.1157	480.788		0.34632	-9.97059e-08	11.1209	533.329	0.34632	-1.2971e-07	11.1228	503.471	0.34632	-3.92688e-08	11.115	503.825		0.56123	-1.16495e-07	11.1196	502.551	0.34632	-6.1364e-08	11.1184	515.212	0.34632	-1.03218e-07	11.1228	494.335		0.34632	-5.67667e-08	11.1157	522.674	0.34632	-4.04224e-08
	0.35422	-5.20083e-08	11.1289	471.162	0.35421	-8.62876e-07	11.1268	473.601	0.35422	-5.195e-07	11.1255	478.283	0.35422	-5.72532e-07	11.1241	480.001		0.35422	-9.95268e-08	11.1294	531.858	0.35422	-1.2958e-07	11.1312	500.777	0.35422	-3.87184e-08	11.1234	502.548		0.56912	-1.13858e-07	11.128	499.387	0.35422	-4.08525e-08	11.1268	516.643	0.35422	-1.03717e-07	11.1312	493.997		0.35422	-5.59312e-08	11.1241	522.441	0.35422	-4.11357e-08
	0.36211	-5.01271e-08	11.1373	470.978	0.36211	-8.56405e-07	11.1353	473.056	0.36211	-5.1816e-07	11.1339	477.874	0.36211	-5.72255e-07	11.1325	480.07		0.36212	-9.70933e-08	11.1378	530.015	0.36211	-1.29528e-07	11.1396	497.986	0.36211	-2.466e-08	11.1319	502.888		0.57702	-1.13692e-07	11.1364	497.854	0.36211	-3.12717e-08	11.1353	516.503	0.36211	-1.03641e-07	11.1396	493.068		0.36211	-5.57916e-08	11.1325	520.032	0.36211	-4.18489e-08
	0.37001	-5.02897e-08	11.1457	471.199	0.37	-8.48868e-07	11.1437	472.214	0.37	-5.17601e-07	11.1423	476.772	0.37	-5.70999e-07	11.141	480.844		0.37001	-9.45321e-08	11.1462	528.241	0.37	-1.29475e-07	11.148	499.199	0.37	-1.35316e-08	11.1403	501.801		0.58492	-1.13526e-07	11.1448	498.379	0.37001	-3.21889e-08	11.1437	514.301	0.37	-1.00176e-07	11.148	493.153		0.37	-5.50985e-08	11.141	518.119	0.37	-4.06985e-08
	0.3779	-5.04522e-08	11.1541	470.497	0.3779	-8.432e-07	11.1521	472.635	0.3779	-5.17541e-07	11.1507	479.115	0.3779	-5.69019e-07	11.1494	480.677		0.3779	-9.44839e-08	11.1546	528.991	0.3779	-1.29667e-07	11.1564	497.449	0.3779	-9.26577e-09	11.1487	500.324		0.59281	-1.12641e-07	11.1532	501.895	0.3779	-3.3106e-08	11.1521	511.778	0.3779	-9.98872e-08	11.1564	493.344		0.3779	-5.52925e-08	11.1494	518.554	0.3779	-3.95839e-08
	0.3858	-5.08481e-08	11.1626	469.881	0.38579	-8.39273e-07	11.1605	473.209	0.38579	-5.1748e-07	11.1592	479.512	0.38579	-5.68921e-07	11.1578	480.908		0.3858	-9.34496e-08	11.163	526.016	0.38579	-1.31654e-07	11.1648	495.41	0.38579	-9.0674e-09	11.1571	499.377		0.60071	-1.1276e-07	11.1616	498.386	0.38579	-3.54229e-08	11.1605	509.377	0.38579	-9.95984e-08	11.1648	490.965		0.38579	-5.54865e-08	11.1578	515.166	0.38579	-3.91724e-08
	0.39369	-5.07532e-08	11.171	470.016	0.39368	-8.34416e-07	11.1689	472.832	0.39369	-5.15998e-07	11.1676	478.701	0.39369	-5.69038e-07	11.1662	480.028		0.39369	-9.07436e-08	11.1714	524.724	0.39369	-1.30491e-07	11.1733	493.011	0.39369	-1.08512e-08	11.1655	499.47		0.6086	-1.12879e-07	11.1701	496.636	0.39369	-3.83249e-08	11.1689	509.05	0.39369	-9.91346e-08	11.1733	488.816		0.39368	-5.63983e-08	11.1662	513.556	0.39369	-3.91489e-08
	0.40158	-4.89091e-08	11.1794	470.002	0.40158	-8.28158e-07	11.1774	472.178	0.40158	-5.12028e-07	11.176	477.525	0.40158	-5.69154e-07	11.1746	480.21		0.40159	-9.04811e-08	11.1799	523.843	0.40158	-1.27547e-07	11.1817	491.884	0.40158	-1.26349e-08	11.1739	498.087		0.61649	-1.13558e-07	11.1785	498.252	0.40158	-4.34778e-08	11.1774	508.653	0.40158	-9.89576e-08	11.1817	487.922		0.40158	-5.5556e-08	11.1746	512.785	0.40158	-3.91253e-08
	0.40948	-4.81367e-08	11.1878	469.993	0.40947	-8.21922e-07	11.1858	472.179	0.40948	-5.11585e-07	11.1844	477.534	0.40947	-5.67836e-07	11.183	479.562		0.40948	-9.04453e-08	11.1883	522.215	0.40948	-1.24358e-07	11.1901	490.474	0.40948	-1.91592e-08	11.1824	496.738		0.62439	-1.13734e-07	11.1869	496.447	0.40947	-4.70484e-08	11.1858	507.041	0.40948	-9.9071e-08	11.1901	488.101		0.40947	-5.20044e-08	11.183	510.016	0.40948	-3.79528e-08
	0.41737	-4.79842e-08	11.1962	469.816	0.41737	-8.17327e-07	11.1942	472.751	0.41737	-5.11386e-07	11.1928	476.123	0.41737	-5.63952e-07	11.1914	478.47		0.41737	-9.08469e-08	11.1967	520.107	0.41737	-1.23635e-07	11.1985	487.429	0.41737	-2.52512e-08	11.1908	495.675		0.63228	-1.1063e-07	11.1953	497.539	0.41737	-4.74699e-08	11.1942	504.578	0.41737	-9.91844e-08	11.1985	487.64		0.41737	-5.22269e-08	11.1915	510.815	0.41737	-3.74835e-08
	0.42527	-4.78318e-08	11.2047	469.46	0.42527	-8.15479e-07	11.2026	473.718	0.42527	-5.11188e-07	11.2012	476.881	0.42527	-5.62008e-07	11.1999	478.349		0.42527	-9.12484e-08	11.2051	519.038	0.42527	-1.23189e-07	11.2069	484.26	0.42527	-2.69266e-08	11.1992	495.152		0.64018	-1.10177e-07	11.2037	492.641	0.42527	-4.78039e-08	11.2026	504.213	0.42527	-9.89926e-08	11.2069	485.257		0.42527	-5.24494e-08	11.1999	509.68	0.42527	-3.70143e-08
	0.43317	-4.71677e-08	11.2131	469.22	0.43316	-8.11609e-07	11.211	473.874	0.43316	-5.10122e-07	11.2097	476.475	0.43316	-5.61414e-07	11.2083	479.181		0.43317	-8.82351e-08	11.2135	518.116	0.43316	-1.20351e-07	11.2154	487.487	0.43316	-2.689e-08	11.2076	494.765		0.64807	-1.10054e-07	11.2122	491.986	0.43317	-4.81379e-08	11.211	503.414	0.43316	-9.7061e-08	11.2154	485.098		0.43316	-5.29857e-08	11.2083	506.779	0.43316	-3.63602e-08
	0.44106	-4.70636e-08	11.2215	469.413	0.44106	-8.05304e-07	11.2194	473.302	0.44106	-5.10257e-07	11.2181	478.785	0.44106	-5.6082e-07	11.2167	479.361		0.44106	-8.70998e-08	11.2219	515.942	0.44106	-1.19012e-07	11.2238	487.678	0.44106	-2.76183e-08	11.216	493.32		0.65597	-1.09931e-07	11.2206	490.845	0.44106	-5.17515e-08	11.2194	503.677	0.44106	-9.52518e-08	11.2238	484.61		0.44106	-5.20541e-08	11.2167	505.472	0.44106	-3.44e-08
	0.44896	-4.69595e-08	11.2299	469.147	0.44895	-8.03948e-07	11.2279	473.763	0.44895	-5.10391e-07	11.2265	477.79	0.44895	-5.58064e-07	11.2251	479.297		0.44896	-8.65338e-08	11.2304	514.871	0.44895	-1.18544e-07	11.2322	489.847	0.44895	-2.83465e-08	11.2244	492.618		0.66387	-1.07427e-07	11.229	493.456	0.44895	-5.26634e-08	11.2279	504.31	0.44895	-9.45923e-08	11.2322	484.681		0.44895	-5.06183e-08	11.2251	505.983	0.44895	-3.32719e-08
	0.45685	-4.69811e-08	11.2383	468.545	0.45684	-8.03787e-07	11.2363	474.153	0.45685	-5.09766e-07	11.2349	476.652	0.45685	-5.58246e-07	11.2335	478.919		0.45685	-8.59677e-08	11.2388	512.579	0.45685	-1.1704e-07	11.2406	487.242	0.45685	-3.13665e-08	11.2329	491.53		0.67176	-1.07455e-07	11.2374	491.589	0.45685	-5.17168e-08	11.2363	501.744	0.45685	-9.39328e-08	11.2406	483.004		0.45684	-5.00656e-08	11.2335	504.294	0.45685	-3.32075e-08
	0.46474	-4.57662e-08	11.2467	467.981	0.46474	-8.01165e-07	11.2447	473.225	0.46474	-5.0831e-07	11.2433	475.419	0.46474	-5.58429e-07	11.242	478.606		0.46475	-8.49562e-08	11.2472	511.48	0.46474	-1.15689e-07	11.249	485.343	0.46474	-3.14329e-08	11.2413	490.142		0.67965	-1.07482e-07	11.2458	489.733	0.46474	-5.13147e-08	11.2447	500.55	0.46474	-9.34281e-08	11.249	481.761		0.46474	-5.00097e-08	11.242	502.962	0.46474	-3.3143e-08
	0.47264	-4.39954e-08	11.2552	468.681	0.47263	-7.96128e-07	11.2531	473.035	0.47264	-5.05572e-07	11.2517	475.838	0.47263	-5.58848e-07	11.2504	479.36		0.47264	-8.45429e-08	11.2556	511.321	0.47264	-1.13819e-07	11.2574	481.519	0.47264	-3.14993e-08	11.2497	489.019		0.68755	-1.07533e-07	11.2542	489.055	0.47263	-5.17135e-08	11.2531	499.886	0.47264	-9.31729e-08	11.2574	481.873		0.47263	-4.99538e-08	11.2504	501.482	0.47264	-3.04643e-08
	0.48053	-4.3346e-08	11.2636	468.844	0.48052	-7.93248e-07	11.2615	473.699	0.48053	-5.05438e-07	11.2602	477.813	0.48053	-5.58207e-07	11.2588	478.141		0.48053	-8.47755e-08	11.264	509.554	0.48053	-1.13119e-07	11.2659	480.402	0.48053	-3.20364e-08	11.2581	487.751		0.69544	-1.0769e-07	11.2627	491.251	0.48053	-5.21123e-08	11.2615	500.682	0.48053	-9.32559e-08	11.2659	481.44		0.48053	-4.8864e-08	11.2588	500.566	0.48053	-2.92807e-08
	0.48842	-4.26966e-08	11.272	469.056	0.48842	-7.9341e-07	11.2699	474.152	0.48843	-5.05305e-07	11.2686	477.227	0.48842	-5.56316e-07	11.2672	477.451		0.48843	-8.50081e-08	11.2724	507.157	0.48843	-1.12419e-07	11.2743	478.602	0.48843	-3.19495e-08	11.2665	488.195		0.70334	-1.04292e-07	11.2711	488.749	0.48842	-5.118e-08	11.2699	500.19	0.48843	-9.3339e-08	11.2743	480.316		0.48842	-4.82189e-08	11.2672	499.887	0.48843	-2.88192e-08
	0.49632	-4.06519e-08	11.2804	469.11	0.49632	-7.91328e-07	11.2784	474.174	0.49632	-5.04199e-07	11.277	476.344	0.49632	-5.55534e-07	11.2756	477.909		0.49632	-8.41449e-08	11.2809	506.602	0.49632	-1.11182e-07	11.2827	476.164	0.49632	-3.03895e-08	11.275	487.059		0.71123	-1.03979e-07	11.2795	488.79	0.49632	-5.14888e-08	11.2784	498.444	0.49632	-9.46325e-08	11.2827	479.087		0.49632	-4.75738e-08	11.2756	498.72	0.49632	-2.90947e-08
	0.50422	-3.97048e-08	11.2888	468.992	0.50422	-7.8687e-07	11.2868	474.041	0.50422	-5.03283e-07	11.2854	476.835	0.50422	-5.55153e-07	11.284	478.982		0.50422	-8.22798e-08	11.2893	505.466	0.50422	-1.09836e-07	11.2911	474.074	0.50422	-2.68321e-08	11.2834	486.059		0.71912	-1.0391e-07	11.2879	487.757	0.50422	-5.17975e-08	11.2868	496.918	0.50422	-9.26166e-08	11.2911	478.296		0.50422	-4.71278e-08	11.2841	499	0.50422	-2.93702e-08
	0.51212	-3.9735e-08	11.2972	468.353	0.51211	-7.83577e-07	11.2952	474.042	0.51211	-5.02997e-07	11.2938	476.191	0.51211	-5.54772e-07	11.2925	479.064		0.51212	-8.1596e-08	11.2977	504.198	0.51211	-1.09997e-07	11.2995	471.431	0.51211	-2.65619e-08	11.2918	485.239		0.72702	-1.03842e-07	11.2963	488.689	0.51211	-5.28004e-08	11.2952	494.678	0.51211	-9.06534e-08	11.2995	477.973		0.51211	-4.43768e-08	11.2925	500.431	0.51211	-2.6998e-08
	0.52001	-3.9765e-08	11.3057	468.391	0.52	-7.81778e-07	11.3036	474.376	0.52001	-5.02898e-07	11.3023	476.217	0.52001	-5.53896e-07	11.3009	479.325		0.52001	-8.09121e-08	11.3061	501.924	0.52001	-1.10159e-07	11.3079	468.563	0.52001	-2.62918e-08	11.3002	484.236		0.73492	-1.02112e-07	11.3048	486.72	0.52001	-5.21217e-08	11.3036	493.08	0.52001	-9.05856e-08	11.3079	477.838		0.52	-4.28289e-08	11.3009	499.014	0.52001	-2.54129e-08
	0.5279	-3.97582e-08	11.3141	468.035	0.5279	-7.80266e-07	11.312	474.247	0.5279	-5.02799e-07	11.3107	476.257	0.5279	-5.53467e-07	11.3093	479.347		0.52791	-7.98416e-08	11.3145	501.88	0.5279	-1.10684e-07	11.3163	470.196	0.5279	-2.63863e-08	11.3086	482.995		0.74281	-1.01388e-07	11.3132	484.35	0.5279	-4.91222e-08	11.312	493.221	0.5279	-9.05177e-08	11.3164	476.511		0.5279	-4.21364e-08	11.3093	496.495	0.5279	-2.54002e-08
	0.5358	-3.64878e-08	11.3225	468.699	0.53579	-7.79654e-07	11.3204	474.396	0.5358	-5.01876e-07	11.3191	477.394	0.53579	-5.53854e-07	11.3177	478.884		0.5358	-7.78871e-08	11.3229	500.137	0.5358	-1.10148e-07	11.3248	468.911	0.5358	-2.64809e-08	11.317	482.172		0.75071	-1.00664e-07	11.3216	482.055	0.53579	-4.80603e-08	11.3204	493.083	0.5358	-8.88633e-08	11.3248	476.377		0.53579	-4.14439e-08	11.3177	493.575	0.5358	-2.53874e-08
	0.54369	-3.1606e-08	11.3309	468.958	0.54368	-7.75083e-07	11.3289	475.106	0.54369	-4.9903e-07	11.3275	477.044	0.54369	-5.54241e-07	11.3261	478.448		0.54369	-7.70695e-08	11.3314	498.633	0.54369	-1.05686e-07	11.3332	467.605	0.54369	-2.73872e-08	11.3255	481.41		0.7586	-1.00621e-07	11.33	480.064	0.54369	-4.76141e-08	11.3289	492.486	0.54369	-8.7979e-08	11.3332	475.221		0.54369	-4.00935e-08	11.3261	491.445	0.54369	-2.34543e-08
	0.55158	-2.99844e-08	11.3393	468.44	0.55158	-7.74142e-07	11.3373	475.137	0.55159	-4.98465e-07	11.3359	476.531	0.55158	-5.54904e-07	11.3346	478.16		0.55159	-7.66797e-08	11.3398	498.712	0.55159	-1.01626e-07	11.3416	468.28	0.55159	-3.02779e-08	11.3339	480.669		0.7665	-1.00221e-07	11.3384	483.122	0.55158	-4.71679e-08	11.3373	491.74	0.55159	-8.78762e-08	11.3416	473.269		0.55158	-3.88503e-08	11.3346	491.279	0.55159	-2.21771e-08
	0.55948	-2.9706e-08	11.3477	469.406	0.55947	-7.73201e-07	11.3457	474.965	0.55948	-4.979e-07	11.3443	476.353	0.55947	-5.51311e-07	11.343	478.657		0.55948	-7.62899e-08	11.3482	498.612	0.55948	-1.0144e-07	11.35	468.318	0.55948	-3.02325e-08	11.3423	479.649		0.77439	-9.70589e-08	11.3468	482.496	0.55948	-4.57254e-08	11.3457	490.572	0.55948	-8.78631e-08	11.35	474.173		0.55947	-3.86794e-08	11.343	490.048	0.55948	-2.16558e-08
	0.56737	-2.79118e-08	11.3562	469.17	0.56737	-7.72106e-07	11.3541	475.045	0.56737	-4.97354e-07	11.3528	475.938	0.56737	-5.50256e-07	11.3514	479.457		0.56737	-7.40139e-08	11.3566	496.818	0.56737	-1.01005e-07	11.3584	467.327	0.56737	-2.76513e-08	11.3507	478.917		0.78228	-9.56276e-08	11.3552	481.286	0.56737	-4.55714e-08	11.3541	489.543	0.56737	-8.78499e-08	11.3584	473.087		0.56737	-3.90782e-08	11.3514	488.342	0.56737	-2.11346e-08
	0.57527	-2.75531e-08	11.3646	469.057	0.57527	-7.68913e-07	11.3625	475.023	0.57527	-4.9667e-07	11.3612	475.663	0.57527	-5.50067e-07	11.3598	479.166		0.57527	-7.31126e-08	11.365	495.171	0.57527	-9.86997e-08	11.3669	466.373	0.57527	-2.36258e-08	11.3591	478.017		0.79018	-9.41962e-08	11.3637	481.266	0.57527	-4.56825e-08	11.3625	489.724	0.57527	-8.5895e-08	11.3669	472.383		0.57527	-3.9477e-08	11.3598	488.314	0.57527	-2.00903e-08
	0.58317	-2.75407e-08	11.373	468.622	0.58316	-7.63744e-07	11.371	475.493	0.58316	-4.97e-07	11.3696	475.575	0.58317	-5.49878e-07	11.3682	479.394		0.58317	-7.28388e-08	11.3735	493.203	0.58316	-9.88408e-08	11.3753	465.447	0.58316	-2.34143e-08	11.3675	476.751		0.79807	-9.39101e-08	11.3721	479.474	0.58317	-4.57936e-08	11.371	489.914	0.58316	-8.43061e-08	11.3753	473.115		0.58316	-3.74616e-08	11.3682	487.627	0.58316	-1.69019e-08
	0.59106	-2.78017e-08	11.3814	468.817	0.59106	-7.63457e-07	11.3794	476.02	0.59106	-4.9733e-07	11.378	476.484	0.59106	-5.48747e-07	11.3766	479.193		0.59107	-7.2565e-08	11.3819	493.188	0.59106	-9.89818e-08	11.3837	464.182	0.59106	-2.32027e-08	11.376	475.541		0.80597	-9.14376e-08	11.3805	478.739	0.59106	-4.47236e-08	11.3794	489.491	0.59106	-8.36899e-08	11.3837	471.526		0.59106	-3.66014e-08	11.3766	486.088	0.59106	-1.69222e-08
	0.59896	-2.80629e-08	11.3898	468.661	0.59895	-7.6317e-07	11.3878	475.46	0.59895	-4.97966e-07	11.3864	476.407	0.59895	-5.48378e-07	11.385	478.816		0.59896	-7.17244e-08	11.3903	492.089	0.59895	-9.93446e-08	11.3921	462.626	0.59895	-2.22704e-08	11.3844	474.593		0.81387	-9.16656e-08	11.3889	477.243	0.59895	-4.18104e-08	11.3878	488.326	0.59895	-8.30736e-08	11.3921	470.335		0.59895	-3.62542e-08	11.385	484.468	0.59895	-1.69425e-08
	0.60685	-2.63752e-08	11.3983	469.303	0.60684	-7.62145e-07	11.3962	475.559	0.60685	-4.9497e-07	11.3948	476.441	0.60685	-5.48945e-07	11.3935	478.472		0.60685	-6.96733e-08	11.3987	490.431	0.60685	-9.75524e-08	11.4005	459.915	0.60685	-2.23033e-08	11.3928	474.197		0.82176	-9.18935e-08	11.3973	475.747	0.60685	-4.06955e-08	11.3962	487.11	0.60685	-8.11391e-08	11.4005	469.365		0.60685	-3.5907e-08	11.3935	483.452	0.60685	-1.71162e-08
	0.61474	-2.18762e-08	11.4067	469.029	0.61474	-7.58438e-07	11.4046	475.35	0.61474	-4.90877e-07	11.4033	476.406	0.61474	-5.49513e-07	11.4019	478.276		0.61475	-6.86685e-08	11.4071	488.618	0.61474	-9.39956e-08	11.4089	456.732	0.61474	-2.23362e-08	11.4012	473.061		0.82966	-9.25867e-08	11.4057	476.874	0.61474	-4.01976e-08	11.4046	486.715	0.61474	-8.07875e-08	11.409	468.741		0.61474	-3.36422e-08	11.4019	482.813	0.61474	-1.46653e-08
	0.62264	-2.18839e-08	11.4151	469.278	0.62263	-7.57552e-07	11.413	475.376	0.62264	-4.90569e-07	11.4117	476.741	0.62263	-5.48117e-07	11.4103	478.581		0.62264	-6.82668e-08	11.4155	486.247	0.62264	-9.30853e-08	11.4174	454.875	0.62264	-2.33343e-08	11.4096	472.468		0.83755	-9.10996e-08	11.4142	479.263	0.62264	-3.96996e-08	11.413	486.944	0.62264	-8.08717e-08	11.4174	467.95		0.62263	-3.23606e-08	11.4103	481.778	0.62264	-1.39897e-08
	0.63053	-2.18916e-08	11.4235	469.192	0.63053	-7.56667e-07	11.4215	475.88	0.63053	-4.90261e-07	11.4201	477.198	0.63053	-5.43216e-07	11.4187	479.252		0.63053	-6.7865e-08	11.4239	485.609	0.63053	-9.26069e-08	11.4258	453.373	0.63053	-2.3121e-08	11.418	472.113		0.84544	-8.9224e-08	11.4226	479.622	0.63053	-3.66681e-08	11.4215	485.898	0.63053	-8.0956e-08	11.4258	467.811		0.63053	-3.22903e-08	11.4187	480.54	0.63053	-1.33141e-08
	0.63843	-2.08141e-08	11.4319	469.039	0.63842	-7.54653e-07	11.4299	476.914	0.63843	-4.8888e-07	11.4285	476.871	0.63842	-5.41712e-07	11.4271	479.272		0.63843	-6.74085e-08	11.4324	485.067	0.63843	-9.21285e-08	11.4342	449.577	0.63843	-2.10036e-08	11.4265	471.303		0.85334	-8.87053e-08	11.431	478.518	0.63842	-3.55792e-08	11.4299	486.304	0.63843	-8.1295e-08	11.4342	467.005		0.63842	-3.222e-08	11.4271	480.388	0.63843	-1.31432e-08
	0.64632	-2.0427e-08	11.4403	469.01	0.64632	-7.50165e-07	11.4383	476.373	0.64632	-4.87677e-07	11.4369	477.624	0.64632	-5.41094e-07	11.4356	479.427		0.64632	-6.57492e-08	11.4408	484.008	0.64632	-9.16654e-08	11.4426	451.954	0.64632	-1.68809e-08	11.4349	470.525		0.86123	-8.81865e-08	11.4394	477.278	0.64632	-3.55344e-08	11.4383	484.976	0.64632	-7.77004e-08	11.4426	466.313		0.64632	-3.11719e-08	11.4356	479.756	0.64632	-1.30207e-08
	0.65422	-2.1517e-08	11.4488	469.239	0.65422	-7.47275e-07	11.4467	476.494	0.65422	-4.87458e-07	11.4453	477.316	0.65422	-5.40476e-07	11.444	479.639		0.65422	-6.51002e-08	11.4492	482.839	0.65422	-9.1451e-08	11.451	451.312	0.65422	-1.53162e-08	11.4433	469.917		0.86912	-8.73543e-08	11.4478	476.498	0.65422	-3.54896e-08	11.4467	484.026	0.65422	-7.69588e-08	11.451	465.358		0.65422	-2.81239e-08	11.444	479.187	0.65422	-1.14087e-08
	0.66212	-2.26071e-08	11.4572	469.397	0.66211	-7.45663e-07	11.4551	476.479	0.66211	-4.87919e-07	11.4538	476.277	0.66211	-5.39393e-07	11.4524	479.539		0.66212	-6.44513e-08	11.4576	481.694	0.66211	-9.12366e-08	11.4595	451.397	0.66211	-1.50349e-08	11.4517	469.359		0.87702	-8.65336e-08	11.4563	475.042	0.66212	-3.46006e-08	11.4551	482.616	0.66211	-7.67796e-08	11.4595	464.425		0.66211	-2.58961e-08	11.4524	477.947	0.66211	-1.05931e-08
	0.67001	-2.26888e-08	11.4656	469.579	0.67	-7.45091e-07	11.4635	475.965	0.67001	-4.88381e-07	11.4622	476.882	0.67001	-5.39181e-07	11.4608	479.168		0.67001	-6.24084e-08	11.466	479.66	0.67001	-9.0323e-08	11.4679	449.928	0.67001	-1.48837e-08	11.4601	467.627		0.88492	-8.63386e-08	11.4647	473.732	0.67001	-3.18772e-08	11.4635	480.859	0.67001	-7.66004e-08	11.4679	463.831		0.67001	-2.53441e-08	11.4608	476.696	0.67001	-1.01971e-08
	0.6779	-2.0104e-08	11.474	469.849	0.6779	-7.43426e-07	11.472	476.439	0.6779	-4.8507e-07	11.4706	477.988	0.6779	-5.39882e-07	11.4692	479.505		0.67791	-6.05154e-08	11.4745	477.893	0.6779	-8.6461e-08	11.4763	448.429	0.6779	-1.50329e-08	11.4686	465.918		0.89282	-8.66685e-08	11.4731	472.816	0.6779	-3.12796e-08	11.472	479.746	0.6779	-7.46212e-08	11.4763	462.963		0.6779	-2.38215e-08	11.4692	475.456	0.6779	-9.80111e-09
	0.6858	-1.673e-08	11.4824	469.842	0.68579	-7.40115e-07	11.4804	476.591	0.6858	-4.82766e-07	11.479	478.031	0.68579	-5.40583e-07	11.4776	479.709		0.6858	-5.98693e-08	11.4829	476.195	0.6858	-8.12355e-08	11.4847	445.942	0.6858	-1.51821e-08	11.477	464.956		0.90071	-8.69985e-08	11.4815	470.542	0.6858	-3.12145e-08	11.4804	478.761	0.6858	-7.45035e-08	11.4847	461.373		0.68579	-2.20768e-08	11.4776	474.38	0.6858	-6.41292e-09
	0.69369	-1.67891e-08	11.4908	469.913	0.69369	-7.38099e-07	11.4888	476.687	0.69369	-4.82061e-07	11.4874	476.594	0.69369	-5.39696e-07	11.4861	480.625		0.69369	-5.95961e-08	11.4913	475.129	0.69369	-8.03921e-08	11.4931	443.549	0.69369	-1.62565e-08	11.4854	464.563		0.9086	-8.49604e-08	11.4899	469.734	0.69369	-3.11494e-08	11.4888	477.382	0.69369	-7.43858e-08	11.4931	461.167		0.69369	-1.91709e-08	11.4861	472.323	0.69369	-6.0686e-09
	0.70159	-1.68484e-08	11.4992	469.854	0.70158	-7.37142e-07	11.4972	476.409	0.70159	-4.81356e-07	11.4959	476.615	0.70158	-5.35021e-07	11.4945	481.344		0.70159	-5.93228e-08	11.4997	474.095	0.70159	-7.95487e-08	11.5015	441.847	0.70159	-1.64458e-08	11.4938	463.554		0.9165	-8.33509e-08	11.4983	469.249	0.70158	-3.04132e-08	11.4972	476.612	0.70159	-7.39774e-08	11.5015	460.965		0.70158	-1.97114e-08	11.4945	471.954	0.70159	-5.89484e-09
	0.70948	-1.64683e-08	11.5077	469.499	0.70947	-7.34205e-07	11.5056	476.733	0.70948	-4.7965e-07	11.5043	476.347	0.70948	-5.34709e-07	11.5029	480.846		0.70948	-5.67131e-08	11.5081	472.58	0.70948	-7.80286e-08	11.5099	440.248	0.70948	-1.38593e-08	11.5022	461.869		0.92439	-8.26604e-08	11.5068	468.704	0.70948	-3.04483e-08	11.5056	475.788	0.70948	-7.35076e-08	11.5099	460.523		0.70947	-2.0252e-08	11.5029	471.497	0.70948	-5.72107e-09
	0.71737	-1.64472e-08	11.5161	469.865	0.71737	-7.29563e-07	11.514	476.279	0.71738	-4.79804e-07	11.5127	476.593	0.71737	-5.34575e-07	11.5113	480.334		0.71738	-5.29246e-08	11.5165	470.704	0.71738	-7.66234e-08	11.5184	435.379	0.71738	-1.15825e-08	11.5106	461.446		0.93228	-8.2373e-08	11.5152	468.619	0.71737	-3.04834e-08	11.514	475.342	0.71738	-7.08685e-08	11.5184	460.028		0.71737	-2.15559e-08	11.5113	471.297	0.71738	-3.93928e-09
	0.72527	-1.70756e-08	11.5245	470.358	0.72527	-7.27484e-07	11.5225	476.815	0.72527	-4.79958e-07	11.5211	477.201	0.72527	-5.34441e-07	11.5197	480.518		0.72527	-5.25101e-08	11.525	469.384	0.72527	-7.63716e-08	11.5268	433.539	0.72527	-1.06248e-08	11.5191	460.966		0.94018	-8.20855e-08	11.5236	468.651	0.72527	-3.06426e-08	11.5225	474.226	0.72527	-6.92197e-08	11.5268	459.055		0.72527	-2.02383e-08	11.5197	470.39	0.72527	-1.65452e-09
	0.73317	-1.77039e-08	11.5329	470.806	0.73317	-7.27201e-07	11.5309	477.351	0.73317	-4.80951e-07	11.5295	478.715	0.73317	-5.33237e-07	11.5281	479.765		0.73317	-5.23765e-08	11.5334	466.532	0.73317	-7.6556e-08	11.5352	431.997	0.73317	-9.66714e-09	11.5275	458.648		0.94807	-8.21474e-08	11.532	469.173	0.73317	-2.79288e-08	11.5309	474.17	0.73317	-6.85683e-08	11.5352	458.815		0.73317	-1.98768e-08	11.5282	468.706	0.73317	-1.54853e-09
	0.74106	-1.83978e-08	11.5413	470.143	0.74106	-7.27297e-07	11.5393	477.41	0.74106	-4.8178e-07	11.5379	478.629	0.74106	-5.32975e-07	11.5366	480.29		0.74107	-5.22428e-08	11.5418	464.156	0.74106	-7.67404e-08	11.5436	432.469	0.74106	-9.65543e-09	11.5359	456.965		0.95597	-8.22092e-08	11.5404	469.304	0.74106	-2.7788e-08	11.5393	472.279	0.74106	-6.79169e-08	11.5436	457.567		0.74106	-1.95153e-08	11.5366	467.771	0.74106	-1.53156e-09
	0.74896	-1.58136e-08	11.5498	470.704	0.74895	-7.24875e-07	11.5477	477.603	0.74896	-4.79894e-07	11.5464	476.977	0.74895	-5.34258e-07	11.545	480.849		0.74896	-5.16459e-08	11.5502	463.259	0.74896	-7.56749e-08	11.552	431.713	0.74896	-9.9409e-09	11.5443	456.26		0.96387	-8.27021e-08	11.5488	468.164	0.74896	-2.79674e-08	11.5477	471.15	0.74896	-6.58321e-08	11.552	456.182		0.74895	-1.94771e-08	11.545	464.837	0.74896	-1.51458e-09
	0.75685	-1.15794e-08	11.5582	471.112	0.75685	-7.20224e-07	11.5561	477.389	0.75685	-4.78093e-07	11.5548	476.732	0.75685	-5.35542e-07	11.5534	481.528		0.75685	-5.14342e-08	11.5586	462.301	0.75685	-7.20744e-08	11.5605	430.328	0.75685	-1.02264e-08	11.5527	455.186		0.97176	-8.29534e-08	11.5573	467.584	0.75685	-2.81468e-08	11.5561	470.941	0.75685	-6.56758e-08	11.5605	455.747		0.75685	-1.57268e-08	11.5534	464.533	0.75685	1.35185e-09
	0.76475	-1.15076e-08	11.5666	470.808	0.76474	-7.17889e-07	11.5645	477.735	0.76474	-4.77924e-07	11.5632	476.439	0.76474	-5.35109e-07	11.5618	481.386		0.76475	-5.15493e-08	11.5671	461.165	0.76474	-7.17088e-08	11.5689	428.842	0.76474	-1.18829e-08	11.5611	454.859		0.97966	-8.13508e-08	11.5657	466.15	0.76474	-2.83401e-08	11.5646	470.939	0.76474	-6.5665e-08	11.5689	455.754		0.76474	-1.44551e-08	11.5618	464.031	0.76474	2.08045e-09
	0.77264	-1.14357e-08	11.575	469.922	0.77263	-7.17289e-07	11.573	479.841	0.77264	-4.77545e-07	11.5716	475.814	0.77264	-5.30542e-07	11.5702	481.589		0.77264	-5.16643e-08	11.5755	460.063	0.77264	-7.13432e-08	11.5773	427.544	0.77264	-1.0509e-08	11.5696	453.185		0.98755	-7.99258e-08	11.5741	466.351	0.77264	-2.53819e-08	11.573	470.674	0.77264	-6.56542e-08	11.5773	454.135		0.77263	-1.38317e-08	11.5702	463.405	0.77264	2.25989e-09
	0.78053	-1.01831e-08	11.5834	470.34	0.78053	-7.15832e-07	11.5814	478.038	0.78053	-4.77063e-07	11.58	477.212	0.78053	-5.29998e-07	11.5786	481.442		0.78054	-5.02193e-08	11.5839	458.714	0.78053	-6.99706e-08	11.5857	426.388	0.78053	-7.78204e-09	11.578	452.615		0.99544	-7.9308e-08	11.5825	466.545	0.78053	-2.55709e-08	11.5814	468.762	0.78053	-6.48638e-08	11.5857	453.007		0.78053	-1.37636e-08	11.5786	462.713	0.78053	2.43933e-09
	0.78843	-1.04374e-08	11.5918	470.879	0.78842	-7.11646e-07	11.5898	477.789	0.78843	-4.77175e-07	11.5884	476.777	0.78842	-5.29756e-07	11.5871	481.612		0.78843	-4.91121e-08	11.5923	457.253	0.78843	-6.91779e-08	11.5941	424.875	0.78843	-6.46272e-09	11.5864	451.788		1.00334	-7.86903e-08	11.5909	465.567	0.78843	-2.57599e-08	11.5898	467.25	0.78843	-6.14596e-08	11.5941	452.713		0.78842	-1.36955e-08	11.5871	461.184	0.78843	3.76272e-09
	0.79632	-1.06915e-08	11.6003	471.714	0.79632	-7.0801e-07	11.5982	477.806	0.79632	-4.77288e-07	11.5968	476.181	0.79632	-5.29514e-07	11.5955	481.115		0.79632	-4.91116e-08	11.6007	456.092	0.79632	-6.90775e-08	11.6025	423.243	0.79632	-6.02875e-09	11.5948	449.27		1.01123	-7.69126e-08	11.5993	463.2	0.79632	-2.62532e-08	11.5982	466.078	0.79632	-6.04625e-08	11.6025	452.316		0.79632	-1.12713e-08	11.5955	459.232	0.79632	5.60025e-09
	0.80422	-1.13327e-08	11.6087	471.347	0.80422	-7.0787e-07	11.6066	478.207	0.80422	-4.79119e-07	11.6053	475.827	0.80422	-5.26773e-07	11.6039	481.77		0.80422	-4.91111e-08	11.6091	453.561	0.80422	-6.8977e-08	11.611	421.474	0.80422	-5.59477e-09	11.6032	446.819		1.01913	-7.71583e-08	11.6078	461.278	0.80422	-2.58439e-08	11.6066	466.112	0.80422	-5.94654e-08	11.611	451.282		0.80422	-1.05266e-08	11.6039	457.371	0.80422	6.34958e-09
	0.81212	-1.10768e-08	11.6171	471.602	0.81211	-7.07492e-07	11.6151	477.232	0.81211	-4.78436e-07	11.6137	475.267	0.81211	-5.26397e-07	11.6123	481.338		0.81212	-4.85293e-08	11.6175	452.516	0.81211	-6.85406e-08	11.6194	419.052	0.81211	-4.94283e-09	11.6116	445.733		1.02702	-7.74039e-08	11.6162	461.672	0.81212	-2.57567e-08	11.6151	465.074	0.81211	-5.93936e-08	11.6194	449.325		0.81211	-9.78189e-09	11.6123	456.789	0.81211	6.71538e-09
	0.82001	-8.51647e-09	11.6255	471.742	0.82001	-7.04828e-07	11.6235	477.712	0.82001	-4.74395e-07	11.6221	475.168	0.82001	-5.26262e-07	11.6207	482.114		0.82001	-4.73866e-08	11.626	451.266	0.82001	-6.74192e-08	11.6278	420.161	0.82001	-3.87956e-09	11.6201	445.15		1.03492	-7.81949e-08	11.6246	462.088	0.82001	-2.60053e-08	11.6235	462.95	0.82001	-5.88471e-08	11.6278	449.004		0.82001	-9.61102e-09	11.6207	455.17	0.82001	7.08118e-09
	0.82791	-7.16447e-09	11.6339	471.873	0.8279	-7.01219e-07	11.6319	477.696	0.8279	-4.73155e-07	11.6305	476.627	0.8279	-5.26127e-07	11.6291	482.6		0.82791	-4.68289e-08	11.6344	449.434	0.8279	-6.56329e-08	11.6362	417.991	0.8279	-3.83084e-09	11.6285	444.722		1.04282	-7.86486e-08	11.633	461.073	0.8279	-2.62539e-08	11.6319	462.971	0.8279	-5.86339e-08	11.6362	449.062		0.8279	-6.27285e-09	11.6292	453.603	0.8279	8.31492e-09
	0.8358	-6.82736e-09	11.6424	470.728	0.83579	-6.99817e-07	11.6403	477.58	0.8358	-4.7308e-07	11.6389	474.996	0.8358	-5.25553e-07	11.6376	482.135		0.8358	-4.67522e-08	11.6428	446.933	0.8358	-6.48552e-08	11.6446	415.964	0.8358	-3.78212e-09	11.6369	442.177		1.05071	-7.72997e-08	11.6414	458.444	0.8358	-2.52381e-08	11.6403	462.93	0.8358	-5.8758e-08	11.6446	446.714		0.8358	-6.16492e-09	11.6376	452.781	0.8358	8.4595e-09
	0.84369	-6.49025e-09	11.6508	470.963	0.84369	-6.99413e-07	11.6487	476.683	0.84369	-4.73004e-07	11.6474	475.299	0.84369	-5.21681e-07	11.646	483.329		0.8437	-4.66756e-08	11.6512	444.881	0.84369	-6.40776e-08	11.6531	412.919	0.84369	-3.14076e-09	11.6453	440.5		1.0586	-7.59786e-08	11.6499	457.618	0.84369	-2.42971e-08	11.6487	460.656	0.84369	-5.8882e-08	11.6531	445.461		0.84369	-6.26816e-09	11.646	452.318	0.84369	7.36761e-09
	0.85159	-6.44838e-09	11.6592	472.22	0.85158	-6.97214e-07	11.6571	477.976	0.85159	-4.7092e-07	11.6558	475.63	0.85158	-5.21146e-07	11.6544	483.407		0.85159	-4.19559e-08	11.6596	443.183	0.85159	-6.3145e-08	11.6615	408.417	0.85159	5.87219e-10	11.6537	439.564		1.0665	-7.55623e-08	11.6583	457.722	0.85159	-2.42788e-08	11.6571	459.335	0.85159	-5.91955e-08	11.6615	445.27		0.85158	-6.37139e-09	11.6544	451.571	0.85159	6.27573e-09
	0.85948	-6.82172e-09	11.6676	472.396	0.85948	-6.94321e-07	11.6655	478.337	0.85948	-4.71079e-07	11.6642	476.728	0.85948	-5.2061e-07	11.6628	481.559		0.85948	-4.00622e-08	11.668	440.265	0.85948	-6.33567e-08	11.6699	406.816	0.85948	1.69881e-09	11.6622	438.578		1.07439	-7.54035e-08	11.6667	456.401	0.85948	-2.45129e-08	11.6656	459.239	0.85948	-5.79658e-08	11.6699	444.266		0.85948	-5.88749e-09	11.6628	449.253	0.85948	7.97708e-09
	0.86737	-7.19505e-09	11.676	472.498	0.86737	-6.92175e-07	11.674	477.809	0.86738	-4.71239e-07	11.6726	476.55	0.86737	-5.20519e-07	11.6712	481.588		0.86738	-3.96523e-08	11.6765	439.175	0.86738	-6.35684e-08	11.6783	406.165	0.86738	2.03006e-09	11.6706	436.386		1.08229	-7.52447e-08	11.6751	456.16	0.86737	-2.47471e-08	11.674	459.006	0.86738	-5.76705e-08	11.6783	442.405		0.86737	-3.85003e-09	11.6712	447.328	0.86738	1.15468e-08
	0.87527	-8.95839e-09	11.6844	471.465	0.87527	-6.92396e-07	11.6824	477.423	0.87527	-4.71636e-07	11.681	478.409	0.87527	-5.20537e-07	11.6797	482.654		0.87527	-3.92423e-08	11.6849	439.052	0.87527	-6.453e-08	11.6867	404.48	0.87527	2.36132e-09	11.679	434.272		1.09018	-7.48105e-08	11.6835	456.433	0.87527	-2.1969e-08	11.6824	458.172	0.87527	-5.73752e-08	11.6867	440.775		0.87527	-4.00322e-09	11.6797	444.62	0.87527	1.165e-08
	0.88317	-8.3475e-09	11.6928	472.271	0.88317	-6.92618e-07	11.6908	476.927	0.88317	-4.7131e-07	11.6894	475.557	0.88317	-5.20556e-07	11.6881	482.637		0.88317	-3.80534e-08	11.6933	437.006	0.88317	-6.46312e-08	11.6951	402.205	0.88317	3.01454e-09	11.6874	432.848		1.09807	-7.50746e-08	11.6919	454.174	0.88317	-2.13752e-08	11.6908	457.284	0.88317	-5.71945e-08	11.6951	439.916		0.88317	-4.15641e-09	11.6881	443.094	0.88317	1.17532e-08
	0.89107	-4.33473e-09	11.7013	472.464	0.89106	-6.90319e-07	11.6992	477.356	0.89106	-4.6803e-07	11.6979	474.317	0.89106	-5.21276e-07	11.6965	482.754		0.89107	-3.71923e-08	11.7017	435.064	0.89106	-6.22828e-08	11.7035	399.734	0.89106	3.23995e-09	11.6958	431.036		1.10597	-7.53387e-08	11.7004	453.527	0.89106	-2.13112e-08	11.6992	456.603	0.89106	-5.66472e-08	11.7035	439.476		0.89106	-4.55408e-09	11.6965	442	0.89106	1.19712e-08
	0.89896	-3.57302e-09	11.7097	471.937	0.89895	-6.84959e-07	11.7076	477.108	0.89896	-4.66917e-07	11.7063	474.678	0.89896	-5.21799e-07	11.7049	482.185		0.89896	-3.71473e-08	11.7101	432.291	0.89896	-6.18813e-08	11.712	397.952	0.89896	2.8679e-09	11.7042	430.314		1.11387	-7.59092e-08	11.7088	452.247	0.89896	-2.12472e-08	11.7076	453.722	0.89896	-5.7007e-08	11.712	438.984		0.89896	-3.40684e-09	11.7049	440.82	0.89896	1.29419e-08
	0.90685	-3.33375e-09	11.7181	471.362	0.90685	-6.83023e-07	11.7161	476.151	0.90685	-4.66851e-07	11.7147	474.508	0.90685	-5.20122e-07	11.7133	483.043		0.90686	-3.71024e-08	11.7186	429.306	0.90685	-6.1667e-08	11.7204	395.641	0.90685	2.49584e-09	11.7127	427.649		1.12176	-7.39489e-08	11.7172	447.917	0.90685	-1.84548e-08	11.7161	451.308	0.90685	-5.73669e-08	11.7204	437.222		0.90685	-3.76175e-09	11.7133	439.583	0.90685	1.31727e-08
	0.91475	-3.09456e-09	11.7265	472.19	0.91474	-6.83059e-07	11.7245	476.046	0.91475	-4.66784e-07	11.7231	475.195	0.91474	-5.1805e-07	11.7217	483.147		0.91475	-3.70993e-08	11.727	427.088	0.91475	-6.14526e-08	11.7288	393.077	0.91475	2.15273e-09	11.7211	426.126		1.12966	-7.29829e-08	11.7256	448.522	0.91475	-1.53994e-08	11.7245	449.6	0.91475	-5.73853e-08	11.7288	435.757		0.91474	-4.11667e-09	11.7217	437.205	0.91475	1.34035e-08
	0.92264	-2.22791e-09	11.7349	472.409	0.92264	-6.80854e-07	11.7329	478.133	0.92264	-4.65203e-07	11.7315	474.982	0.92264	-5.17174e-07	11.7302	482.21		0.92264	-3.69014e-08	11.7354	425.136	0.92264	-5.92282e-08	11.7372	390.875	0.92264	4.78656e-09	11.7295	424.396		1.13755	-7.26305e-08	11.734	446.203	0.92264	-1.46672e-08	11.7329	450.099	0.92264	-5.56555e-08	11.7372	435.256		0.92264	-5.15186e-09	11.7302	435.939	0.92264	1.3452e-08
	0.93054	-2.29978e-09	11.7434	472.874	0.93053	-6.76424e-07	11.7413	477.694	0.93054	-4.64635e-07	11.74	476.014	0.93053	-5.16298e-07	11.7386	481.793		0.93054	-3.73013e-08	11.7438	422.524	0.93054	-5.74132e-08	11.7456	389.108	0.93054	5.65331e-09	11.7379	421.87		1.14545	-7.22782e-08	11.7424	444.716	0.93053	-1.41473e-08	11.7413	450.09	0.93054	-5.39635e-08	11.7456	435.483		0.93053	-4.76558e-09	11.7386	434.109	0.93054	1.60106e-08
	0.93843	-2.37157e-09	11.7518	471.935	0.93842	-6.7504e-07	11.7497	477.058	0.93843	-4.64409e-07	11.7484	476.288	0.93842	-5.14831e-07	11.747	482.842		0.93843	-3.77011e-08	11.7522	420.589	0.93843	-5.65365e-08	11.754	386.785	0.93843	5.98462e-09	11.7463	420.455		1.15334	-7.20126e-08	11.7509	443.92	0.93843	-1.39091e-08	11.7497	448.498	0.93843	-5.32568e-08	11.7541	432.535		0.93842	-4.06368e-09	11.747	432.337	0.93843	1.67126e-08
	0.94632	-1.5939e-09	11.7602	471.978	0.94632	-6.74471e-07	11.7581	475.107	0.94633	-4.64182e-07	11.7568	474.419	0.94632	-5.14448e-07	11.7554	483.083		0.94632	-3.73598e-08	11.7606	418.085	0.94633	-5.6346e-08	11.7625	385.076	0.94633	6.31593e-09	11.7547	419.229		1.16123	-7.16085e-08	11.7593	443.271	0.94632	-1.24995e-08	11.7582	445.433	0.94633	-5.25501e-08	11.7625	429.954		0.94632	-3.79867e-09	11.7554	431.363	0.94633	1.70189e-08
	0.95422	2.40143e-10	11.7686	472.504	0.95422	-6.73903e-07	11.7666	477.386	0.95422	-4.62821e-07	11.7652	474.087	0.95422	-5.14404e-07	11.7638	483.568		0.95422	-3.52134e-08	11.7691	415.612	0.95422	-5.61555e-08	11.7709	383.065	0.95422	6.3704e-09	11.7631	416.912		1.16913	-7.14537e-08	11.7677	443.667	0.95422	-1.19002e-08	11.7666	443.407	0.95422	-5.21394e-08	11.7709	428.379		0.95422	-3.53366e-09	11.7638	430.183	0.95422	1.73253e-08
	0.96212	1.99712e-09	11.777	471.867	0.96211	-6.69825e-07	11.775	476.918	0.96211	-4.60383e-07	11.7736	476.025	0.96212	-5.14458e-07	11.7722	482.744		0.96212	-3.54129e-08	11.7775	413.187	0.96211	-5.268e-08	11.7793	380.499	0.96211	6.02099e-09	11.7716	415.273		1.17702	-7.12988e-08	11.7761	442.742	0.96212	-1.16083e-08	11.775	441.331	0.96211	-5.11852e-08	11.7793	427.499		0.96212	-1.64939e-09	11.7722	428.918	0.96211	1.75138e-08
	0.97001	2.69706e-09	11.7854	470.307	0.97001	-6.65185e-07	11.7834	475.756	0.97001	-4.58858e-07	11.782	474.322	0.97001	-5.14511e-07	11.7807	483.499		0.97002	-3.56124e-08	11.7859	410.79	0.97001	-5.04308e-08	11.7877	377.798	0.97001	5.67159e-09	11.78	411.82		1.18492	-7.12739e-08	11.7845	443.238	0.97001	-1.13164e-08	11.7834	440.842	0.97001	-5.14018e-08	11.7877	425.603		0.97001	-3.48892e-10	11.7807	426.324	0.97001	1.91301e-08
	0.97791	2.43371e-09	11.7939	471.425	0.9779	-6.64707e-07	11.7918	474.233	0.9779	-4.5762e-07	11.7904	472.085	0.9779	-5.12608e-07	11.7891	483.178		0.97791	-3.6563e-08	11.7943	408.881	0.9779	-5.00149e-08	11.7961	378.063	0.9779	4.13318e-09	11.7884	409.83		1.19282	-6.95634e-08	11.7929	440.236	0.97791	-9.69269e-09	11.7918	440.485	0.9779	-5.16183e-08	11.7961	423.891		0.9779	2.57565e-10	11.7891	423.708	0.9779	1.88598e-08
	0.9858	2.17045e-09	11.8023	472.007	0.9858	-6.64794e-07	11.8002	475.696	0.9858	-4.56256e-07	11.7989	474.155	0.9858	-5.11002e-07	11.7975	482.619		0.9858	-3.68971e-08	11.8027	407.241	0.9858	-4.9599e-08	11.8046	374.946	0.9858	4.71753e-09	11.7968	408.258		1.20071	-6.79953e-08	11.8014	439.766	0.9858	-9.51275e-09	11.8002	439.453	0.9858	-5.32816e-08	11.8046	423.096		0.9858	-1.41136e-10	11.7975	422.302	0.9858	1.85896e-08
	0.9937	2.88929e-09	11.8107	472.976	0.99369	-6.62073e-07	11.8086	475.642	0.99369	-4.56163e-07	11.8073	474.27	0.99369	-5.10801e-07	11.8059	482.018		0.9937	-3.26055e-08	11.8111	405.732	0.99369	-4.91355e-08	11.813	371.891	0.99369	8.47505e-09	11.8052	406.709		1.20861	-6.73197e-08	11.8098	437.169	0.99369	-9.65615e-09	11.8087	435.874	0.99369	-5.19451e-08	11.813	422.011		0.99369	-5.39835e-10	11.8059	419.832	0.99369	1.77371e-08
	1.00159	2.33776e-09	11.8191	472.053	1.00158	-6.58144e-07	11.8171	474.942	1.00159	-4.56362e-07	11.8157	474.167	1.00158	-5.106e-07	11.8143	483.071		1.00159	-2.79549e-08	11.8196	402.762	1.00159	-4.8945e-08	11.8214	370.21	1.00159	9.52712e-09	11.8137	403.655		1.2165	-6.66442e-08	11.8182	433.059	1.00159	-9.79955e-09	11.8171	434.44	1.00159	-5.06639e-08	11.8214	418.723		1.00158	-4.90174e-11	11.8143	418.096	1.00159	1.78048e-08
	1.00948	1.78623e-09	11.8275	471.221	1.00948	-6.55801e-07	11.8255	472.728	1.00948	-4.56561e-07	11.8241	471.809	1.00948	-5.10066e-07	11.8227	483.278		1.00948	-2.65658e-08	11.828	399.893	1.00948	-4.92611e-08	11.8298	366.509	1.00948	1.05792e-08	11.8221	401.44		1.22439	-6.57574e-08	11.8266	431.787	1.00948	-9.13184e-09	11.8255	432.784	1.00948	-5.05143e-08	11.8298	416.999		1.00948	1.11437e-09	11.8227	416.484	1.00948	2.05662e-08
	1.01738	6.14844e-10	11.8359	472.12	1.01737	-6.55106e-07	11.8339	472.913	1.01738	-4.57954e-07	11.8325	472.32	1.01737	-5.09716e-07	11.8312	483.477		1.01738	-2.59841e-08	11.8364	396.339	1.01738	-4.95772e-08	11.8382	362.698	1.01738	1.06542e-08	11.8305	399.277		1.23229	-6.53795e-08	11.835	429.123	1.01737	-8.19859e-09	11.8339	429.51	1.01738	-5.03647e-08	11.8382	415.455		1.01737	1.62893e-09	11.8312	414.41	1.01738	2.07917e-08
	1.02527	8.57917e-10	11.8444	472.524	1.02527	-6.55e-07	11.8423	474.022	1.02527	-4.5628e-07	11.8409	474.132	1.02527	-5.09791e-07	11.8396	482.791		1.02527	-2.35484e-08	11.8448	393.815	1.02527	-4.89637e-08	11.8466	359.955	1.02527	1.05144e-08	11.8389	397.213		1.24018	-6.60379e-08	11.8435	429.668	1.02527	-7.96617e-09	11.8423	426.895	1.02527	-4.92105e-08	11.8467	413.947		1.02527	2.1435e-09	11.8396	412.679	1.02527	2.10173e-08
	1.03317	4.2936e-09	11.8528	469.887	1.03317	-6.52714e-07	11.8507	473.339	1.03317	-4.52313e-07	11.8494	471.523	1.03317	-5.09867e-07	11.848	481.039		1.03317	-2.36972e-08	11.8532	392.843	1.03317	-4.71704e-08	11.8551	357.518	1.03317	1.03746e-08	11.8473	393.724		1.24807	-6.66962e-08	11.8519	429.573	1.03317	-7.73376e-09	11.8507	426.223	1.03317	-4.79175e-08	11.8551	411.744		1.03317	3.08934e-09	11.848	410.991	1.03317	2.16013e-08
	1.04107	5.7634e-09	11.8612	470.44	1.04106	-6.50027e-07	11.8591	471.419	1.04106	-4.50081e-07	11.8578	470.582	1.04106	-5.08786e-07	11.8564	482.786		1.04107	-2.3846e-08	11.8616	390.099	1.04106	-4.55767e-08	11.8635	356.077	1.04106	9.68047e-09	11.8557	391.383		1.25597	-6.6445e-08	11.8603	428.637	1.04107	-7.11467e-09	11.8591	424.94	1.04106	-4.76378e-08	11.8635	410.408		1.04106	5.67121e-09	11.8564	408.543	1.04106	2.17602e-08
	1.04896	7.23329e-09	11.8696	471.603	1.04896	-6.4931e-07	11.8676	470.652	1.04896	-4.49531e-07	11.8662	470.478	1.04896	-5.06774e-07	11.8648	480.898		1.04896	-2.45294e-08	11.8701	386.509	1.04896	-4.49286e-08	11.8719	351.734	1.04896	8.30098e-09	11.8642	389.07		1.26387	-6.40978e-08	11.8687	426.495	1.04896	-4.86114e-09	11.8676	422.231	1.04896	-4.77556e-08	11.8719	409.431		1.04896	5.39743e-09	11.8648	406.073	1.04896	2.15429e-08
	1.05686	7.60179e-09	11.878	472.727	1.05685	-6.47716e-07	11.876	472.886	1.05685	-4.4921e-07	11.8746	470.885	1.05685	-5.06924e-07	11.8733	479.1		1.05686	-2.53774e-08	11.8785	383.312	1.05685	-4.42806e-08	11.8803	347.539	1.05685	9.93451e-09	11.8726	386.848		1.27177	-6.40013e-08	11.8771	422.472	1.05685	-4.59731e-09	11.876	419.407	1.05685	-4.78733e-08	11.8803	408.812		1.05685	5.12365e-09	11.8733	402.859	1.05685	2.13257e-08
	1.06475	7.97166e-09	11.8864	471.609	1.06474	-6.4466e-07	11.8844	471.18	1.06475	-4.49474e-07	11.883	467.562	1.06474	-5.07073e-07	11.8817	480.343		1.06475	-2.28683e-08	11.8869	380.913	1.06475	-4.42032e-08	11.8887	343.658	1.06475	1.33079e-08	11.881	384.359		1.27966	-6.39926e-08	11.8855	422.158	1.27966	-4.50588e-09	11.8844	418.129	1.06475	-4.59409e-08	11.8887	405.054		1.06474	4.21052e-09	11.8817	400.501	1.06475	3.32549e-08
	1.07264	7.50013e-09	11.8949	470.078	1.07264	-6.41606e-07	11.8928	468.878	1.07264	-4.49738e-07	11.8915	466.99	1.07264	-5.07524e-07	11.8901	481.319		1.07264	-2.26969e-08	11.8953	378.344	1.07264	-4.45334e-08	11.8971	341.673	1.07264	1.34635e-08	11.8894	381.921		1.28755	-6.39839e-08	11.894	421.809	1.28756	-4.40147e-09	11.8928	416.855	1.07264	-4.49123e-08	11.8971	402.162		1.07264	5.07508e-09	11.8901	398.291	1.07264	4.42454e-08
	1.08054	7.02853e-09	11.9033	470.314	1.08053	-6.40691e-07	11.9012	468.117	1.08054	-4.5029e-07	11.8999	468.424	1.08053	-5.06941e-07	11.8985	481.386		1.08054	-2.26749e-08	11.9037	374.727	1.08054	-4.48636e-08	11.9056	345.878	1.08054	1.36191e-08	11.8978	379.636		1.29545	-6.3273e-08	11.9024	419.468	1.29545	-4.08646e-09	11.9012	414.563	1.08054	-4.48679e-08	11.9056	399.486		1.08053	6.3879e-09	11.8985	395.841	1.08054	4.9037e-08
	1.08843	5.29181e-09	11.9117	470.849	1.08842	-6.40884e-07	11.9096	467.711	1.08843	-4.4848e-07	11.9083	469.226	1.08843	-5.0674e-07	11.9069	480.679		1.08843	-2.26529e-08	11.9122	372.05	1.08843	-4.65562e-08	11.914	341.506	1.08843	1.44001e-08	11.9062	377.211		1.30334	-6.33671e-08	11.9108	419.036	1.30334	-2.85769e-09	11.9097	413.331	1.08843	-4.48235e-08	11.914	398.061		1.08843	6.86286e-09	11.9069	394.058	1.08843	4.8694e-08
	1.09632	6.83252e-09	11.9201	468.987	1.09632	-6.40158e-07	11.9181	466.691	1.09633	-4.47743e-07	11.9167	465.193	1.09632	-5.07888e-07	11.9153	479.414		1.09633	-2.21108e-08	11.9206	370.089	1.09633	-4.59589e-08	11.9224	337.678	1.09633	1.51246e-08	11.9147	374.602		1.31123	-6.34613e-08	11.9192	418.69	1.31124	-2.35177e-09	11.9181	411.842	1.09633	-4.38981e-08	11.9224	396.09		1.09632	7.33783e-09	11.9153	391.711	1.09633	4.83509e-08
	1.10422	1.0254e-08	11.9285	468.641	1.10422	-6.3686e-07	11.9265	464.979	1.10422	-4.45e-07	11.9251	465.546	1.10422	-5.09037e-07	11.9238	479.55		1.10422	-2.19094e-08	11.929	366.779	1.10422	-4.20452e-08	11.9308	336.317	1.10422	1.50954e-08	11.9231	371.782		1.31913	-6.49021e-08	11.9276	418.073	1.31913	-1.84584e-09	11.9265	407.216	1.10422	-4.40502e-08	11.9308	392.644		1.10422	8.50249e-09	11.9238	389.601	1.10422	4.48877e-08
	1.11212	1.14268e-08	11.9369	469.537	1.11212	-6.33036e-07	11.9349	466.178	1.11212	-4.44008e-07	11.9335	465.065	1.11212	-5.09083e-07	11.9322	479.992		1.11212	-2.22755e-08	11.9374	364.131	1.11212	-4.14695e-08	11.9392	332.914	1.11212	1.50663e-08	11.9315	369.421		1.32702	-6.41442e-08	11.936	410.709	1.32703	-2.82065e-10	11.9349	404.078	1.11212	-4.42022e-08	11.9392	391.065		1.11212	9.10174e-09	11.9322	387.155	1.11212	4.2556e-08
	1.12002	1.19691e-08	11.9454	469.623	1.12001	-6.32771e-07	11.9433	467.337	1.12001	-4.43016e-07	11.942	463.587	1.12001	-5.06088e-07	11.9406	478.915		1.12002	-2.26416e-08	11.9458	361.877	1.12001	-4.08938e-08	11.9476	331.199	1.12001	1.36799e-08	11.9399	366.498		1.33492	-6.09106e-08	11.9445	405.595	1.33492	1.26656e-09	11.9433	402.401	1.12001	-4.51985e-08	11.9476	388.593		1.12001	9.05131e-09	11.9406	384.483	1.12001	3.90824e-08
	1.12791	1.25115e-08	11.9538	469.524	1.1279	-6.32507e-07	11.9517	464.419	1.12791	-4.41448e-07	11.9504	462.424	1.1279	-5.06182e-07	11.949	478.765		1.12791	-2.37344e-08	11.9542	360.051	1.12791	-4.00346e-08	11.9561	329.926	1.12791	1.5611e-08	11.9483	363.604		1.34282	-6.06549e-08	11.9529	402.532	1.34282	1.9701e-09	11.9517	400.16	1.12791	-4.54764e-08	11.9561	386.229		1.1279	9.00088e-09	11.949	381.507	1.12791	3.61485e-08
	1.1358	1.28144e-08	11.9622	467.736	1.1358	-6.3109e-07	11.9602	462.778	1.1358	-4.41306e-07	11.9588	463.021	1.1358	-5.06275e-07	11.9574	478.58		1.1358	-2.23925e-08	11.9627	356.205	1.1358	-3.95862e-08	11.9645	326.57	1.1358	1.68329e-08	11.9567	360.533		1.35071	-6.05964e-08	11.9613	401.755	1.35072	2.02178e-09	11.9602	397.851	1.1358	-4.25861e-08	11.9645	383.053		1.1358	7.60974e-09	11.9574	378.484	1.1358	3.47407e-08
	1.1437	1.2225e-08	11.9706	467.711	1.14369	-6.27132e-07	11.9686	462.932	1.1437	-4.41286e-07	11.9672	463.1	1.14369	-5.06875e-07	11.9658	477.826		1.1437	-2.21117e-08	11.9711	353.327	1.1437	-3.95333e-08	11.9729	323.006	1.1437	1.73868e-08	11.9652	358.792		1.35861	-6.05379e-08	11.9697	400.044	1.35861	2.07346e-09	11.9686	395.33	1.1437	-4.22179e-08	11.9729	380.532		1.14369	8.92227e-09	11.9658	375.6	1.1437	3.41077e-08
	1.15159	1.16357e-08	11.979	468.466	1.15158	-6.26779e-07	11.977	462.171	1.15159	-4.42087e-07	11.9756	463.163	1.15159	-5.06121e-07	11.9743	476.719		1.15159	-2.22266e-08	11.9795	350.988	1.15159	-3.94804e-08	11.9813	320.284	1.15159	1.75995e-08	11.9736	355.985		1.3665	-5.9755e-08	11.9781	400.126	1.3665	2.17012e-09	11.977	393.214	1.15159	-4.22379e-08	11.9813	378.475		1.15159	9.01958e-09	11.9743	373.533	1.15159	3.29239e-08
	1.15948	1.17379e-08	11.9875	466.998	1.15948	-6.26427e-07	11.9854	461.216	1.15948	-4.42889e-07	11.984	460.077	1.15948	-5.05835e-07	11.9827	473.565		1.15949	-2.23416e-08	11.9879	347.121	1.15948	-4.09339e-08	11.9897	318.941	1.15948	1.78122e-08	11.982	352.853		1.37439	-5.95622e-08	11.9865	394.132	1.3744	1.90856e-09	11.9854	389.821	1.15948	-4.2258e-08	11.9897	376.334		1.15948	8.91194e-09	11.9827	371.922	1.15949	3.12782e-08
	1.16738	1.3711e-08	11.9959	464.687	1.16737	-6.25713e-07	11.9938	458.38	1.16738	-4.40621e-07	11.9925	458.335	1.16737	-5.06127e-07	11.9911	474.462		1.16738	-2.28524e-08	11.9963	345.32	1.16738	-4.22282e-08	11.9982	318.429	1.16738	1.79615e-08	11.9904	350.004		1.38229	-6.01159e-08	11.995	393.083	1.38229	1.64699e-09	11.9938	387.106	1.16738	-4.12425e-08	11.9982	374.097		1.16737	8.80431e-09	11.9911	368.853	1.16738	2.96823e-08
	1.17527	1.71635e-08	12.0043	466.013	1.17527	-6.22356e-07	12.0022	455.156	1.17527	-4.36993e-07	12.0009	459.499	1.17527	-5.06419e-07	11.9995	475.242		1.17527	-2.54418e-08	12.0047	342.331	1.17527	-3.85932e-08	12.0066	312.771	1.17527	1.76266e-08	11.9988	347.675		1.39018	-6.06695e-08	12.0034	391.904	1.39019	7.82094e-10	12.0023	384.33	1.17527	-4.10157e-08	12.0066	370.674		1.17527	9.82374e-09	11.9995	365.821	1.17527	2.95602e-08
	1.18317	1.72894e-08	12.0127	466.439	1.18317	-6.20557e-07	12.0107	455.497	1.18317	-4.36148e-07	12.0093	459.638	1.18317	-5.06399e-07	12.0079	473.504		1.18317	-2.80866e-08	12.0132	339.778	1.18317	-3.86479e-08	12.015	307.964	1.18317	1.72916e-08	12.0073	345.024		1.39808	-6.04282e-08	12.0118	389.221	1.39808	1.41227e-09	12.0107	381.786	1.18317	-4.10018e-08	12.015	367.88		1.18317	1.02721e-08	12.0079	363.074	1.18317	2.93252e-08
	1.19107	1.74155e-08	12.0211	466.082	1.19106	-6.20431e-07	12.0191	456.675	1.19106	-4.36077e-07	12.0177	458.477	1.19106	-5.02808e-07	12.0163	471.757		1.19107	-2.81267e-08	12.0216	336.328	1.19106	-3.87026e-08	12.0234	306.497	1.19106	1.53082e-08	12.0157	342.023		1.40597	-5.73364e-08	12.0202	385.179	1.40597	1.34483e-09	12.0191	378.987	1.19106	-4.16151e-08	12.0234	365.23		1.19106	1.01566e-08	12.0163	361.778	1.19106	2.90903e-08
	1.19896	1.78944e-08	12.0295	464	1.19896	-6.19364e-07	12.0275	456.458	1.19896	-4.35697e-07	12.0261	456.32	1.19896	-5.01211e-07	12.0248	472.462		1.19896	-2.66953e-08	12.03	333.96	1.19896	-3.92009e-08	12.0318	304.981	1.19896	1.55957e-08	12.0241	338.737		1.41387	-5.72671e-08	12.0286	381.582	1.41387	1.2774e-09	12.0275	376.193	1.19896	-4.22284e-08	12.0318	363.08		1.19896	1.00411e-08	12.0248	359.329	1.19896	2.72949e-08
	1.20686	1.75687e-08	12.038	463.063	1.20685	-6.16167e-07	12.0359	450.96	1.20685	-4.35177e-07	12.0345	455.774	1.20685	-5.00767e-07	12.0332	472.268		1.20686	-2.64037e-08	12.0384	329.907	1.20685	-3.77148e-08	12.0402	302.35	1.20685	1.70981e-08	12.0325	336.729		1.42177	-5.73481e-08	12.0371	378.789	1.42177	-5.80334e-11	12.0359	373.25	1.20685	-4.01804e-08	12.0402	360.867		1.20685	9.93488e-09	12.0332	355.764	1.20685	2.48237e-08
	1.21475	1.7243e-08	12.0464	464.053	1.21474	-6.14811e-07	12.0443	450.401	1.21475	-4.35524e-07	12.043	454.454	1.21475	-5.00322e-07	12.0416	470.815		1.21475	-2.64638e-08	12.0468	326.55	1.21475	-3.71478e-08	12.0487	300.037	1.21475	1.7761e-08	12.0409	334.28		1.42966	-5.74291e-08	12.0455	375.245	1.42967	-9.82e-10	12.0443	369.918	1.21475	-4.0042e-08	12.0487	358.485		1.21475	1.26409e-08	12.0416	353.099	1.21475	2.59034e-08
	1.22264	1.66343e-08	12.0548	462.176	1.22264	-6.14317e-07	12.0527	449.672	1.22264	-4.35871e-07	12.0514	455.17	1.22264	-4.99322e-07	12.05	469.996		1.22265	-2.65239e-08	12.0552	325.714	1.22264	-3.73193e-08	12.0571	300.348	1.22264	1.8424e-08	12.0493	332.146		1.43755	-5.68144e-08	12.0539	372.155	1.43756	1.00755e-09	12.0527	366.126	1.22264	-4.01033e-08	12.0571	355.813		1.22264	1.2728e-08	12.05	350.328	1.22264	2.55208e-08
	1.23054	1.56612e-08	12.0632	459.598	1.23053	-6.13822e-07	12.0612	447.714	1.23054	-4.37585e-07	12.0598	454.142	1.23053	-4.98893e-07	12.0584	467.979		1.23054	-2.65011e-08	12.0637	322.084	1.23054	-3.74909e-08	12.0655	298.44	1.23054	1.87458e-08	12.0578	329.02		1.44545	-5.68479e-08	12.0623	371.571	1.44545	8.95801e-10	12.0612	363.668	1.23054	-4.01647e-08	12.0655	353.082		1.23053	1.2683e-08	12.0584	348.725	1.23054	2.51382e-08
	1.23843	1.64648e-08	12.0716	460.206	1.23843	-6.13379e-07	12.0696	445.395	1.23843	-4.34187e-07	12.0682	453.107	1.23843	-4.9964e-07	12.0669	466.719		1.23843	-2.56321e-08	12.0721	319.645	1.23843	-3.64989e-08	12.0739	293.71	1.23843	1.89084e-08	12.0662	325.731		1.45334	-5.68815e-08	12.0707	369.029	1.45335	7.84052e-10	12.0696	361.177	1.23843	-3.8326e-08	12.0739	350.041		1.23843	1.26381e-08	12.0669	343.855	1.23843	2.43592e-08
	1.24633	1.97964e-08	12.08	460.519	1.24632	-6.08673e-07	12.078	444.894	1.24633	-4.32002e-07	12.0766	453.87	1.24632	-5.00387e-07	12.0753	467.029		1.24633	-2.57745e-08	12.0805	317.957	1.24633	-3.40176e-08	12.0823	291.934	1.24633	1.76361e-08	12.0746	323.295		1.46124	-5.81935e-08	12.0791	366.476	1.46124	4.51517e-10	12.078	357.19	1.24633	-3.88967e-08	12.0823	347.318		1.24632	1.4884e-08	12.0753	339.626	1.24633	2.57051e-08
	1.25422	2.06085e-08	12.0885	460.042	1.25422	-6.05208e-07	12.0864	443.421	1.25422	-4.31172e-07	12.0851	451.203	1.25422	-5.00921e-07	12.0837	462.632		1.25422	-2.59169e-08	12.0889	313.01	1.25422	-3.38854e-08	12.0907	290.592	1.25422	1.63638e-08	12.083	320.957		1.46913	-5.75993e-08	12.0876	363.533	1.46913	1.17569e-09	12.0864	354.264	1.25422	-3.94674e-08	12.0907	344.378		1.25422	1.52051e-08	12.0837	338.119	1.25422	2.60211e-08
	1.26212	2.14206e-08	12.0969	458.718	1.26212	-6.04801e-07	12.0948	442.618	1.26212	-4.30341e-07	12.0935	447.107	1.26212	-4.97762e-07	12.0921	463.511		1.26212	-2.78897e-08	12.0973	309.848	1.26212	-3.38034e-08	12.0992	287.564	1.26212	1.50162e-08	12.0914	318.159		1.47702	-5.53641e-08	12.096	360.159	1.47703	9.58848e-10	12.0948	351.314	1.26212	-4.06899e-08	12.0992	341.192		1.26212	1.50411e-08	12.0921	335.641	1.26212	2.6141e-08
	1.27002	2.10092e-08	12.1053	455.624	1.27001	-6.03456e-07	12.1032	441.11	1.27001	-4.29644e-07	12.1019	445.86	1.27001	-4.97015e-07	12.1005	463.277		1.27002	-2.76335e-08	12.1058	307.786	1.27001	-3.37215e-08	12.1076	287.846	1.27001	1.56113e-08	12.0998	315.738		1.48492	-5.52549e-08	12.1044	356.951	1.48492	7.42004e-10	12.1033	348.927	1.27001	-4.04774e-08	12.1076	338.171		1.27001	1.4877e-08	12.1005	333.047	1.27001	2.55082e-08
	1.27791	2.05979e-08	12.1137	455.554	1.2779	-6.00937e-07	12.1117	436.535	1.27791	-4.30194e-07	12.1103	445.37	1.27791	-4.96895e-07	12.1089	462.493		1.27791	-2.7311e-08	12.1142	306.26	1.27791	-3.35112e-08	12.116	286.28	1.27791	1.89032e-08	12.1083	313.114		1.49282	-5.51457e-08	12.1128	354.237	1.49282	-2.7854e-10	12.1117	345.69	1.27791	-3.82068e-08	12.116	335.542		1.27791	1.47535e-08	12.1089	329.451	1.27791	2.48755e-08
	1.2858	1.94598e-08	12.1221	454.744	1.2858	-5.98553e-07	12.1201	435.231	1.2858	-4.30745e-07	12.1187	443.136	1.2858	-4.96775e-07	12.1174	458.341		1.28581	-2.72772e-08	12.1226	303.72	1.2858	-3.37532e-08	12.1244	283.452	1.2858	1.92774e-08	12.1167	310.448		1.50071	-5.48618e-08	12.1212	351.846	1.50072	-3.17195e-10	12.1201	342.236	1.2858	-3.68661e-08	12.1244	332.911		1.2858	1.67369e-08	12.1174	326.986	1.2858	2.4907e-08
	1.2937	1.66831e-08	12.1305	452.046	1.29369	-5.98547e-07	12.1285	433.674	1.2937	-4.31885e-07	12.1271	440.893	1.29369	-4.944e-07	12.1258	456.813		1.2937	-2.72434e-08	12.131	301.462	1.2937	-3.39952e-08	12.1328	282.354	1.2937	1.96516e-08	12.1251	308.472		1.50861	-5.39678e-08	12.1296	349.14	1.50861	-3.55851e-10	12.1285	341.131	1.2937	-3.63313e-08	12.1328	330.099		1.29369	1.65134e-08	12.1258	323.706	1.2937	2.4332e-08
	1.30159	1.60768e-08	12.139	451.369	1.30159	-5.98542e-07	12.1369	431.317	1.30159	-4.32282e-07	12.1356	439.526	1.30159	-4.9463e-07	12.1342	457.214		1.30159	-2.56493e-08	12.1394	301.085	1.30159	-3.52472e-08	12.1412	278.606	1.30159	1.97116e-08	12.1335	306.282		1.5165	-5.36503e-08	12.1381	346.934	1.51651	-1.80067e-09	12.1369	339.507	1.30159	-3.57965e-08	12.1412	327.559		1.30159	1.62899e-08	12.1342	320.66	1.30159	2.3757e-08
	1.30949	1.79108e-08	12.1474	451.763	1.30948	-5.97142e-07	12.1453	427.55	1.30949	-4.29749e-07	12.144	435.64	1.30948	-4.9486e-07	12.1426	457.778		1.30949	-2.49263e-08	12.1478	298.007	1.30949	-3.4314e-08	12.1497	277.126	1.30949	1.93824e-08	12.1419	303.51		1.5244	-5.40264e-08	12.1465	342.883	1.5244	-5.76338e-09	12.1453	335.318	1.30949	-3.51252e-08	12.1497	324.536		1.30948	1.57177e-08	12.1426	318.261	1.30949	2.24934e-08
	1.31738	1.73629e-08	12.1558	450.298	1.31737	-5.9266e-07	12.1538	426.897	1.31738	-4.28548e-07	12.1524	436.686	1.31738	-4.95342e-07	12.151	452.465		1.31738	-2.48136e-08	12.1563	294.205	1.31738	-3.36645e-08	12.1581	275.035	1.31738	1.90532e-08	12.1503	301.434		1.53229	-5.44025e-08	12.1549	339.108	1.53229	-4.59897e-09	12.1538	331.462	1.31738	-3.51181e-08	12.1581	322.367		1.31737	1.59193e-08	12.151	315.886	1.31738	2.53987e-08
	1.32527	1.6815e-08	12.1642	449.279	1.32527	-5.92022e-07	12.1622	425.064	1.32528	-4.28158e-07	12.1608	434.587	1.32527	-4.9555e-07	12.1594	448.812		1.32528	-2.55685e-08	12.1647	292.449	1.32528	-3.33721e-08	12.1665	272.93	1.32528	1.70293e-08	12.1588	299.697		1.54018	-5.4304e-08	12.1633	334.559	1.54019	-2.10232e-09	12.1622	328.643	1.32528	-3.54687e-08	12.1665	319.471		1.32527	1.5846e-08	12.1594	313.257	1.32528	2.52827e-08
	1.33317	1.54457e-08	12.1726	448.176	1.33317	-5.91383e-07	12.1706	422.176	1.33317	-4.27769e-07	12.1692	430.791	1.33317	-4.94737e-07	12.1679	449.261		1.33317	-2.63235e-08	12.1731	289.777	1.33317	-3.30797e-08	12.1749	271.231	1.33317	1.62788e-08	12.1672	296.982		1.54808	-5.2143e-08	12.1717	333.406	1.54808	-3.75211e-10	12.1706	326.329	1.33317	-3.58193e-08	12.1749	316.948		1.33317	1.57726e-08	12.1679	310.964	1.33317	2.51667e-08
	1.34107	1.5619e-08	12.1811	445.768	1.34106	-5.89823e-07	12.179	418.598	1.34107	-4.25695e-07	12.1776	429.073	1.34107	-4.94414e-07	12.1763	446.924		1.34107	-2.36557e-08	12.1815	288.335	1.34107	-3.17398e-08	12.1833	269.481	1.34107	1.8768e-08	12.1756	295.547		1.55597	-5.20846e-08	12.1801	331.646	1.55598	3.45488e-10	12.179	324.046	1.34107	-3.62717e-08	12.1833	314.179		1.34107	1.42391e-08	12.1763	308.03	1.34107	2.4703e-08
	1.34896	1.53443e-08	12.1895	444.999	1.34896	-5.85447e-07	12.1874	417.436	1.34896	-4.25903e-07	12.1861	429.953	1.34896	-4.94296e-07	12.1847	443.717		1.34897	-2.33037e-08	12.1899	286.864	1.34896	-3.14477e-08	12.1918	269.656	1.34896	2.02175e-08	12.184	292.5		1.56387	-5.20262e-08	12.1886	331.103	1.56387	1.06619e-09	12.1874	320.837	1.34896	-3.50131e-08	12.1918	311.354		1.34896	1.60135e-08	12.1847	305.651	1.34896	2.52302e-08
	1.35686	1.50696e-08	12.1979	442.097	1.35685	-5.84837e-07	12.1958	416.241	1.35685	-4.26111e-07	12.1945	425.103	1.35685	-4.94177e-07	12.1931	440.319		1.35686	-2.33253e-08	12.1983	284.358	1.35685	-3.15021e-08	12.2002	266.706	1.35685	2.0365e-08	12.1924	290.284		1.57177	-5.02432e-08	12.197	327.321	1.57177	1.42192e-09	12.1958	317.831	1.35685	-3.40767e-08	12.2002	309.527		1.35685	2.1118e-08	12.1931	303.8	1.35686	2.5323e-08
	1.36475	1.43466e-08	12.2063	439.123	1.36475	-5.84227e-07	12.2043	414.043	1.36475	-4.26879e-07	12.2029	422.469	1.36475	-4.94211e-07	12.2015	440.634		1.36475	-2.33469e-08	12.2068	282.775	1.36475	-3.15565e-08	12.2086	265.5	1.36475	2.05125e-08	12.2009	288.186		1.57966	-4.98219e-08	12.2054	324.055	1.57967	4.51591e-09	12.2043	315.805	1.36475	-3.40881e-08	12.2086	306.373		1.36475	2.09562e-08	12.2015	300.228	1.36475	2.49473e-08
	1.37265	1.56083e-08	12.2147	439.459	1.37264	-5.8362e-07	12.2127	410.099	1.37264	-4.27474e-07	12.2113	422.267	1.37264	-4.94244e-07	12.2099	439.468		1.37265	-2.311e-08	12.2152	280.238	1.37264	-3.17894e-08	12.217	263.186	1.37264	2.06457e-08	12.2093	286.607		1.58756	-4.96686e-08	12.2138	320.794	1.58756	5.70051e-09	12.2127	313.32	1.37264	-3.40995e-08	12.217	304.516		1.37264	2.07945e-08	12.2099	298.347	1.37264	2.45717e-08
	1.38054	1.82662e-08	12.2231	439.214	1.38053	-5.81694e-07	12.2211	407.423	1.38054	-4.2576e-07	12.2197	417.962	1.38054	-4.95762e-07	12.2184	436.475		1.38054	-2.28949e-08	12.2236	278.404	1.38054	-3.02873e-08	12.2254	261.137	1.38054	2.07131e-08	12.2177	285.165		1.59545	-4.96935e-08	12.2222	317.781	1.59545	6.21797e-09	12.2211	310.584	1.38054	-3.40797e-08	12.2254	303.337		1.38053	2.04515e-08	12.2184	296.597	1.38054	2.44206e-08
	1.38843	1.95538e-08	12.2316	437.316	1.38843	-5.78203e-07	12.2295	407.1	1.38843	-4.23899e-07	12.2281	416.127	1.38843	-4.97297e-07	12.2268	431.249		1.38844	-2.30792e-08	12.232	277.109	1.38843	-2.87803e-08	12.2338	260.996	1.38843	2.05274e-08	12.2261	283.287		1.60334	-4.97183e-08	12.2307	315.707	1.60335	6.73542e-09	12.2295	307.231	1.38843	-3.44863e-08	12.2338	300.081		1.38843	2.2237e-08	12.2268	294.896	1.38843	2.58519e-08
	1.39633	1.9881e-08	12.24	433.965	1.39632	-5.75921e-07	12.2379	403.804	1.39633	-4.23084e-07	12.2366	411.595	1.39632	-4.94364e-07	12.2352	430.42		1.39633	-2.32634e-08	12.2404	275.705	1.39633	-2.82795e-08	12.2423	259.375	1.39633	2.03417e-08	12.2345	280.793		1.61124	-4.88272e-08	12.2391	311.993	1.61124	7.17603e-09	12.2379	305.24	1.39633	-3.48929e-08	12.2423	296.529		1.39632	2.1907e-08	12.2352	292.007	1.39633	2.65618e-08
	1.40422	2.02082e-08	12.2484	431.196	1.40422	-5.75933e-07	12.2463	398.804	1.40422	-4.22269e-07	12.245	407.653	1.40422	-4.91205e-07	12.2436	429.151		1.40422	-2.52133e-08	12.2488	273.55	1.40422	-2.77786e-08	12.2507	257.527	1.40422	1.95212e-08	12.2429	279.371		1.61913	-4.73449e-08	12.2475	310.549	1.61914	7.36037e-09	12.2463	302.668	1.40422	-3.56004e-08	12.2507	294.084		1.40422	2.15769e-08	12.2436	289.43	1.40422	2.6703e-08
	1.41212	2.01797e-08	12.2568	431.074	1.41212	-5.75947e-07	12.2548	397.719	1.41212	-4.21758e-07	12.2534	407.484	1.41212	-4.90895e-07	12.252	427.255		1.41212	-2.27567e-08	12.2573	271.306	1.41212	-2.76387e-08	12.2591	257.823	1.41212	2.18604e-08	12.2514	277.054		1.62703	-4.71242e-08	12.2559	309.941	1.62703	7.54471e-09	12.2548	300.949	1.41212	-3.42366e-08	12.2591	292.097		1.41212	2.08042e-08	12.252	287.38	1.41212	2.68442e-08
	1.42002	1.94364e-08	12.2652	428.74	1.42001	-5.73115e-07	12.2632	396.721	1.42001	-4.22006e-07	12.2618	403.742	1.42001	-4.90586e-07	12.2605	422.704		1.42002	-2.28692e-08	12.2657	270.524	1.42001	-2.74476e-08	12.2675	255.951	1.42001	2.32554e-08	12.2598	275.77		1.63492	-4.70876e-08	12.2643	305.319	1.63492	1.21533e-08	12.2632	297.671	1.42001	-3.27698e-08	12.2675	290.835		1.42001	2.0819e-08	12.2605	287.112	1.42001	2.76682e-08
	1.42791	1.86932e-08	12.2736	424.665	1.42791	-5.69268e-07	12.2716	392.533	1.42791	-4.22255e-07	12.2702	401.376	1.42791	-4.90027e-07	12.2689	420.171		1.42791	-2.29817e-08	12.2741	268.612	1.42791	-2.76514e-08	12.2759	255.322	1.42791	2.33294e-08	12.2682	274.305		1.64282	-4.7051e-08	12.2727	301.098	1.64282	2.00456e-08	12.2716	295.883	1.42791	-3.20841e-08	12.2759	288.088		1.42791	2.39649e-08	12.2689	285.573	1.42791	2.729e-08
	1.43581	1.75073e-08	12.2821	424.7	1.4358	-5.68602e-07	12.28	389.513	1.4358	-4.2251e-07	12.2787	398.71	1.4358	-4.90025e-07	12.2773	420.408		1.43581	-2.34293e-08	12.2825	267.85	1.4358	-2.78553e-08	12.2843	254.952	1.4358	2.34033e-08	12.2766	273.661		1.65072	-4.69732e-08	12.2812	299.298	1.65072	1.90336e-08	12.28	293.436	1.4358	-3.23983e-08	12.2843	285.347		1.4358	2.46377e-08	12.2773	283.703	1.4358	2.69118e-08
	1.4437	1.80347e-08	12.2905	423.016	1.44369	-5.67622e-07	12.2884	386.526	1.4437	-4.2226e-07	12.2871	397.957	1.4437	-4.90023e-07	12.2857	416.848		1.4437	-2.32353e-08	12.2909	265.629	1.4437	-2.96544e-08	12.2928	253.173	1.4437	2.30888e-08	12.285	271.519		1.65861	-4.73265e-08	12.2896	297.884	1.65861	1.80216e-08	12.2884	292.743	1.4437	-3.27126e-08	12.2928	282.635		1.44369	2.48631e-08	12.2857	281.973	1.4437	2.54241e-08
	1.45159	2.02271e-08	12.2989	420.974	1.45159	-5.64812e-07	12.2968	384.884	1.45159	-4.18719e-07	12.2955	394.659	1.45159	-4.90779e-07	12.2941	411.966		1.4516	-2.34898e-08	12.2994	263.582	1.45159	-2.81548e-08	12.3012	250.627	1.45159	2.27742e-08	12.2934	269.878		1.6665	-4.76799e-08	12.298	293.267	1.66651	1.54956e-08	12.2968	291.065	1.45159	-3.1884e-08	12.3012	281.588		1.45159	2.49685e-08	12.2941	279.468	1.45159	2.63017e-08
	1.45949	2.06209e-08	12.3073	418.689	1.45948	-5.60866e-07	12.3053	382.559	1.45949	-4.17896e-07	12.3039	389.431	1.45948	-4.91023e-07	12.3025	410.692		1.45949	-2.37444e-08	12.3078	262.784	1.45949	-2.77768e-08	12.3096	251.571	1.45949	2.19783e-08	12.3019	268.877		1.6744	-4.68248e-08	12.3064	289.824	1.6744	1.44115e-08	12.3053	287.886	1.45949	-3.22277e-08	12.3096	280.756		1.45948	2.50739e-08	12.3025	277.41	1.45949	2.68384e-08
	1.46738	2.06566e-08	12.3157	416.291	1.46737	-5.60877e-07	12.3137	379.824	1.46738	-4.17875e-07	12.3123	387.484	1.46738	-4.8911e-07	12.311	410.289		1.46738	-2.5375e-08	12.3162	262.149	1.46738	-2.76597e-08	12.318	251.907	1.46738	2.02434e-08	12.3103	267.264		1.68229	-4.45336e-08	12.3148	292.294	1.6823	1.54073e-08	12.3137	285.865	1.46738	-3.25713e-08	12.318	278.41		1.46738	2.49186e-08	12.311	276.641	1.46738	2.69875e-08
	1.47527	2.06923e-08	12.3241	414.244	1.47527	-5.60887e-07	12.3221	376.11	1.47528	-4.17855e-07	12.3207	385.731	1.47527	-4.87201e-07	12.3194	406.207		1.47528	-2.71262e-08	12.3246	260.444	1.47528	-2.75426e-08	12.3264	249.328	1.47528	2.01801e-08	12.3187	265.764		1.69019	-4.32311e-08	12.3232	290.74	1.69019	1.57576e-08	12.3221	284.928	1.47528	-3.42555e-08	12.3264	276.47		1.47527	2.47633e-08	12.3194	273.474	1.47528	2.5942e-08
	1.48317	2.02918e-08	12.3326	411.397	1.48317	-5.59025e-07	12.3305	374.48	1.48317	-4.17365e-07	12.3292	380.801	1.48317	-4.86874e-07	12.3278	402.444		1.48317	-2.5945e-08	12.333	259.013	1.48317	-2.62348e-08	12.3348	248.355	1.48317	2.1467e-08	12.3271	264.157		1.69808	-4.26234e-08	12.3317	285.619	1.69808	1.46146e-08	12.3305	282.736	1.48317	-3.22953e-08	12.3348	273.642		1.48317	2.41682e-08	12.3278	271.763	1.48317	2.48965e-08
	1.49107	1.98914e-08	12.341	407.711	1.49107	-5.54631e-07	12.3389	372.106	1.49107	-4.17676e-07	12.3376	379.018	1.49107	-4.86546e-07	12.3362	396.701		1.49107	-2.1255e-08	12.3414	257.867	1.49107	-2.64454e-08	12.3433	247.051	1.49107	2.17979e-08	12.3355	263.419		1.70597	-4.20156e-08	12.3401	283.46	1.70598	1.34716e-08	12.3389	279.25	1.49107	-3.06855e-08	12.3433	272.184		1.49107	2.4871e-08	12.3362	270.15	1.49107	2.42228e-08
	1.49897	1.85955e-08	12.3494	405.78	1.49896	-5.54009e-07	12.3474	368.113	1.49896	-4.17986e-07	12.346	375.389	1.49896	-4.84598e-07	12.3446	396.05		1.49897	-1.03424e-08	12.3498	258.086	1.49896	-2.66559e-08	12.3517	245.74	1.49896	2.18684e-08	12.3439	262.42		1.71387	-4.1722e-08	12.3485	283.31	1.71387	1.46922e-08	12.3474	277.434	1.49896	-3.02678e-08	12.3517	270.043		1.49896	2.51118e-08	12.3446	267.828	1.49896	2.46684e-08
	1.50686	1.64131e-08	12.3578	405.62	1.50685	-5.53387e-07	12.3558	365.339	1.50686	-4.2008e-07	12.3544	374.143	1.50686	-4.83908e-07	12.353	394.331		1.50686	-7.36585e-09	12.3583	256.614	1.50686	-2.7552e-08	12.3601	245.602	1.50686	2.19389e-08	12.3524	261.177		1.72177	-4.16019e-08	12.3569	279.389	1.72177	1.48647e-08	12.3558	277.326	1.50686	-3.03429e-08	12.3601	267.718		1.50685	2.49295e-08	12.353	267.494	1.50686	2.44963e-08
	1.51475	1.70754e-08	12.3662	403.348	1.51475	-5.51982e-07	12.3642	362.983	1.51475	-4.20535e-07	12.3628	373.331	1.51475	-4.83911e-07	12.3615	389.831		1.51476	-4.38934e-09	12.3667	255.104	1.51475	-2.81322e-08	12.3685	244.464	1.51475	2.15148e-08	12.3608	260.481		1.72966	-4.22626e-08	12.3653	274.983	1.72967	1.46199e-08	12.3642	275.868	1.51475	-3.04181e-08	12.3685	266.286		1.51475	2.47471e-08	12.3615	265.266	1.51475	2.43242e-08
	1.52265	1.84945e-08	12.3747	399.738	1.52264	-5.49561e-07	12.3726	359.982	1.52265	-4.18516e-07	12.3712	371.038	1.52264	-4.83914e-07	12.3699	386.654		1.52265	-3.37663e-09	12.3751	255.065	1.52265	-2.69081e-08	12.3769	244.05	1.52265	2.10906e-08	12.3692	260.129		1.73756	-4.29233e-08	12.3737	274.877	1.73756	1.43751e-08	12.3726	273.698	1.52265	-2.99698e-08	12.3769	265.376		1.52264	2.51517e-08	12.3699	264.518	1.52265	2.34008e-08
	1.53054	1.89957e-08	12.3831	396.416	1.53053	-5.47899e-07	12.381	357.559	1.53054	-4.18575e-07	12.3797	368.632	1.53054	-4.85425e-07	12.3783	385.198		1.53054	-3.06398e-09	12.3835	254.329	1.53054	-2.67325e-08	12.3854	245.777	1.53054	1.99127e-08	12.3776	258.734		1.74545	-4.26947e-08	12.3822	273.053	1.74546	1.39735e-08	12.381	271.693	1.53054	-2.99865e-08	12.3854	264.036		1.53054	2.59133e-08	12.3783	264.363	1.53054	2.31733e-08
	1.53843	1.94969e-08	12.3915	393.28	1.53843	-5.47263e-07	12.3894	352.858	1.53843	-4.18633e-07	12.3881	363.157	1.53843	-4.83219e-07	12.3867	383.866		1.53844	-3.31566e-09	12.3919	254.216	1.53843	-2.65569e-08	12.3938	245.24	1.53843	1.8035e-08	12.386	256.811		1.75335	-4.18847e-08	12.3906	270.987	1.75335	1.73887e-08	12.3894	269.171	1.53843	-3.01212e-08	12.3938	262.603		1.53843	2.56151e-08	12.3867	261.735	1.53844	2.29457e-08
	1.54633	1.96175e-08	12.3999	391.035	1.54632	-5.46126e-07	12.3979	351.614	1.54633	-4.19077e-07	12.3965	360.065	1.54632	-4.81673e-07	12.3951	381.859		1.54633	-3.56734e-09	12.4004	251.448	1.54633	-2.60888e-08	12.4022	242.699	1.54633	1.87798e-08	12.3945	255.617		1.76124	-4.15142e-08	12.399	270.664	1.76124	1.7599e-08	12.3979	268.774	1.54633	-3.02559e-08	12.4022	261.231		1.54632	2.53169e-08	12.3951	261.166	1.54633	2.19634e-08
	1.55422	1.95186e-08	12.4083	388.122	1.55422	-5.43476e-07	12.4063	350.305	1.55422	-4.19243e-07	12.4049	358.939	1.55422	-4.81858e-07	12.4035	375.032		1.55422	-4.37466e-09	12.4088	250.337	1.55422	-2.49502e-08	12.4106	243.789	1.55422	2.10505e-08	12.4029	254.805		1.76913	-4.11438e-08	12.4074	269.181	1.76914	1.7498e-08	12.4063	268.152	1.55422	-3.0113e-08	12.4106	259.277		1.55422	2.38699e-08	12.4035	259.83	1.55423	2.15347e-08
	1.56212	1.94196e-08	12.4167	384.09	1.56212	-5.39466e-07	12.4147	348.827	1.56212	-4.19409e-07	12.4133	355.825	1.56212	-4.82044e-07	12.412	372.675		1.56212	-5.18199e-09	12.4172	250.375	1.56212	-2.51132e-08	12.419	243.542	1.56212	2.21436e-08	12.4113	254.506		1.77703	-4.07221e-08	12.4158	266.446	1.77703	1.7397e-08	12.4147	264.909	1.56212	-2.91994e-08	12.419	258.822		1.56212	2.50231e-08	12.412	259.13	1.56212	2.2998e-08
	1.57002	1.79966e-08	12.4252	383.272	1.57001	-5.39612e-07	12.4231	343.453	1.57001	-4.20196e-07	12.4217	353.025	1.57002	-4.82444e-07	12.4204	371.124		1.57002	-1.003e-08	12.4256	249.905	1.57001	-2.52762e-08	12.4274	242.22	1.57001	2.22838e-08	12.4197	253.637		1.78492	-4.00526e-08	12.4242	263.665	1.78492	1.72179e-08	12.4231	264.588	1.57001	-2.88535e-08	12.4274	256.922		1.57001	2.50732e-08	12.4204	259.029	1.57001	2.26374e-08
	1.57791	1.6311e-08	12.4336	381.528	1.57791	-5.39757e-07	12.4315	340.167	1.57791	-4.21799e-07	12.4302	351.214	1.57791	-4.82725e-07	12.4288	367.178		1.57792	-1.61181e-08	12.434	248.467	1.57791	-2.58433e-08	12.4359	242.062	1.57791	2.24241e-08	12.4281	252.617		1.79282	-4.01759e-08	12.4327	263.72	1.79282	2.03966e-08	12.4315	262.664	1.57791	-2.85077e-08	12.4359	255.861		1.57791	2.47176e-08	12.4288	257.078	1.57791	2.22767e-08
	1.58581	1.70343e-08	12.442	378.971	1.5858	-5.38574e-07	12.4399	339.759	1.5858	-4.21623e-07	12.4386	349.088	1.5858	-4.83006e-07	12.4372	363.587		1.58581	-1.97548e-08	12.4424	247.988	1.5858	-2.64694e-08	12.4443	243.199	1.5858	2.2067e-08	12.4365	252.044		1.80072	-4.02992e-08	12.4411	263.338	1.80072	2.08972e-08	12.4399	261.778	1.5858	-2.61844e-08	12.4443	254.604		1.5858	2.43621e-08	12.4372	255.255	1.5858	2.10705e-08
	1.5937	1.96845e-08	12.4504	375.687	1.59369	-5.36303e-07	12.4484	335.769	1.5937	-4.20178e-07	12.447	343.359	1.5937	-4.83806e-07	12.4456	362.341		1.5937	-2.65506e-08	12.4509	247.567	1.5937	-2.41695e-08	12.4527	242.429	1.5937	2.17099e-08	12.445	251.274		1.80861	-4.339e-08	12.4495	261.457	1.80862	2.0996e-08	12.4484	261.617	1.5937	-2.58903e-08	12.4527	253.688		1.5937	2.52996e-08	12.4456	254.044	1.5937	1.97935e-08
	1.60159	1.98546e-08	12.4588	371.421	1.60159	-5.33412e-07	12.4568	333.046	1.60159	-4.19465e-07	12.4554	340.95	1.60159	-4.83722e-07	12.4541	361.083		1.6016	-2.76349e-08	12.4593	247.061	1.60159	-2.36749e-08	12.4611	241.495	1.60159	2.06296e-08	12.4534	250.253		1.81651	-4.27161e-08	12.4579	259.821	1.81651	2.10949e-08	12.4568	260.366	1.60159	-2.5954e-08	12.4611	252.444		1.60159	2.66421e-08	12.4541	254.071	1.60159	2.10299e-08
	1.60949	1.97263e-08	12.4672	369.52	1.60948	-5.33051e-07	12.4652	331.896	1.60949	-4.19984e-07	12.4638	340.654	1.60948	-4.82179e-07	12.4625	356.858		1.60949	-2.85128e-08	12.4677	246.01	1.60949	-2.34326e-08	12.4695	241.995	1.60949	1.96027e-08	12.4618	249.558		1.8244	-4.17847e-08	12.4663	257.876	1.8244	2.29726e-08	12.4652	259.507	1.60949	-2.60177e-08	12.4695	251.085		1.60948	2.72117e-08	12.4625	254.172	1.60949	2.13293e-08
	1.61738	1.95982e-08	12.4757	366.835	1.61738	-5.33037e-07	12.4736	330.475	1.61738	-4.20503e-07	12.4723	337.29	1.61738	-4.81757e-07	12.4709	352.612		1.61738	-2.87145e-08	12.4761	245.877	1.61738	-2.31902e-08	12.4779	241.766	1.61738	2.01121e-08	12.4702	248.952		1.83229	-4.13586e-08	12.4748	256.07	1.8323	2.28494e-08	12.4736	257.6	1.61738	-2.66764e-08	12.4779	250.056		1.61738	2.68879e-08	12.4709	252.87	1.61738	2.0636e-08
	1.62528	1.94571e-08	12.4841	362.808	1.62527	-5.32318e-07	12.482	327.714	1.62528	-4.1976e-07	12.4807	334.972	1.62527	-4.81867e-07	12.4793	350.207		1.62528	-2.80395e-08	12.4845	245.843	1.62528	-2.26685e-08	12.4864	241.059	1.62528	2.39126e-08	12.4786	248.803		1.84019	-4.19063e-08	12.4832	256.295	1.84019	2.27261e-08	12.482	256.601	1.62528	-2.60317e-08	12.4864	249.475		1.62527	2.6564e-08	12.4793	250.924	1.62528	1.99426e-08
	1.63317	1.93161e-08	12.4925	360.526	1.63317	-5.2899e-07	12.4904	323.835	1.63317	-4.20049e-07	12.4891	333.585	1.63317	-4.81978e-07	12.4877	348.574		1.63317	-2.77515e-08	12.493	245.743	1.63317	-2.2699e-08	12.4948	239.575	1.63317	2.42321e-08	12.487	248.576		1.84808	-4.2454e-08	12.4916	253.989	1.84808	2.20724e-08	12.4904	255.264	1.63317	-2.41171e-08	12.4948	249.394		1.63317	2.71165e-08	12.4877	250.391	1.63317	2.07731e-08
	1.64107	1.85879e-08	12.5009	359.575	1.64107	-5.27938e-07	12.4989	321.949	1.64107	-4.20338e-07	12.4975	329.274	1.64107	-4.81447e-07	12.4961	346.271		1.64107	-2.74635e-08	12.5014	245.15	1.64107	-2.27295e-08	12.5032	239.355	1.64107	2.42822e-08	12.4955	248.115		1.85597	-4.16642e-08	12.5	253.554	1.85598	2.18214e-08	12.4989	254.994	1.64107	-2.3632e-08	12.5032	247.969		1.64107	2.81912e-08	12.4961	250.09	1.64107	2.10055e-08
	1.64897	1.76834e-08	12.5093	356.834	1.64896	-5.26885e-07	12.5073	320.916	1.64896	-4.20781e-07	12.5059	326.182	1.64896	-4.8122e-07	12.5046	341.779		1.64897	-2.67487e-08	12.5098	244.582	1.64896	-2.41741e-08	12.5116	238.908	1.64896	2.43324e-08	12.5039	247.191		1.86387	-4.13884e-08	12.5084	254.434	1.86387	2.20282e-08	12.5073	254.496	1.64896	-2.35419e-08	12.5116	247.699		1.64896	2.83755e-08	12.5046	249.008	1.64896	2.09737e-08
	1.65686	1.93691e-08	12.5177	353.484	1.65685	-5.27093e-07	12.5157	318.309	1.65686	-4.18592e-07	12.5143	323.029	1.65686	-4.82021e-07	12.513	340.04		1.65686	-2.64403e-08	12.5182	244.454	1.65686	-2.42152e-08	12.52	239.289	1.65686	2.41248e-08	12.5123	246.776		1.87177	-4.15932e-08	12.5168	250.799	1.87177	2.20264e-08	12.5157	253.662	1.65686	-2.35448e-08	12.52	246.528		1.65686	2.78839e-08	12.513	247.919	1.65686	2.09418e-08
	1.66475	2.12016e-08	12.5262	350.463	1.66475	-5.23463e-07	12.5241	316.147	1.66475	-4.1768e-07	12.5228	321.05	1.66475	-4.82821e-07	12.5214	338.924		1.66476	-2.63668e-08	12.5266	243.536	1.66475	-2.20133e-08	12.5284	239.723	1.66475	2.39173e-08	12.5207	246.631		1.87967	-4.1798e-08	12.5252	251.076	1.87967	2.20245e-08	12.5241	252.813	1.66475	-2.35942e-08	12.5284	245.769		1.66475	2.73924e-08	12.5214	247.468	1.66475	2.10579e-08
	1.67265	2.18689e-08	12.5346	348.022	1.67264	-5.19284e-07	12.5325	313.264	1.67265	-4.17354e-07	12.5312	319.342	1.67264	-4.84658e-07	12.5298	336.205		1.67265	-2.6759e-08	12.535	242.432	1.67265	-1.88643e-08	12.5369	239.571	1.67265	2.28282e-08	12.5291	245.718		1.88756	-4.31401e-08	12.5337	250.586	1.88756	2.27605e-08	12.5325	252.631	1.67265	-2.36436e-08	12.5369	244.921		1.67264	2.84044e-08	12.5298	247.775	1.67265	2.19022e-08
	1.68054	2.25363e-08	12.543	346.734	1.68054	-5.1928e-07	12.541	311.065	1.68054	-4.17028e-07	12.5396	318.179	1.68054	-4.81713e-07	12.5382	332.379		1.68054	-2.71512e-08	12.5434	242.093	1.68054	-1.85906e-08	12.5453	239.656	1.68054	2.09691e-08	12.5375	245.354		1.89545	-3.9585e-08	12.5421	248.718	1.89546	2.33968e-08	12.541	251.445	1.68054	-2.63746e-08	12.5453	244.826		1.68054	2.89026e-08	12.5382	247.359	1.68054	2.17191e-08
	1.68844	2.30839e-08	12.5514	342.945	1.68843	-5.19453e-07	12.5494	309.74	1.68844	-4.16163e-07	12.548	316.352	1.68843	-4.79871e-07	12.5466	330.456		1.68844	-2.68039e-08	12.5519	242.668	1.68844	-1.85878e-08	12.5537	239.154	1.68844	2.12029e-08	12.546	245.366		1.90335	-3.82219e-08	12.5505	248.793	1.90335	2.35147e-08	12.5494	250.279	1.68844	-2.77132e-08	12.5537	243.819		1.68843	2.82757e-08	12.5466	246.083	1.68844	2.15361e-08
	1.69633	2.25311e-08	12.5598	340.069	1.69632	-5.16744e-07	12.5578	307.29	1.69633	-4.15761e-07	12.5564	312.32	1.69633	-4.79475e-07	12.555	329.344		1.69633	-2.62875e-08	12.5603	242.653	1.69633	-1.85849e-08	12.5621	237.904	1.69633	2.29457e-08	12.5544	245.043		1.91124	-3.80714e-08	12.5589	247.74	1.91124	2.28512e-08	12.5578	248.649	1.69633	-2.47928e-08	12.5621	243.224		1.69632	2.76487e-08	12.5551	245.759	1.69633	2.05127e-08
	1.70422	2.19782e-08	12.5683	339.197	1.70422	-5.13461e-07	12.5662	305.382	1.70423	-4.16346e-07	12.5648	311.431	1.70422	-4.79078e-07	12.5635	328.256		1.70423	-2.66009e-08	12.5687	242.161	1.70423	-1.87648e-08	12.5705	237.798	1.70423	2.37511e-08	12.5628	244.56		1.91913	-3.79208e-08	12.5673	246.569	1.91914	2.21876e-08	12.5662	249.614	1.70423	-2.41015e-08	12.5705	242.395		1.70422	2.79927e-08	12.5635	245.264	1.70423	2.16378e-08
	1.71212	2.08218e-08	12.5767	337.341	1.71212	-5.1271e-07	12.5746	304.451	1.71212	-4.1693e-07	12.5733	310.243	1.71212	-4.78292e-07	12.5719	323.503		1.71212	-2.69144e-08	12.5771	241.615	1.71212	-1.9886e-08	12.579	237.882	1.71212	2.35242e-08	12.5712	244.384		1.92703	-3.72964e-08	12.5758	246.161	1.92703	2.34911e-08	12.5746	248.298	1.71212	-2.37762e-08	12.579	241.535		1.71212	2.78991e-08	12.5719	244.833	1.71212	2.22004e-08
	1.72002	2.14982e-08	12.5851	334.552	1.72002	-5.12542e-07	12.583	303.994	1.72002	-4.18375e-07	12.5817	309.656	1.72002	-4.78204e-07	12.5803	321.06		1.72002	-2.74036e-08	12.5855	241.726	1.72002	-1.95899e-08	12.5874	238.095	1.72002	2.32972e-08	12.5796	244.24		1.93492	-3.71212e-08	12.5842	246.16	1.93493	2.35454e-08	12.583	248.084	1.72002	-2.34509e-08	12.5874	241.583		1.72002	2.78055e-08	12.5803	244.241	1.72002	2.21458e-08
	1.72791	2.34251e-08	12.5935	331.518	1.72791	-5.12374e-07	12.5915	300.936	1.72791	-4.18442e-07	12.5901	305.097	1.72791	-4.78713e-07	12.5887	318.645		1.72792	-2.57916e-08	12.5939	242.027	1.72791	-1.9229e-08	12.5958	238.738	1.72791	2.31863e-08	12.5881	244.125		1.94282	-3.71362e-08	12.5926	243.535	1.94282	2.31426e-08	12.5915	247.932	1.72791	-2.34624e-08	12.5958	241.573		1.72791	2.76253e-08	12.5887	243.972	1.72791	2.20912e-08
	1.73581	2.4687e-08	12.6019	329.791	1.7358	-5.09761e-07	12.5999	298.097	1.7358	-4.14239e-07	12.5985	302.145	1.7358	-4.79223e-07	12.5971	316.728		1.73581	-2.51854e-08	12.6024	241.803	1.7358	-1.62371e-08	12.6042	238.654	1.7358	2.30754e-08	12.5965	243.187		1.95072	-3.71512e-08	12.601	243.772	1.95072	2.27398e-08	12.5999	247.341	1.7358	-2.35756e-08	12.6042	240.608		1.7358	2.83061e-08	12.5971	244.717	1.73581	2.29161e-08
	1.7437	2.5108e-08	12.6103	328.15	1.7437	-5.06968e-07	12.6083	297.639	1.7437	-4.13865e-07	12.6069	300.483	1.7437	-4.78955e-07	12.6056	314.553		1.7437	-2.5582e-08	12.6108	240.807	1.7437	-1.61096e-08	12.6126	239.18	1.7437	2.15208e-08	12.6049	242.938		1.95861	-3.63822e-08	12.6094	243.738	1.95862	2.22206e-08	12.6083	247.542	1.7437	-2.36888e-08	12.6126	239.863		1.7437	2.90234e-08	12.6056	244.702	1.7437	2.31094e-08
	1.7516	2.49051e-08	12.6188	324.418	1.75159	-5.0698e-07	12.6167	296.407	1.75159	-4.13492e-07	12.6153	298.909	1.75159	-4.76025e-07	12.614	312.294		1.7516	-2.59786e-08	12.6192	241.397	1.75159	-1.6223e-08	12.621	238.489	1.75159	1.91234e-08	12.6133	243.069		1.96651	-3.27246e-08	12.6178	242.731	1.96651	2.23719e-08	12.6167	247.011	1.75159	-2.45627e-08	12.621	239.773		1.75159	2.90485e-08	12.614	243.317	1.7516	2.19208e-08
	1.75949	2.47023e-08	12.6272	321.623	1.75948	-5.06763e-07	12.6251	294.699	1.75949	-4.12152e-07	12.6238	297.985	1.75949	-4.75989e-07	12.6224	310.533		1.75949	-2.50379e-08	12.6276	241.259	1.75949	-1.63363e-08	12.6295	238.033	1.75949	2.05747e-08	12.6217	242.946		1.9744	-3.24964e-08	12.6263	243.558	1.9744	2.22901e-08	12.6251	246.332	1.75949	-2.55955e-08	12.6295	239.465		1.75948	2.78869e-08	12.6224	242.573	1.75949	2.07323e-08
	1.76738	2.40387e-08	12.6356	320.6	1.76738	-5.0495e-07	12.6335	292.895	1.76738	-4.12995e-07	12.6322	296.969	1.76738	-4.75953e-07	12.6308	308.957		1.76739	-2.3579e-08	12.636	240.977	1.76738	-1.55419e-08	12.6379	238.525	1.76738	2.20521e-08	12.6301	242.824		1.98229	-3.22682e-08	12.6347	243.722	1.9823	2.22084e-08	12.6335	245.38	1.76738	-2.32979e-08	12.6379	239.662		1.76738	2.67254e-08	12.6308	242.7	1.76738	1.91216e-08
	1.77528	2.33749e-08	12.644	319.307	1.77527	-5.01566e-07	12.642	291.921	1.77528	-4.13837e-07	12.6406	295.826	1.77527	-4.75726e-07	12.6392	307.099		1.77528	-2.33495e-08	12.6445	240.753	1.77528	-1.5395e-08	12.6463	237.617	1.77528	2.24076e-08	12.6386	242.876		1.99019	-3.16507e-08	12.6431	243.195	1.99019	2.26489e-08	12.642	245.306	1.77528	-2.19605e-08	12.6463	238.981		1.77527	2.76586e-08	12.6392	242.667	1.77528	1.98395e-08
	1.78317	2.20053e-08	12.6524	317.449	1.78317	-5.0152e-07	12.6504	290.297	1.78317	-4.15621e-07	12.649	293.543	1.78317	-4.7451e-07	12.6476	304.715		1.78317	-2.31201e-08	12.6529	241.477	1.78317	-1.63387e-08	12.6547	237.096	1.78317	2.27631e-08	12.647	242.406		1.99808	-3.10466e-08	12.6515	242.652	1.99809	2.38643e-08	12.6504	245.464	1.78317	-2.16425e-08	12.6547	238.306		1.78317	2.73056e-08	12.6476	242.963	1.78317	2.01861e-08
	1.79107	1.95674e-08	12.6608	314.615	1.79107	-5.01474e-07	12.6588	289.603	1.79107	-4.16642e-07	12.6574	293.099	1.79107	-4.73895e-07	12.6561	303.586		1.79107	-2.27845e-08	12.6613	241.45	1.79107	-1.72825e-08	12.6631	238.082	1.79107	2.3056e-08	12.6554	241.875		2.00598	-3.08076e-08	12.6599	240.881	2.00598	2.42596e-08	12.6588	244.914	1.79107	-2.13244e-08	12.6631	238.44		1.79107	2.69526e-08	12.6561	242.067	1.79107	2.00159e-08
	1.79897	2.15357e-08	12.6693	312.201	1.79896	-5.00577e-07	12.6672	288.391	1.79896	-4.14359e-07	12.6659	290.992	1.79896	-4.73939e-07	12.6645	302.123		1.79897	-2.21319e-08	12.6697	240.751	1.79896	-1.76528e-08	12.6715	238.672	1.79896	2.33176e-08	12.6638	241.654		2.01387	-3.07515e-08	12.6684	240.334	2.01387	2.4132e-08	12.6672	244.169	1.79896	-2.06623e-08	12.6715	238.623		1.79896	2.62251e-08	12.6645	243.465	1.79896	1.98457e-08
	1.80686	2.29947e-08	12.6777	310.736	1.80686	-4.96603e-07	12.6756	285.779	1.80686	-4.12426e-07	12.6743	289.569	1.80686	-4.73984e-07	12.6729	300.75		1.80686	-2.21039e-08	12.6781	239.956	1.80686	-1.57063e-08	12.6799	238.236	1.80686	2.32749e-08	12.6722	241.469		2.02177	-3.06954e-08	12.6768	241.984	2.02177	2.40044e-08	12.6756	243.872	1.80686	-2.04107e-08	12.68	238.621		1.80686	2.70133e-08	12.6729	242.368	1.80686	2.05814e-08
	1.81476	2.30286e-08	12.6861	308.938	1.81475	-4.95765e-07	12.684	285.031	1.81475	-4.11821e-07	12.6827	288.737	1.81475	-4.7401e-07	12.6813	298.001		1.81476	-2.20759e-08	12.6865	240.434	1.81475	-1.55448e-08	12.6884	238.396	1.81475	2.32323e-08	12.6806	241.653		2.02967	-2.98417e-08	12.6852	241.038	2.02967	2.42783e-08	12.684	243.735	1.81475	-2.12355e-08	12.6884	238.367		1.81475	2.66458e-08	12.6813	241.977	1.81475	2.08927e-08
	1.82265	2.30626e-08	12.6945	306.319	1.82264	-4.94928e-07	12.6925	284.792	1.82265	-4.11216e-07	12.6911	286.606	1.82265	-4.73499e-07	12.6897	296.733		1.82265	-2.17818e-08	12.695	240.753	1.82265	-1.56651e-08	12.6968	239.058	1.82265	2.24349e-08	12.689	241.93		2.03756	-2.66408e-08	12.6936	240.198	2.03756	2.54514e-08	12.6925	243.571	1.82265	-2.20603e-08	12.6968	237.674		1.82265	2.62784e-08	12.6897	241.124	1.82265	2.06646e-08
	1.83054	2.36795e-08	12.7029	304.871	1.83054	-4.94682e-07	12.7009	282.948	1.83054	-4.11138e-07	12.6995	285.748	1.83054	-4.73335e-07	12.6982	295.715		1.83055	-2.16779e-08	12.7034	240.735	1.83054	-1.57854e-08	12.7052	239.012	1.83054	2.34257e-08	12.6975	241.687		2.04545	-2.61378e-08	12.702	239.578	2.04546	2.5306e-08	12.7009	243.632	1.83054	-2.08763e-08	12.7052	238.101		1.83054	2.53776e-08	12.6982	241.064	1.83054	2.04364e-08
	1.83844	2.36481e-08	12.7113	304.273	1.83843	-4.91225e-07	12.7093	282.209	1.83844	-4.11161e-07	12.7079	285.092	1.83843	-4.73809e-07	12.7066	294.829		1.83844	-2.02722e-08	12.7118	240.458	1.83844	-1.53365e-08	12.7136	238.925	1.83844	2.44276e-08	12.7059	241.447		2.05335	-2.56349e-08	12.7104	241.51	2.05335	2.51606e-08	12.7093	243.925	1.83844	-1.97695e-08	12.7136	237.511		1.83843	2.52737e-08	12.7066	241.785	1.83844	2.06844e-08
	1.84633	2.35568e-08	12.7198	303.784	1.84633	-4.87837e-07	12.7177	281.446	1.84633	-4.11183e-07	12.7164	284.514	1.84633	-4.74283e-07	12.715	292.174		1.84633	-8.99625e-10	12.7202	240.649	1.84633	-1.51757e-08	12.722	239.215	1.84633	2.45664e-08	12.7143	241.27		2.06124	-2.49284e-08	12.7188	239.067	2.06125	2.47173e-08	12.7177	242.644	1.84633	-1.92997e-08	12.722	237.322		1.84633	2.53109e-08	12.715	241.284	1.84633	2.25567e-08
	1.85422	2.34655e-08	12.7282	301.079	1.85422	-4.87528e-07	12.7261	279.832	1.85423	-4.12744e-07	12.7248	283.115	1.85422	-4.73291e-07	12.7234	291.204		1.85423	6.21621e-09	12.7286	240.864	1.85423	-1.51158e-08	12.7305	239.266	1.85423	2.44316e-08	12.7227	241.218		2.06914	-2.51214e-08	12.7273	237.653	2.06914	2.46961e-08	12.7261	242.719	1.85423	-1.90971e-08	12.7305	237.593		1.85422	2.50532e-08	12.7234	241.049	1.85423	2.25271e-08
	1.86212	2.51583e-08	12.7366	299.365	1.86212	-4.87479e-07	12.7346	279.735	1.86212	-4.1354e-07	12.7332	280.875	1.86212	-4.7315e-07	12.7318	290.164		1.86212	5.29149e-09	12.737	241.281	1.86212	-1.5056e-08	12.7389	238.91	1.86212	2.42969e-08	12.7311	241.044		2.07703	-2.53144e-08	12.7357	238.046	2.07703	2.46306e-08	12.7346	242.622	1.86212	-1.88945e-08	12.7389	237.394		1.86212	2.47955e-08	12.7318	240.836	1.86212	2.24975e-08
	1.87002	2.75384e-08	12.745	298.036	1.87002	-4.85568e-07	12.743	278.48	1.87002	-4.12572e-07	12.7416	280.397	1.87002	-4.7359e-07	12.7402	289.11		1.87002	4.36677e-09	12.7455	240.811	1.87002	-1.50972e-08	12.7473	239.41	1.87002	2.42244e-08	12.7396	241.037		2.08492	-2.60896e-08	12.7441	238.537	2.08493	2.4565e-08	12.743	242.589	1.87002	-1.84152e-08	12.7473	237.012		1.87002	2.3606e-08	12.7402	241.656	1.87002	2.22872e-08
	1.87792	2.81114e-08	12.7534	296.703	1.87791	-4.81893e-07	12.7514	276.765	1.87791	-4.12628e-07	12.75	279.871	1.87791	-4.7403e-07	12.7486	287.202		1.87792	1.98447e-09	12.7539	240.747	1.87791	-1.3532e-08	12.7557	239.792	1.87791	2.41519e-08	12.748	241.199		2.09282	-2.79515e-08	12.7525	239.038	2.09282	2.42744e-08	12.7514	243.126	1.87791	-1.87798e-08	12.7557	236.937		1.87791	2.36257e-08	12.7486	241.437	1.87791	2.22054e-08
	1.88581	2.80717e-08	12.7618	294.751	1.8858	-4.79479e-07	12.7598	276.435	1.88581	-4.12683e-07	12.7584	279.004	1.88581	-4.73702e-07	12.7571	285.905		1.88581	-4.31017e-09	12.7623	240.656	1.88581	-1.27622e-08	12.7641	239.291	1.88581	2.24128e-08	12.7564	241.119		2.10072	-2.74523e-08	12.7609	238.617	2.10072	2.49551e-08	12.7598	242.953	1.88581	-1.91444e-08	12.7641	236.668		1.88581	2.38129e-08	12.7571	241.021	1.88581	2.21236e-08
	1.8937	2.8032e-08	12.7703	292.408	1.8937	-4.79181e-07	12.7682	275.71	1.8937	-4.13294e-07	12.7668	277.77	1.8937	-4.70594e-07	12.7655	285.139		1.89371	-8.87206e-09	12.7707	241.226	1.8937	-1.25112e-08	12.7725	239.441	1.8937	2.21351e-08	12.7648	241.03		2.10861	-2.56916e-08	12.7693	238.534	2.10862	2.54535e-08	12.7682	242.673	1.8937	-2.10938e-08	12.7726	237.01		1.8937	2.37157e-08	12.7655	240.584	1.8937	1.84827e-08
	1.9016	2.84697e-08	12.7787	292.13	1.90159	-4.77869e-07	12.7766	274.565	1.9016	-4.13363e-07	12.7753	276.942	1.90159	-4.70901e-07	12.7739	284.526		1.9016	-1.08317e-08	12.7791	241.466	1.9016	-1.22603e-08	12.781	239.419	1.9016	2.41025e-08	12.7732	241.335		2.11651	-2.52789e-08	12.7778	238.484	2.11651	2.55134e-08	12.7766	242.424	1.9016	-2.05945e-08	12.781	237.023		1.90159	2.36185e-08	12.7739	241.061	1.9016	1.76943e-08
	1.90949	2.86424e-08	12.7871	291.097	1.90949	-4.75685e-07	12.7851	274.186	1.90949	-4.13433e-07	12.7837	275.459	1.90949	-4.71207e-07	12.7823	283.627		1.90949	-1.18943e-08	12.7875	241.338	1.90949	-1.31517e-08	12.7894	239.641	1.90949	2.42083e-08	12.7816	241.573		2.1244	-2.48661e-08	12.7862	238.109	2.12441	2.54338e-08	12.7851	242.665	1.90949	-1.77778e-08	12.7894	236.688		1.90949	2.7346e-08	12.7823	241.485	1.90949	1.85372e-08
	1.91739	2.73919e-08	12.7955	289.83	1.91738	-4.75245e-07	12.7935	274.502	1.91739	-4.14265e-07	12.7921	275.108	1.91738	-4.719e-07	12.7907	282.429		1.91739	-1.62308e-08	12.796	241.328	1.91739	-1.4043e-08	12.7978	239.517	1.91739	2.40329e-08	12.7901	241.261		2.1323	-2.40311e-08	12.7946	237.599	2.1323	2.53542e-08	12.7935	242.736	1.91739	-1.80835e-08	12.7978	236.808		1.91738	3.5805e-08	12.7907	241.032	1.91739	1.9549e-08
	1.92528	2.61414e-08	12.8039	288.024	1.92527	-4.75414e-07	12.8019	274.43	1.92528	-4.15131e-07	12.8005	275.363	1.92527	-4.72014e-07	12.7992	281.756		1.92528	-2.06297e-08	12.8044	241.724	1.92528	-1.60135e-08	12.8062	240.388	1.92528	2.38575e-08	12.7985	241.155		2.14019	-2.37451e-08	12.803	238.581	2.14019	2.731e-08	12.8019	242.571	1.92528	-1.83891e-08	12.8062	237.039		1.92527	3.61149e-08	12.7992	241.258	1.92528	1.98781e-08
	1.93317	2.58896e-08	12.8124	286.466	1.93317	-4.75582e-07	12.8103	271.676	1.93317	-4.15515e-07	12.8089	275.145	1.93317	-4.72127e-07	12.8076	281.241		1.93317	-2.07737e-08	12.8128	241.428	1.93317	-1.71687e-08	12.8146	240.203	1.93317	2.39136e-08	12.8069	241.117		2.14808	-2.3705e-08	12.8114	238.63	2.14809	2.75965e-08	12.8103	242.401	1.93317	-1.91091e-08	12.8146	236.936		1.93317	3.61674e-08	12.8076	241.601	1.93318	2.02073e-08
	1.94107	3.00171e-08	12.8208	286.112	1.94107	-4.74489e-07	12.8187	270.815	1.94107	-4.15055e-07	12.8174	274.338	1.94107	-4.73333e-07	12.816	280.942		1.94107	-2.15823e-08	12.8212	241.483	1.94107	-1.39073e-08	12.8231	240.361	1.94107	2.37647e-08	12.8153	241.188		2.15598	-2.41672e-08	12.8199	239.076	2.15598	2.76713e-08	12.8187	242.743	1.94107	-1.8626e-08	12.8231	236.958		1.94107	3.62198e-08	12.816	241.272	1.94107	2.07275e-08
	1.94897	3.05372e-08	12.8292	285.148	1.94896	-4.69896e-07	12.8271	270.913	1.94896	-4.14952e-07	12.8258	271.887	1.94897	-4.75041e-07	12.8244	279.138		1.94897	-2.23908e-08	12.8296	241.717	1.94896	-1.21288e-08	12.8315	240.189	1.94896	2.36158e-08	12.8237	241.349		2.16387	-2.46292e-08	12.8283	238.613	2.16387	2.77461e-08	12.8271	243.028	1.94896	-1.86874e-08	12.8315	236.972		1.94897	3.66081e-08	12.8244	241.363	1.94897	2.15344e-08
	1.95686	3.06381e-08	12.8376	283.928	1.95686	-4.68886e-07	12.8355	269.867	1.95686	-4.1509e-07	12.8342	270.931	1.95686	-4.74628e-07	12.8328	278.43		1.95687	-2.40136e-08	12.8381	242.265	1.95686	-1.15819e-08	12.8399	239.981	1.95686	2.11155e-08	12.8322	241.296		2.17177	-2.3802e-08	12.8367	239.112	2.17177	2.71925e-08	12.8356	243.189	1.95686	-1.87489e-08	12.8399	237.802		1.95686	3.65229e-08	12.8328	240.885	1.95686	2.19129e-08
	1.96476	3.07389e-08	12.846	282.53	1.96475	-4.67876e-07	12.844	268.817	1.96475	-4.15229e-07	12.8426	270.164	1.96475	-4.71671e-07	12.8412	277.657		1.96476	-2.65011e-08	12.8465	242.025	1.96475	-1.13288e-08	12.8483	239.995	1.96475	2.13735e-08	12.8406	241.295		2.17967	-2.20465e-08	12.8451	239.475	2.17967	2.66389e-08	12.844	242.851	1.96475	-1.89981e-08	12.8483	237.465		1.96475	3.64376e-08	12.8412	241.157	1.96475	2.12406e-08
	1.97265	3.06007e-08	12.8544	282.462	1.97265	-4.6645e-07	12.8524	269.078	1.97265	-4.15315e-07	12.851	269.452	1.97265	-4.71609e-07	12.8497	276.581		1.97265	-2.67642e-08	12.8549	241.886	1.97265	-1.10757e-08	12.8567	240.128	1.97265	2.3259e-08	12.849	241.254		2.18756	-2.1439e-08	12.8535	238.993	2.18757	2.48808e-08	12.8524	243.334	1.97265	-1.8435e-08	12.8567	236.923		1.97265	3.50656e-08	12.8497	242.063	1.97265	2.05684e-08
	1.98055	3.04624e-08	12.8628	281.753	1.98054	-4.62116e-07	12.8608	269.807	1.98054	-4.154e-07	12.8594	269.828	1.98054	-4.71695e-07	12.8581	276.074		1.98055	-2.753e-08	12.8633	241.915	1.98054	-1.01186e-08	12.8651	240.161	1.98054	2.43406e-08	12.8574	241.257		2.19546	-2.08316e-08	12.8619	238.137	2.19546	2.3837e-08	12.8608	243.485	1.98054	-1.53838e-08	12.8651	236.717		1.98054	3.3946e-08	12.8581	241.747	1.98054	2.08833e-08
	1.98844	2.94306e-08	12.8713	280.088	1.98843	-4.61165e-07	12.8692	269.693	1.98844	-4.1643e-07	12.8679	270.215	1.98843	-4.71782e-07	12.8665	275.848		1.98844	-2.82958e-08	12.8717	241.96	1.98844	-9.96998e-09	12.8735	240.299	1.98844	2.47544e-08	12.8658	241.223		2.20335	-2.05838e-08	12.8704	237.808	2.20335	2.52188e-08	12.8692	242.985	1.98844	-1.4863e-08	12.8735	237.284		1.98843	3.45394e-08	12.8665	241.439	1.98844	2.18105e-08
	1.99633	2.83842e-08	12.8797	279.054	1.99633	-4.60215e-07	12.8776	266.847	1.99633	-4.18458e-07	12.8763	270.94	1.99633	-4.71601e-07	12.8749	275.637		1.99633	-3.15256e-08	12.8801	242.013	1.99633	-1.02958e-08	12.882	240.686	1.99633	2.51682e-08	12.8742	241.306		2.21124	-2.01852e-08	12.8788	237.792	2.21125	2.6304e-08	12.8776	242.857	1.99633	-1.46319e-08	12.882	237.149		1.99633	3.46126e-08	12.8749	241.745	1.99633	2.19991e-08
	2.00423	2.76133e-08	12.8881	278.786	2.00422	-4.60184e-07	12.8861	266.606	2.00423	-4.20295e-07	12.8847	271.058	2.00422	-4.71906e-07	12.8833	274.908		2.00423	-3.13489e-08	12.8886	242.096	2.00423	-1.06215e-08	12.8904	241.242	2.00423	2.54673e-08	12.8826	241.377		2.21914	-2.02283e-08	12.8872	238.144	2.21914	2.68175e-08	12.8861	243.054	2.00423	-1.44007e-08	12.8904	236.789		2.00422	3.35961e-08	12.8833	241.612	2.00423	2.19859e-08
	2.01212	3.01047e-08	12.8965	277.814	2.01212	-4.58013e-07	12.8945	266.875	2.01212	-4.19508e-07	12.8931	269.324	2.01212	-4.72212e-07	12.8917	274.371		2.01212	-3.11431e-08	12.897	242.361	2.01212	-9.82162e-09	12.8988	241.825	2.01212	2.54818e-08	12.8911	241.54		2.22703	-2.02714e-08	12.8956	238.442	2.22703	2.69537e-08	12.8945	242.869	2.01212	-1.20098e-08	12.8988	236.92		2.01212	3.25796e-08	12.8918	241.658	2.01212	2.19727e-08
	2.02002	3.09903e-08	12.9049	275.432	2.02002	-4.55225e-07	12.9029	265.554	2.02002	-4.19153e-07	12.9015	266.163	2.02002	-4.73275e-07	12.9002	273.509		2.02002	-3.13018e-08	12.9054	242.717	2.02002	-8.39765e-09	12.9072	242.591	2.02002	2.4589e-08	12.8995	241.608		2.23492	-2.09599e-08	12.904	238.561	2.23493	2.709e-08	12.9029	242.776	2.02002	-1.22772e-08	12.9072	237.184		2.23493	2.89969e-08	12.9002	241.53	2.02002	2.28495e-08
	2.02792	3.09622e-08	12.9134	275.511	2.02791	-4.53405e-07	12.9113	264.911	2.02791	-4.19376e-07	12.91	266.065	2.02791	-4.72615e-07	12.9086	272.722		2.02792	-3.14604e-08	12.9138	242.951	2.02791	-7.8581e-09	12.9156	242.764	2.02791	2.36961e-08	12.9079	241.776		2.24282	-1.91255e-08	12.9124	239.108	2.24282	2.89932e-08	12.9113	242.778	2.02791	-1.25445e-08	12.9156	237.4		2.24282	2.83402e-08	12.9086	241.742	2.02791	2.32523e-08
	2.03581	3.09341e-08	12.9218	275.963	2.03581	-4.53046e-07	12.9197	264.429	2.03581	-4.19598e-07	12.9184	265.792	2.03581	-4.69698e-07	12.917	272.558		2.03581	-3.12501e-08	12.9222	242.936	2.03581	-7.31856e-09	12.924	242.538	2.03581	2.18496e-08	12.9163	241.992		2.25072	-1.87527e-08	12.9209	238.782	2.25072	2.91037e-08	12.9197	243.005	2.03581	-1.30575e-08	12.9241	237.367		2.25072	2.68084e-08	12.917	242.118	2.03581	2.25643e-08
	2.04371	3.11651e-08	12.9302	275.321	2.0437	-4.53014e-07	12.9281	264.36	2.0437	-4.19827e-07	12.9268	266.938	2.0437	-4.68974e-07	12.9254	271.724		2.04371	-2.93803e-08	12.9306	243.446	2.0437	-7.30855e-09	12.9325	242.433	2.0437	2.39325e-08	12.9247	241.802		2.25862	-1.87045e-08	12.9293	238.66	2.25862	2.89115e-08	12.9282	243.448	2.0437	-1.15109e-08	12.9325	237.382		2.25862	2.53215e-08	12.9254	242.184	2.0437	2.18762e-08
	2.0516	3.09373e-08	12.9386	273.917	2.05159	-4.49355e-07	12.9366	265.135	2.0516	-4.20056e-07	12.9352	267.132	2.05159	-4.68638e-07	12.9338	271.031		2.0516	-2.8771e-08	12.9391	243.767	2.0516	-7.29854e-09	12.9409	243.032	2.0516	2.59589e-08	12.9331	241.417		2.26651	-1.86563e-08	12.9377	239.175	2.26651	2.87192e-08	12.9366	243.538	2.0516	-1.0279e-08	12.9409	237.417		2.26651	2.54247e-08	12.9338	242.215	2.0516	2.24828e-08
	2.05949	3.07094e-08	12.947	273.254	2.05949	-4.49133e-07	12.945	264.593	2.05949	-4.20974e-07	12.9436	266.95	2.05949	-4.68302e-07	12.9422	271.316		2.05949	-2.85527e-08	12.9475	244.015	2.05949	-7.63919e-09	12.9493	242.77	2.05949	2.61674e-08	12.9416	241.444		2.2744	-1.82998e-08	12.9461	239.052	2.27441	2.8686e-08	12.945	243.623	2.05949	-9.83968e-09	12.9493	237.499		2.2744	2.52094e-08	12.9422	242.403	2.05949	2.23194e-08
	2.06739	2.96103e-08	12.9554	273.015	2.06738	-4.48911e-07	12.9534	263.374	2.06739	-4.22289e-07	12.952	266.391	2.06738	-4.68055e-07	12.9507	271.062		2.06739	-2.83343e-08	12.9559	243.659	2.06739	-9.96369e-09	12.9577	243.368	2.06739	2.63758e-08	12.95	241.92		2.2823	-1.83458e-08	12.9545	238.88	2.2823	3.08721e-08	12.9534	243.691	2.06739	-9.87549e-09	12.9577	237.64		2.2823	2.4994e-08	12.9507	242.523	2.06739	2.2156e-08
	2.07528	2.86471e-08	12.9639	272.159	2.07527	-4.48034e-07	12.9618	263.934	2.07528	-4.22581e-07	12.9604	263.846	2.07528	-4.6818e-07	12.9591	270.868		2.07528	-2.81474e-08	12.9643	243.633	2.07528	-1.11492e-08	12.9661	242.903	2.07528	2.66357e-08	12.9584	242.463		2.29019	-1.83917e-08	12.9629	238.424	2.29019	3.09809e-08	12.9618	243.951	2.07528	-9.9113e-09	12.9661	237.861		2.29019	2.35037e-08	12.9591	242.195	2.07528	2.18074e-08
	2.08317	2.95557e-08	12.9723	270.942	2.08317	-4.46726e-07	12.9702	263.83	2.08318	-4.1922e-07	12.9689	262.625	2.08317	-4.68304e-07	12.9675	270.641		2.08318	-2.83323e-08	12.9727	244.187	2.08318	-9.72104e-09	12.9746	242.83	2.08318	2.64937e-08	12.9668	242.262		2.29808	-1.95603e-08	12.9714	238.833	2.29809	3.09133e-08	12.9702	244.136	2.08318	-8.7543e-09	12.9746	238.004		2.29809	2.53147e-08	12.9675	242.363	2.08318	2.19131e-08
	2.09107	3.03688e-08	12.9807	269.691	2.09107	-4.43853e-07	12.9787	264.218	2.09107	-4.18766e-07	12.9773	262.937	2.09107	-4.68146e-07	12.9759	269.947		2.09107	-2.85172e-08	12.9811	244.49	2.09107	-8.11319e-09	12.983	243.168	2.09107	2.63517e-08	12.9752	242.458		2.30598	-1.81042e-08	12.9798	238.864	2.30598	3.08458e-08	12.9787	243.957	2.09107	-8.48287e-09	12.983	238.085		2.30598	2.60957e-08	12.9759	242.739	2.09107	2.18934e-08
	2.09897	3.04733e-08	12.9891	270.012	2.09897	-4.42872e-07	12.9871	263.25	2.09897	-4.18617e-07	12.9857	263.817	2.09897	-4.66513e-07	12.9843	270.163		2.09897	-2.95446e-08	12.9896	244.675	2.09897	-7.40246e-09	12.9914	243.149	2.09897	2.6004e-08	12.9837	242.562		2.31387	-1.56679e-08	12.9882	238.993	2.31388	3.06897e-08	12.9871	243.91	2.09897	-8.75042e-09	12.9914	238.096		2.31387	2.63481e-08	12.9843	243.048	2.09897	2.18737e-08
	2.10687	3.0393e-08	12.9975	270.099	2.10686	-4.42204e-07	12.9955	262.409	2.10686	-4.18467e-07	12.9941	265.915	2.10686	-4.65895e-07	12.9927	269.905		2.10687	-2.91511e-08	12.998	245.357	2.10686	-6.69173e-09	12.9998	243.724	2.10686	2.53686e-08	12.9921	242.568		2.32177	-1.40873e-08	12.9966	238.982	2.32177	3.05336e-08	12.9955	243.863	2.10686	-9.01798e-09	12.9998	238.061		2.32177	2.59075e-08	12.9927	243.173	2.10686	2.09866e-08
	2.11476	3.03128e-08	13.006	270.063	2.11475	-4.39702e-07	13.0039	262.94	2.11476	-4.18949e-07	13.0025	263.76	2.11475	-4.65788e-07	13.0012	269.504		2.11476	-2.86629e-08	13.0064	245.257	2.11476	-5.11448e-09	13.0082	244.371	2.11476	2.86902e-08	13.0005	242.265		2.32967	-1.36275e-08	13.005	238.841	2.32967	2.96014e-08	13.0039	244.245	2.11476	-8.81586e-09	13.0082	238.336		2.32967	2.54669e-08	13.0012	243.401	2.11476	2.04217e-08
	2.12265	3.00142e-08	13.0144	268.924	2.12265	-4.36903e-07	13.0123	261.494	2.12265	-4.1943e-07	13.011	263.108	2.12265	-4.6568e-07	13.0096	269.214		2.12265	-2.8679e-08	13.0148	245.287	2.12265	-5.18371e-09	13.0166	243.422	2.12265	2.90455e-08	13.0089	242.04		2.33756	-1.31678e-08	13.0135	238.834	2.33757	2.8128e-08	13.0123	244.793	2.12265	-5.12399e-09	13.0167	238.226		2.33756	2.64423e-08	13.0096	243.914	2.12265	2.13034e-08
	2.13055	2.84442e-08	13.0228	268.654	2.13054	-4.36925e-07	13.0207	260.9	2.13054	-4.20484e-07	13.0194	263.002	2.13054	-4.64783e-07	13.018	269.057		2.13055	-2.86951e-08	13.0232	245.064	2.13054	-5.25294e-09	13.0251	243.748	2.13054	2.89865e-08	13.0173	242.566		2.34546	-1.27214e-08	13.0219	238.928	2.34546	2.831e-08	13.0207	244.606	2.13054	-4.17479e-09	13.0251	238.442		2.34546	2.68109e-08	13.018	243.465	2.13055	2.21771e-08
	2.13844	2.76511e-08	13.0312	268.748	2.13843	-4.36946e-07	13.0291	261.14	2.13844	-4.22528e-07	13.0278	262.818	2.13844	-4.65105e-07	13.0264	268.292		2.13844	-2.7977e-08	13.0317	245.196	2.13844	-5.91214e-09	13.0335	244.717	2.13844	2.89276e-08	13.0257	242.79		2.35335	-1.29871e-08	13.0303	239.434	2.35335	2.91239e-08	13.0292	244.896	2.13844	-4.19334e-09	13.0335	238.852		2.35335	2.63594e-08	13.0264	243.705	2.13844	2.22082e-08
	2.14633	2.82016e-08	13.0396	268.164	2.14633	-4.35826e-07	13.0376	262.414	2.14633	-4.21664e-07	13.0362	263.63	2.14633	-4.65427e-07	13.0348	268.169		2.14634	-2.58107e-08	13.0401	245.383	2.14633	-6.38077e-09	13.0419	244.043	2.14633	2.94164e-08	13.0342	242.987		2.36124	-1.32528e-08	13.0387	240.131	2.36125	2.90505e-08	13.0376	245.167	2.14633	-4.21189e-09	13.0419	239.327		2.36125	2.5908e-08	13.0348	244.026	2.14634	2.21183e-08
	2.15423	3.13826e-08	13.048	267.414	2.15422	-4.34101e-07	13.046	263.811	2.15423	-4.1899e-07	13.0446	263.164	2.15422	-4.66314e-07	13.0433	267.938		2.15423	-2.51702e-08	13.0485	245.691	2.15423	-2.99646e-09	13.0503	244.003	2.15423	2.92107e-08	13.0426	242.542		2.36914	-1.39559e-08	13.0471	240.986	2.36914	2.89771e-08	13.046	245.176	2.15423	-4.64217e-09	13.0503	238.901		2.36914	2.67591e-08	13.0433	244.099	2.15423	2.20283e-08
	2.16212	3.15343e-08	13.0564	267.108	2.16212	-4.33403e-07	13.0544	261.83	2.16212	-4.17908e-07	13.053	263.291	2.16212	-4.66427e-07	13.0517	268.513		2.16212	-2.54185e-08	13.0569	245.804	2.16212	-2.21539e-09	13.0587	244.223	2.16212	2.9005e-08	13.051	242.931		2.37703	-1.43107e-08	13.0555	241.561	2.37704	2.82308e-08	13.0544	244.723	2.16212	-5.07245e-09	13.0587	238.937		2.37703	2.71794e-08	13.0517	244.181	2.16212	2.27767e-08
	2.17002	3.16859e-08	13.0649	267.846	2.17002	-4.33176e-07	13.0628	258.953	2.17002	-4.17683e-07	13.0615	263.245	2.17002	-4.63728e-07	13.0601	268.524		2.17002	-2.56668e-08	13.0653	245.951	2.17002	-1.88023e-09	13.0671	244.781	2.17002	2.79219e-08	13.0594	243.212		2.38493	-1.3284e-08	13.064	240.148	2.38493	2.89523e-08	13.0628	245.126	2.17002	-6.46257e-09	13.0671	238.828		2.38493	2.60608e-08	13.0601	244.168	2.17002	2.30188e-08
	2.17792	3.17239e-08	13.0733	267.109	2.17791	-4.3295e-07	13.0712	260.516	2.17791	-4.17458e-07	13.0699	262.206	2.17791	-4.63632e-07	13.0685	267.397		2.17792	-2.65946e-08	13.0737	245.785	2.17791	-1.54508e-09	13.0756	244.858	2.17791	2.71324e-08	13.0678	242.731		2.39282	-1.25655e-08	13.0724	240.219	2.39282	2.89984e-08	13.0712	245.562	2.17791	-8.48037e-09	13.0756	239.248		2.39282	2.49421e-08	13.0685	244.095	2.17791	2.26181e-08
	2.18581	3.14514e-08	13.0817	266.021	2.18581	-4.31092e-07	13.0797	260.466	2.18581	-4.17422e-07	13.0783	260.761	2.18581	-4.63784e-07	13.0769	268.232		2.18581	-2.57628e-08	13.0822	245.834	2.18581	-1.42255e-09	13.084	245.481	2.18581	2.96398e-08	13.0762	242.55		2.40072	-1.2529e-08	13.0808	241.16	2.40072	2.89116e-08	13.0797	245.645	2.18581	-7.19673e-09	13.084	239.13		2.40072	2.36141e-08	13.0769	244.798	2.18581	2.22174e-08
	2.19371	3.11788e-08	13.0901	266.179	2.1937	-4.30779e-07	13.0881	259.146	2.1937	-4.17678e-07	13.0867	260.377	2.1937	-4.63936e-07	13.0853	269.634		2.19371	-2.54816e-08	13.0906	246.888	2.1937	-1.38587e-09	13.0924	244.868	2.1937	2.92217e-08	13.0847	243.099		2.40862	-1.24925e-08	13.0892	241.84	2.40862	2.88247e-08	13.0881	244.77	2.1937	-3.60503e-09	13.0924	239.215		2.40862	2.40471e-08	13.0853	244.862	2.1937	2.29156e-08
	2.2016	3.01263e-08	13.0985	265.297	2.20159	-4.30741e-07	13.0965	260.069	2.2016	-4.17934e-07	13.0951	259.383	2.2016	-4.63223e-07	13.0938	269.162		2.2016	-2.52004e-08	13.099	246.908	2.2016	-1.34919e-09	13.1008	245.025	2.2016	2.88035e-08	13.0931	243.09		2.41651	-1.22274e-08	13.0976	242.87	2.41652	2.94908e-08	13.0965	245.357	2.2016	-3.31874e-09	13.1008	239.175		2.41651	2.34526e-08	13.0938	244.551	2.2016	2.32677e-08
	2.20949	2.81787e-08	13.1069	264.935	2.20949	-4.30703e-07	13.1049	261.031	2.20949	-4.1758e-07	13.1036	260.152	2.20949	-4.63351e-07	13.1022	269.555		2.2095	-2.45005e-08	13.1074	246.957	2.20949	-2.79478e-09	13.1092	245.437	2.20949	2.77751e-08	13.1015	243.396		2.4244	-1.2189e-08	13.106	242.285	2.42441	3.04588e-08	13.1049	246.381	2.20949	-3.03246e-09	13.1092	239.345		2.42441	2.28582e-08	13.1022	245.515	2.20949	2.21456e-08
	2.21739	2.8463e-08	13.1154	265.596	2.21738	-4.30474e-07	13.1133	259.545	2.21739	-4.16314e-07	13.112	260.794	2.21738	-4.6348e-07	13.1106	269.037		2.21739	-2.21472e-08	13.1158	246.695	2.21739	-2.1192e-09	13.1176	245.196	2.21739	2.75743e-08	13.1099	243.032		2.4323	-1.31973e-08	13.1145	241.196	2.4323	3.06136e-08	13.1133	246.59	2.21739	-2.56951e-09	13.1176	239.606		2.4323	1.98625e-08	13.1106	245.14	2.21739	2.10235e-08
	2.22528	3.2142e-08	13.1238	265.355	2.22528	-4.2766e-07	13.1217	257.904	2.22528	-4.15154e-07	13.1204	261.52	2.22528	-4.64302e-07	13.119	268.051		2.22528	-2.21144e-08	13.1242	247.304	2.22528	-7.31736e-10	13.1261	244.927	2.22528	2.73734e-08	13.1183	243.516		2.44019	-1.42057e-08	13.1229	241.276	2.4402	3.07684e-08	13.1217	245.855	2.22528	-2.34355e-09	13.1261	239.709		2.44019	2.0357e-08	13.119	244.905	2.22528	2.08979e-08
	2.23318	3.28306e-08	13.1322	264.906	2.23317	-4.26979e-07	13.1302	258.291	2.23318	-4.14983e-07	13.1288	261.04	2.23317	-4.64411e-07	13.1274	268.464		2.23318	-2.21339e-08	13.1327	247.565	2.23318	-5.84516e-10	13.1345	246.327	2.23318	2.65173e-08	13.1267	244.394		2.44809	-1.3955e-08	13.1313	240.782	2.44809	3.13447e-08	13.1302	245.726	2.23318	-2.48814e-09	13.1345	240.619		2.44809	2.0404e-08	13.1274	244.959	2.23318	2.16246e-08
	2.24107	3.35193e-08	13.1406	265.136	2.24107	-4.26865e-07	13.1386	259.69	2.24107	-4.14812e-07	13.1372	261.457	2.24107	-4.62647e-07	13.1358	266.016		2.24107	-2.21534e-08	13.1411	248.572	2.24107	-5.93628e-10	13.1429	247.013	2.24107	2.56677e-08	13.1352	243.691		2.45598	-1.11623e-08	13.1397	241.369	2.45598	3.16465e-08	13.1386	246.505	2.24107	-2.63274e-09	13.1429	240.348		2.45598	1.95426e-08	13.1358	245.351	2.24107	2.18426e-08
	2.24897	3.44195e-08	13.149	265.452	2.24897	-4.2675e-07	13.147	261.056	2.24897	-4.14585e-07	13.1456	261.623	2.24897	-4.62088e-07	13.1443	266.069		2.24897	-2.29087e-08	13.1495	247.621	2.24897	-6.0274e-10	13.1513	247.149	2.24897	2.61563e-08	13.1436	243.095		2.46387	-1.07846e-08	13.1481	242.046	2.46388	3.13538e-08	13.147	247.079	2.24897	-3.7347e-09	13.1513	240.086		2.46387	1.86813e-08	13.1443	246.256	2.24897	2.08957e-08
	2.25687	3.52543e-08	13.1575	264.422	2.25686	-4.23541e-07	13.1554	259.371	2.25686	-4.14423e-07	13.154	259.21	2.25686	-4.6195e-07	13.1527	266.638		2.25687	-2.21571e-08	13.1579	247.229	2.25686	-5.79331e-10	13.1597	247.037	2.25686	3.04948e-08	13.152	243.83		2.47177	-1.06168e-08	13.1565	242.085	2.47177	3.10611e-08	13.1554	246.343	2.25686	-1.80587e-09	13.1597	240.133		2.47177	1.71705e-08	13.1527	245.331	2.25686	1.99489e-08
	2.26476	3.51487e-08	13.1659	264.165	2.26475	-4.20616e-07	13.1638	258.014	2.26476	-4.14557e-07	13.1625	260.245	2.26476	-4.61812e-07	13.1611	267.743		2.26476	-2.19e-08	13.1663	247.963	2.26476	-9.64724e-10	13.1682	246.138	2.26476	3.06025e-08	13.1604	244.368		2.47967	-1.0449e-08	13.165	241.864	2.47967	3.0205e-08	13.1638	246.273	2.26476	1.90379e-09	13.1682	240.035		2.47967	1.81798e-08	13.1611	246.282	2.26476	2.02461e-08
	2.27265	3.5043e-08	13.1743	263.538	2.27265	-4.19025e-07	13.1722	260.128	2.27265	-4.1469e-07	13.1709	262.34	2.27265	-4.61659e-07	13.1695	267.919		2.27266	-2.19524e-08	13.1747	247.695	2.27265	-1.35012e-09	13.1766	246.961	2.27265	3.0655e-08	13.1688	244.41		2.48756	-9.57269e-09	13.1734	242.329	2.48757	3.1979e-08	13.1723	246.867	2.27265	1.95402e-09	13.1766	240.384		2.48757	1.79249e-08	13.1695	246.321	2.27265	2.0084e-08
	2.28055	3.4329e-08	13.1827	262.613	2.28054	-4.19014e-07	13.1807	259.486	2.28055	-4.16477e-07	13.1793	263.754	2.28054	-4.61666e-07	13.1779	267.973		2.28055	-2.20048e-08	13.1832	247.47	2.28055	-2.22217e-09	13.185	246.239	2.28055	3.07075e-08	13.1773	244.181		2.49546	-9.19166e-09	13.1818	241.832	2.49546	3.17101e-08	13.1807	247.519	2.28055	1.88998e-09	13.185	240.649		2.49546	1.76699e-08	13.1779	245.796	2.28055	1.99219e-08
	2.28844	3.54128e-08	13.1911	262.625	2.28844	-4.18473e-07	13.1891	260.184	2.28844	-4.16834e-07	13.1877	261.432	2.28844	-4.61674e-07	13.1863	266.677		2.28844	-2.0075e-08	13.1916	248.002	2.28844	-2.02835e-09	13.1934	246.108	2.28844	3.07259e-08	13.1857	243.662		2.50335	-9.62105e-09	13.1902	242.475	2.50336	3.14411e-08	13.1891	247.189	2.28844	1.82593e-09	13.1934	240.761		2.50335	1.71251e-08	13.1863	246.561	2.28844	1.91946e-08
	2.29634	3.79279e-08	13.1995	263.724	2.29633	-4.14296e-07	13.1975	257.411	2.29634	-4.14737e-07	13.1961	261.797	2.29633	-4.63727e-07	13.1948	267.503		2.29634	-2.0183e-08	13.2	249.335	2.29634	7.24232e-10	13.2018	246.268	2.29634	3.0353e-08	13.1941	244.212		2.51125	-1.00505e-08	13.1986	243.09	2.51125	3.07291e-08	13.1975	247.22	2.29634	2.69711e-09	13.2018	240.99		2.51125	1.79765e-08	13.1948	245.906	2.29634	2.07081e-08
	2.30423	3.79905e-08	13.208	263.874	2.30422	-4.13641e-07	13.2059	259.018	2.30423	-4.13767e-07	13.2045	261.027	2.30423	-4.63638e-07	13.2032	269.546		2.30423	-2.0291e-08	13.2084	249.479	2.30423	1.29788e-09	13.2102	247.822	2.30423	2.99801e-08	13.2025	244.714		2.51914	-9.20368e-09	13.2071	242.955	2.51914	3.07374e-08	13.2059	247.614	2.30423	3.0604e-09	13.2103	240.815		2.51914	1.81997e-08	13.2032	245.785	2.30423	2.01062e-08
	2.31212	3.79103e-08	13.2164	264.138	2.31212	-4.12986e-07	13.2143	259.123	2.31213	-4.13518e-07	13.213	258.413	2.31212	-4.62668e-07	13.2116	269.778		2.31213	-2.0733e-08	13.2168	249.424	2.31213	1.41573e-09	13.2187	246.904	2.31213	2.91125e-08	13.2109	244.026		2.52703	-7.67449e-09	13.2155	242.342	2.52704	3.20297e-08	13.2143	247.127	2.31213	2.52061e-09	13.2187	240.845		2.52703	1.69575e-08	13.2116	246.326	2.31213	1.95043e-08
	2.32002	3.78301e-08	13.2248	263.709	2.32002	-4.12263e-07	13.2227	256.62	2.32002	-4.13268e-07	13.2214	260.024	2.32002	-4.62251e-07	13.22	268.542		2.32002	-2.01938e-08	13.2253	248.679	2.32002	1.53357e-09	13.2271	246.173	2.32002	2.97082e-08	13.2193	244.179		2.53493	-7.03205e-09	13.2239	242.333	2.53493	3.26181e-08	13.2227	247.552	2.32002	1.98082e-09	13.2271	240.462		2.53493	1.57153e-08	13.22	246.406	2.32002	1.81806e-08
	2.32792	3.77777e-08	13.2332	262.854	2.32791	-4.09072e-07	13.2312	256.591	2.32791	-4.12952e-07	13.2298	261.99	2.32792	-4.62402e-07	13.2284	267.986		2.32792	-2.04012e-08	13.2337	249.516	2.32791	1.24937e-09	13.2355	247.664	2.32791	3.09002e-08	13.2278	244.84		2.54282	-6.38957e-09	13.2323	244.088	2.54283	3.17973e-08	13.2312	247.484	2.32791	3.15317e-09	13.2355	240.978		2.54282	1.63984e-08	13.2284	246.168	2.32792	1.71947e-08
	2.33581	3.74098e-08	13.2416	262.819	2.33581	-4.0735e-07	13.2396	257.176	2.33581	-4.13653e-07	13.2382	258.653	2.33581	-4.62553e-07	13.2369	268.026		2.33582	-2.06086e-08	13.2421	249.008	2.33581	9.65171e-10	13.2439	249.003	2.33581	3.13711e-08	13.2362	245.702		2.55072	-5.62692e-09	13.2407	244.532	2.55072	3.09765e-08	13.2396	247.335	2.33581	2.69492e-09	13.2439	241.277		2.55072	1.78073e-08	13.2369	246.783	2.33581	1.94905e-08
	2.34371	3.70418e-08	13.25	262.754	2.3437	-4.06705e-07	13.248	260.404	2.3437	-4.14354e-07	13.2466	258.595	2.3437	-4.6281e-07	13.2453	266.505		2.34371	-2.14828e-08	13.2505	249.937	2.3437	-3.84649e-12	13.2523	249.379	2.3437	3.14986e-08	13.2446	244.873		2.55862	-4.38614e-09	13.2491	244.246	2.55862	3.14694e-08	13.248	248.69	2.3437	2.23666e-09	13.2523	241.214		2.55862	1.82656e-08	13.2453	246.753	2.34371	2.02011e-08
	2.3516	3.5245e-08	13.2585	261.951	2.3516	-4.06061e-07	13.2564	259.872	2.3516	-4.15447e-07	13.2551	261.244	2.3516	-4.63067e-07	13.2537	266.569		2.3516	-2.13182e-08	13.2589	249.793	2.3516	-6.86669e-10	13.2607	248.573	2.3516	3.16261e-08	13.253	244.133		2.56651	-4.21438e-09	13.2576	244.647	2.56652	3.15792e-08	13.2564	248.862	2.3516	9.409e-10	13.2607	241.126		2.56651	1.83032e-08	13.2537	247.474	2.3516	2.02659e-08
	2.3595	3.6008e-08	13.2669	262.3	2.35949	-4.04234e-07	13.2648	258.04	2.35949	-4.14014e-07	13.2635	260.48	2.35949	-4.64353e-07	13.2621	268.363		2.3595	-2.11312e-08	13.2673	249.614	2.35949	-1.13704e-09	13.2692	247.767	2.35949	3.16772e-08	13.2614	244.508		2.57441	-4.14699e-09	13.266	244.067	2.57441	3.13727e-08	13.2648	249.435	2.35949	2.66737e-10	13.2692	241.469		2.57441	1.83408e-08	13.2621	246.898	2.35949	2.03307e-08
	2.36739	3.72444e-08	13.2753	262.487	2.36738	-4.00087e-07	13.2733	257.865	2.36739	-4.13107e-07	13.2719	261.775	2.36739	-4.66174e-07	13.2705	269.174		2.36739	-2.13557e-08	13.2758	249.386	2.36739	7.7089e-11	13.2776	248.419	2.36739	3.14077e-08	13.2698	245.285		2.5823	-4.07958e-09	13.2744	243.604	2.5823	3.11661e-08	13.2733	247.847	2.36739	7.93027e-11	13.2776	241.884		2.5823	2.18472e-08	13.2705	247.442	2.36739	2.14813e-08
	2.37528	3.76788e-08	13.2837	263.008	2.37528	-3.98101e-07	13.2817	261.417	2.37528	-4.12694e-07	13.2803	262.193	2.37528	-4.65427e-07	13.2789	267.989		2.37529	-2.15803e-08	13.2842	249.37	2.37528	6.33679e-10	13.286	248.38	2.37528	3.11382e-08	13.2783	244.244		2.59019	-3.23463e-09	13.2828	242.735	2.5902	3.11534e-08	13.2817	248.032	2.37528	-1.08132e-10	13.286	241.624		2.5902	2.27401e-08	13.2789	247.389	2.37528	2.19881e-08
	2.38318	3.77765e-08	13.2921	262.11	2.38317	-3.98059e-07	13.2901	261.579	2.38318	-4.12599e-07	13.2887	260.201	2.38317	-4.63841e-07	13.2874	267.628		2.38318	-2.3699e-08	13.2926	250.355	2.38318	-1.81396e-10	13.2944	248.181	2.38318	3.09509e-08	13.2867	243.81		2.59809	-2.15866e-09	13.2912	242.498	2.59809	3.09628e-08	13.2901	248.558	2.38318	-7.97624e-10	13.2944	241.135		2.59809	2.31225e-08	13.2874	248.094	2.38318	2.0641e-08
	2.39107	3.78743e-08	13.3005	262.563	2.39107	-3.97729e-07	13.2985	259.746	2.39107	-4.12504e-07	13.2971	262.274	2.39107	-4.63116e-07	13.2958	269.111		2.39107	-2.26026e-08	13.301	250.747	2.39107	-9.96471e-10	13.3028	248.283	2.39107	3.13972e-08	13.2951	244.737		2.60598	-1.73538e-09	13.2996	244.685	2.60599	3.07722e-08	13.2985	248.853	2.39107	-1.6034e-09	13.3028	241.525		2.60598	4.47792e-08	13.2958	247.864	2.39107	1.9294e-08
	2.39897	3.71887e-08	13.309	262.218	2.39897	-3.95283e-07	13.3069	259.881	2.39897	-4.13101e-07	13.3056	259.892	2.39897	-4.63223e-07	13.3042	270.049		2.39897	-2.25717e-08	13.3094	250.461	2.39897	-6.42755e-10	13.3112	248.786	2.39897	3.18681e-08	13.3035	246.043		2.61388	-1.57427e-09	13.3081	244.075	2.61388	3.00892e-08	13.3069	248.933	2.39897	4.79765e-10	13.3112	241.95		2.61388	4.63615e-08	13.3042	247.245	2.39897	1.78324e-08
	2.40687	3.65031e-08	13.3174	261.566	2.40686	-3.931e-07	13.3153	260.031	2.40686	-4.13698e-07	13.314	260.196	2.40686	-4.63331e-07	13.3126	268.943		2.40687	-2.2897e-08	13.3178	250.308	2.40686	-8.00827e-10	13.3197	249.452	2.40686	3.16968e-08	13.3119	245.018		2.62177	-1.41313e-09	13.3165	243.916	2.62177	2.89753e-08	13.3153	249.438	2.40686	9.82056e-10	13.3197	242.229		2.62177	4.6498e-08	13.3126	247.897	2.40686	1.90195e-08
	2.41476	3.52081e-08	13.3258	261.154	2.41476	-3.93133e-07	13.3238	259.122	2.41476	-4.14975e-07	13.3224	260.413	2.41476	-4.63021e-07	13.321	268.157		2.41476	-2.32223e-08	13.3263	249.983	2.41476	-9.58898e-10	13.3281	247.707	2.41476	3.15254e-08	13.3203	244.821		2.62967	-1.2892e-09	13.3249	243.657	2.62967	3.0005e-08	13.3238	249.608	2.41476	1.01969e-09	13.3281	242.225		2.62967	4.28314e-08	13.321	249.376	2.41476	1.93802e-08
	2.42266	3.52414e-08	13.3342	261.57	2.42265	-3.92939e-07	13.3322	258.501	2.42265	-4.14327e-07	13.3308	262.211	2.42265	-4.63417e-07	13.3294	270.232		2.42266	-2.25075e-08	13.3347	250.389	2.42265	-1.85816e-09	13.3365	247.649	2.42265	3.16221e-08	13.3288	244.834		2.63757	-1.48032e-09	13.3333	243.698	2.63757	3.04634e-08	13.3322	249.544	2.42265	1.05732e-09	13.3365	241.542		2.63757	3.91649e-08	13.3294	248.246	2.42265	1.8589e-08
	2.43055	3.73755e-08	13.3426	262.197	2.43054	-3.92171e-07	13.3406	258.117	2.43055	-4.12608e-07	13.3392	261.448	2.43055	-4.63812e-07	13.3379	269.552		2.43055	-2.18014e-08	13.3431	250.686	2.43055	-2.53825e-09	13.3449	247.277	2.43055	3.12536e-08	13.3372	245.404		2.64546	-1.67141e-09	13.3417	244.558	2.64546	2.99044e-08	13.3406	249.594	2.43055	2.73422e-09	13.3449	242.385		2.64546	3.37288e-08	13.3379	247.396	2.43055	1.77979e-08
	2.43844	3.87313e-08	13.3511	263.053	2.43844	-3.89651e-07	13.349	259.559	2.43844	-4.11603e-07	13.3476	261.54	2.43844	-4.67409e-07	13.3463	268.597		2.43845	-2.22114e-08	13.3515	251.343	2.43844	1.80811e-10	13.3533	248.308	2.43844	3.0885e-08	13.3456	244.939		2.65335	-1.81632e-09	13.3501	245.726	2.65336	2.93454e-08	13.349	248.491	2.43844	2.70346e-09	13.3533	243.243		2.65336	3.26361e-08	13.3463	248.219	2.43844	1.86563e-08
	2.44634	3.91048e-08	13.3595	262.475	2.44633	-3.88913e-07	13.3574	259.9	2.44634	-4.11491e-07	13.3561	262.4	2.44633	-4.67339e-07	13.3547	269.048		2.44634	-2.26213e-08	13.3599	250.431	2.44634	-2.50258e-11	13.3618	249.398	2.44634	2.79976e-08	13.354	244.508		2.66125	-1.69586e-09	13.3586	245.646	2.66125	2.9457e-08	13.3574	248.737	2.44634	2.43425e-09	13.3618	241.611		2.66125	2.74635e-08	13.3547	248.384	2.44634	1.87007e-08
	2.45423	3.89675e-08	13.3679	260.807	2.45422	-3.88175e-07	13.3658	258.28	2.45423	-4.11515e-07	13.3645	262.147	2.45423	-4.64437e-07	13.3631	270.771		2.45423	-2.43728e-08	13.3683	251.34	2.45423	-2.30862e-10	13.3702	248.832	2.45423	2.6517e-08	13.3624	245.855		2.66914	-8.1882e-10	13.367	247.388	2.66915	2.913e-08	13.3659	249.829	2.45423	2.16503e-09	13.3702	241.67		2.66914	1.88439e-08	13.3631	248.031	2.45423	1.85637e-08
	2.46212	3.88302e-08	13.3763	260.813	2.46212	-3.88096e-07	13.3743	259.497	2.46213	-4.1154e-07	13.3729	263.446	2.46212	-4.63132e-07	13.3715	271.962		2.46213	-2.29846e-08	13.3768	250.928	2.46213	-9.24002e-10	13.3786	247.993	2.46213	2.89487e-08	13.3709	246.245		2.67704	-7.96271e-10	13.3754	246.064	2.67704	2.88029e-08	13.3743	249.55	2.46213	2.13921e-09	13.3786	242.987		2.67704	1.5104e-08	13.3715	248.511	2.46213	1.84268e-08
	2.47002	3.86677e-08	13.3847	261.708	2.47002	-3.84648e-07	13.3827	260.899	2.47002	-4.11701e-07	13.3813	264.207	2.47002	-4.62562e-07	13.3799	270.776		2.47002	-2.40039e-08	13.3852	250.834	2.47002	-1.10662e-10	13.387	248.728	2.47002	2.92715e-08	13.3793	245.933		2.68493	-7.73697e-10	13.3838	246.362	2.68493	2.67646e-08	13.3827	249.549	2.47002	5.43304e-09	13.387	242.656		2.68493	1.25422e-08	13.3799	248.852	2.47002	1.83362e-08
	2.47792	3.85054e-08	13.3931	261.002	2.47792	-3.83091e-07	13.3911	260.482	2.47792	-4.13107e-07	13.3897	262.52	2.47792	-4.61993e-07	13.3884	269.286		2.47792	-2.50232e-08	13.3936	250.814	2.47792	5.54924e-11	13.3954	248.679	2.47792	2.93197e-08	13.3877	245.626		2.69282	-7.62035e-10	13.3922	247.581	2.69283	2.60784e-08	13.3911	249.803	2.47792	5.9373e-09	13.3954	243.016		2.69282	1.09183e-08	13.3884	248.853	2.47792	1.89836e-08
	2.48582	3.6642e-08	13.4016	261.516	2.48581	-3.82942e-07	13.3995	260.772	2.48581	-4.14429e-07	13.3981	261.343	2.48581	-4.62163e-07	13.3968	271.385		2.48582	-2.71062e-08	13.402	250.991	2.48581	-6.96589e-10	13.4038	249.038	2.48581	2.9368e-08	13.3961	245.372		2.70072	-7.45703e-10	13.4007	247.174	2.70072	2.65533e-08	13.3995	250.277	2.48581	6.16689e-09	13.4038	242.508		2.70072	8.85773e-09	13.3968	249.075	2.48581	1.86878e-08
	2.49371	3.68701e-08	13.41	262.79	2.4937	-3.82794e-07	13.4079	259.895	2.49371	-4.14448e-07	13.4066	262.713	2.49371	-4.62333e-07	13.4052	272.3		2.49371	-2.81644e-08	13.4104	252.552	2.49371	-1.44867e-09	13.4123	249.114	2.49371	3.06984e-08	13.4045	246.582		2.70862	-1.03378e-09	13.4091	245.675	2.70862	2.66954e-08	13.4079	251.892	2.49371	6.39649e-09	13.4123	242.695		2.70862	5.69209e-09	13.4052	248.299	2.49371	1.83921e-08
	2.5016	3.7045e-08	13.4184	262.194	2.5016	-3.81601e-07	13.4163	258	2.5016	-4.12177e-07	13.415	259.398	2.5016	-4.63039e-07	13.4136	271.549		2.50161	-2.80201e-08	13.4189	253.095	2.5016	-1.81811e-09	13.4207	248.992	2.5016	3.00202e-08	13.4129	246.09		2.71651	-1.32185e-09	13.4175	245.345	2.71652	2.62573e-08	13.4163	250.145	2.5016	7.31876e-09	13.4207	243.27		2.71652	4.57526e-09	13.4136	249.468	2.5016	1.67752e-08
	2.5095	3.78315e-08	13.4268	262.728	2.50949	-3.77615e-07	13.4248	259.742	2.5095	-4.10443e-07	13.4234	262.56	2.50949	-4.64354e-07	13.422	270.957		2.5095	-2.80505e-08	13.4273	252.679	2.5095	3.96829e-10	13.4291	248.824	2.5095	2.9342e-08	13.4214	244.794		2.72441	-4.1593e-10	13.4259	245.934	2.72441	2.58193e-08	13.4248	251.107	2.5095	7.46765e-09	13.4291	242.34		2.72441	4.14557e-09	13.422	249.544	2.5095	1.75555e-08
	2.51739	3.81776e-08	13.4352	261.207	2.51738	-3.77186e-07	13.4332	261.826	2.51739	-4.1011e-07	13.4318	263.24	2.51739	-4.63709e-07	13.4305	272.221		2.51739	-2.80808e-08	13.4357	252.387	2.51739	1.43861e-09	13.4375	250.362	2.51739	2.79293e-08	13.4298	244.638		2.7323	4.198e-10	13.4343	245.783	2.73231	2.81276e-08	13.4332	251.357	2.51739	7.30683e-09	13.4375	242.659		2.7323	3.71587e-09	13.4305	249.766	2.51739	1.76332e-08
	2.52528	3.85236e-08	13.4436	261.78	2.52528	-3.76758e-07	13.4416	258.553	2.52528	-4.10065e-07	13.4402	261.956	2.52528	-4.62434e-07	13.4389	275.881		2.52529	-2.83141e-08	13.4441	253.768	2.52528	2.48039e-09	13.4459	251.477	2.52528	2.65387e-08	13.4382	246.89		2.7402	2.63864e-09	13.4427	245.352	2.7402	2.77498e-08	13.4416	251.311	2.52528	7.14601e-09	13.4459	243.348		2.7402	2.68087e-09	13.4389	248.902	2.52529	1.69732e-08
	2.53318	3.87254e-08	13.4521	263.016	2.53317	-3.76853e-07	13.45	259.061	2.53318	-4.08571e-07	13.4487	261.404	2.53317	-4.61895e-07	13.4473	275.456		2.53318	-2.79562e-08	13.4525	253.116	2.53318	2.602e-09	13.4543	251.625	2.53318	2.8098e-08	13.4466	247.744		2.74809	2.87361e-09	13.4512	247.447	2.74809	2.7372e-08	13.45	250.12	2.53318	5.50661e-09	13.4543	242.967		2.74809	-2.47835e-10	13.4473	249.676	2.53318	1.63133e-08
	2.54107	3.86586e-08	13.4605	260.693	2.54107	-3.73473e-07	13.4584	261.142	2.54107	-4.08313e-07	13.4571	261.762	2.54107	-4.62164e-07	13.4557	272.469		2.54107	-2.81751e-08	13.4609	252.844	2.54107	2.22602e-09	13.4628	249.603	2.54107	2.96356e-08	13.455	246.947		2.75598	3.10857e-09	13.4596	249.702	2.75599	2.63906e-08	13.4584	249.796	2.54107	6.51531e-09	13.4628	243.375		2.75598	6.14579e-11	13.4557	250.45	2.54108	1.52762e-08
	2.54897	3.74973e-08	13.4689	260.217	2.54897	-3.73078e-07	13.4669	259.81	2.54897	-4.08186e-07	13.4655	262.791	2.54897	-4.62434e-07	13.4641	273.399		2.54897	-2.83941e-08	13.4694	252.771	2.54897	1.85004e-09	13.4712	249.124	2.54897	2.99906e-08	13.4634	245.793		2.76388	3.37505e-09	13.468	248.225	2.76388	2.57373e-08	13.4669	251.199	2.54897	6.51172e-09	13.4712	243.04		2.76388	-2.07092e-10	13.4641	250.799	2.54897	1.66525e-08
	2.55687	3.6336e-08	13.4773	261.933	2.55686	-3.73255e-07	13.4753	260.512	2.55686	-4.08058e-07	13.4739	266.53	2.55687	-4.62011e-07	13.4725	272.801		2.55687	-3.00249e-08	13.4778	253.26	2.55686	4.69566e-10	13.4796	250.491	2.55686	3.03456e-08	13.4719	246.362		2.77177	3.43224e-09	13.4764	249.103	2.77177	2.62521e-08	13.4753	252.253	2.55686	6.4858e-09	13.4796	242.685		2.77177	-4.7564e-10	13.4725	250.035	2.55686	1.66167e-08
	2.56476	3.63243e-08	13.4857	261.683	2.56476	-3.73432e-07	13.4837	261.993	2.56476	-4.07814e-07	13.4823	267.697	2.56476	-4.62276e-07	13.4809	273.689		2.56477	-2.97617e-08	13.4862	253.322	2.56476	4.01633e-10	13.488	250.706	2.56476	3.03309e-08	13.4803	247.64		2.77967	2.10451e-09	13.4848	248.334	2.77967	2.61891e-08	13.4837	251.76	2.56476	6.45988e-09	13.488	242.776		2.77967	-2.62577e-09	13.481	250.557	2.56476	1.65808e-08
	2.57266	3.76016e-08	13.4941	262.581	2.57265	-3.71709e-07	13.4921	259.011	2.57265	-4.04511e-07	13.4907	263.014	2.57265	-4.62542e-07	13.4894	274.458		2.57266	-2.96438e-08	13.4946	254.118	2.57265	1.98693e-09	13.4964	251.872	2.57265	3.03162e-08	13.4887	246.279		2.78757	7.76762e-10	13.4932	249.022	2.78757	2.61261e-08	13.4921	250.874	2.57265	6.40544e-09	13.4964	242.477		2.78757	-2.59311e-09	13.4894	251.825	2.57265	1.64582e-08
	2.58055	3.88132e-08	13.5026	261.493	2.58054	-3.70324e-07	13.5005	261.847	2.58055	-4.03279e-07	13.4992	260.671	2.58055	-4.64505e-07	13.4978	275.749		2.58055	-3.05082e-08	13.503	252.644	2.58055	3.3616e-09	13.5048	252.56	2.58055	3.00246e-08	13.4971	245.229		2.79546	1.43267e-10	13.5017	247.685	2.79547	2.49904e-08	13.5005	252.422	2.58055	6.351e-09	13.5048	242.328		2.79546	-2.84771e-09	13.4978	250.962	2.58055	1.72396e-08
	2.58844	3.92712e-08	13.511	261.367	2.58844	-3.70213e-07	13.5089	261.204	2.58844	-4.0292e-07	13.5076	265.682	2.58844	-4.62696e-07	13.5062	278.284		2.58845	-3.13726e-08	13.5114	253.926	2.58844	3.36104e-09	13.5133	252.204	2.58844	2.71912e-08	13.5055	246.107		2.80336	1.19861e-09	13.5101	247.766	2.80336	2.61022e-08	13.5089	253.141	2.58844	5.55359e-09	13.5133	242.929		2.80336	-3.10231e-09	13.5062	249.871	2.58844	1.75028e-08
	2.59634	3.97291e-08	13.5194	262.853	2.59633	-3.70101e-07	13.5174	262.626	2.59634	-4.02561e-07	13.516	268.531	2.59633	-4.61794e-07	13.5146	276.175		2.59634	-3.15785e-08	13.5199	254.339	2.59634	3.36047e-09	13.5217	251.195	2.59634	2.60522e-08	13.5139	246.907		2.81125	1.66543e-09	13.5185	249.89	2.81125	2.6545e-08	13.5174	252.011	2.59634	4.79153e-09	13.5217	244.142		2.81125	-5.73847e-09	13.5146	249.994	2.59634	1.69092e-08
	2.60423	3.96405e-08	13.5278	262.953	2.60423	-3.68944e-07	13.5258	263.826	2.60423	-4.02405e-07	13.5244	268.403	2.60423	-4.61404e-07	13.523	276.375		2.60423	-3.07097e-08	13.5283	254.471	2.60423	3.25357e-09	13.5301	251.243	2.60423	2.68236e-08	13.5224	247.328		2.81914	1.71989e-09	13.5269	250.338	2.81915	2.62903e-08	13.5258	250.36	2.60423	5.04045e-09	13.5301	243.747		2.81914	-7.04525e-09	13.523	251.272	2.60423	1.63156e-08
	2.61213	3.95518e-08	13.5362	263.921	2.61212	-3.65433e-07	13.5342	258.021	2.61213	-4.02442e-07	13.5328	268.957	2.61212	-4.61015e-07	13.5315	274.997		2.61213	-3.09193e-08	13.5367	253.341	2.61213	3.36107e-09	13.5385	254.002	2.61213	3.01834e-08	13.5308	246.379		2.82704	1.77433e-09	13.5353	249.577	2.82704	2.60356e-08	13.5342	251.782	2.61213	6.36898e-09	13.5385	243.325		2.82704	-5.65418e-09	13.5315	251.77	2.61213	1.66781e-08
	2.62002	3.88853e-08	13.5447	264.86	2.62002	-3.65576e-07	13.5426	259.279	2.62002	-4.0248e-07	13.5412	273.196	2.62002	-4.609e-07	13.5399	276.263		2.62002	-3.1129e-08	13.5451	254.666	2.62002	3.19113e-09	13.5469	253.634	2.62002	3.02233e-08	13.5392	246.111		2.83493	2.31899e-09	13.5437	249.115	2.83493	2.66255e-08	13.5426	251.925	2.62002	6.6976e-09	13.5469	242.884		2.83493	-5.44262e-09	13.5399	250.618	2.62002	1.70514e-08
	2.62792	3.74854e-08	13.5531	264.386	2.62792	-3.65995e-07	13.551	256.928	2.62792	-4.02106e-07	13.5497	272.956	2.62792	-4.60402e-07	13.5483	279.072		2.62792	-3.19483e-08	13.5535	254.688	2.62792	3.02119e-09	13.5554	252.711	2.62792	3.02213e-08	13.5476	246.555		2.84282	2.40307e-09	13.5522	248.955	2.84283	2.74003e-08	13.551	254.35	2.62792	6.48626e-09	13.5554	244.007		2.84283	-5.23106e-09	13.5483	250.556	2.62792	1.7033e-08
	2.63582	3.62347e-08	13.5615	263.519	2.63581	-3.66414e-07	13.5594	256.997	2.63581	-4.01668e-07	13.5581	267.612	2.63581	-4.60842e-07	13.5567	276.778		2.63582	-3.09626e-08	13.5619	254.114	2.63581	2.81269e-09	13.5638	251.672	2.63581	3.02194e-08	13.556	247.158		2.85072	1.43039e-09	13.5606	246.989	2.85072	2.7575e-08	13.5594	253.086	2.63581	6.27491e-09	13.5638	244.042		2.85072	-4.87236e-09	13.5567	252.556	2.63581	1.70146e-08
	2.64371	3.95453e-08	13.5699	262.4	2.6437	-3.65414e-07	13.5679	259.22	2.64371	-3.99252e-07	13.5665	266.415	2.64371	-4.61283e-07	13.5651	276.539		2.64371	-3.12221e-08	13.5704	253.667	2.64371	5.06522e-09	13.5722	249.583	2.64371	2.94444e-08	13.5645	246.01		2.85862	4.57723e-10	13.569	248.115	2.85862	2.63854e-08	13.5679	253.105	2.64371	6.08964e-09	13.5722	242.39		2.85862	-4.19513e-10	13.5651	252.374	2.64371	1.66546e-08
	2.6516	4.06368e-08	13.5783	265.115	2.6516	-3.62188e-07	13.5763	258.642	2.6516	-3.98247e-07	13.5749	264.497	2.6516	-4.63205e-07	13.5735	278.968		2.65161	-3.14816e-08	13.5788	254.678	2.6516	6.04025e-09	13.5806	249.475	2.6516	2.64327e-08	13.5729	246.806		2.86652	-1.21325e-10	13.5774	249.245	2.86652	2.51959e-08	13.5763	254.94	2.6516	5.90438e-09	13.5806	242.434		2.86652	8.88246e-10	13.5735	250.891	2.6516	1.76855e-08
	2.6595	4.10709e-08	13.5867	265.163	2.65949	-3.6138e-07	13.5847	258.956	2.6595	-3.98001e-07	13.5833	267.152	2.65949	-4.61264e-07	13.582	282.577		2.6595	-3.21479e-08	13.5872	254.908	2.6595	6.10938e-09	13.589	253.326	2.6595	2.34497e-08	13.5813	247.991		2.87441	2.06249e-09	13.5858	249.095	2.87441	2.493e-08	13.5847	253.214	2.6595	3.40361e-09	13.589	243.42		2.87441	9.4763e-10	13.582	251.563	2.6595	1.74033e-08
	2.66739	4.15051e-08	13.5952	262.494	2.66739	-3.61316e-07	13.5931	259.159	2.66739	-3.97755e-07	13.5917	265.926	2.66739	-4.60613e-07	13.5904	281.843		2.66739	-3.27207e-08	13.5956	255.684	2.66739	6.17851e-09	13.5974	255.11	2.66739	2.1593e-08	13.5897	247.415		2.8823	2.77122e-09	13.5943	249.554	2.88231	2.46642e-08	13.5931	253.412	2.66739	8.50918e-10	13.5974	243.082		2.8823	5.51493e-10	13.5904	251.934	2.66739	1.7121e-08
	2.67529	4.105e-08	13.6036	261.252	2.67528	-3.59891e-07	13.6015	259.173	2.67529	-3.95824e-07	13.6002	265.465	2.67528	-4.60289e-07	13.5988	278.959		2.67529	-3.12455e-08	13.604	254.962	2.67529	6.33727e-09	13.6059	249.136	2.67529	2.456e-08	13.5981	247.745		2.8902	3.04314e-09	13.6027	249.054	2.8902	2.33872e-08	13.6015	252.909	2.67529	1.44608e-09	13.6059	243.813		2.8902	1.55354e-10	13.5988	251.922	2.67529	1.65083e-08
	2.68318	4.05949e-08	13.612	263.311	2.68317	-3.56886e-07	13.6099	258.2	2.68318	-3.96024e-07	13.6086	267.864	2.68318	-4.59965e-07	13.6072	280.591		2.68318	-3.09855e-08	13.6124	255.321	2.68318	6.2448e-09	13.6143	249.202	2.68318	2.47358e-08	13.6065	248.317		2.89809	3.31509e-09	13.6111	250.187	2.89809	2.11146e-08	13.6099	252.928	2.68318	2.45756e-09	13.6143	242.734		2.89809	1.23791e-09	13.6072	252.635	2.68318	1.61988e-08
	2.69107	3.93495e-08	13.6204	266.201	2.69107	-3.55481e-07	13.6184	257.658	2.69108	-3.96223e-07	13.617	268.266	2.69107	-4.59055e-07	13.6156	282.392		2.69108	-3.16901e-08	13.6209	256.569	2.69108	6.15234e-09	13.6227	251.814	2.69108	2.49117e-08	13.615	247.894		2.90598	3.83999e-09	13.6195	253.137	2.90599	2.06129e-08	13.6184	253.99	2.69108	2.62722e-09	13.6227	243.854		2.90599	1.59473e-09	13.6156	252.44	2.69108	1.65608e-08
	2.69897	3.78193e-08	13.6288	266.906	2.69897	-3.5561e-07	13.6268	260.359	2.69897	-3.96672e-07	13.6254	267.683	2.69897	-4.58946e-07	13.6241	280.978		2.69897	-3.23948e-08	13.6293	256.095	2.69897	5.40013e-09	13.6311	253.294	2.69897	2.49602e-08	13.6234	248.795		2.91388	4.0889e-09	13.6279	250.801	2.91388	2.16767e-08	13.6268	253.33	2.69897	2.52921e-09	13.6311	244.36		2.91388	1.02657e-09	13.6241	254.017	2.69897	1.62766e-08
	2.70687	3.74439e-08	13.6372	265.514	2.70687	-3.54562e-07	13.6352	258.335	2.70687	-3.96254e-07	13.6338	266.219	2.70687	-4.59312e-07	13.6325	279.994		2.70687	-3.01418e-08	13.6377	255.004	2.70687	5.60416e-09	13.6395	251.676	2.70687	2.44423e-08	13.6318	246.439		2.92177	3.18139e-09	13.6363	251.366	2.92178	2.18116e-08	13.6352	254.641	2.70687	2.43119e-09	13.6395	242.984		2.92177	4.58404e-10	13.6325	255.095	2.70687	1.59924e-08
	2.71476	4.13805e-08	13.6457	263.882	2.71476	-3.52662e-07	13.6436	262.614	2.71476	-3.9327e-07	13.6423	271.611	2.71476	-4.59679e-07	13.6409	283.235		2.71477	-3.04218e-08	13.6461	254.895	2.71476	8.00207e-09	13.6479	252.863	2.71476	2.39244e-08	13.6402	247.058		2.92967	2.27385e-09	13.6448	252.11	2.92967	2.16412e-08	13.6436	255.842	2.71476	2.91889e-09	13.6479	241.667		2.92967	1.0207e-09	13.6409	251.447	2.71476	1.56739e-08
	2.72266	4.16962e-08	13.6541	263.165	2.72265	-3.49894e-07	13.652	260.503	2.72265	-3.92707e-07	13.6507	274.036	2.72265	-4.60408e-07	13.6493	287.208		2.72266	-3.07019e-08	13.6545	255.863	2.72265	9.41846e-09	13.6564	251.872	2.72265	2.24631e-08	13.6486	247.657		2.93757	5.01993e-10	13.6532	251.464	2.93757	2.14708e-08	13.652	254.503	2.72265	2.74676e-09	13.6564	242.815		2.93757	1.00023e-09	13.6493	251.574	2.72266	1.96884e-08
	2.73055	4.16119e-08	13.6625	264.666	2.73055	-3.49234e-07	13.6605	256.251	2.73055	-3.92707e-07	13.6591	273.91	2.73055	-4.58766e-07	13.6577	287.828		2.73055	-3.13664e-08	13.663	256.075	2.73055	9.92952e-09	13.6648	253.211	2.73055	2.0972e-08	13.657	248.34		2.94546	2.05844e-09	13.6616	255.193	2.94547	2.21952e-08	13.6605	252.792	2.73055	2.57463e-09	13.6648	242.934		2.94546	9.79756e-10	13.6577	254.005	2.73055	1.92944e-08
	2.73845	4.15276e-08	13.6709	264.458	2.73844	-3.49367e-07	13.6689	257.4	2.73844	-3.92706e-07	13.6675	276.896	2.73844	-4.58846e-07	13.6661	285.136		2.73845	-3.21144e-08	13.6714	256.428	2.73844	1.0192e-08	13.6732	252.525	2.73844	2.25225e-08	13.6655	248.14		2.95336	2.08473e-09	13.67	255.099	2.95336	2.20679e-08	13.6689	253.667	2.73844	1.98341e-10	13.6732	242.993		2.95336	3.71351e-11	13.6661	254.447	2.73845	1.89003e-08
	2.74634	4.09896e-08	13.6793	263.82	2.74633	-3.47287e-07	13.6773	258.879	2.74634	-3.9208e-07	13.6759	271.339	2.74634	-4.58925e-07	13.6745	289.243		2.74634	-3.15543e-08	13.6798	255.134	2.74634	1.03021e-08	13.6816	252.84	2.74634	2.38314e-08	13.6739	247.18		2.96125	2.01549e-09	13.6784	250.762	2.96125	2.19406e-08	13.6773	255.639	2.74634	8.55548e-10	13.6816	242.557		2.96125	8.08987e-10	13.6745	251.43	2.74634	1.78469e-08
	2.75423	4.04516e-08	13.6877	264.788	2.75423	-3.44038e-07	13.6857	259.674	2.75423	-3.92225e-07	13.6843	271.811	2.75423	-4.5966e-07	13.683	295.034		2.75424	-3.15675e-08	13.6882	256.191	2.75423	1.03361e-08	13.69	254.356	2.75423	2.44536e-08	13.6823	247.805		2.96914	1.94625e-09	13.6868	249.727	2.96915	2.20176e-08	13.6857	257.672	2.75423	2.24475e-09	13.69	242.241		2.96915	1.54005e-09	13.683	250.587	2.75423	1.74762e-08
	2.76213	3.92981e-08	13.6962	266.148	2.76212	-3.43069e-07	13.6941	256.621	2.76213	-3.9237e-07	13.6928	271.128	2.76212	-4.57991e-07	13.6914	293.056		2.76213	-3.15807e-08	13.6966	257.92	2.76213	1.03702e-08	13.6984	254.869	2.76213	2.44507e-08	13.6907	248.691		2.97704	2.04334e-09	13.6952	249.238	2.97704	2.31272e-08	13.6941	257.41	2.76213	2.60637e-09	13.6984	243.652		2.97704	1.52513e-09	13.6914	251.433	2.76213	1.79748e-08
	2.77002	3.85857e-08	13.7046	267.156	2.77002	-3.42733e-07	13.7025	252.944	2.77002	-3.92777e-07	13.7012	274.946	2.77002	-4.5805e-07	13.6998	292.737		2.77002	-3.30591e-08	13.705	256.793	2.77002	7.97782e-09	13.7069	253.354	2.77002	2.44479e-08	13.6991	246.906		2.98493	1.47715e-09	13.7037	248.96	2.98494	2.29901e-08	13.7025	257.798	2.77002	2.96798e-09	13.7069	244.662		2.98493	1.51021e-09	13.6998	253.981	2.77002	1.80985e-08
	2.77792	3.93576e-08	13.713	268.058	2.77792	-3.42396e-07	13.711	254.47	2.77792	-3.91478e-07	13.7096	270.252	2.77792	-4.58109e-07	13.7082	295.998		2.77792	-3.14914e-08	13.7134	256.334	2.77792	6.92099e-09	13.7153	252.795	2.77792	2.40949e-08	13.7075	246.43		2.99283	9.10926e-10	13.7121	251.474	2.99283	2.28531e-08	13.711	257.36	2.77792	3.4253e-09	13.7153	241.372		2.99283	7.20198e-10	13.7082	255.575	2.77792	1.78328e-08
	2.78582	4.19899e-08	13.7214	268.235	2.78581	-3.4083e-07	13.7194	255.714	2.78581	-3.90106e-07	13.718	268.713	2.78581	-4.58431e-07	13.7166	294.708		2.78582	-3.17994e-08	13.7219	259.272	2.78581	8.45504e-09	13.7237	254.057	2.78581	2.3742e-08	13.716	247.652		3.00072	-1.40594e-09	13.7205	253.056	3.00072	2.2001e-08	13.7194	256.557	2.78581	3.86452e-09	13.7237	241.978		3.00072	1.13602e-09	13.7166	253.019	2.78581	1.75671e-08
	2.79371	4.15489e-08	13.7298	266.11	2.79371	-3.38501e-07	13.7278	251.745	2.79371	-3.89815e-07	13.7264	272.776	2.79371	-4.59006e-07	13.7251	292.252		2.79371	-3.21074e-08	13.7303	260.834	2.79371	9.36833e-09	13.7321	254.251	2.79371	2.2615e-08	13.7244	247.948		3.00862	-1.59065e-09	13.7289	250.365	3.00862	2.19505e-08	13.7278	254.557	2.79371	3.44e-09	13.7321	243.902		3.00862	8.95485e-10	13.7251	253.694	2.79371	1.84724e-08
	2.80161	4.11078e-08	13.7383	264.48	2.8016	-3.38185e-07	13.7362	256.034	2.8016	-3.90019e-07	13.7348	279.203	2.8016	-4.57734e-07	13.7335	293.027		2.80161	-3.27642e-08	13.7387	260.289	2.8016	9.51873e-09	13.7405	253.471	2.8016	2.10525e-08	13.7328	248.418		3.01652	-6.0182e-10	13.7373	251.158	3.01652	2.21707e-08	13.7362	254.879	2.8016	3.01547e-09	13.7405	245.382		3.01652	6.54945e-10	13.7335	255.236	2.8016	1.88148e-08
	2.8095	4.02558e-08	13.7467	263.245	2.80949	-3.37869e-07	13.7446	257.496	2.8095	-3.90223e-07	13.7433	271.506	2.8095	-4.57125e-07	13.7419	297.758		2.8095	-3.28594e-08	13.7471	256.311	2.8095	9.66912e-09	13.749	255.543	2.8095	2.14287e-08	13.7412	247.896		3.02441	-1.44039e-10	13.7458	252.769	3.02441	2.18224e-08	13.7446	258.504	2.8095	1.11394e-09	13.749	243.113		3.02441	-1.43126e-09	13.7419	255.989	2.8095	1.88923e-08
	2.81739	3.99144e-08	13.7551	264.34	2.81739	-3.35886e-07	13.753	255.024	2.81739	-3.89515e-07	13.7517	278.189	2.81739	-4.56825e-07	13.7503	297.459		2.8174	-3.29804e-08	13.7555	258.051	2.81739	1.07548e-08	13.7574	251.792	2.81739	2.29089e-08	13.7496	247.344		3.0323	3.58721e-11	13.7542	252.178	3.03231	2.14741e-08	13.753	261.024	2.81739	2.74151e-09	13.7574	241.808		3.03231	-9.92801e-10	13.7503	254.321	2.81739	1.89697e-08
	2.82529	3.95729e-08	13.7635	266.356	2.82528	-3.32324e-07	13.7614	252.245	2.82529	-3.89508e-07	13.7601	274.547	2.82528	-4.56524e-07	13.7587	297.707		2.82529	-3.31014e-08	13.764	259.651	2.82529	1.0227e-08	13.7658	253.67	2.82529	2.3593e-08	13.7581	248.015		3.0402	2.15758e-10	13.7626	251.558	3.0402	1.92009e-08	13.7615	259.875	2.82529	2.77648e-09	13.7658	242.005		3.0402	4.14943e-10	13.7587	253.049	2.82529	1.99224e-08
	2.83318	3.82716e-08	13.7719	266.821	2.83318	-3.32551e-07	13.7699	251.163	2.83318	-3.90116e-07	13.7685	271.367	2.83318	-4.55931e-07	13.7671	297.309		2.83318	-3.38354e-08	13.7724	258.439	2.83318	9.69925e-09	13.7742	257.487	2.83318	2.33234e-08	13.7665	247.203		3.04809	1.46357e-09	13.771	250.787	3.0481	1.99531e-08	13.7699	255.875	2.83318	2.43664e-09	13.7742	241.943		3.04809	8.17892e-10	13.7671	255.857	2.83318	2.03582e-08
	2.84107	3.56773e-08	13.7803	266.953	2.84107	-3.32777e-07	13.7783	256.866	2.84108	-3.90724e-07	13.7769	274.775	2.84107	-4.55885e-07	13.7756	296.622		2.84108	-3.33132e-08	13.7808	256.342	2.84108	8.55337e-09	13.7826	258.376	2.84108	2.30537e-08	13.7749	245.911		3.05599	1.26167e-09	13.7794	249.589	3.05599	2.03011e-08	13.7783	257.938	2.84108	2.09681e-09	13.7826	241.686		3.05599	-1.6623e-10	13.7756	257.375	2.84108	2.07941e-08
	2.84897	3.60527e-08	13.7888	266.834	2.84897	-3.32927e-07	13.7867	252.514	2.84897	-3.91443e-07	13.7853	276.094	2.84897	-4.56932e-07	13.784	301.994		2.84897	-3.32775e-08	13.7892	257.126	2.84897	6.74305e-09	13.791	258.109	2.84897	2.30151e-08	13.7833	247.066		3.06388	1.05979e-09	13.7878	251.184	3.06388	1.95976e-08	13.7867	258.492	2.84897	2.68914e-09	13.791	241.839		3.06388	-1.15035e-09	13.784	256.986	2.84897	2.10286e-08
	2.85687	3.73018e-08	13.7972	265.146	2.85687	-3.31398e-07	13.7951	252.235	2.85687	-3.88102e-07	13.7938	277.562	2.85687	-4.57978e-07	13.7924	304.869		2.85687	-3.35337e-08	13.7976	260.042	2.85687	9.0504e-09	13.7995	254.733	2.85687	2.29764e-08	13.7917	248.386		3.07177	2.16841e-10	13.7963	256.102	3.07178	1.88941e-08	13.7951	258.061	2.85687	2.21351e-09	13.7995	243.509		3.07177	5.97459e-10	13.7924	256.127	2.85687	2.15012e-08
	2.86477	3.76438e-08	13.8056	266.213	2.86476	-3.31101e-07	13.8035	252.152	2.86476	-3.87925e-07	13.8022	279.81	2.86476	-4.59147e-07	13.8008	303.214		2.86477	-3.37898e-08	13.806	262.542	2.86476	8.92516e-09	13.8079	250.975	2.86476	2.06352e-08	13.8001	249.86		3.07967	-1.82619e-10	13.8047	250.526	3.07967	1.87792e-08	13.8035	255.713	2.86476	1.73787e-09	13.8079	244.602		3.07967	6.55389e-10	13.8008	257.776	2.86476	2.15213e-08
	2.87266	3.73158e-08	13.814	264.109	2.87265	-3.31287e-07	13.812	254.324	2.87266	-3.87749e-07	13.8106	285.749	2.87266	-4.56194e-07	13.8092	303.668		2.87266	-3.54308e-08	13.8145	260.603	2.87266	8.79992e-09	13.8163	252.818	2.87266	1.77245e-08	13.8086	249.083		3.08757	9.53723e-10	13.8131	250.907	3.08757	1.91294e-08	13.812	258.471	2.87266	5.37252e-10	13.8163	241.028		3.08757	3.71938e-10	13.8092	255.828	2.87266	2.12811e-08
	2.88055	3.69879e-08	13.8224	263.822	2.88055	-3.31473e-07	13.8204	248.137	2.88055	-3.87028e-07	13.819	292.533	2.88055	-4.54503e-07	13.8176	305.759		2.88056	-3.54256e-08	13.8229	260.428	2.88055	8.30702e-09	13.8247	253.287	2.88055	1.74056e-08	13.817	247.019		3.09546	1.0618e-09	13.8215	249.592	3.09547	1.91908e-08	13.8204	260.189	2.88055	-5.84498e-10	13.8247	238.338		3.09547	8.84859e-11	13.8177	258.168	2.88055	2.10409e-08
	2.88845	3.68577e-08	13.8308	265.524	2.88844	-3.28193e-07	13.8288	249.847	2.88845	-3.86227e-07	13.8274	274.452	2.88844	-4.54138e-07	13.8261	304.751		2.88845	-3.10242e-08	13.8313	260.308	2.88845	8.67747e-09	13.8331	252.068	2.88845	2.06505e-08	13.8254	248.878		3.10336	2.53112e-10	13.8299	250.801	3.10336	1.88547e-08	13.8288	259.578	2.88845	1.50655e-10	13.8331	241.867		3.10336	-1.57258e-09	13.8261	257.288	2.88845	1.95632e-08
	2.89634	3.67276e-08	13.8393	267.843	2.89634	-3.25548e-07	13.8372	253.416	2.89634	-3.86232e-07	13.8359	270.678	2.89634	-4.53773e-07	13.8345	301.908		2.89634	-3.08491e-08	13.8397	261.611	2.89634	8.20221e-09	13.8415	253.232	2.89634	2.14148e-08	13.8338	247.761		3.11125	-5.55548e-10	13.8384	251.134	3.11126	1.85187e-08	13.8372	256.99	2.89634	2.52659e-10	13.8415	242.527		3.11125	-1.55097e-09	13.8345	255.286	2.89634	2.03894e-08
	2.90424	3.48136e-08	13.8477	266.068	2.90423	-3.25373e-07	13.8456	249.745	2.90424	-3.86238e-07	13.8443	277.148	2.90423	-4.53635e-07	13.8429	303.348		2.90424	-3.08175e-08	13.8481	265.309	2.90424	7.72696e-09	13.8499	255.904	2.90424	2.15673e-08	13.8422	246.633		3.11915	7.72423e-10	13.8468	252.214	3.11915	1.8505e-08	13.8456	258.25	2.90424	-2.39388e-10	13.85	242.262		3.11915	-1.77569e-09	13.8429	258.433	2.90424	2.04652e-08
	2.91213	3.35947e-08	13.8561	264.607	2.91212	-3.2513e-07	13.854	248.733	2.91213	-3.87056e-07	13.8527	273.77	2.91212	-4.54143e-07	13.8513	306.036		2.91213	-3.07858e-08	13.8565	264.293	2.91213	5.6744e-09	13.8584	254.327	2.91213	2.13984e-08	13.8506	246.765		3.12704	1.02327e-09	13.8552	250.437	3.12704	1.84912e-08	13.8541	260.665	2.91213	-7.31434e-10	13.8584	239.839		3.12704	-2.00041e-09	13.8513	256.058	2.91213	2.01872e-08
	2.92002	3.42317e-08	13.8645	264.625	2.92002	-3.24868e-07	13.8625	250.786	2.92002	-3.85363e-07	13.8611	270.852	2.92002	-4.54651e-07	13.8597	312.991		2.92002	-3.06361e-08	13.865	261.517	2.92002	5.70262e-09	13.8668	250.376	2.92002	2.12295e-08	13.8591	247.791		3.13493	6.1325e-10	13.8636	249.962	3.13494	1.78014e-08	13.8625	258.195	2.92002	-4.19483e-10	13.8668	241.486		3.13493	-1.71783e-09	13.8597	253.854	2.92003	1.99093e-08
	2.92792	3.71478e-08	13.8729	265.242	2.92792	-3.22273e-07	13.8709	247.043	2.92792	-3.82927e-07	13.8695	269.253	2.92792	-4.57367e-07	13.8681	313.381		2.92792	-3.11324e-08	13.8734	265.399	2.92792	6.79159e-09	13.8752	246.76	2.92792	2.07392e-08	13.8675	249.577		3.14283	2.03201e-10	13.872	251.752	3.14283	1.65005e-08	13.8709	255.989	2.92792	-3.83706e-10	13.8752	242.113		3.14283	-9.6457e-10	13.8681	255.857	2.92792	2.0414e-08
	2.93582	3.70306e-08	13.8813	266.064	2.93581	-3.20942e-07	13.8793	248.847	2.93581	-3.82483e-07	13.8779	268.131	2.93582	-4.56937e-07	13.8766	311.918		2.93582	-3.16288e-08	13.8818	260.121	2.93581	7.25044e-09	13.8836	249.979	2.93581	1.89063e-08	13.8759	248.973		3.15072	-7.82288e-10	13.8804	258.549	3.15072	1.74874e-08	13.8793	258.092	2.93581	-1.92371e-09	13.8836	243.361		3.15072	-8.31053e-10	13.8766	257.085	2.93582	2.06636e-08
	2.94371	3.69134e-08	13.8898	264.484	2.94371	-3.20586e-07	13.8877	247.097	2.94371	-3.82283e-07	13.8864	267.605	2.94371	-4.53404e-07	13.885	313.863		2.94372	-3.25752e-08	13.8902	258.711	2.94371	7.18485e-09	13.892	254.128	2.94371	1.82604e-08	13.8843	247.291		3.15862	1.00038e-09	13.8888	258.803	3.15862	1.79125e-08	13.8877	260.141	2.94371	-3.4637e-09	13.892	242.78		3.15862	-1.31776e-09	13.885	256.278	2.94371	1.99767e-08
	2.95161	3.64811e-08	13.8982	266.788	2.9516	-3.2023e-07	13.8961	246.54	2.9516	-3.82082e-07	13.8948	268.19	2.9516	-4.53955e-07	13.8934	314.502		2.95161	-3.18418e-08	13.8986	260.852	2.9516	7.11927e-09	13.9005	252.02	2.9516	1.86609e-08	13.8927	248.491		3.16652	2.02272e-09	13.8973	252.443	3.16652	1.76451e-08	13.8961	260.63	2.9516	-4.37984e-09	13.9005	240.168		3.16652	-1.80446e-09	13.8934	253.202	2.9516	1.92898e-08
	2.9595	3.55613e-08	13.9066	268.129	2.9595	-3.18574e-07	13.9046	249.191	2.9595	-3.82225e-07	13.9032	272.758	2.9595	-4.54507e-07	13.9018	315.604		2.9595	-3.15023e-08	13.907	263.415	2.9595	7.52608e-09	13.9089	253.929	2.9595	1.96501e-08	13.9011	247.35		3.17441	2.01159e-09	13.9057	252.615	3.17442	1.73778e-08	13.9046	256.777	2.9595	-1.8884e-09	13.9089	240.497		3.17441	-2.05121e-09	13.9018	255.36	2.9595	1.90171e-08
	2.9674	3.46415e-08	13.915	265.951	2.96739	-3.15401e-07	13.913	247.573	2.96739	-3.82367e-07	13.9116	282.704	2.96739	-4.55854e-07	13.9102	316.483		2.9674	-3.21384e-08	13.9155	263.643	2.96739	7.47179e-09	13.9173	254.326	2.96739	2.0019e-08	13.9096	245.889		3.18231	2.00043e-09	13.9141	251.672	3.18231	1.58148e-08	13.913	256.609	2.96739	-1.261e-09	13.9173	239.236		3.18231	-1.80261e-09	13.9102	257.592	2.96739	2.05139e-08
	2.97529	3.19467e-08	13.9234	265.606	2.97528	-3.1537e-07	13.9214	241.358	2.97529	-3.82957e-07	13.92	284.832	2.97528	-4.55424e-07	13.9186	319.618		2.97529	-3.27744e-08	13.9239	257.727	2.97529	7.4175e-09	13.9257	257.57	2.97529	1.94812e-08	13.918	246.441		3.1902	1.47995e-09	13.9225	252.038	3.1902	1.61199e-08	13.9214	258.182	2.97529	-1.22178e-09	13.9257	239.414		3.1902	-2.20998e-09	13.9186	255.86	2.97529	2.02803e-08
	2.98318	3.08926e-08	13.9319	264.672	2.98318	-3.15457e-07	13.9298	241.954	2.98318	-3.83572e-07	13.9284	268.992	2.98318	-4.55214e-07	13.9271	325.493		2.98318	-3.16223e-08	13.9323	260.315	2.98318	3.85087e-09	13.9341	258.755	2.98318	1.89434e-08	13.9264	247.143		3.19809	9.59462e-10	13.9309	255.645	3.1981	1.63557e-08	13.9298	259.509	2.98318	-1.40968e-09	13.9341	239.974		3.19809	-2.61735e-09	13.9271	254.432	2.98318	2.00466e-08
	2.99108	3.19531e-08	13.9403	264.714	2.99107	-3.137e-07	13.9382	244.635	2.99108	-3.80481e-07	13.9369	268.583	2.99107	-4.55825e-07	13.9355	331.41		2.99108	-3.03476e-08	13.9407	262.887	2.99108	2.23583e-09	13.9425	253.739	2.99108	1.82493e-08	13.9348	248.436		3.20599	-5.6545e-10	13.9394	255.056	3.20599	1.64099e-08	13.9382	259.156	2.99108	-1.59757e-09	13.9426	242.063		3.20599	-4.09588e-09	13.9355	257.968	2.99108	1.93204e-08
	2.99897	3.20975e-08	13.9487	263.193	2.99897	-3.10402e-07	13.9466	246.938	2.99897	-3.79103e-07	13.9453	274.006	2.99897	-4.56436e-07	13.9439	328.257		2.99897	-2.99763e-08	13.9491	262.66	2.99897	4.73972e-09	13.951	257.139	2.99897	1.75553e-08	13.9432	247.356		3.21388	-1.29501e-09	13.9478	252.225	3.21388	1.64642e-08	13.9466	264.249	2.99897	-1.27867e-09	13.951	240.93		3.21388	-2.30138e-09	13.9439	258.969	2.99897	1.99209e-08
	3.00687	3.17702e-08	13.9571	264.403	3.00687	-3.10672e-07	13.955	247.634	3.00687	-3.77725e-07	13.9537	275.828	3.00687	-4.56693e-07	13.9523	322.142		3.00687	-3.11365e-08	13.9575	260.843	3.00687	4.92925e-09	13.9594	252.961	3.00687	1.53992e-08	13.9517	246.787		3.22177	-1.72996e-10	13.9562	256.834	3.22178	1.74432e-08	13.9551	266.223	3.00687	-1.36033e-09	13.9594	237.866		3.22178	-2.19296e-09	13.9523	257.049	3.00687	1.98415e-08
	3.01477	3.14429e-08	13.9655	266.409	3.01476	-3.10942e-07	13.9635	241.197	3.01476	-3.77526e-07	13.9621	280.173	3.01476	-4.55773e-07	13.9607	326.298		3.01477	-3.22966e-08	13.966	259.786	3.01476	4.94882e-09	13.9678	251.852	3.01476	1.45087e-08	13.9601	247.323		3.22967	1.40674e-09	13.9646	256.976	3.22967	1.79246e-08	13.9635	261.278	3.01476	-1.44199e-09	13.9678	237.067		3.22967	-2.28961e-09	13.9607	255.605	3.01476	1.97622e-08
	3.02266	3.07371e-08	13.9739	267.04	3.02266	-3.11336e-07	13.9719	240.603	3.02266	-3.76206e-07	13.9705	283.253	3.02266	-4.55592e-07	13.9692	329.654		3.02266	-3.17732e-08	13.9744	260.82	3.02266	4.9684e-09	13.9762	258.624	3.02266	1.53682e-08	13.9685	248.499		3.23757	2.26762e-09	13.973	254.182	3.23757	1.77653e-08	13.9719	262.339	3.02266	-1.02192e-09	13.9762	237.374		3.23757	-2.38626e-09	13.9692	255.368	3.02266	1.79447e-08
	3.03056	3.04821e-08	13.9824	270.183	3.03055	-3.08168e-07	13.9803	244.69	3.03055	-3.76621e-07	13.9789	284.254	3.03055	-4.55411e-07	13.9776	332.426		3.03056	-3.1442e-08	13.9828	260.124	3.03055	4.37267e-09	13.9846	261.853	3.03055	1.69289e-08	13.9769	246.781		3.24547	3.05006e-09	13.9814	249.034	3.24547	1.76061e-08	13.9803	260.813	3.03055	1.46317e-09	13.9846	238.24		3.24547	-1.4316e-09	13.9776	257.666	3.03055	1.73537e-08
	3.03845	3.02272e-08	13.9908	267.091	3.03844	-3.07224e-07	13.9887	250.669	3.03845	-3.77036e-07	13.9874	278.39	3.03844	-4.55313e-07	13.986	334.66		3.03845	-3.14846e-08	13.9912	258.48	3.03845	3.77694e-09	13.9931	254.804	3.03845	1.74663e-08	13.9853	246.806		3.25336	3.83925e-09	13.9899	249.3	3.25336	1.60306e-08	13.9887	260.855	3.03845	1.28891e-09	13.9931	238.474		3.25336	-9.01865e-10	13.986	261.039	3.03845	1.96411e-08
	3.04634	2.95166e-08	13.9992	262.641	3.04634	-3.06998e-07	13.9971	251.188	3.04634	-3.78064e-07	13.9958	274.33	3.04634	-4.55036e-07	13.9944	336.029		3.04634	-3.15272e-08	13.9996	256.681	3.04634	2.20389e-09			3.04634	1.76701e-08	13.9937	248.595		3.26125	6.66489e-09	13.9983	249.119	3.26126	1.62038e-08	13.9971	260.459	3.04634	1.11466e-09				3.26125	-6.97312e-10	13.9944	255.392	3.04634	1.97866e-08
	3.05424	2.8838e-08			3.05423	-3.06771e-07			3.05424	-3.78212e-07			3.05423	-4.55007e-07				3.05424	-3.09439e-08			3.05424	1.01477e-09			3.05424	1.77548e-08				3.26915	6.74386e-09			3.26915	1.58364e-08			3.05424	6.22697e-10				3.26915	-4.9276e-10			3.05424	1.97992e-08
	3.06213	2.95061e-08			3.06212	-3.04795e-07			3.06213	-3.75513e-07			3.06213	-4.5539e-07				3.06213	-3.0265e-08			3.06213	2.56534e-09			3.06213	1.77801e-08				3.27704	6.82285e-09			3.27704	1.54691e-08			3.06213	1.24327e-09				3.27704	-4.25447e-10			3.06213	1.98117e-08
	3.07002	2.98914e-08			3.07002	-3.02617e-07			3.07003	-3.74361e-07			3.07002	-4.55773e-07				3.07003	-3.04691e-08			3.07003	3.42925e-09			3.07003	1.67695e-08				3.28493	6.90055e-09			3.28494	1.29089e-08			3.07003	1.33117e-09				3.28494	2.46412e-10			3.07003	2.09591e-08
	3.07792	2.99897e-08			3.07792	-3.00967e-07			3.07792	-3.73862e-07			3.07792	-4.55448e-07				3.07792	-3.06732e-08			3.07792	3.45e-09			3.07792	1.57588e-08				3.29283	6.97823e-09			3.29283	1.31084e-08			3.07792	2.59394e-10				3.29283	2.14304e-10			3.07792	2.13556e-08
	3.08582	3.0088e-08			3.08582	-3.00725e-07			3.08582	-3.73363e-07			3.08582	-4.52162e-07				3.08582	-3.2655e-08			3.08582	3.47074e-09			3.08582	1.41326e-08				3.30072	9.58613e-09			3.30073	1.30247e-08			3.08582	-8.12383e-10				3.30072	1.82196e-10			3.08582	2.09711e-08
	3.09372	3.0033e-08			3.09371	-3.0026e-07			3.09371	-3.72049e-07			3.09371	-4.52022e-07				3.09372	-3.20362e-08			3.09371	3.39265e-09			3.09371	1.54438e-08				3.30862	9.43829e-09			3.30862	1.29411e-08			3.09371	-1.0436e-09				3.30862	-5.55676e-10			3.09371	2.05867e-08
	3.10161	2.99255e-08			3.1016	-2.9844e-07			3.10161	-3.71654e-07			3.1016	-4.52004e-07				3.10161	-3.17392e-08			3.10161	3.31457e-09			3.10161	1.70304e-08				3.31652	9.29048e-09			3.31652	1.06109e-08			3.10161	2.57634e-09				3.31652	9.62327e-10			3.10161	2.08465e-08
	3.1095	2.9818e-08			3.1095	-2.96138e-07			3.1095	-3.71552e-07			3.1095	-4.51986e-07				3.1095	-3.14422e-08			3.1095	3.05128e-09			3.1095	1.76247e-08				3.32441	8.99464e-09			3.32442	9.23702e-09			3.1095	2.09847e-09				3.32441	1.19177e-09			3.1095	2.16773e-08
	3.1174	2.80074e-08			3.11739	-2.96024e-07			3.11739	-3.71451e-07			3.11739	-4.5159e-07				3.1174	-3.05997e-08			3.11739	7.52333e-11			3.11739	1.7731e-08				3.33231	9.30347e-09			3.33231	9.97559e-09			3.11739	1.62059e-09				3.33231	1.04455e-09			3.1174	2.18594e-08
	3.12529	2.7281e-08			3.12528	-2.95911e-07			3.12529	-3.70948e-07			3.12529	-4.51841e-07				3.12529	-2.94452e-08			3.12529	-1.53707e-09			3.12529	1.75931e-08				3.3402	9.09114e-09			3.3402	1.00937e-08			3.12529	6.23598e-10				3.3402	8.97324e-10			3.12529	2.12815e-08
	3.13318	2.91732e-08			3.13318	-2.94972e-07			3.13318	-3.68695e-07			3.13318	-4.52092e-07				3.13319	-2.88081e-08			3.13318	-1.50432e-09			3.13318	1.74552e-08				3.34809	8.8788e-09			3.3481	9.1446e-09			3.13318	9.68342e-10				3.3481	-2.56344e-10			3.13319	2.07035e-08
	3.14108	2.9595e-08			3.14107	-2.93215e-07			3.14108	-3.68255e-07			3.14107	-4.53417e-07				3.14108	-2.91166e-08			3.14108	-5.13528e-11			3.14108	1.5552e-08				3.35599	8.64354e-09			3.35599	8.19552e-09			3.14108	8.99919e-10				3.35599	5.41207e-10			3.14108	2.13537e-08
	3.14897	2.96657e-08			3.14897	-2.92654e-07			3.14897	-3.68099e-07			3.14897	-4.51307e-07				3.14897	-2.9425e-08			3.14897	3.70187e-10			3.14897	1.5203e-08				3.36388	1.05282e-08			3.36389	8.73524e-09			3.14897	8.31496e-10				3.36388	4.84169e-10			3.14897	2.15993e-08
	3.15687	2.93789e-08			3.15687	-2.92092e-07			3.15687	-3.67944e-07			3.15687	-4.49351e-07				3.15687	-3.11423e-08			3.15687	7.91726e-10			3.15687	1.485e-08				3.37178	1.15961e-08			3.37178	8.55123e-09			3.15687	-1.55529e-09				3.37178	4.27129e-10			3.15687	2.10208e-08
	3.16477	2.90922e-08			3.16476	-2.90812e-07			3.16476	-3.66877e-07			3.16476	-4.48625e-07				3.16477	-2.90041e-08			3.16476	6.58984e-10			3.16476	1.65629e-08				3.37967	1.16417e-08			3.37967	8.36722e-09			3.16476	-1.81623e-09				3.37967	-8.29881e-10			3.16476	2.04423e-08
	3.17266	2.81228e-08			3.17266	-2.87474e-07			3.17266	-3.67467e-07			3.17266	-4.48373e-07				3.17266	-2.94113e-08			3.17266	5.26242e-10			3.17266	1.78047e-08				3.38757	1.13321e-08			3.38757	6.89412e-09			3.17266	4.83304e-10				3.38757	1.31587e-10			3.17266	1.96864e-08
	3.18056	2.71533e-08			3.18055	-2.86905e-07			3.18055	-3.68058e-07			3.18055	-4.48122e-07				3.18056	-2.98186e-08			3.18055	-4.11657e-12			3.18055	1.81752e-08				3.39547	1.10225e-08			3.39547	6.16177e-09			3.18055	6.57422e-10				3.39547	-1.82497e-10			3.18055	1.95426e-08
	3.18845	2.47956e-08			3.18844	-2.86336e-07			3.18845	-3.69259e-07			3.18845	-4.48134e-07				3.18845	-3.07823e-08			3.18845	-3.35214e-09			3.18845	1.79101e-08				3.40336	1.0425e-08			3.40337	6.3355e-09			3.18845	4.14786e-10				3.40336	-4.96579e-10			3.18845	1.93989e-08
	3.19634	2.42149e-08			3.19634	-2.86028e-07			3.19634	-3.68211e-07			3.19634	-4.48146e-07				3.19635	-3.12316e-08			3.19634	-5.07423e-09			3.19634	1.7645e-08				3.41125	8.9764e-09			3.41126	6.28319e-09			3.19634	1.72149e-10				3.41126	-1.20737e-09			3.19634	1.86753e-08
	3.20424	2.61241e-08			3.20423	-2.84622e-07			3.20424	-3.64474e-07			3.20423	-4.48814e-07				3.20424	-3.13856e-08			3.20424	-4.39455e-09			3.20424	1.72711e-08				3.41915	7.31788e-09			3.41915	6.23088e-09			3.20424	1.01959e-10				3.41915	-7.93195e-10			3.20424	1.90821e-08
	3.21213	2.61655e-08			3.21213	-2.82452e-07			3.21213	-3.64394e-07			3.21213	-4.49794e-07				3.21213	-3.15396e-08			3.21213	-2.81376e-09			3.21213	1.51506e-08				3.42704	6.57063e-09			3.42705	5.62255e-09			3.21213	3.17683e-11				3.42704	1.19547e-10			3.21213	1.96986e-08
	3.22003	2.58033e-08			3.22002	-2.81986e-07			3.22003	-3.64586e-07			3.22002	-4.47633e-07				3.22003	-3.25565e-08			3.22003	-2.2321e-09			3.22003	1.30217e-08				3.43494	7.01602e-09			3.43494	6.76025e-09			3.22003	-5.77731e-10				3.43494	1.69916e-10			3.22003	1.97686e-08
	3.22792	2.54413e-08			3.22792	-2.8152e-07			3.22792	-3.64777e-07			3.22792	-4.4481e-07				3.22792	-3.38773e-08			3.22792	-2.01437e-09			3.22792	1.32118e-08				3.44283	7.69482e-09			3.44283	7.22965e-09			3.22792	-4.082e-09				3.44283	-3.27871e-10			3.22792	1.85842e-08
	3.23582	2.4982e-08			3.23582	-2.80199e-07			3.23582	-3.64274e-07			3.23582	-4.44567e-07				3.23582	-3.17374e-08			3.23582	-1.79663e-09			3.23582	1.5844e-08				3.45072	7.86706e-09			3.45073	6.19782e-09			3.23582	-4.22122e-09				3.45072	-8.25658e-10			3.23582	1.73998e-08
	3.24372	2.45227e-08			3.24371	-2.773e-07			3.24371	-3.64309e-07			3.24371	-4.44626e-07				3.24372	-2.73561e-08			3.24371	-1.42103e-09			3.24371	1.62825e-08				3.45862	8.03928e-09			3.45862	5.16599e-09			3.24371	-2.43062e-10				3.45862	2.92927e-10			3.24371	1.78416e-08
	3.25161	2.16127e-08			3.2516	-2.77528e-07			3.25161	-3.64345e-07			3.25161	-4.44685e-07				3.25161	-2.70196e-08			3.25161	-1.45621e-09			3.25161	1.6401e-08				3.46652	8.07798e-09			3.46652	3.74425e-09			3.25161	-3.00028e-10				3.46652	7.20566e-10			3.25161	1.83597e-08
	3.2595	2.04921e-08			3.2595	-2.77863e-07			3.2595	-3.65256e-07			3.2595	-4.44822e-07				3.25951	-2.66831e-08			3.2595	-1.4914e-09			3.2595	1.61136e-08				3.47441	7.07238e-09			3.47442	4.68584e-09			3.2595	-3.56995e-10				3.47442	2.97848e-10			3.2595	1.86185e-08
	3.2674	1.98226e-08			3.26739	-2.78199e-07			3.2674	-3.63242e-07			3.26739	-4.44959e-07				3.2674	-2.70519e-08			3.2674	-2.1194e-09			3.2674	1.58262e-08				3.48231	6.06675e-09			3.48231	4.75154e-09			3.2674	-7.95361e-10				3.48231	-1.24869e-10			3.2674	1.88772e-08
	3.27529	2.20379e-08			3.27529	-2.77008e-07			3.27529	-3.6108e-07			3.27529	-4.45634e-07				3.27529	-2.74208e-08			3.27529	-1.14987e-09			3.27529	1.56777e-08				3.4902	3.744e-09			3.49021	4.53472e-09			3.27529	1.50945e-09				3.4902	-1.32807e-10			3.27529	1.96403e-08
	3.28319	2.19459e-08			3.28318	-2.74172e-07			3.28319	-3.60216e-07			3.28318	-4.45999e-07				3.28319	-2.95565e-08			3.28319	1.83005e-10			3.28319	1.38382e-08				3.4981	-2.95596e-09			3.4981	4.3179e-09			3.28319	1.13101e-09				3.4981	-1.40748e-10			3.28319	1.93168e-08
	3.29108	2.18541e-08			3.29107	-2.74084e-07			3.29108	-3.59793e-07			3.29108	-4.4597e-07				3.29108	-2.98848e-08			3.29108	7.32798e-10			3.29108	1.2259e-08				3.50599	-1.64844e-09			3.50599	5.80735e-09			3.29108	7.5256e-10				3.50599	-8.57542e-10			3.29108	1.89933e-08
	3.29897	2.14879e-08			3.29897	-2.73996e-07			3.29898	-3.58777e-07			3.29897	-4.45241e-07				3.29898	-2.69573e-08			3.29898	9.55992e-10			3.29898	1.2184e-08				3.51388	1.86099e-09			3.51389	5.6433e-09			3.29898	-1.23154e-10				3.51388	-2.12051e-09			3.29898	1.83178e-08
	3.30687	2.12082e-08			3.30687	-2.73506e-07			3.30687	-3.58289e-07			3.30687	-4.44879e-07				3.30687	-2.59536e-08			3.30687	1.17919e-09			3.30687	1.56157e-08				3.52178	4.58621e-09			3.52178	5.47925e-09			3.30687	-1.41049e-10				3.52178	-1.87419e-09			3.30687	1.65367e-08
	3.31477	2.09285e-08			3.31476	-2.70915e-07			3.31476	-3.58056e-07			3.31477	-4.44517e-07				3.31477	-2.58674e-08			3.31476	7.52758e-10			3.31476	1.52485e-08				3.52967	5.89773e-09			3.52968	5.07419e-09			3.31476	4.64602e-10				3.52967	1.68469e-10			3.31477	1.55782e-08
	3.32266	1.84226e-08			3.32266	-2.71003e-07			3.32266	-3.58621e-07			3.32266	-4.44583e-07				3.32267	-2.57813e-08			3.32266	3.26329e-10			3.32266	1.48813e-08				3.53757	6.36013e-09			3.53757	5.08341e-09			3.32266	2.85373e-10				3.53757	8.81693e-11			3.32266	1.63679e-08
	3.33056	1.65396e-08			3.33055	-2.71091e-07			3.33055	-3.59186e-07			3.33055	-4.4465e-07				3.33056	-2.49987e-08			3.33055	-7.22415e-10			3.33055	1.41427e-08				3.54547	3.95887e-09			3.54547	5.34452e-09			3.33055	1.06145e-10				3.54547	7.87207e-12			3.33056	1.63342e-08
	3.33845	1.55896e-08			3.33845	-2.71275e-07			3.33845	-3.58175e-07			3.33845	-4.45061e-07				3.33845	-2.41834e-08			3.33845	-1.94081e-09			3.33845	1.44642e-08				3.55336	1.55763e-09			3.55337	5.38355e-09			3.33845	-3.0985e-10				3.55336	-6.74313e-10			3.33845	1.63005e-08
	3.34635	1.88049e-08			3.34634	-2.68043e-07			3.34634	-3.56477e-07			3.34634	-4.47182e-07				3.34635	-2.40019e-08			3.34634	-1.79812e-09			3.34634	1.38755e-08				3.56126	-2.98398e-09			3.56126	5.19133e-09			3.34634	-4.37006e-10				3.56126	7.52836e-10			3.34634	1.54397e-08
	3.35424	1.85002e-08			3.35423	-2.6583e-07			3.35424	-3.55887e-07			3.35424	-4.48234e-07				3.35424	-2.52278e-08			3.35424	-1.22468e-09			3.35424	1.32868e-08				3.56915	-4.90826e-09			3.56915	4.99911e-09			3.35424	-5.64162e-10				3.56915	1.4405e-09			3.35424	1.49254e-08
	3.36213	1.81954e-08			3.36213	-2.65918e-07			3.36213	-3.55297e-07			3.36213	-4.46891e-07				3.36214	-2.64538e-08			3.36213	-1.38084e-09			3.36213	1.14347e-08				3.57704	-2.37219e-09			3.57705	4.61733e-09			3.36213	-1.3485e-09				3.57705	1.13337e-09			3.36213	1.4411e-08
	3.37003	1.76248e-08			3.37002	-2.65222e-07			3.37003	-3.55278e-07			3.37002	-4.45553e-07				3.37003	-2.8468e-08			3.37003	-1.53701e-09			3.37003	1.0903e-08				3.58494	-2.51319e-09			3.58494	4.23555e-09			3.37003	-3.34612e-09				3.58494	8.26237e-10			3.37003	1.33219e-08
	3.37792	1.69872e-08			3.37792	-2.63453e-07			3.37792	-3.5411e-07			3.37792	-4.45481e-07				3.37792	-2.97727e-08			3.37792	-1.83379e-09			3.37792	1.33566e-08				3.59283	-2.65417e-09			3.59284	3.23248e-09			3.37792	-2.93688e-09				3.59283	4.96808e-10			3.37792	1.20847e-08
	3.38582	1.63496e-08			3.38582	-2.61074e-07			3.38582	-3.5382e-07			3.38582	-4.45409e-07				3.38582	-3.10775e-08			3.38582	-2.336e-09			3.38582	1.31325e-08				3.60073	-3.24336e-09			3.60073	1.63301e-09			3.38582	7.23961e-10				3.60073	2.77992e-09			3.38582	1.22949e-08
	3.39372	1.49007e-08			3.39371	-2.61236e-07			3.39371	-3.5353e-07			3.39371	-4.44421e-07				3.39372	-3.42248e-08			3.39371	-2.83821e-09			3.39371	1.29085e-08				3.60862	-2.69054e-09			3.60862	2.35283e-09			3.39371	6.47435e-10				3.60862	2.74223e-09			3.39371	1.18711e-08
	3.40161	1.31313e-08			3.40161	-2.61399e-07			3.40161	-3.5332e-07			3.40161	-4.4419e-07				3.40161	-3.76945e-08			3.40161	-5.0537e-09			3.40161	1.19684e-08				3.61652	8.92276e-09			3.61652	4.49401e-09			3.40161	5.70909e-10				3.61652	2.70453e-09			3.40161	1.14473e-08
	3.40951	1.43386e-08			3.4095	-2.61226e-07			3.4095	-3.52489e-07			3.4095	-4.44366e-07				3.40951	-3.72285e-08			3.4095	-5.74501e-09			3.4095	1.14253e-08				3.62442	2.52855e-08			3.62442	5.34747e-09			3.4095	3.13241e-10				3.62442	2.47228e-09			3.4095	1.0252e-08
	3.4174	1.542e-08			3.41739	-2.60651e-07			3.4174	-3.47907e-07			3.4174	-4.44541e-07				3.4174	-3.72091e-08			3.4174	-3.68064e-09			3.4174	9.99999e-09				3.63231	2.78037e-08			3.63231	5.46902e-09			3.4174	5.08643e-10				3.63231	3.67355e-09			3.4174	1.25198e-08
	3.42529	1.53307e-08			3.42529	-2.6056e-07			3.42529	-3.4745e-07			3.42529	-4.4519e-07				3.4253	-3.80437e-08			3.42529	-3.26009e-09			3.42529	6.18415e-09				3.6402	3.0322e-08			3.64021	6.39642e-09			3.42529	-5.74663e-11				3.64021	3.82564e-09			3.42529	1.26692e-08
	3.43319	1.52414e-08			3.43318	-2.60651e-07			3.43319	-3.47343e-07			3.43318	-4.41209e-07				3.43319	-3.88783e-08			3.43319	-3.18301e-09			3.43319	3.72091e-09				3.6481	3.13235e-08			3.6481	6.17925e-09			3.43319	-6.23576e-10				3.6481	3.46286e-09			3.43319	1.24553e-08
	3.44108	1.50502e-08			3.44107	-2.60741e-07			3.44108	-3.47236e-07			3.44108	-4.41128e-07				3.44108	-3.79444e-08			3.44108	-3.10592e-09			3.44108	3.75114e-09				3.65599	3.13663e-08			3.656	5.96209e-09			3.44108	-2.05683e-09				3.65599	3.10008e-09			3.44108	1.22414e-08
	3.44897	1.48591e-08			3.44897	-2.59224e-07			3.44898	-3.46378e-07			3.44897	-4.41388e-07				3.44898	-3.66576e-08			3.44898	-2.97388e-09			3.44898	4.13276e-09				3.66389	3.05735e-08			3.66389	4.31832e-09			3.44898	-1.58542e-09				3.66389	3.14294e-09			3.44898	1.09805e-08
	3.45687	1.45119e-08			3.45687	-2.56058e-07			3.45687	-3.46006e-07			3.45687	-4.41648e-07				3.45687	-3.60544e-08			3.45687	-3.03076e-09			3.45687	4.03578e-09				3.67178	2.97807e-08			3.67178	2.11175e-09			3.45687	-3.96348e-10				3.67178	3.95074e-09			3.45687	1.09144e-08
	3.46477	1.15511e-08			3.46477	-2.53641e-07			3.46477	-3.45633e-07			3.46477	-4.39509e-07				3.46477	-3.63049e-08			3.46477	-3.08764e-09			3.46477	3.93879e-09				3.67967	2.96814e-08			3.67968	3.34455e-09			3.46477	-4.92955e-11				3.67967	3.90658e-09			3.46477	1.08482e-08
	3.47267	9.68488e-09			3.47266	-2.53572e-07			3.47266	-3.45257e-07			3.47266	-4.39495e-07				3.47267	-3.65554e-08			3.47266	-4.58131e-09			3.47266	3.65423e-09				3.68757	2.95822e-08			3.68757	3.06565e-09			3.47266	7.76377e-12				3.68757	3.86242e-09			3.47266	1.0557e-08
	3.48056	1.19244e-08			3.48055	-2.52824e-07			3.48056	-3.43946e-07			3.48056	-4.39482e-07				3.48056	-3.5178e-08			3.48056	-5.73565e-09			3.48056	3.02152e-09				3.69547	2.79021e-08			3.69547	2.78675e-09			3.48056	6.4823e-11				3.69547	3.65701e-09			3.48056	9.44744e-09
	3.48845	1.29141e-08			3.48845	-2.49579e-07			3.48845	-3.42558e-07			3.48845	-4.40032e-07				3.48846	-3.53235e-08			3.48845	-5.4205e-09			3.48845	2.3888e-09				3.70336	2.55408e-08			3.70337	1.90506e-09			3.48845	8.03195e-10				3.70337	4.17769e-09			3.48845	9.51751e-09
	3.49635	1.30836e-08			3.49634	-2.48875e-07			3.49635	-3.41929e-07			3.49634	-4.41533e-07				3.49635	-3.5469e-08			3.49635	-5.52708e-09			3.49635	1.06603e-09				3.71126	2.52406e-08			3.71126	2.18521e-09			3.49635	1.05126e-09				3.71126	4.31264e-09			3.49635	9.39055e-09
	3.50424	1.26335e-08			3.50423	-2.4817e-07			3.50424	-3.413e-07			3.50424	-4.40771e-07				3.50424	-3.59536e-08			3.50424	-5.63366e-09			3.50424	8.19945e-10				3.71915	2.75875e-08			3.71916	2.20086e-09			3.50424	4.41107e-10				3.71915	3.94771e-09			3.50424	9.26359e-09
	3.51213	1.21835e-08			3.51213	-2.47655e-07			3.51213	-3.40293e-07			3.51213	-4.40801e-07				3.51214	-3.58374e-08			3.51213	-5.44609e-09			3.51213	8.95796e-10				3.72705	2.74756e-08			3.72705	1.96633e-09			3.51213	-1.69043e-10				3.72705	3.58277e-09			3.51214	6.67365e-09
	3.52003	1.29306e-08			3.52002	-2.45044e-07			3.52003	-3.39894e-07			3.52002	-4.40832e-07				3.52003	-3.57661e-08			3.52003	-5.46646e-09			3.52003	3.08901e-09				3.73494	2.73637e-08			3.73494	1.73181e-09			3.52003	1.43593e-09				3.73494	4.25212e-09			3.52003	6.10625e-09
	3.52792	1.29728e-08			3.52792	-2.43657e-07			3.52792	-3.39704e-07			3.52792	-4.41173e-07				3.52792	-3.62374e-08			3.52792	-5.48682e-09			3.52792	3.05053e-09				3.74283	2.69947e-08			3.74284	9.13854e-10			3.52792	2.14397e-09				3.74283	4.0023e-09			3.52793	8.13659e-09
	3.53582	1.23354e-08			3.53582	-2.43487e-07			3.53582	-3.40146e-07			3.53582	-4.40519e-07				3.53582	-3.67087e-08			3.53582	-6.24418e-09			3.53582	3.01204e-09				3.75073	2.55748e-08			3.75073	2.30026e-09			3.53582	2.39971e-09				3.75073	3.75248e-09			3.53582	8.52467e-09
	3.54372	1.16981e-08			3.54371	-2.43316e-07			3.54371	-3.40587e-07			3.54372	-4.40483e-07				3.54372	-3.63631e-08			3.54371	-7.52561e-09			3.54371	2.79528e-09				3.75862	2.41548e-08			3.75862	2.09576e-09			3.54371	1.80052e-09				3.75862	2.70971e-09			3.54371	8.53578e-09
	3.55161	1.19098e-08			3.55161	-2.4333e-07			3.55161	-3.39608e-07			3.55161	-4.41697e-07				3.55162	-3.66569e-08			3.55161	-7.88033e-09			3.55161	3.05902e-09				3.76652	5.27025e-09			3.76652	1.89125e-09			3.55161	1.20132e-09				3.76652	2.35705e-09			3.55161	8.54689e-09
	3.55951	1.27154e-08			3.5595	-2.40272e-07			3.5595	-3.37446e-07			3.5595	-4.42912e-07				3.55951	-3.69506e-08			3.5595	-6.94753e-09			3.5595	2.63102e-09				3.77442	-9.78148e-09			3.77442	1.12784e-09			3.5595	6.95273e-10				3.77442	3.47766e-09			3.5595	9.45147e-09
	3.5674	1.28449e-08			3.56739	-2.40083e-07			3.5674	-3.36413e-07			3.5674	-4.42602e-07				3.5674	-3.76148e-08			3.5674	-6.65298e-09			3.5674	2.20302e-09				3.78231	-9.88897e-09			3.78232	3.05786e-09			3.5674	1.89222e-10				3.78231	3.55634e-09			3.5674	9.10439e-09
	3.57529	1.24032e-08			3.57529	-2.39895e-07			3.57529	-3.3538e-07			3.57529	-4.3962e-07				3.5753	-3.88165e-08			3.57529	-7.6053e-09			3.57529	4.99454e-10				3.79021	-7.08968e-09			3.79021	2.79308e-09			3.57529	-1.17332e-09				3.79021	2.65645e-09			3.57529	8.75731e-09
	3.58319	1.19614e-08			3.58318	-2.38817e-07			3.58319	-3.33994e-07			3.58318	-4.39362e-07				3.58319	-3.84422e-08			3.58319	-8.55763e-09			3.58319	2.30503e-09				3.7981	-5.78264e-09			3.7981	2.5283e-09			3.58319	-1.99407e-09				3.7981	1.75655e-09			3.58319	7.78109e-09
	3.59108	1.17981e-08			3.59108	-2.37052e-07			3.59108	-3.33842e-07			3.59108	-4.39396e-07				3.59108	-3.68865e-08			3.59108	-7.64691e-09			3.59108	3.00055e-09				3.80599	-5.4466e-09			3.806	1.87689e-09			3.59108	8.72743e-10				3.80599	2.57125e-09			3.59108	7.00523e-09
	3.59898	1.16347e-08			3.59897	-2.36392e-07			3.59898	-3.34011e-07			3.59897	-4.39429e-07				3.59898	-3.66488e-08			3.59898	-7.61306e-09			3.59898	3.29805e-09				3.81389	-5.11059e-09			3.81389	6.65677e-10			3.59898	5.58842e-10				3.81389	2.79642e-09			3.59898	7.84044e-09
	3.60687	1.10777e-08			3.60687	-2.3658e-07			3.60687	-3.34181e-07			3.60687	-4.39089e-07				3.60687	-3.64111e-08			3.60687	-7.57921e-09			3.60687	3.2336e-09				3.82178	-4.99919e-09			3.82178	2.22285e-09			3.60687	2.44942e-10				3.82178	1.66851e-09			3.60687	7.83257e-09
	3.61477	1.05737e-08			3.61477	-2.36769e-07			3.61477	-3.34243e-07			3.61477	-4.39316e-07				3.61477	-3.33999e-08			3.61477	-8.6127e-09			3.61477	3.16915e-09				3.82967	-5.16888e-09			3.82968	2.56708e-09			3.61477	-3.88687e-10				3.82968	5.40609e-10			3.61477	7.8247e-09
	3.62267	1.17848e-08			3.62266	-2.36708e-07			3.62266	-3.31537e-07			3.62266	-4.39542e-07				3.62267	-2.40035e-08			3.62266	-8.29562e-09			3.62266	3.01246e-09				3.83757	-5.33859e-09			3.83757	2.58935e-09			3.62266	3.82627e-10				3.83757	1.24781e-09			3.62266	5.98357e-09
	3.63056	1.24959e-08			3.63055	-2.33536e-07			3.63056	-3.30213e-07			3.63056	-4.41784e-07				3.63056	-6.9379e-09			3.63056	-6.97491e-09			3.63056	2.85577e-09				3.84547	-6.22869e-09			3.84547	2.61162e-09			3.63056	5.84701e-10				3.84547	1.763e-09			3.63056	6.83092e-09
	3.63845	1.24965e-08			3.63845	-2.32897e-07			3.63845	-3.29937e-07			3.63845	-4.41479e-07				3.63846	-1.79855e-09			3.63845	-6.33196e-09			3.63845	-7.71911e-10				3.85337	-5.62717e-09			3.85337	3.62554e-09			3.63845	-8.35294e-11				3.85337	1.80276e-09			3.63845	7.14405e-09
	3.64635	1.23926e-08			3.64634	-2.3285e-07			3.64635	-3.29967e-07			3.64634	-4.3977e-07				3.64635	3.34079e-09			3.64635	-7.19198e-09			3.64635	-2.12314e-09				3.86126	-3.71661e-09			3.86126	3.44294e-09			3.64635	-7.5176e-10				3.86126	1.56832e-09			3.64635	6.80503e-09
	3.65424	1.22888e-08			3.65424	-2.32803e-07			3.65424	-3.29997e-07			3.65424	-4.3892e-07				3.65424	4.02785e-09			3.65424	-8.052e-09			3.65424	2.85151e-10				3.86915	-3.19131e-09			3.86916	3.26033e-09			3.65424	-2.54966e-09				3.86915	1.33388e-09			3.65424	6.46602e-09
	3.66214	1.16848e-08			3.66213	-2.31272e-07			3.66214	-3.29333e-07			3.66213	-4.3873e-07				3.66214	4.27059e-09			3.66214	-7.8154e-09			3.66214	1.67375e-09				3.87705	-2.66261e-09			3.87705	2.56716e-09			3.66214	-5.10295e-10				3.87705	2.73042e-09			3.66214	5.96988e-09
	3.67003	1.1081e-08			3.67002	-2.30313e-07			3.67003	-3.29138e-07			3.67003	-4.3854e-07				3.67003	3.32377e-09			3.67003	-8.2018e-09			3.67003	1.99207e-09				3.88494	-2.49472e-09			3.88494	1.4836e-09			3.67003	-4.93842e-10				3.88494	2.85456e-09			3.67003	8.5923e-09
	3.67792	8.87379e-09			3.67792	-2.30491e-07			3.67793	-3.28943e-07			3.67792	-4.37851e-07				3.67793	2.37695e-09			3.67793	-8.58819e-09			3.67793	2.08347e-09				3.89283	-3.08667e-09			3.89284	3.66854e-09			3.67793	-7.12065e-10				3.89284	2.53143e-09			3.67793	8.23455e-09
	3.68582	8.15779e-09			3.68582	-2.30669e-07			3.68582	-3.28165e-07			3.68582	-4.37728e-07				3.68582	2.12821e-09			3.68582	-9.03959e-09			3.68582	1.56917e-09				3.90073	-3.67865e-09			3.90073	3.68185e-09			3.68582	-9.30288e-10				3.90073	2.20831e-09			3.68582	7.87681e-09
	3.69372	1.04367e-08			3.69372	-2.29178e-07			3.69372	-3.26495e-07			3.69372	-4.38454e-07				3.69372	1.84481e-09			3.69372	-7.4952e-09			3.69372	1.05487e-09				3.90862	-5.15365e-09			3.90863	3.37538e-09			3.69372	4.47945e-11				3.90862	2.39155e-09			3.69372	6.86141e-09
	3.70161	1.06764e-08			3.70161	-2.27318e-07			3.70161	-3.25645e-07			3.70161	-4.3918e-07				3.70162	1.5614e-09			3.70161	-4.62033e-09			3.70161	-6.51251e-11				3.91652	-6.21522e-09			3.91652	3.06891e-09			3.70161	4.08435e-10				3.91652	2.11974e-09			3.70161	7.45668e-09
	3.70951	1.05143e-08			3.7095	-2.26817e-07			3.7095	-3.24795e-07			3.7095	-4.39201e-07				3.70951	5.58342e-10			3.7095	-4.38228e-09			3.7095	-2.20059e-09				3.92442	-5.62451e-09			3.92442	3.21624e-09			3.7095	-4.93165e-10				3.92442	1.84792e-09			3.70951	7.74755e-09
	3.7174	1.03522e-08			3.7174	-2.26316e-07			3.7174	-3.24518e-07			3.7174	-4.35327e-07				3.7174	-2.57308e-09			3.7174	-4.42341e-09			3.7174	-2.4168e-09				3.93231	-4.24916e-09			3.93232	2.79735e-09			3.7174	-1.39477e-09				3.93231	8.71748e-10			3.7174	6.52817e-09
	3.7253	9.82405e-09			3.72529	-2.24455e-07			3.72529	-3.2332e-07			3.72529	-4.35276e-07				3.7253	-4.71032e-10			3.72529	-4.46453e-09			3.72529	-1.04755e-10				3.94021	-3.65505e-09			3.94021	2.37847e-09			3.72529	-2.84091e-09				3.94021	-4.24265e-10			3.7253	5.3088e-09
	3.73319	9.29601e-09			3.73318	-2.21218e-07			3.73319	-3.2363e-07			3.73319	-4.35261e-07				3.73319	1.30294e-09			3.73319	-4.40791e-09			3.73319	2.65859e-11				3.9481	-3.06093e-09			3.9481	8.20349e-10			3.73319	2.74422e-10				3.9481	2.56646e-09			3.73319	3.85944e-09
	3.74108	7.92003e-09			3.74108	-2.20783e-07			3.74108	-3.23939e-07			3.74108	-4.35247e-07				3.74109	1.36631e-09			3.74108	-4.35129e-09			3.74108	-2.29159e-10				3.95599	-3.28509e-09			3.956	-4.93188e-10			3.74108	9.67785e-10				3.956	1.89721e-09			3.74109	4.5797e-09
	3.74898	6.23202e-09			3.74897	-2.20704e-07			3.74898	-3.24806e-07			3.74897	-4.34506e-07				3.74898	1.55422e-09			3.74898	-4.72936e-09			3.74898	-4.84903e-10				3.96389	-3.50928e-09			3.96389	7.82857e-10			3.74898	1.10907e-09				3.96389	1.22797e-09			3.74898	4.53276e-09
	3.75687	5.03361e-09			3.75687	-2.20625e-07			3.75687	-3.25192e-07			3.75687	-4.3445e-07				3.75687	2.55482e-09			3.75687	-5.48516e-09			3.75687	-1.03083e-09				3.97178	-3.99919e-09			3.97179	1.43076e-09			3.75687	1.25036e-09				3.97178	-3.70939e-10			3.75687	4.48582e-09
	3.76477	6.07419e-09			3.76477	-2.20024e-07			3.76477	-3.2164e-07			3.76477	-4.34889e-07				3.76477	2.69275e-09			3.76477	-4.98382e-09			3.76477	-1.57677e-09				3.97968	-6.33234e-09			3.97968	2.07866e-09			3.76477	1.87561e-09				3.97968	-1.30338e-09			3.76477	4.40747e-09
	3.77267	6.23414e-09			3.77266	-2.16458e-07			3.77266	-3.20807e-07			3.77266	-4.35328e-07				3.77267	2.6684e-09			3.77266	-4.82356e-09			3.77266	-2.92375e-09				3.98757	-8.42423e-09			3.98757	2.14042e-09			3.77266	2.11329e-09				3.98757	-2.38252e-10			3.77266	5.04844e-09
	3.78056	6.20463e-09			3.78056	-2.14136e-07			3.78056	-3.20732e-07			3.78056	-4.35389e-07				3.78056	2.64404e-09			3.78056	-4.97157e-09			3.78056	-5.7786e-09				3.99547	-7.5537e-09			3.99547	3.19698e-09			3.78056	1.21564e-09				3.99547	2.55887e-10			3.78056	4.8357e-09
	3.78846	6.17503e-09			3.78845	-2.14355e-07			3.78845	-3.20657e-07			3.78845	-4.34748e-07				3.78846	2.6458e-09			3.78845	-5.11958e-09			3.78845	-7.16112e-09				4.00337	-7.22974e-09			4.00337	3.68765e-09			3.78845	3.1799e-10				4.00337	7.50024e-10			3.78845	4.62297e-09
	3.79635	5.48483e-09			3.79634	-2.13351e-07			3.79635	-3.19593e-07			3.79635	-4.34768e-07				3.79635	3.43016e-09			3.79635	-5.09684e-09			3.79635	-4.84561e-09				4.01126	-7.35187e-09			4.01126	2.89066e-09			3.79635	-2.20497e-10				4.01126	1.30458e-09			3.79635	2.40828e-09
	3.80424	4.79463e-09			3.80424	-2.10053e-07			3.80424	-3.19122e-07			3.80424	-4.34789e-07				3.80425	3.64491e-09			3.80424	-5.36178e-09			3.80424	-4.13876e-09				4.01915	-7.474e-09			4.01916	2.09368e-09			3.80424	7.11492e-10				4.01916	1.5483e-09			3.80424	2.37193e-09
	3.81214	3.45442e-09			3.81213	-2.08514e-07			3.81214	-3.19485e-07			3.81213	-4.3542e-07				3.81214	1.32657e-09			3.81214	-5.62672e-09			3.81214	-3.90808e-09				4.02705	-7.51177e-09			4.02705	7.87149e-10			3.81214	1.0287e-09				4.02705	1.51186e-09			3.81214	2.90217e-09
	3.82003	1.71981e-09			3.82003	-2.08305e-07			3.82003	-3.19847e-07			3.82003	-4.36066e-07				3.82003	-9.91775e-10			3.82003	-6.56239e-09			3.82003	-3.67739e-09				4.03494	-7.96514e-09			4.03495	3.20498e-09			3.82003	1.15334e-09				4.03494	1.47541e-09			3.82003	2.81367e-09
	3.82792	9.87815e-10			3.82792	-2.07452e-07			3.82793	-3.19809e-07			3.82792	-4.36712e-07				3.82793	-2.30808e-08			3.82793	-8.3608e-09			3.82793	-3.4695e-09				4.04284	-8.41853e-09			4.04284	3.07547e-09			3.82793	1.27797e-09				4.04284	1.9349e-10			3.82793	2.72517e-09
	3.83582	2.58769e-09			3.83582	-2.06674e-07			3.83582	-3.17436e-07			3.83582	-4.38428e-07				3.83582	-4.29445e-08			3.83582	-8.68979e-09			3.83582	-3.76363e-09				4.05073	-8.7564e-09			4.05073	2.94596e-09			3.83582	9.54231e-10				4.05073	1.79596e-09			3.83582	1.97743e-09
	3.84372	2.62499e-09			3.84372	-2.03905e-07			3.84372	-3.17552e-07			3.84372	-4.3862e-07				3.84372	-4.56929e-08			3.84372	-8.44652e-09			3.84372	-4.05777e-09				4.05862	-9.83767e-09			4.05863	2.58089e-09			3.84372	6.30489e-10				4.05862	2.06231e-09			3.84372	2.5957e-09
	3.85162	2.29976e-09			3.85161	-2.01674e-07			3.85161	-3.17667e-07			3.85161	-4.36303e-07				3.85162	-4.8266e-08			3.85161	-8.58334e-09			3.85161	-6.99604e-09				4.06652	-9.03998e-09			4.06652	4.46607e-09			3.85161	-3.13195e-10				4.06652	1.97714e-09			3.85161	2.50405e-09
	3.85951	1.97461e-09			3.8595	-2.01803e-07			3.85951	-3.18586e-07			3.85951	-4.3594e-07				3.85951	-5.05203e-08			3.85951	-8.72016e-09			3.85951	-9.40614e-09				4.07442	-7.74195e-09			4.07442	5.02806e-09			3.85951	-2.51734e-09				4.07442	1.89198e-09			3.85951	2.41241e-09
	3.8674	1.50918e-09			3.8674	-2.00918e-07			3.8674	-3.18755e-07			3.8674	-4.36003e-07				3.86741	-4.99759e-08			3.8674	-7.94114e-09			3.8674	-6.99448e-09				4.08231	-7.33638e-09			4.08232	4.98228e-09			3.8674	-3.31304e-09				4.08232	7.7285e-10			3.8674	2.04057e-09
	3.8753	2.86922e-10			3.87529	-1.97426e-07			3.8753	-3.18924e-07			3.87529	-4.36066e-07				3.8753	-4.99633e-08			3.8753	-8.3111e-09			3.8753	-6.61154e-09				4.09021	-6.93084e-09			4.09021	4.9365e-09			3.8753	-9.24253e-11				4.09021	2.06047e-09			3.8753	2.62451e-09
	3.88319	-2.12545e-09			3.88319	-1.95068e-07			3.88319	-3.194e-07			3.88319	-4.35731e-07				3.88319	-5.05877e-08			3.88319	-8.68106e-09			3.88319	-6.2286e-09				4.0981	-7.06352e-09			4.09811	4.82168e-09			3.88319	1.12817e-10				4.0981	1.41461e-09			3.88319	2.33048e-09
	3.89109	-3.91623e-09			3.89108	-1.95295e-07			3.89109	-3.20361e-07			3.89108	-4.34958e-07				3.89109	-5.1212e-08			3.89109	-9.52763e-09			3.89109	-5.80024e-09				4.106	-7.19622e-09			4.106	5.6123e-09			3.89109	1.15741e-10				4.106	7.68745e-10			3.89109	2.03644e-09
	3.89898	-3.91011e-09			3.89897	-1.95372e-07			3.89898	-3.20632e-07			3.89897	-4.35076e-07				3.89898	-4.95621e-08			3.89898	-1.0929e-08			3.89898	-6.24981e-09				4.11389	-7.70884e-09			4.11389	5.52039e-09			3.89898	1.18665e-10				4.11389	-8.46886e-10			3.89898	1.3572e-09
	3.90687	-1.49239e-09			3.90687	-1.93314e-07			3.90687	-3.19239e-07			3.90687	-4.35194e-07				3.90687	-4.893e-08			3.90687	-1.00677e-08			3.90687	-6.69938e-09				4.12178	-9.69681e-09			4.12179	5.42847e-09			3.90687	2.95808e-10				4.12178	-6.53482e-10			3.90688	4.54137e-10
	3.91477	-4.35806e-10			3.91477	-1.90036e-07			3.91477	-3.1862e-07			3.91477	-4.37468e-07				3.91477	-4.87696e-08			3.91477	-9.91357e-09			3.91477	-7.89493e-09				4.12968	-1.01004e-08			4.12968	3.89624e-09			3.91477	-5.75625e-12				4.12968	-5.93973e-10			3.91477	1.19847e-09
	3.92267	3.78025e-11			3.92266	-1.9011e-07			3.92266	-3.18598e-07			3.92267	-4.36407e-07				3.92267	-4.92039e-08			3.92266	-1.01417e-08			3.92266	-1.05286e-08				4.13757	-5.49537e-09			4.13757	4.07036e-09			3.92266	-3.0732e-10				4.13757	-1.41157e-09			3.92267	9.96756e-10
	3.93056	5.11411e-10			3.93056	-1.90183e-07			3.93056	-3.18577e-07			3.93056	-4.34553e-07				3.93057	-4.96383e-08			3.93056	-1.03698e-08			3.93056	-1.2405e-08				4.14547	-2.88754e-09			4.14547	3.80165e-09			3.93056	-1.31306e-09				4.14547	-2.22917e-09			3.93056	7.95045e-10
	3.93846	6.28555e-10			3.93845	-1.88026e-07			3.93845	-3.18948e-07			3.93845	-4.33971e-07				3.93846	-4.8524e-08			3.93845	-1.08602e-08			3.93845	-9.90984e-09				4.15337	-1.99773e-09			4.15337	3.53294e-09			3.93845	2.36017e-10				4.15337	-4.07208e-09			3.93846	-1.60552e-09
	3.94635	3.76934e-10			3.94635	-1.86852e-07			3.94635	-3.19318e-07			3.94635	-4.33388e-07				3.94635	-4.85283e-08			3.94635	-1.09386e-08			3.94635	-1.00434e-08				4.16126	-1.1079e-09			4.16127	1.6087e-09			3.94635	1.90469e-09				4.16126	-3.46097e-09			3.94635	5.3348e-11
	3.95425	1.25231e-10			3.95424	-1.86628e-07			3.95424	-3.20459e-07			3.95424	-4.33188e-07				3.95425	-4.85325e-08			3.95424	-1.10169e-08			3.95424	-1.01769e-08				4.16916	-1.26165e-09			4.16916	2.80134e-09			3.95424	2.48688e-09				4.16916	-3.30865e-09			3.95424	-1.99221e-10
	3.96214	-1.12509e-09			3.96213	-1.86403e-07			3.96214	-3.21927e-07			3.96213	-4.33176e-07				3.96214	-4.88914e-08			3.96214	-1.41107e-08			3.96214	-1.0534e-08				4.17705	-1.41538e-09			4.17705	4.26013e-09			3.96214	1.91222e-09				4.17705	-3.76304e-09			3.96214	-4.51789e-10
	3.97003	-1.26783e-09			3.97003	-1.85528e-07			3.97003	-3.22193e-07			3.97003	-4.33163e-07				3.97003	-4.70002e-08			3.97003	-1.45031e-08			3.97003	-1.12766e-08				4.18494	-1.7337e-09			4.18495	4.53404e-09			3.97003	1.33755e-09				4.18494	-4.21743e-09			3.97003	-1.62971e-09
	3.97793	1.66338e-09			3.97792	-1.83323e-07			3.97793	-3.18459e-07			3.97792	-4.35683e-07				3.97793	-4.66053e-08			3.97793	-1.2613e-08			3.97793	-1.20192e-08				4.19284	-3.63902e-09			4.19284	4.37442e-09			3.97793	1.16568e-09				4.19284	-3.54491e-09			3.97793	-3.48621e-10
	3.98582	2.41134e-09			3.98582	-1.82241e-07			3.98582	-3.17888e-07			3.98582	-4.37008e-07				3.98582	-4.64809e-08			3.98582	-1.19398e-08			3.98582	-1.35179e-08				4.20073	-3.95053e-09			4.20073	4.2148e-09			3.98582	9.93817e-10				4.20073	-3.21157e-09			3.98582	2.8792e-10
	3.99372	3.15929e-09			3.99372	-1.82037e-07			3.99372	-3.17769e-07			3.99372	-4.35626e-07				3.99372	-4.66859e-08			3.99372	-1.16916e-08			3.99372	-1.47165e-08				4.20862	-9.67635e-10			4.20863	6.12006e-09			3.99372	4.59843e-10				4.20863	-3.1718e-09			3.99372	3.90189e-10
	4.00162	2.91777e-09			4.00161	-1.81832e-07			4.00161	-3.1765e-07			4.00161	-4.3552e-07				4.00162	-4.6891e-08			4.00161	-1.14434e-08			4.00161	-1.44545e-08				4.21652	-2.44249e-10			4.21652	6.18531e-09			4.00161	-1.72074e-10				4.21652	-3.2084e-09			4.00161	-6.48808e-11
	4.00951	2.67632e-09			4.00951	-1.79219e-07			4.00951	-3.17739e-07			4.00951	-4.35703e-07				4.00951	-4.66419e-08			4.00951	-1.15986e-08			4.00951	-1.1759e-08				4.22442	4.79163e-10			4.22442	6.18644e-09			4.00951	-9.3494e-11				4.22442	-3.245e-09			4.00951	-5.19951e-10
	4.01741	1.95952e-09			4.0174	-1.76079e-07			4.0174	-3.17828e-07			4.0174	-4.35886e-07				4.01741	-4.70373e-08			4.0174	-1.17537e-08			4.0174	-1.17745e-08				4.23232	1.65441e-09			4.23232	6.18756e-09			4.0174	1.88073e-10				4.23232	-2.7196e-09			4.0174	-5.82783e-10
	4.0253	-7.55142e-10			4.02529	-1.76101e-07			4.0253	-3.18631e-07			4.02529	-4.3552e-07				4.0253	-4.74327e-08			4.0253	-1.24954e-08			4.0253	-1.17901e-08				4.24021	1.48309e-09			4.24021	6.7009e-09			4.0253	1.79332e-10				4.24021	-2.46235e-09			4.0253	-4.48845e-10
	4.03319	-2.09388e-09			4.03319	-1.76124e-07			4.03319	-3.19744e-07			4.03319	-4.35382e-07				4.03319	-4.76439e-08			4.03319	-1.40728e-08			4.03319	-1.22767e-08				4.2481	1.31177e-09			4.24811	6.41191e-09			4.03319	9.11836e-11				4.2481	-2.66283e-09			4.03319	-5.65542e-10
	4.04109	-1.42977e-09			4.04108	-1.76258e-07			4.04109	-3.19253e-07			4.04108	-4.37108e-07				4.04109	-4.667e-08			4.04109	-1.37574e-08			4.04109	-1.26e-08				4.256	6.60222e-10			4.256	6.12293e-09			4.04109	3.03538e-12				4.256	-2.86331e-09			4.04109	-6.82239e-10
	4.04898	9.88829e-11			4.04897	-1.73503e-07			4.04898	-3.16676e-07			4.04898	-4.38834e-07				4.04898	-4.64073e-08			4.04898	-1.09211e-08			4.04898	-1.29232e-08				4.26389	-6.43387e-10			4.26389	5.17909e-09			4.04898	-8.06063e-10				4.26389	-3.28214e-09			4.04898	-1.69347e-10
	4.05687	6.48979e-10			4.05687	-1.72921e-07			4.05688	-3.15754e-07			4.05687	-4.39221e-07				4.05688	-4.72807e-08			4.05688	-1.021e-08			4.05688	-1.59393e-08				4.27178	-6.56002e-10			4.27179	4.25239e-09			4.05688	-1.61516e-09				4.27179	-3.70097e-09			4.05688	1.14563e-10
	4.06477	6.42918e-10			4.06477	-1.72339e-07			4.06477	-3.14832e-07			4.06477	-4.38081e-07				4.06477	-4.81542e-08			4.06477	-1.01608e-08			4.06477	-1.66894e-08				4.27968	1.01638e-09			4.27968	5.18142e-09			4.06477	-3.2883e-09				4.27968	-6.90728e-09			4.06477	-1.19635e-10
	4.07267	6.3694e-10			4.07267	-1.71646e-07			4.07267	-3.13966e-07			4.07267	-4.37565e-07				4.07267	-4.90677e-08			4.07267	-1.01117e-08			4.07267	-1.61031e-08				4.28757	1.80204e-09			4.28758	5.26647e-09			4.07267	-4.01667e-09				4.28757	-8.66032e-09			4.07267	-3.53833e-10
	4.08057	4.43952e-10			4.08056	-1.6915e-07			4.08056	-3.13949e-07			4.08056	-4.37931e-07				4.08057	-4.72997e-08			4.08056	-9.80526e-09			4.08056	-1.45483e-08				4.29547	1.79268e-09			4.29547	5.18324e-09			4.08056	-2.86158e-09				4.29547	-7.38081e-09			4.08056	-9.71531e-10
	4.08846	2.51046e-10			4.08845	-1.67877e-07			4.08846	-3.14179e-07			4.08845	-4.38298e-07				4.08846	-4.74253e-08			4.08846	-9.8633e-09			4.08846	-1.38053e-08				4.30337	1.78333e-09			4.30337	5.1e-09			4.08846	-1.33409e-09				4.30337	-5.81884e-09			4.08846	-6.35844e-10
	4.09635	-1.19594e-09			4.09635	-1.6773e-07			4.09635	-3.14409e-07			4.09635	-4.37473e-07				4.09635	-4.75508e-08			4.09635	-9.92134e-09			4.09635	-1.37391e-08				4.31126	3.79142e-09			4.31127	5.12426e-09			4.09635	-8.80304e-10				4.31126	-5.11344e-09			4.09635	-5.91625e-10
	4.10425	-1.28961e-09			4.10424	-1.67582e-07			4.10424	-3.15456e-07			4.10424	-4.37513e-07				4.10425	-4.81799e-08			4.10424	-1.15883e-08			4.10424	-1.41093e-08				4.31916	2.77762e-09			4.31916	4.7864e-09			4.10424	-7.04748e-10				4.31916	-5.3327e-09			4.10425	-1.27199e-09
	4.11214	2.8941e-10			4.11213	-1.67156e-07			4.11214	-3.13663e-07			4.11214	-4.37553e-07				4.11214	-4.73226e-08			4.11214	-1.25826e-08			4.11214	-1.44795e-08				4.32705	1.76384e-09			4.32705	4.44853e-09			4.11214	-6.63647e-10				4.32705	-5.55195e-09			4.11214	-1.95236e-09
	4.12003	3.02185e-09			4.12003	-1.6482e-07			4.12003	-3.1193e-07			4.12003	-4.40558e-07				4.12004	-4.72719e-08			4.12003	-1.10106e-08			4.12003	-1.52861e-08				4.33494	-2.53212e-10			4.33495	5.44772e-09			4.12003	-6.89773e-10				4.33495	-3.12483e-09			4.12004	-1.0355e-09
	4.12793	3.01395e-09			4.12792	-1.63968e-07			4.12793	-3.11183e-07			4.12792	-4.41952e-07				4.12793	-4.85337e-08			4.12793	-1.09432e-08			4.12793	-1.80465e-08				4.34284	-2.01904e-09			4.34284	7.19262e-09			4.12793	-3.0453e-09				4.34284	-3.46002e-09			4.12793	-1.35936e-09
	4.13582	2.88188e-09			4.13582	-1.63118e-07			4.13582	-3.10436e-07			4.13582	-4.38562e-07				4.13582	-4.97954e-08			4.13582	-1.08758e-08			4.13582	-1.86568e-08				4.35073	6.27091e-10			4.35074	7.17371e-09			4.13582	-5.40083e-09				4.35073	-3.79521e-09			4.13583	-1.68323e-09
	4.14372	2.74973e-09			4.14372	-1.62106e-07			4.14372	-3.0882e-07			4.14372	-4.38562e-07				4.14372	-4.97188e-08			4.14372	-1.08623e-08			4.14372	-1.69583e-08				4.35863	1.58323e-09			4.35863	7.1548e-09			4.14372	-7.30473e-09				4.35863	-4.48699e-09			4.14372	-2.66901e-09
	4.15162	1.93332e-09			4.15161	-1.60317e-07			4.15161	-3.08748e-07			4.15161	-4.38563e-07				4.15162	-4.9441e-08			4.15161	-9.8119e-09			4.15161	-1.63351e-08				4.36652	2.5394e-09			4.36652	6.29402e-09			4.15161	-4.36946e-09				4.36652	-4.86766e-09			4.15161	-4.41578e-09
	4.15951	1.11691e-09			4.15951	-1.5836e-07			4.15951	-3.09041e-07			4.15951	-4.3896e-07				4.15951	-4.96499e-08			4.15951	-9.57606e-09			4.15951	-1.60257e-08				4.37442	5.09359e-09			4.37442	4.39344e-09			4.15951	-2.09388e-09				4.37442	-4.9597e-09			4.15951	-3.92377e-09
	4.16741	-5.97145e-10			4.1674	-1.58318e-07			4.1674	-3.09335e-07			4.1674	-4.38289e-07				4.16741	-4.98587e-08			4.1674	-1.0099e-08			4.1674	-1.57163e-08				4.38232	7.63161e-09			4.38232	5.26108e-09			4.1674	-1.33702e-09				4.38232	-5.05175e-09			4.1674	-4.10954e-09
	4.1753	-1.9359e-09			4.17529	-1.58275e-07			4.1753	-3.10617e-07			4.1753	-4.38185e-07				4.1753	-5.09852e-08			4.1753	-1.06219e-08			4.1753	-1.51498e-08				4.39021	8.31767e-09			4.39022	5.6557e-09			4.1753	-5.80148e-10				4.39021	-6.19174e-09			4.1753	-4.29531e-09
	4.18319	-5.19454e-10			4.18319	-1.57403e-07			4.18319	-3.09224e-07			4.18319	-4.39449e-07				4.1832	-5.0441e-08			4.18319	-1.01596e-08			4.18319	-1.541e-08				4.3981	9.00373e-09			4.39811	5.44569e-09			4.18319	-6.53051e-10				4.39811	-7.12521e-09			4.18319	-5.29725e-09
	4.19109	7.19838e-10			4.19108	-1.54075e-07			4.19109	-3.07682e-07			4.19108	-4.40712e-07				4.19109	-5.0371e-08			4.19109	-7.30854e-09			4.19109	-1.56702e-08				4.406	9.88728e-09			4.406	5.23568e-09			4.19109	-7.25955e-10				4.406	-6.47561e-09			4.19109	-3.91071e-09
	4.19898	8.68846e-10			4.19898	-1.527e-07			4.19898	-3.07371e-07			4.19898	-4.41081e-07				4.19898	-5.12368e-08			4.19898	-6.96477e-09			4.19898	-1.62836e-08				4.41389	1.02042e-08			4.4139	6.01621e-09			4.19898	-1.06196e-09				4.41389	-6.27845e-09			4.19898	-4.38026e-09
	4.20688	1.01777e-09			4.20687	-1.52852e-07			4.20688	-3.07466e-07			4.20687	-4.39541e-07				4.20688	-5.21027e-08			4.20688	-6.78075e-09			4.20688	-1.73372e-08				4.42179	1.01722e-08			4.42179	5.53119e-09			4.20688	-2.85827e-09				4.42179	-7.20721e-09			4.20688	-4.84981e-09
	4.21477	1.04116e-09			4.21477	-1.51624e-07			4.21477	-3.07561e-07			4.21477	-4.38791e-07				4.21477	-5.20394e-08			4.21477	-6.59672e-09			4.21477	-1.72461e-08				4.42968	1.01403e-08			4.42968	5.04617e-09			4.21477	-3.74194e-09				4.42968	-8.13596e-09			4.21477	-5.89017e-09
	4.22267	7.09215e-10			4.22267	-1.47893e-07			4.22267	-3.07609e-07			4.22267	-4.39844e-07				4.22267	-5.21985e-08			4.22267	-7.00363e-09			4.22267	-1.60893e-08				4.43757	9.16097e-09			4.43758	3.81817e-09			4.22267	-2.15988e-09				4.43757	-8.25879e-09			4.22267	-6.90995e-09
	4.23057	3.77191e-10			4.23056	-1.47359e-07			4.23056	-3.07657e-07			4.23056	-4.40897e-07				4.23057	-5.23577e-08			4.23056	-7.41054e-09			4.23056	-1.57789e-08				4.44547	5.3789e-09			4.44547	3.75201e-09			4.23056	-1.33454e-09				4.44547	-8.44417e-09			4.23056	-5.89788e-09
	4.23846	-7.42466e-10			4.23845	-1.47398e-07			4.23846	-3.0861e-07			4.23846	-4.39369e-07				4.23846	-5.28801e-08			4.23846	-8.44598e-09			4.23846	-1.54684e-08				4.45337	8.39617e-09			4.45337	4.65101e-09			4.23846	-1.0733e-09				4.45337	-8.62954e-09			4.23846	-5.61985e-09
	4.24635	-1.04953e-09			4.24635	-1.47437e-07			4.24635	-3.08247e-07			4.24635	-4.39785e-07				4.24636	-5.20419e-08			4.24635	-9.69193e-09			4.24635	-1.57614e-08				4.46126	7.46846e-09			4.46127	5.0737e-09			4.24635	-8.12062e-10				4.46127	-9.38929e-09			4.24635	-5.72297e-09
	4.25425	1.17895e-09			4.25424	-1.45392e-07			4.25425	-3.06261e-07			4.25424	-4.40201e-07				4.25425	-5.21879e-08			4.25425	-9.64362e-09			4.25425	-1.60544e-08				4.46916	6.54073e-09			4.46916	4.27865e-09			4.25425	-1.52233e-10				4.46916	-8.72314e-09			4.25425	-5.82609e-09
	4.26214	1.90484e-09			4.26214	-1.40978e-07			4.26214	-3.05291e-07			4.26214	-4.41064e-07				4.26214	-5.23339e-08			4.26214	-8.60686e-09			4.26214	-1.73796e-08				4.47705	4.57562e-09			4.47706	3.4836e-09			4.26214	-5.14741e-11				4.47705	-8.8294e-09			4.26214	-4.93111e-09
	4.27004	1.87554e-09			4.27003	-1.40575e-07			4.27004	-3.05071e-07			4.27003	-4.41453e-07				4.27004	-5.32493e-08			4.27004	-8.31423e-09			4.27004	-2.06348e-08				4.48495	1.21728e-09			4.48495	5.05667e-09			4.27004	-9.81995e-10				4.48495	-8.93566e-09			4.27004	-4.74545e-09
	4.27793	1.50321e-09			4.27792	-1.40173e-07			4.27793	-3.05157e-07			4.27793	-4.41105e-07				4.27793	-5.46066e-08			4.27793	-8.44719e-09			4.27793	-2.23603e-08				4.49284	5.11783e-09			4.49284	5.377e-09			4.27793	-1.91252e-09				4.49284	-9.66139e-09			4.27793	-5.36993e-09
	4.28582	1.13087e-09			4.28582	-1.3966e-07			4.28583	-3.05243e-07			4.28582	-4.41286e-07				4.28583	-5.42e-08			4.28583	-8.58015e-09			4.28583	-2.12209e-08				4.50073	6.5259e-09			4.50074	5.42002e-09			4.28583	-1.66564e-09				4.50073	-1.13805e-08			4.28583	-5.99441e-09
	4.29372	1.03023e-09			4.29372	-1.37489e-07			4.29372	-3.0565e-07			4.29372	-4.41467e-07				4.29372	-5.41405e-08			4.29372	-8.89418e-09			4.29372	-2.12528e-08				4.50863	7.06063e-09			4.50863	5.07408e-09			4.29372	-1.79989e-10				4.50863	-9.82518e-09			4.29372	-7.26154e-09
	4.30162	-1.7623e-09			4.30161	-1.34784e-07			4.30161	-3.06056e-07			4.30162	-4.40274e-07				4.30162	-5.48982e-08			4.30161	-9.20821e-09			4.30161	-2.12848e-08				4.51652	7.59538e-09			4.51653	4.72813e-09			4.30161	-7.26485e-10				4.51652	-1.00533e-08			4.30162	-7.08526e-09
	4.30951	-4.2358e-09			4.30951	-1.35009e-07			4.30951	-3.07039e-07			4.30951	-4.39848e-07				4.30952	-5.56559e-08			4.30951	-1.28295e-08			4.30951	-2.21198e-08				4.52442	7.65211e-09			4.52442	5.37486e-09			4.30951	-1.27298e-09				4.52442	-1.02813e-08			4.30951	-7.51244e-09
	4.31741	-4.56728e-09			4.3174	-1.35234e-07			4.3174	-3.07808e-07			4.3174	-4.39935e-07				4.31741	-5.37461e-08			4.3174	-1.54702e-08			4.3174	-2.19321e-08				4.53232	7.12441e-09			4.53232	5.66678e-09			4.3174	-2.40035e-09				4.53232	-1.08977e-08			4.31741	-7.93962e-09
	4.3253	-2.90228e-09			4.3253	-1.34399e-07			4.3253	-3.06656e-07			4.3253	-4.40022e-07				4.3253	-5.35911e-08			4.3253	-1.42595e-08			4.3253	-2.22681e-08				4.54021	6.59671e-09			4.54022	4.80565e-09			4.3253	-1.51603e-09				4.54021	-1.08457e-08			4.3253	-7.53289e-09
	4.3332	-2.9731e-09			4.33319	-1.31179e-07			4.33319	-3.05378e-07			4.33319	-4.41959e-07				4.3332	-5.37491e-08			4.33319	-1.19148e-08			4.33319	-2.2604e-08				4.54811	6.9133e-09			4.54811	3.94452e-09			4.33319	-1.60996e-09				4.54811	-1.09622e-08			4.3332	-7.12128e-09
	4.34109	-3.47368e-09			4.34108	-1.30681e-07			4.34109	-3.04956e-07			4.34109	-4.41181e-07				4.34109	-5.39071e-08			4.34109	-1.21192e-08			4.34109	-2.5734e-08				4.556	8.42053e-09			4.556	6.36514e-09			4.34109	-1.70389e-09				4.556	-1.10787e-08			4.34109	-6.98749e-09
	4.34898	-3.97426e-09			4.34898	-1.30183e-07			4.34898	-3.04534e-07			4.34898	-4.39435e-07				4.34899	-5.41641e-08			4.34898	-1.23236e-08			4.34898	-2.66316e-08				4.56389	8.44968e-09			4.5639	6.04619e-09			4.34898	-2.42058e-09				4.5639	-1.18888e-08			4.34898	-7.31675e-09
	4.35688	-3.98748e-09			4.35687	-1.29714e-07			4.35688	-3.05062e-07			4.35687	-4.39175e-07				4.35688	-5.3682e-08			4.35688	-1.2884e-08			4.35688	-2.46122e-08				4.57179	8.13034e-09			4.57179	5.72724e-09			4.35688	-3.93223e-09				4.57179	-1.2991e-08			4.35688	-7.64601e-09
	4.36477	-4.20676e-09			4.36477	-1.26019e-07			4.36477	-3.05591e-07			4.36477	-4.39171e-07				4.36477	-5.37197e-08			4.36477	-1.28813e-08			4.36477	-2.44044e-08				4.57968	7.81103e-09			4.57969	4.55426e-09			4.36477	-2.21566e-09				4.57968	-1.3381e-08			4.36477	-7.54377e-09
	4.37267	-4.42604e-09			4.37267	-1.26226e-07			4.37267	-3.07171e-07			4.37267	-4.39167e-07				4.37267	-5.37574e-08			4.37267	-1.28785e-08			4.37267	-2.45715e-08				4.58758	7.48724e-09			4.58758	2.46296e-09			4.37267	-1.50986e-09				4.58758	-1.37709e-08			4.37267	-6.66355e-09
	4.38057	-6.23406e-09			4.38056	-1.26456e-07			4.38056	-3.0973e-07			4.38056	-4.3831e-07				4.38057	-5.50375e-08			4.38056	-1.47535e-08			4.38056	-2.47386e-08				4.59547	7.47858e-09			4.59547	4.46059e-09			4.38056	-1.41818e-09				4.59547	-1.46705e-08			4.38056	-6.4026e-09
	4.38846	-6.62913e-09			4.38846	-1.26687e-07			4.38846	-3.10285e-07			4.38846	-4.38716e-07				4.38846	-5.33244e-08			4.38846	-1.61569e-08			4.38846	-2.50217e-08				4.60337	7.26124e-09			4.60337	4.85482e-09			4.38846	-1.32649e-09				4.60337	-1.65053e-08			4.38846	-6.87362e-09
	4.39636	-4.06586e-09			4.39635	-1.25872e-07			4.39635	-3.0798e-07			4.39635	-4.39121e-07				4.39636	-5.3599e-08			4.39635	-1.58755e-08			4.39635	-2.53047e-08				4.61127	7.04387e-09			4.61127	4.99929e-09			4.39635	-6.55594e-10				4.61127	-1.47571e-08			4.39635	-7.34465e-09
	4.40425	-3.61806e-09			4.40424	-1.24673e-07			4.40425	-3.07705e-07			4.40425	-4.41151e-07				4.40425	-5.38735e-08			4.40425	-1.48997e-08			4.40425	-2.85536e-08				4.61916	7.49516e-09			4.61916	5.14376e-09			4.40425	-8.02916e-10				4.61916	-1.48532e-08			4.40425	-6.66759e-09
	4.41214	-3.47153e-09			4.41214	-1.24352e-07			4.41214	-3.07671e-07			4.41214	-4.39685e-07				4.41215	-5.47414e-08			4.41214	-1.46042e-08			4.41214	-3.16354e-08				4.62705	9.1225e-09			4.62706	5.41882e-09			4.41214	-9.50237e-10				4.62706	-1.49493e-08			4.41214	-6.63148e-09
	4.42004	-3.32508e-09			4.42003	-1.24031e-07			4.42004	-3.07636e-07			4.42003	-4.39043e-07				4.42004	-5.55808e-08			4.42004	-1.47615e-08			4.42004	-3.18368e-08				4.63495	9.64594e-09			4.63495	5.4268e-09			4.42004	-2.18156e-09				4.63495	-1.57748e-08			4.42004	-7.98706e-09
	4.42793	-3.87116e-09			4.42792	-1.23196e-07			4.42793	-3.07317e-07			4.42793	-4.38915e-07				4.42793	-5.4206e-08			4.42793	-1.49189e-08			4.42793	-2.87665e-08				4.64284	9.4065e-09			4.64285	5.01728e-09			4.42793	-1.99232e-09				4.64284	-1.58118e-08			4.42793	-9.34264e-09
	4.43582	-4.41725e-09			4.43582	-1.23601e-07			4.43583	-3.07847e-07			4.43582	-4.38787e-07				4.43583	-5.45064e-08			4.43583	-1.47379e-08			4.43583	-2.83126e-08				4.65074	9.16704e-09			4.65074	4.60776e-09			4.43583	-5.10736e-10				4.65074	-1.4838e-08			4.43583	-8.43157e-09
	4.44372	-5.76033e-09			4.44372	-1.24007e-07			4.44372	-3.08377e-07			4.44372	-4.37686e-07				4.44372	-5.48068e-08			4.44372	-1.49026e-08			4.44372	-2.81872e-08				4.65863	8.70873e-09			4.65863	3.83114e-09			4.44372	1.82208e-10				4.65863	-1.45529e-08			4.44372	-8.22259e-09
	4.45162	-7.10799e-09			4.45162	-1.25303e-07			4.45162	-3.09979e-07			4.45162	-4.37591e-07				4.45162	-5.56225e-08			4.45162	-1.50674e-08			4.45162	-2.80619e-08				4.66652	7.41938e-09			4.66653	4.55737e-09			4.45162	1.7874e-10				4.66652	-1.55431e-08			4.45162	-8.50027e-09
	4.45952	-7.12844e-09			4.45951	-1.24629e-07			4.45951	-3.09553e-07			4.45951	-4.37899e-07				4.45952	-5.30235e-08			4.45951	-1.5557e-08			4.45951	-2.76723e-08				4.67442	6.13e-09			4.67442	4.68753e-09			4.45951	1.75271e-10				4.67442	-1.65333e-08			4.45951	-8.77795e-09
	4.46741	-3.65215e-09			4.4674	-1.21666e-07			4.46741	-3.0531e-07			4.46741	-4.38206e-07				4.46741	-5.30911e-08			4.46741	-1.51431e-08			4.46741	-2.82012e-08				4.68232	2.77158e-09			4.68232	4.36156e-09			4.46741	7.34346e-10				4.68232	-1.59504e-08			4.46741	-1.05476e-08
	4.4753	-3.95953e-09			4.4753	-1.17585e-07			4.4753	-3.05514e-07			4.4753	-4.39214e-07				4.47531	-5.31588e-08			4.4753	-1.42168e-08			4.4753	-2.873e-08				4.69021	2.965e-09			4.69022	4.03559e-09			4.4753	7.44147e-10				4.69022	-1.64519e-08			4.4753	-9.85848e-09
	4.4832	-4.26699e-09			4.48319	-1.16943e-07			4.4832	-3.05719e-07			4.48319	-4.38303e-07				4.4832	-5.38672e-08			4.4832	-1.37971e-08			4.4832	-3.04225e-08				4.69811	4.88054e-09			4.69811	4.92313e-09			4.4832	-1.05946e-10				4.69811	-1.69535e-08			4.4832	-9.73818e-09
	4.49109	-5.178e-09			4.49108	-1.16301e-07			4.49109	-3.06195e-07			4.49109	-4.38655e-07				4.49109	-5.35459e-08			4.49109	-1.38004e-08			4.49109	-2.91967e-08				4.706	5.63303e-09			4.70601	5.08548e-09			4.49109	-9.5604e-10				4.706	-1.81152e-08			4.49109	-1.05137e-08
	4.49898	-4.99428e-09			4.49898	-1.15171e-07			4.49898	-3.06158e-07			4.49898	-4.39007e-07				4.49899	-5.27261e-08			4.49898	-1.38037e-08			4.49898	-2.57629e-08				4.7139	5.68481e-09			4.7139	4.51027e-09			4.49898	-5.12198e-10				4.7139	-1.7729e-08			4.49899	-1.12892e-08
	4.50688	-5.12865e-09			4.50687	-1.14165e-07			4.50688	-3.06625e-07			4.50687	-4.40094e-07				4.50688	-5.25205e-08			4.50688	-1.41438e-08			4.50688	-2.55779e-08				4.72179	5.73662e-09			4.72179	3.93507e-09			4.50688	1.64328e-10				4.72179	-1.63791e-08			4.50688	-1.16112e-08
	4.51477	-5.26294e-09			4.51477	-1.1395e-07			4.51477	-3.07091e-07			4.51477	-4.39171e-07				4.51477	-5.33999e-08			4.51477	-1.4484e-08			4.51477	-2.53928e-08				4.72968	6.29741e-09			4.72969	4.18217e-09			4.51477	-8.83001e-11				4.72968	-1.63248e-08			4.51478	-1.07843e-08
	4.52267	-7.28324e-09			4.52267	-1.13735e-07			4.52267	-3.09229e-07			4.52267	-4.39631e-07				4.52267	-5.42792e-08			4.52267	-1.58498e-08			4.52267	-2.53636e-08				4.73758	6.37804e-09			4.73758	4.43052e-09			4.52267	-3.40928e-10				4.73758	-1.64437e-08			4.52267	-1.10243e-08
	4.53057	-7.26429e-09			4.53056	-1.13675e-07			4.53056	-3.07619e-07			4.53057	-4.40092e-07				4.53057	-5.22403e-08			4.53056	-1.68873e-08			4.53056	-2.45623e-08				4.74547	6.28736e-09			4.74547	4.28568e-09			4.53056	-1.97705e-09				4.74547	-1.65626e-08			4.53057	-1.12643e-08
	4.53846	-4.97516e-09			4.53846	-1.1192e-07			4.53846	-3.0243e-07			4.53846	-4.41323e-07				4.53847	-5.25522e-08			4.53846	-1.43306e-08			4.53846	-2.47346e-08				4.75337	6.19667e-09			4.75337	4.14084e-09			4.53846	-2.04224e-09				4.75337	-1.60941e-08			4.53846	-1.15864e-08
	4.54636	-3.92303e-09			4.54635	-1.09215e-07			4.54635	-3.02806e-07			4.54635	-4.42875e-07				4.54636	-5.2864e-08			4.54635	-1.33236e-08			4.54635	-2.49069e-08				4.76127	6.12353e-09			4.76127	5.00402e-09			4.54635	-2.10742e-09				4.76127	-1.62347e-08			4.54635	-1.18857e-08
	4.55425	-4.14381e-09			4.55424	-1.08853e-07			4.55425	-3.03182e-07			4.55425	-4.41477e-07				4.55425	-5.37499e-08			4.55425	-1.34309e-08			4.55425	-2.68053e-08				4.76916	5.63614e-09			4.76917	5.27628e-09			4.55425	-3.23875e-09				4.76916	-1.63753e-08			4.55425	-1.21849e-08
	4.56214	-4.36459e-09			4.56214	-1.08492e-07			4.56214	-3.0398e-07			4.56214	-4.4139e-07				4.56215	-5.44711e-08			4.56214	-1.35382e-08			4.56214	-2.74168e-08				4.77706	4.21203e-09			4.77706	5.26719e-09			4.56214	-4.58645e-09				4.77706	-1.87504e-08			4.56214	-1.44852e-08
	4.57004	-3.98107e-09			4.57003	-1.06566e-07			4.57004	-3.03625e-07			4.57003	-4.41684e-07				4.57004	-5.41737e-08			4.57004	-1.38538e-08			4.57004	-2.5078e-08				4.78495	1.84708e-09			4.78495	5.25811e-09			4.57004	-2.37216e-09				4.78495	-1.8955e-08			4.57004	-1.55242e-08
	4.57793	-4.29542e-09			4.57793	-1.0563e-07			4.57793	-3.03583e-07			4.57793	-4.41977e-07				4.57793	-5.43283e-08			4.57793	-1.47993e-08			4.57793	-2.50963e-08				4.79284	2.98124e-10			4.79285	5.12975e-09			4.57793	-8.19143e-11				4.79284	-1.80206e-08			4.57793	-1.47248e-08
	4.58583	-4.60986e-09			4.58582	-1.05622e-07			4.58583	-3.03971e-07			4.58582	-4.41109e-07				4.58583	-5.44829e-08			4.58583	-1.57447e-08			4.58583	-2.51146e-08				4.80074	2.00225e-10			4.80074	4.80175e-09			4.58583	8.80017e-10				4.80074	-1.79679e-08			4.58583	-1.44798e-08
	4.59372	-6.53104e-09			4.59372	-1.05613e-07			4.59372	-3.04358e-07			4.59372	-4.41793e-07				4.59372	-5.58756e-08			4.59372	-1.81712e-08			4.59372	-2.60606e-08				4.80863	1.0235e-10			4.80863	4.19729e-09			4.59372	1.84195e-09				4.80863	-1.81831e-08			4.59372	-1.45678e-08
	4.60162	-5.95398e-09			4.60162	-1.05409e-07			4.60162	-3.0521e-07			4.60162	-4.42476e-07				4.60162	-5.51896e-08			4.60162	-1.75602e-08			4.60162	-2.66887e-08				4.81652	-1.18031e-09			4.81653	3.59283e-09			4.60162	1.91345e-09				4.81653	-1.83982e-08			4.60162	-1.46559e-08
	4.60952	-3.56467e-09			4.60951	-1.02723e-07			4.60951	-3.03831e-07			4.60951	-4.43915e-07				4.60952	-5.50567e-08			4.60951	-1.56634e-08			4.60951	-2.73168e-08				4.82442	-2.99616e-09			4.82442	1.74825e-09			4.60951	1.80149e-09				4.82442	-1.75601e-08			4.60951	-1.35643e-08
	4.61741	-3.59885e-09			4.6174	-1.0159e-07			4.61741	-3.03035e-07			4.61741	-4.44726e-07				4.61741	-5.59497e-08			4.61741	-1.54957e-08			4.61741	-2.87299e-08				4.83232	-2.69695e-09			4.83232	1.73526e-09			4.61741	1.68954e-09				4.83232	-1.74364e-08			4.61741	-1.27142e-08
	4.6253	-3.76414e-09			4.6253	-1.01159e-07			4.6253	-3.02239e-07			4.6253	-4.41564e-07				4.62531	-5.68427e-08			4.6253	-1.5328e-08			4.6253	-3.02574e-08				4.84022	-1.26524e-09			4.84022	1.68155e-09			4.6253	-6.04587e-10				4.84022	-1.81983e-08			4.6253	-1.26733e-08
	4.6332	-3.92951e-09			4.63319	-1.00729e-07			4.6332	-3.02037e-07			4.63319	-4.4144e-07				4.6332	-5.65776e-08			4.6332	-1.50643e-08			4.6332	-3.019e-08				4.84811	-1.48987e-09			4.84811	1.62784e-09			4.6332	-1.66802e-09				4.84811	-1.89602e-08			4.6332	-1.34867e-08
	4.64109	-4.83961e-09			4.64109	-9.94769e-08			4.64109	-3.02208e-07			4.64109	-4.41808e-07				4.64109	-5.53117e-08			4.64109	-1.51942e-08			4.64109	-2.86179e-08				4.856	-1.7145e-09			4.85601	9.77884e-10			4.64109	-2.22302e-09				4.856	-1.91867e-08			4.64109	-1.43001e-08
	4.64899	-5.7498e-09			4.64898	-9.66962e-08			4.64899	-3.02378e-07			4.64898	-4.42176e-07				4.64899	-5.51324e-08			4.64899	-1.5324e-08			4.64899	-2.7819e-08				4.8639	-2.24311e-09			4.8639	-1.66864e-09			4.64899	1.64111e-09				4.8639	-1.85954e-08			4.64899	-1.2841e-08
	4.65688	-7.62918e-09			4.65687	-9.72532e-08			4.65688	-3.03257e-07			4.65688	-4.40806e-07				4.65688	-5.55623e-08			4.65688	-1.61838e-08			4.65688	-2.7423e-08				4.87179	-2.55269e-09			4.87179	-1.43071e-09			4.65688	1.6529e-09				4.87179	-1.87919e-08			4.65688	-1.29101e-08
	4.66477	-8.68085e-09			4.66477	-9.78104e-08			4.66478	-3.02359e-07			4.66477	-4.40989e-07				4.66478	-5.59921e-08			4.66478	-1.75591e-08			4.66478	-2.7027e-08				4.87968	-2.86227e-09			4.87969	-8.5606e-10			4.66478	1.66468e-09				4.87969	-1.89883e-08			4.66478	-1.29792e-08
	4.67267	-8.30218e-09			4.67267	-9.89144e-08			4.67267	-3.0005e-07			4.67267	-4.41172e-07				4.67267	-5.47835e-08			4.67267	-1.81852e-08			4.67267	-2.72834e-08				4.88758	-4.04278e-09			4.88758	-7.1372e-10			4.67267	2.07062e-09				4.88758	-2.01635e-08			4.67267	-1.37121e-08
	4.68057	-6.91007e-09			4.68057	-9.63375e-08			4.68057	-2.96443e-07			4.68057	-4.41954e-07				4.68057	-5.4596e-08			4.68057	-1.75635e-08			4.68057	-2.75399e-08				4.89547	-4.58801e-09			4.89548	-9.8638e-10			4.68057	2.20526e-09				4.89547	-1.96546e-08			4.68057	-1.27064e-08
	4.68846	-6.38061e-09			4.68846	-9.48169e-08			4.68846	-2.95751e-07			4.68846	-4.43337e-07				4.68847	-5.56259e-08			4.68846	-1.73176e-08			4.68846	-2.84681e-08				4.90337	-3.94905e-09			4.90337	-1.25904e-09			4.68846	2.02085e-09				4.90337	-1.94501e-08			4.68846	-1.26984e-08
	4.69636	-5.85124e-09			4.69635	-9.47546e-08			4.69635	-2.95428e-07			4.69635	-4.40845e-07				4.69636	-5.66558e-08			4.69635	-1.75954e-08			4.69635	-2.97698e-08				4.91127	-5.69149e-10			4.91127	2.08665e-10			4.69635	1.83644e-09				4.91127	-2.02299e-08			4.69636	-1.26905e-08
	4.70425	-5.91922e-09			4.70425	-9.46925e-08			4.70425	-2.95106e-07			4.70425	-4.39242e-07				4.70425	-5.637e-08			4.70425	-1.78731e-08			4.70425	-2.93985e-08				4.91916	1.11167e-09			4.91917	2.53072e-10			4.70425	1.46956e-09				4.91916	-2.10096e-08			4.70425	-1.36433e-08
	4.71215	-6.25766e-09			4.71214	-9.32374e-08			4.71214	-2.95447e-07			4.71214	-4.39075e-07				4.71215	-5.53481e-08			4.71214	-1.8459e-08			4.71214	-2.6666e-08				4.92706	2.79247e-09			4.92706	2.02386e-10			4.71214	3.26168e-09				4.92706	-2.08677e-08			4.71215	-1.57262e-08
	4.72004	-6.59602e-09			4.72003	-9.19512e-08			4.72004	-2.95788e-07			4.72004	-4.38909e-07				4.72004	-5.5133e-08			4.72004	-1.9045e-08			4.72004	-2.63479e-08				4.93495	4.45335e-09			4.93495	1.51701e-10			4.72004	3.83755e-09				4.93495	-2.02239e-08			4.72004	-1.47772e-08
	4.72793	-1.02357e-08			4.72793	-9.16069e-08			4.72793	-2.96805e-07			4.72793	-4.37946e-07				4.72794	-5.52724e-08			4.72793	-2.038e-08			4.72793	-2.60297e-08				4.94284	7.894e-09			4.94285	2.12426e-10			4.72793	4.06662e-09				4.94285	-2.04262e-08			4.72794	-1.46051e-08
	4.73583	-1.15388e-08			4.73582	-9.12623e-08			4.73583	-2.96434e-07			4.73582	-4.38233e-07				4.73583	-5.54119e-08			4.73583	-2.33344e-08			4.73583	-2.59446e-08				4.95074	7.58129e-09			4.95074	7.94182e-11			4.73583	4.29568e-09				4.95074	-2.06285e-08			4.73583	-1.62889e-08
	4.74372	-9.7316e-09			4.74372	-9.10621e-08			4.74372	-2.94683e-07			4.74372	-4.3852e-07				4.74372	-5.41361e-08			4.74372	-2.34205e-08			4.74372	-2.6006e-08				4.95863	7.2686e-09			4.95864	-5.35904e-11			4.74372	5.31857e-09				4.95863	-2.08118e-08			4.74372	-1.79728e-08
	4.75162	-7.9684e-09			4.75162	-8.96707e-08			4.75162	-2.94198e-07			4.75162	-4.39468e-07				4.75162	-5.40634e-08			4.75162	-2.23559e-08			4.75162	-2.60673e-08				4.96653	6.40806e-09			4.96653	-2.34573e-09			4.75162	5.61034e-09				4.96653	-2.09951e-08			4.75162	-1.60919e-08
	4.75952	-7.49179e-09			4.75951	-8.89082e-08			4.75951	-2.93977e-07			4.75951	-4.39507e-07				4.75952	-5.51438e-08			4.75951	-2.213e-08			4.75951	-2.68222e-08				4.97442	3.95495e-09			4.97442	-2.9609e-09			4.75951	4.4236e-09				4.97442	-2.15601e-08			4.75951	-1.60288e-08
	4.76741	-7.52248e-09			4.76741	-8.89164e-08			4.76741	-2.93926e-07			4.76741	-4.39242e-07				4.76741	-5.62242e-08			4.76741	-2.23789e-08			4.76741	-2.79929e-08				4.98232	4.15632e-09			4.98232	-2.33366e-09			4.76741	3.23686e-09				4.98232	-2.50212e-08			4.76741	-1.63212e-08
	4.77531	-8.07706e-09			4.7753	-8.89245e-08			4.7753	-2.93874e-07			4.7753	-4.3976e-07				4.77531	-5.56955e-08			4.7753	-2.26279e-08			4.7753	-2.68115e-08				4.99022	3.96145e-09			4.99022	-2.44432e-09			4.7753	2.62191e-09				4.99022	-2.61122e-08			4.7753	-1.66135e-08
	4.7832	-8.63157e-09			4.78319	-8.74619e-08			4.7832	-2.94237e-07			4.7832	-4.40278e-07				4.7832	-5.55117e-08			4.7832	-2.26957e-08			4.7832	-2.37037e-08				4.99811	3.76659e-09			4.99811	-2.55497e-09			4.7832	4.9533e-09				4.99811	-2.42028e-08			4.7832	-1.73981e-08
	4.79109	-9.7099e-09			4.79109	-8.69487e-08			4.79109	-2.946e-07			4.79109	-4.41946e-07				4.7911	-5.67748e-08			4.79109	-2.28057e-08			4.79109	-2.37867e-08				5.006	3.99638e-09			5.00601	-3.62476e-09			4.79109	5.36451e-09				5.00601	-2.29524e-08			4.79109	-1.75481e-08
	4.79899	-1.20044e-08			4.79898	-8.64351e-08			4.79899	-2.95376e-07			4.79898	-4.41709e-07				4.79899	-5.80379e-08			4.79899	-2.54799e-08			4.79899	-2.38696e-08				5.0139	3.42785e-09			5.0139	-2.23309e-09			4.79899	5.54352e-09				5.0139	-2.27188e-08			4.79899	-1.76981e-08
	4.80688	-1.2976e-08			4.80688	-8.61957e-08			4.80688	-2.95998e-07			4.80688	-4.42374e-07				4.80688	-5.75099e-08			4.80688	-2.78834e-08			4.80688	-2.41514e-08				5.02179	2.85934e-09			5.0218	-2.34814e-09			4.80688	5.72253e-09				5.02179	-2.26779e-08			4.80688	-1.85831e-08
	4.81477	-1.25886e-08			4.81477	-8.55792e-08			4.81478	-2.94974e-07			4.81477	-4.43038e-07				4.81478	-5.72236e-08			4.81478	-2.80581e-08			4.81478	-2.45385e-08				5.02969	1.23141e-09			5.02969	-2.46319e-09			4.81478	7.52633e-09				5.02969	-2.26371e-08			4.81478	-1.99287e-08
	4.82267	-1.21012e-08			4.82267	-8.35771e-08			4.82267	-2.93871e-07			4.82267	-4.45841e-07				4.82267	-5.73071e-08			4.82267	-2.66958e-08			4.82267	-2.49255e-08				5.03758	-6.74257e-10			5.03758	-2.90466e-09			4.82267	7.23717e-09				5.03758	-2.20618e-08			4.82267	-1.98503e-08
	4.83057	-1.20394e-08			4.83057	-8.34004e-08			4.83057	-2.92767e-07			4.83057	-4.45729e-07				4.83057	-5.73905e-08			4.83057	-2.63423e-08			4.83057	-2.62631e-08				5.04547	-2.764e-09			5.04548	-2.10235e-09			4.83057	6.94802e-09				5.04547	-2.20414e-08			4.83057	-2.00414e-08
	4.83847	-1.19777e-08			4.83846	-8.32235e-08			4.83846	-2.92186e-07			4.83846	-4.42476e-07				4.83847	-5.92342e-08			4.83846	-2.65499e-08			4.83846	-2.68146e-08				5.05337	-3.04007e-09			5.05337	-1.74127e-09			4.83846	6.17725e-09				5.05337	-2.27321e-08			4.83846	-2.02325e-08
	4.84636	-1.26602e-08			4.84635	-8.28097e-08			4.84636	-2.91244e-07			4.84636	-4.42599e-07				4.84636	-5.90155e-08			4.84636	-2.67574e-08			4.84636	-2.54208e-08				5.06127	-3.39927e-09			5.06127	-1.9969e-09			4.84636	6.11686e-09				5.06127	-2.34227e-08			4.84636	-2.13245e-08
	4.85425	-1.33426e-08			4.85425	-7.9951e-08			4.85425	-2.90968e-07			4.85425	-4.42722e-07				4.85426	-5.93375e-08			4.85425	-2.68239e-08			4.85425	-2.44131e-08				5.06916	-3.75846e-09			5.06917	-2.25254e-09			4.85425	9.42685e-09				5.06917	-2.30036e-08			4.85425	-2.20877e-08
	4.86215	-1.46312e-08			4.86214	-8.00499e-08			4.86215	-2.91581e-07			4.86214	-4.43164e-07				4.86215	-5.96595e-08			4.86215	-2.68904e-08			4.86215	-2.40731e-08				5.07706	-4.90463e-09			5.07706	-3.58122e-09			4.86215	9.41104e-09				5.07706	-2.30647e-08			4.86215	-2.13688e-08
	4.87004	-1.66825e-08			4.87004	-8.03307e-08			4.87004	-2.92194e-07			4.87004	-4.42012e-07				4.87004	-6.05961e-08			4.87004	-2.96209e-08			4.87004	-2.3733e-08				5.08495	-4.9443e-09			5.08496	-3.48013e-09			4.87004	9.24787e-09				5.08495	-2.31258e-08			4.87004	-2.10998e-08
	4.87794	-1.70513e-08			4.87793	-8.06112e-08			4.87793	-2.92553e-07			4.87793	-4.41498e-07				4.87794	-6.05228e-08			4.87793	-3.05201e-08			4.87793	-2.38835e-08				5.09285	-6.67049e-09			5.09285	-3.96683e-09			4.87793	9.0847e-09				5.09285	-2.53883e-08			4.87794	-2.18489e-08
	4.88583	-1.58247e-08			4.88582	-8.20143e-08			4.88583	-2.90881e-07			4.88582	-4.42164e-07				4.88583	-5.72708e-08			4.88583	-3.02401e-08			4.88583	-2.4034e-08				5.10074	-8.10535e-09			5.10074	-4.45352e-09			4.88583	1.05408e-08				5.10074	-2.43703e-08			4.88583	-2.2598e-08
	4.89372	-1.52974e-08			4.89372	-8.12617e-08			4.89372	-2.89557e-07			4.89372	-4.4283e-07				4.89372	-5.74048e-08			4.89372	-2.91827e-08			4.89372	-2.4381e-08				5.10863	-9.65896e-09			5.10864	-7.12443e-09			4.89372	1.0049e-08				5.10863	-2.45837e-08			4.89373	-2.21363e-08
	4.90162	-1.47702e-08			4.90162	-8.10232e-08			4.90162	-2.89462e-07			4.90162	-4.42667e-07				4.90162	-5.75388e-08			4.90162	-2.88968e-08			4.90162	-2.68064e-08				5.11653	-1.00329e-08			5.11653	-6.32036e-09			4.90162	9.55708e-09				5.11653	-2.47971e-08			4.90162	-2.19898e-08
	4.90952	-1.47111e-08			4.90951	-8.07848e-08			4.90951	-2.89366e-07			4.90952	-4.41544e-07				4.90952	-5.81156e-08			4.90951	-2.88252e-08			4.90951	-2.67837e-08				5.12442	-8.94724e-09			5.12442	-5.9649e-09			4.90951	8.54162e-09				5.12442	-2.56843e-08			4.90952	-2.31853e-08
	4.91741	-1.49009e-08			4.91741	-7.88325e-08			4.91741	-2.8805e-07			4.91741	-4.41651e-07				4.91742	-5.73342e-08			4.91741	-2.88017e-08			4.91741	-2.42571e-08				5.13232	-8.78627e-09			5.13232	-7.83264e-09			4.91741	8.36376e-09				5.13232	-2.55269e-08			4.91741	-2.43807e-08
	4.92531	-1.50907e-08			4.9253	-7.44836e-08			4.9253	-2.88439e-07			4.9253	-4.41758e-07				4.92531	-5.67314e-08			4.9253	-2.87783e-08			4.9253	-2.34018e-08				5.14022	-9.34994e-09			5.14022	-9.70039e-09			4.9253	1.21877e-08				5.14022	-2.47153e-08			4.92531	-2.41979e-08
	4.9332	-1.85209e-08			4.9332	-7.49112e-08			4.9332	-2.88828e-07			4.9332	-4.41731e-07				4.9332	-5.65939e-08			4.9332	-2.88029e-08			4.9332	-2.31287e-08				5.14811	-9.91359e-09			5.14812	-1.12596e-08			4.9332	1.2121e-08				5.14811	-2.45116e-08			4.9332	-2.43194e-08
	4.9411	-2.1797e-08			4.94109	-7.53386e-08			4.94109	-2.89656e-07			4.94109	-4.40731e-07				4.9411	-5.64563e-08			4.94109	-3.24919e-08			4.94109	-2.30054e-08				5.15601	-1.01425e-08			5.15601	-9.80477e-09			4.94109	1.20544e-08				5.15601	-2.48493e-08			4.94109	-2.44409e-08
	4.94899	-2.24522e-08			4.94898	-7.5976e-08			4.94899	-2.90815e-07			4.94898	-4.40491e-07				4.94899	-5.54796e-08			4.94899	-3.46475e-08			4.94899	-2.37739e-08				5.1639	-1.03714e-08			5.1639	-9.1138e-09			4.94899	1.17265e-08				5.1639	-2.51869e-08			4.94899	-2.56669e-08
	4.95688	-2.03921e-08			4.95688	-7.40836e-08			4.95688	-2.89421e-07			4.95688	-4.41532e-07				4.95688	-5.57917e-08			4.95688	-3.39421e-08			4.95688	-2.45423e-08				5.17179	-1.12726e-08			5.1718	-9.3598e-09			4.95688	1.28714e-08				5.17179	-2.36145e-08			4.95688	-2.71924e-08
	4.96478	-2.07464e-08			4.96477	-6.98221e-08			4.96478	-2.86761e-07			4.96477	-4.42573e-07				4.96478	-5.61039e-08			4.96478	-3.30422e-08			4.96478	-2.62024e-08				5.17969	-1.28247e-08			5.17969	-9.60581e-09			4.96478	1.26838e-08				5.17969	-2.27089e-08			4.96478	-2.64355e-08
	4.97267	-2.11006e-08			4.97267	-6.99159e-08			4.97267	-2.85477e-07			4.97267	-4.42217e-07				4.97267	-5.74332e-08			4.97267	-3.26415e-08			4.97267	-3.04418e-08				5.18758	-1.22401e-08			5.18758	-8.0374e-09			4.97267	1.24962e-08				5.18758	-2.27237e-08			4.97267	-2.63398e-08
	4.98057	-2.19821e-08			4.98057	-7.00099e-08			4.98057	-2.84964e-07			4.98057	-4.41127e-07				4.98057	-5.78216e-08			4.98057	-3.25359e-08			4.98057	-3.04359e-08				5.19547	-1.20497e-08			5.19548	-8.16809e-09			4.98057	1.16059e-08				5.19548	-2.27385e-08			4.98057	-2.70445e-08
	4.98847	-2.26568e-08			4.98846	-7.00093e-08			4.98846	-2.8516e-07			4.98846	-4.40759e-07				4.98847	-5.64931e-08			4.98846	-3.28863e-08			4.98846	-2.83054e-08				5.20337	-1.22793e-08			5.20337	-8.29878e-09			4.98846	1.10697e-08				5.20337	-2.31795e-08			4.98846	-2.77491e-08
	4.99636	-2.28003e-08			4.99636	-6.73467e-08			4.99636	-2.85356e-07			4.99636	-4.40391e-07				4.99636	-5.59431e-08			4.99636	-3.32368e-08			4.99636	-2.87182e-08				5.21127	-1.25088e-08			5.21127	-8.82139e-09			4.99636	1.28184e-08				5.21127	-2.24954e-08			4.99636	-2.69455e-08
	5.00426	-2.42051e-08			5.00425	-6.73712e-08			5.00425	-2.86224e-07			5.00425	-4.3986e-07				5.00426	-5.56908e-08			5.00425	-3.40434e-08			5.00425	-2.91311e-08				5.21917	-1.28569e-08			5.21917	-8.95799e-09			5.00425	1.24944e-08				5.21917	-2.26089e-08			5.00425	-2.6433e-08
	5.01215	-2.6835e-08			5.01214	-6.75487e-08			5.01215	-2.88031e-07			5.01214	-4.40186e-07				5.01215	-5.54386e-08			5.01215	-3.71293e-08			5.01215	-3.03263e-08				5.22706	-1.38345e-08			5.22706	-8.582e-09			5.01215	1.21704e-08				5.22706	-2.27223e-08			5.01215	-2.67449e-08
	5.02004	-2.71595e-08			5.02004	-6.77264e-08			5.02004	-2.87572e-07			5.02004	-4.40511e-07				5.02004	-5.49001e-08			5.02004	-3.88052e-08			5.02004	-3.07423e-08				5.23495	-1.4812e-08			5.23496	-8.9063e-09			5.02004	1.11157e-08				5.23495	-2.43463e-08			5.02004	-2.70569e-08
	5.02794	-2.53818e-08			5.02793	-6.69223e-08			5.02794	-2.84213e-07			5.02793	-4.41453e-07				5.02794	-5.51113e-08			5.02794	-3.84071e-08			5.02794	-3.1027e-08				5.24285	-1.69011e-08			5.24285	-9.23061e-09			5.02794	1.14537e-08				5.24285	-2.49473e-08			5.02794	-2.71116e-08
	5.03583	-2.46594e-08			5.03582	-6.67843e-08			5.03583	-2.83699e-07			5.03583	-4.42425e-07				5.03583	-5.53224e-08			5.03583	-3.75332e-08			5.03583	-3.35129e-08				5.25074	-1.86737e-08			5.25074	-9.49485e-09			5.03583	1.13551e-08				5.25074	-2.46742e-08			5.03583	-2.61775e-08
	5.04372	-2.54798e-08			5.04372	-6.69243e-08			5.04373	-2.83447e-07			5.04372	-4.40894e-07				5.04373	-5.69289e-08			5.04373	-3.72462e-08			5.04373	-3.5428e-08				5.25863	-1.68941e-08			5.25864	-9.28435e-09			5.04373	1.12566e-08				5.25864	-2.48805e-08			5.04373	-2.62996e-08
	5.05162	-2.63003e-08			5.05162	-6.72437e-08			5.05162	-2.83196e-07			5.05162	-4.39464e-07				5.05162	-5.77928e-08			5.05162	-3.69592e-08			5.05162	-3.6193e-08				5.26653	-1.59238e-08			5.26653	-9.52863e-09			5.05162	8.93294e-09				5.26653	-2.50869e-08			5.05162	-2.64216e-08
	5.05952	-2.71271e-08			5.05952	-6.75633e-08			5.05952	-2.8114e-07			5.05952	-4.3885e-07				5.05952	-5.69949e-08			5.05952	-3.71106e-08			5.05952	-3.45673e-08				5.27442	-1.56258e-08			5.27443	-9.77291e-09			5.05952	1.03578e-08				5.27442	-2.63351e-08			5.05952	-2.79035e-08
	5.06742	-2.7954e-08			5.06741	-6.5086e-08			5.06741	-2.81263e-07			5.06741	-4.38664e-07				5.06742	-5.68126e-08			5.06741	-3.7262e-08			5.06741	-3.36763e-08				5.28232	-1.55263e-08			5.28232	-1.26596e-08			5.06741	1.50315e-08				5.28232	-2.52751e-08			5.06741	-2.75095e-08
	5.07531	-2.97223e-08			5.0753	-6.5275e-08			5.0753	-2.81386e-07			5.0753	-4.38479e-07				5.07531	-5.74483e-08			5.0753	-3.76605e-08			5.0753	-3.34993e-08				5.29022	-1.57164e-08			5.29022	-1.36156e-08			5.0753	1.51792e-08				5.29022	-2.47549e-08			5.07531	-2.7333e-08
	5.0832	-3.1639e-08			5.0832	-6.54643e-08			5.0832	-2.82073e-07			5.0832	-4.39047e-07				5.0832	-5.80841e-08			5.0832	-4.0132e-08			5.0832	-3.33223e-08				5.29811	-1.59066e-08			5.29812	-1.25347e-08			5.0832	1.51907e-08				5.29811	-2.46661e-08			5.0832	-2.83938e-08
	5.0911	-3.22074e-08			5.09109	-6.50917e-08			5.09109	-2.82783e-07			5.09109	-4.39615e-07				5.0911	-5.3833e-08			5.09109	-4.18647e-08			5.09109	-3.34181e-08				5.30601	-1.63864e-08			5.30601	-1.21003e-08			5.09109	1.52022e-08				5.30601	-2.45774e-08			5.0911	-2.94546e-08
	5.09899	-2.93198e-08			5.09898	-6.41818e-08			5.09899	-2.78893e-07			5.09899	-4.41078e-07				5.09899	-4.96253e-08			5.09899	-4.0427e-08			5.09899	-3.3514e-08				5.3139	-1.89776e-08			5.3139	-1.16659e-08			5.09899	1.48788e-08				5.3139	-2.31357e-08			5.09899	-2.93507e-08
	5.10688	-2.87547e-08			5.10688	-6.33513e-08			5.10688	-2.78179e-07			5.10688	-4.43355e-07				5.10689	-4.8149e-08			5.10688	-3.94394e-08			5.10688	-3.42634e-08				5.32179	-1.957e-08			5.3218	-1.08536e-08			5.10688	1.45554e-08				5.3218	-2.31559e-08			5.10689	-2.91492e-08
	5.11478	-2.8552e-08			5.11477	-6.30675e-08			5.11478	-2.78036e-07			5.11477	-4.41739e-07				5.11478	-4.78088e-08			5.11478	-3.92848e-08			5.11478	-3.77526e-08				5.32969	-1.76436e-08			5.32969	-9.70113e-09			5.11478	1.36312e-08				5.32969	-2.31761e-08			5.11478	-2.94591e-08
	5.12267	-2.83492e-08			5.12267	-6.27839e-08			5.12267	-2.77892e-07			5.12267	-4.40217e-07				5.12267	-4.74687e-08			5.12267	-3.93805e-08			5.12267	-3.71887e-08				5.33758	-1.8354e-08			5.33759	-9.36013e-09			5.12267	1.22376e-08				5.33758	-2.41766e-08			5.12268	-2.9769e-08
	5.13057	-2.85984e-08			5.13057	-6.1809e-08			5.13057	-2.77388e-07			5.13057	-4.3974e-07				5.13057	-4.38277e-08			5.13057	-3.94762e-08			5.13057	-3.5573e-08				5.34548	-1.90643e-08			5.34548	-1.00332e-08			5.13057	1.25216e-08				5.34548	-2.55268e-08			5.13057	-3.15035e-08
	5.13847	-2.88474e-08			5.13846	-6.07334e-08			5.13846	-2.77556e-07			5.13846	-4.39717e-07				5.13847	-4.61659e-08			5.13846	-3.94999e-08			5.13846	-3.4775e-08				5.35337	-2.06571e-08			5.35337	-1.07062e-08			5.13846	1.38697e-08				5.35337	-2.51004e-08			5.13846	-3.08475e-08
	5.14636	-2.97815e-08			5.14636	-6.06656e-08			5.14636	-2.77725e-07			5.14636	-4.39695e-07				5.14636	-4.85042e-08			5.14636	-3.95236e-08			5.14636	-3.45265e-08				5.36127	-2.16304e-08			5.36127	-1.15544e-08			5.14636	1.43842e-08				5.36127	-2.51379e-08			5.14636	-3.10374e-08
	5.15426	-3.19743e-08			5.15425	-6.05975e-08			5.15425	-2.78116e-07			5.15425	-4.39839e-07				5.15426	-5.32371e-08			5.15425	-4.29895e-08			5.15425	-3.45208e-08				5.36917	-2.21172e-08			5.36917	-1.03665e-08			5.15425	1.48988e-08				5.36917	-2.51755e-08			5.15425	-3.12273e-08
	5.16215	-3.0832e-08			5.16214	-6.04289e-08			5.16215	-2.78754e-07			5.16215	-4.39984e-07				5.16215	-5.52452e-08			5.16215	-4.3417e-08			5.16215	-3.46365e-08				5.37706	-2.26039e-08			5.37707	-9.92067e-09			5.16215	1.51716e-08				5.37706	-2.72595e-08			5.16215	-3.1885e-08
	5.17004	-2.72914e-08			5.17004	-5.80413e-08			5.17004	-2.75486e-07			5.17004	-4.41049e-07				5.17005	-5.49884e-08			5.17004	-4.29549e-08			5.17004	-3.47521e-08				5.38495	-2.45772e-08			5.38496	-9.7252e-09			5.17004	1.52737e-08				5.38496	-2.43744e-08			5.17004	-3.14922e-08
	5.17794	-2.71344e-08			5.17793	-5.71827e-08			5.17794	-2.74952e-07			5.17793	-4.40808e-07				5.17794	-5.49175e-08			5.17794	-4.31085e-08			5.17794	-3.63187e-08				5.39285	-2.55212e-08			5.39285	-9.52973e-09			5.17794	1.42985e-08				5.39285	-2.47217e-08			5.17794	-3.13442e-08
	5.18583	-2.71392e-08			5.18583	-5.70834e-08			5.18583	-2.7481e-07			5.18583	-4.37933e-07				5.18583	-5.53632e-08			5.18583	-4.32622e-08			5.18583	-3.74015e-08				5.40074	-2.36873e-08			5.40075	-8.92661e-09			5.18583	1.33233e-08				5.40074	-2.50689e-08			5.18583	-3.20638e-08
	5.19373	-2.71441e-08			5.19372	-5.69838e-08			5.19373	-2.74668e-07			5.19372	-4.37811e-07				5.19373	-5.5809e-08			5.19373	-4.5858e-08			5.19373	-3.84184e-08				5.40864	-2.37032e-08			5.40864	-8.72223e-09			5.19373	1.12196e-08				5.40864	-2.59036e-08			5.19373	-3.27833e-08
	5.20162	-2.76079e-08			5.20162	-5.46987e-08			5.20162	-2.73558e-07			5.20162	-4.38316e-07				5.20162	-5.52719e-08			5.20162	-4.60175e-08			5.20162	-3.68913e-08				5.41653	-2.39936e-08			5.41653	-9.16789e-09			5.20162	1.31702e-08				5.41653	-2.59569e-08			5.20162	-3.3254e-08
	5.20952	-2.80718e-08			5.20952	-5.4181e-08			5.20952	-2.73173e-07			5.20952	-4.38821e-07				5.20952	-5.51277e-08			5.20952	-4.6177e-08			5.20952	-3.61421e-08				5.42442	-2.42839e-08			5.42443	-9.61356e-09			5.20952	1.80021e-08				5.42442	-2.52104e-08			5.20952	-3.28811e-08
	5.21742	-2.90504e-08			5.21741	-5.40893e-08			5.21741	-2.73629e-07			5.21741	-4.37992e-07				5.21742	-5.52912e-08			5.21741	-4.7116e-08			5.21741	-3.67503e-08				5.43232	-2.35469e-08			5.43232	-9.25562e-09			5.21741	1.86184e-08				5.43232	-2.49694e-08			5.21741	-3.27286e-08
	5.22531	-3.1042e-08			5.2253	-5.41843e-08			5.22531	-2.74085e-07			5.22531	-4.36844e-07				5.22531	-5.54547e-08			5.22531	-5.01404e-08			5.22531	-3.73584e-08				5.44022	-2.32776e-08			5.44022	-9.1997e-09			5.22531	1.87238e-08				5.44022	-2.53796e-08			5.22531	-3.34283e-08
	5.2332	-3.10012e-08			5.2332	-5.42795e-08			5.2332	-2.72585e-07			5.2332	-4.36818e-07				5.23321	-5.46846e-08			5.2332	-5.17044e-08			5.2332	-3.68626e-08				5.44811	-2.32734e-08			5.44812	-9.5029e-09			5.2332	1.84489e-08				5.44812	-2.57898e-08			5.2332	-3.41281e-08
	5.2411	-2.98747e-08			5.24109	-5.22679e-08			5.2411	-2.71035e-07			5.24109	-4.36876e-07				5.2411	-5.43319e-08			5.2411	-4.89732e-08			5.2411	-3.68498e-08				5.45601	-2.36756e-08			5.45601	-9.80611e-09			5.2411	1.8174e-08				5.45601	-2.36996e-08			5.2411	-3.23849e-08
	5.24899	-2.95049e-08			5.24899	-5.17184e-08			5.24899	-2.7029e-07			5.24899	-4.36934e-07				5.24899	-5.55601e-08			5.24899	-4.88743e-08			5.24899	-3.80095e-08				5.4639	-2.40778e-08			5.46391	-9.11877e-09			5.24899	1.75188e-08				5.4639	-2.40071e-08			5.24899	-3.23753e-08
	5.25689	-3.01042e-08			5.25688	-5.1728e-08			5.25689	-2.69546e-07			5.25688	-4.37286e-07				5.25689	-5.67882e-08			5.25689	-4.91616e-08			5.25689	-3.91693e-08				5.4718	-2.07005e-08			5.4718	-9.0995e-09			5.25689	1.52143e-08				5.4718	-2.43146e-08			5.25689	-3.23657e-08
	5.26478	-3.07035e-08			5.26477	-5.17376e-08			5.26478	-2.69111e-07			5.26478	-4.3719e-07				5.26478	-5.65564e-08			5.26478	-4.9449e-08			5.26478	-3.96286e-08				5.47969	-2.02982e-08			5.47969	-9.33476e-09			5.26478	1.51149e-08				5.47969	-2.51036e-08			5.26478	-3.31623e-08
	5.27267	-3.13896e-08			5.27267	-4.90186e-08			5.27267	-2.68904e-07			5.27267	-4.37304e-07				5.27268	-5.61866e-08			5.27267	-4.99647e-08			5.27267	-3.88947e-08				5.48758	-2.01792e-08			5.48759	-9.57001e-09			5.27267	1.61206e-08				5.48758	-2.45234e-08			5.27268	-3.35742e-08
	5.28057	-3.20759e-08			5.28057	-4.90175e-08			5.28057	-2.68837e-07			5.28057	-4.37419e-07				5.28057	-5.62601e-08			5.28057	-5.04805e-08			5.28057	-3.88505e-08				5.49548	-2.1443e-08			5.49548	-1.14411e-08			5.28057	1.66947e-08				5.49548	-2.42856e-08			5.28057	-3.22368e-08
	5.28847	-3.37236e-08			5.28846	-4.93387e-08			5.28846	-2.6877e-07			5.28847	-4.37322e-07				5.28847	-5.63336e-08			5.28846	-5.36661e-08			5.28846	-3.95985e-08				5.50337	-2.27069e-08			5.50338	-1.1294e-08			5.28846	1.64372e-08				5.50337	-2.43354e-08			5.28847	-3.1574e-08
	5.29636	-3.52126e-08			5.29636	-4.96602e-08			5.29636	-2.68446e-07			5.29636	-4.37475e-07				5.29637	-5.70904e-08			5.29636	-5.52244e-08			5.29636	-4.03466e-08				5.51127	-2.3174e-08			5.51127	-1.13762e-08			5.29636	1.61798e-08				5.51127	-2.43852e-08			5.29636	-3.19127e-08
	5.30426	-3.53995e-08			5.30425	-4.84764e-08			5.30425	-2.66067e-07			5.30425	-4.37627e-07				5.30426	-5.69985e-08			5.30425	-5.53433e-08			5.30425	-4.07546e-08				5.51917	-2.36411e-08			5.51917	-1.14583e-08			5.30425	1.54364e-08				5.51917	-2.43261e-08			5.30426	-3.22514e-08
	5.31215	-3.44185e-08			5.31215	-4.56472e-08			5.31215	-2.61908e-07			5.31215	-4.4013e-07				5.31215	-5.74792e-08			5.31215	-5.35042e-08			5.31215	-4.11625e-08				5.52706	-2.77328e-08			5.52707	-1.31836e-08			5.31215	1.44787e-08				5.52706	-2.38449e-08			5.31215	-3.22595e-08
	5.32005	-3.41194e-08			5.32004	-4.59554e-08			5.32004	-2.61135e-07			5.32004	-4.39699e-07				5.32005	-5.796e-08			5.32004	-5.33176e-08			5.32004	-4.28681e-08				5.53496	-2.89733e-08			5.53496	-1.10856e-08			5.32004	1.3521e-08				5.53496	-2.42349e-08			5.32005	-3.22676e-08
	5.32794	-3.38202e-08			5.32793	-4.62636e-08			5.32794	-2.60907e-07			5.32794	-4.35763e-07				5.32794	-5.99754e-08			5.32794	-5.3476e-08			5.32794	-4.46043e-08				5.54285	-2.75071e-08			5.54285	-1.05767e-08			5.32794	1.15291e-08				5.54285	-2.46248e-08			5.32794	-3.40143e-08
	5.33583	-3.36102e-08			5.33583	-4.68831e-08			5.33583	-2.59444e-07			5.33583	-4.35818e-07				5.33584	-5.97831e-08			5.33583	-5.36343e-08			5.33583	-4.40623e-08				5.55074	-2.69296e-08			5.55075	-1.04158e-08			5.33583	1.12177e-08				5.55075	-2.41798e-08			5.33583	-3.6542e-08
	5.34373	-3.41127e-08			5.34372	-4.36949e-08			5.34373	-2.58899e-07			5.34372	-4.35873e-07				5.34373	-5.97587e-08			5.34373	-5.39874e-08			5.34373	-4.1844e-08				5.55864	-2.75146e-08			5.55864	-1.03541e-08			5.34373	1.40448e-08				5.55864	-2.29301e-08			5.34373	-3.7613e-08
	5.35162	-3.46152e-08			5.35162	-4.20814e-08			5.35162	-2.58728e-07			5.35162	-4.36254e-07				5.35162	-6.05272e-08			5.35162	-5.43405e-08			5.35162	-4.081e-08				5.56653	-2.80996e-08			5.56654	-1.02924e-08			5.35162	1.48339e-08				5.56653	-2.30523e-08			5.35162	-3.60684e-08
	5.35952	-3.57747e-08			5.35952	-4.24062e-08			5.35952	-2.58987e-07			5.35952	-4.35464e-07				5.35952	-6.12958e-08			5.35952	-5.51685e-08			5.35952	-4.09443e-08				5.57443	-2.83412e-08			5.57443	-9.52212e-09			5.35952	1.51841e-08				5.57443	-2.31744e-08			5.35952	-3.53018e-08
	5.36742	-3.62494e-08			5.36741	-4.27309e-08			5.36741	-2.59246e-07			5.36741	-4.35218e-07				5.36742	-6.15462e-08			5.36741	-5.70247e-08			5.36741	-4.10785e-08				5.58232	-2.85829e-08			5.58232	-9.20295e-09			5.36741	1.55343e-08				5.58232	-2.40702e-08			5.36741	-3.57623e-08
	5.37531	-3.58943e-08			5.37531	-4.31491e-08			5.37531	-2.5742e-07			5.37531	-4.35625e-07				5.37531	-6.0838e-08			5.37531	-5.67856e-08			5.37531	-4.11926e-08				5.59022	-2.95643e-08			5.59022	-1.00018e-08			5.37531	1.64106e-08				5.59022	-2.40516e-08			5.37531	-3.62228e-08
	5.38321	-3.48918e-08			5.3832	-4.03067e-08			5.3832	-2.54631e-07			5.3832	-4.36033e-07				5.38321	-6.08889e-08			5.3832	-5.62732e-08			5.3832	-4.13067e-08				5.59812	-3.1769e-08			5.59812	-1.08007e-08			5.3832	1.57182e-08				5.59812	-2.38428e-08			5.3832	-3.65063e-08
	5.3911	-3.45537e-08			5.39109	-4.01366e-08			5.3911	-2.54606e-07			5.3911	-4.3641e-07				5.3911	-6.09398e-08			5.3911	-5.65403e-08			5.3911	-4.412e-08				5.60601	-3.24768e-08			5.60601	-9.50572e-09			5.3911	1.50258e-08				5.60601	-2.39157e-08			5.3911	-3.57611e-08
	5.39899	-3.42157e-08			5.39899	-3.99668e-08			5.39899	-2.54582e-07			5.39899	-4.35275e-07				5.399	-6.32888e-08			5.39899	-5.68075e-08			5.39899	-4.43763e-08				5.6139	-3.22228e-08			5.61391	-9.93556e-09			5.39899	1.34827e-08				5.61391	-2.39887e-08			5.39899	-3.54144e-08
	5.40689	-3.3902e-08			5.40688	-3.95849e-08			5.40689	-2.52815e-07			5.40688	-4.34805e-07				5.40689	-6.20113e-08			5.40689	-5.97215e-08			5.40689	-4.3686e-08				5.6218	-3.23406e-08			5.6218	-1.03654e-08			5.40689	1.28154e-08				5.6218	-2.45514e-08			5.40689	-3.53273e-08
	5.41478	-3.3795e-08			5.41477	-3.79737e-08			5.41478	-2.51799e-07			5.41478	-4.34841e-07				5.41478	-6.27364e-08			5.41478	-5.97117e-08			5.41478	-4.34604e-08				5.62969	-3.24583e-08			5.6297	-1.15288e-08			5.41478	1.61426e-08				5.62969	-2.40436e-08			5.41478	-3.52402e-08
	5.42267	-3.56841e-08			5.42267	-3.7814e-08			5.42268	-2.51765e-07			5.42267	-4.34877e-07				5.42268	-6.34615e-08			5.42268	-5.97019e-08			5.42268	-4.35775e-08				5.63759	-3.3348e-08			5.63759	-1.24658e-08			5.42268	1.59452e-08				5.63759	-2.41571e-08			5.42268	-3.52077e-08
	5.43057	-3.75733e-08			5.43057	-3.7915e-08			5.43057	-2.51789e-07			5.43057	-4.34129e-07				5.43057	-6.54687e-08			5.43057	-6.07953e-08			5.43057	-4.36947e-08				5.64548	-3.35764e-08			5.64548	-8.92911e-09			5.43057	1.57477e-08				5.64548	-2.42706e-08			5.43057	-3.56511e-08
	5.43847	-3.90909e-08			5.43847	-3.80163e-08			5.43847	-2.51813e-07			5.43847	-4.34229e-07				5.43847	-6.45015e-08			5.43847	-6.32087e-08			5.43847	-4.3519e-08				5.65337	-3.38048e-08			5.65338	-9.43462e-09			5.43847	1.51616e-08				5.65337	-2.49813e-08			5.43847	-3.60945e-08
	5.44637	-3.74476e-08			5.44636	-3.74845e-08			5.44636	-2.47641e-07			5.44636	-4.34329e-07				5.44637	-6.17882e-08			5.44636	-6.34665e-08			5.44636	-4.34696e-08				5.66127	-3.4403e-08			5.66127	-9.94012e-09			5.44636	1.52164e-08				5.66127	-2.56059e-08			5.44636	-3.65987e-08
	5.45426	-3.55372e-08			5.45425	-3.45674e-08			5.45426	-2.46614e-07			5.45426	-4.34789e-07				5.45426	-6.19365e-08			5.45426	-6.2474e-08			5.45426	-4.55859e-08				5.66917	-3.44706e-08			5.66917	-1.1305e-08			5.45426	1.51322e-08				5.66917	-2.44215e-08			5.45426	-3.54976e-08
	5.46215	-3.48571e-08			5.46215	-3.47606e-08			5.46215	-2.46523e-07			5.46215	-4.34523e-07				5.46216	-6.20848e-08			5.46215	-6.20541e-08			5.46215	-4.77021e-08				5.67706	-3.40562e-08			5.67707	-1.11611e-08			5.46215	1.5048e-08				5.67707	-2.41345e-08			5.46215	-3.50854e-08
	5.47005	-3.41771e-08			5.47004	-3.51332e-08			5.47004	-2.46433e-07			5.47004	-4.33998e-07				5.47005	-6.26636e-08			5.47004	-6.29764e-08			5.47004	-4.91198e-08				5.68496	-3.31656e-08			5.68496	-1.06248e-08			5.47004	1.46964e-08				5.68496	-2.41077e-08			5.47005	-3.57342e-08
	5.47794	-3.44387e-08			5.47793	-3.55058e-08			5.47794	-2.45169e-07			5.47794	-4.33844e-07				5.47794	-6.30343e-08			5.47794	-6.38987e-08			5.47794	-4.63788e-08				5.69285	-3.28273e-08			5.69286	-1.04175e-08			5.47794	1.52293e-08				5.69285	-2.4081e-08			5.47794	-3.6383e-08
	5.48583	-3.47003e-08			5.48583	-3.20673e-08			5.48583	-2.45649e-07			5.48583	-4.3429e-07				5.48584	-6.31082e-08			5.48583	-6.45354e-08			5.48583	-4.5835e-08				5.70075	-3.2489e-08			5.70075	-1.05336e-08			5.48583	1.53572e-08				5.70075	-2.20309e-08			5.48584	-3.61024e-08
	5.49373	-3.56518e-08			5.49372	-3.12086e-08			5.49373	-2.46128e-07			5.49372	-4.34735e-07				5.49373	-6.3182e-08			5.49373	-6.51721e-08			5.49373	-4.5798e-08				5.70864	-3.25757e-08			5.70864	-1.06498e-08			5.49373	1.51043e-08				5.70864	-2.20668e-08			5.49373	-3.60772e-08
	5.50162	-3.82989e-08			5.50162	-3.12387e-08			5.50162	-2.4716e-07			5.50162	-4.33949e-07				5.50162	-6.3759e-08			5.50162	-6.68401e-08			5.50162	-4.60392e-08				5.71653	-3.26623e-08			5.71654	-9.84834e-09			5.50162	1.48515e-08				5.71653	-2.21027e-08			5.50163	-3.63641e-08
	5.50952	-3.90383e-08			5.50952	-3.12685e-08			5.50952	-2.46879e-07			5.50952	-4.33924e-07				5.50952	-6.34326e-08			5.50952	-6.96338e-08			5.50952	-4.62804e-08				5.72443	-3.30632e-08			5.72443	-9.50109e-09			5.50952	1.28659e-08				5.72443	-2.28479e-08			5.50952	-3.66511e-08
	5.51742	-3.60684e-08			5.51741	-3.03457e-08			5.51741	-2.44339e-07			5.51742	-4.34653e-07				5.51742	-6.38067e-08			5.51741	-7.018e-08			5.51741	-4.63611e-08				5.73232	-3.6533e-08			5.73232	-9.99852e-09			5.51741	1.29821e-08				5.73232	-2.33526e-08			5.51742	-3.63813e-08
	5.52531	-3.50716e-08			5.52531	-2.75803e-08			5.52531	-2.4446e-07			5.52531	-4.35383e-07				5.52532	-6.41809e-08			5.52531	-6.92812e-08			5.52531	-4.64417e-08				5.74022	-3.96569e-08			5.74022	-1.0496e-08			5.52531	1.24445e-08				5.74022	-2.46708e-08			5.52531	-3.54696e-08
	5.53321	-3.48887e-08			5.5332	-2.69052e-08			5.5332	-2.44582e-07			5.5332	-4.35033e-07				5.53321	-6.52215e-08			5.5332	-6.90344e-08			5.5332	-4.88494e-08				5.74812	-3.82676e-08			5.74812	-8.41334e-09			5.5332	1.19069e-08				5.74812	-2.59891e-08			5.5332	-3.53673e-08
	5.5411	-3.47057e-08			5.54109	-2.69834e-08			5.5411	-2.45113e-07			5.5411	-4.33563e-07				5.5411	-7.08419e-08			5.5411	-6.95394e-08			5.5411	-5.0501e-08				5.75601	-3.83409e-08			5.75602	-7.88324e-09			5.5411	9.7387e-09				5.75601	-2.77064e-08			5.5411	-3.54758e-08
	5.54899	-3.44961e-08			5.54899	-2.70618e-08			5.54899	-2.44567e-07			5.54899	-4.32958e-07				5.549	-6.89036e-08			5.54899	-7.00444e-08			5.54899	-4.88117e-08				5.76391	-3.84142e-08			5.76391	-7.35315e-09			5.54899	9.23184e-09				5.76391	-2.5704e-08			5.54899	-3.55843e-08
	5.55689	-3.44276e-08			5.55688	-2.49005e-08			5.55689	-2.44398e-07			5.55688	-4.32997e-07				5.55689	-6.50531e-08			5.55689	-7.03088e-08			5.55689	-4.70833e-08				5.7718	-3.92519e-08			5.7718	-7.32957e-09			5.55689	1.20889e-08				5.7718	-2.21549e-08			5.55689	-3.3792e-08
	5.56478	-3.45682e-08			5.56478	-2.38403e-08			5.56478	-2.44473e-07			5.56478	-4.33035e-07				5.56478	-6.42397e-08			5.56478	-7.05731e-08			5.56478	-4.70117e-08				5.77969	-3.88048e-08			5.7797	-6.9667e-09			5.56478	1.20138e-08				5.77969	-2.15901e-08			5.56478	-3.37005e-08
	5.57268	-3.4709e-08			5.57267	-2.35308e-08			5.57268	-2.44548e-07			5.57267	-4.33177e-07				5.57268	-6.34263e-08			5.57268	-7.3269e-08			5.57268	-4.70032e-08				5.78759	-3.86849e-08			5.78759	-5.12773e-09			5.57268	1.19386e-08				5.78759	-2.14252e-08			5.57268	-3.38247e-08
	5.58057	-3.6135e-08			5.58057	-2.32213e-08			5.58057	-2.44157e-07			5.58057	-4.33319e-07				5.58057	-6.3798e-08			5.58057	-7.55774e-08			5.58057	-4.70261e-08				5.79548	-4.00896e-08			5.79548	-4.72364e-09			5.58057	1.10798e-08				5.79548	-2.12603e-08			5.58057	-3.3949e-08
	5.58847	-3.43403e-08			5.58847	-2.30662e-08			5.58847	-2.419e-07			5.58847	-4.34168e-07				5.58847	-6.41696e-08			5.58847	-7.5181e-08			5.58847	-4.70491e-08				5.80337	-4.14943e-08			5.80338	-4.62642e-09			5.58847	1.10104e-08				5.80338	-2.04126e-08			5.58847	-3.48511e-08
	5.59637	-3.36886e-08			5.59636	-2.20027e-08			5.59636	-2.39326e-07			5.59636	-4.35359e-07				5.59637	-6.54964e-08			5.59636	-7.41354e-08			5.59636	-5.08056e-08				5.81127	-4.31018e-08			5.81127	-4.5292e-09			5.59636	1.0941e-08				5.81127	-1.99605e-08			5.59636	-3.41295e-08
	5.60426	-3.3428e-08			5.60425	-2.16945e-08			5.60426	-2.39138e-07			5.60426	-4.34238e-07				5.60426	-6.83194e-08			5.60426	-7.39627e-08			5.60426	-5.28111e-08				5.81917	-4.20771e-08			5.81917	-5.29476e-09			5.60426	1.07341e-08				5.81917	-1.98678e-08			5.60426	-3.41603e-08
	5.61215	-3.31675e-08			5.61215	-2.13866e-08			5.61215	-2.3895e-07			5.61215	-4.32526e-07				5.61216	-7.03796e-08			5.61215	-7.39769e-08			5.61215	-5.29171e-08				5.82707	-4.17702e-08			5.82707	-6.06032e-09			5.61215	9.01093e-09				5.82707	-1.99899e-08			5.61215	-3.41911e-08
	5.62005	-3.34285e-08			5.62004	-2.16101e-08			5.62005	-2.38362e-07			5.62004	-4.32029e-07				5.62005	-6.83572e-08			5.62005	-7.39911e-08			5.62005	-5.00381e-08				5.83496	-4.16937e-08			5.83496	-7.82161e-09			5.62005	9.24841e-09				5.83496	-2.0112e-08			5.62005	-3.45782e-08
	5.62794	-3.36893e-08			5.62794	-1.93409e-08			5.62794	-2.38094e-07			5.62794	-4.31532e-07				5.62794	-6.83456e-08			5.62794	-7.40434e-08			5.62794	-4.92915e-08				5.84285	-4.16172e-08			5.84286	-9.04057e-09			5.62794	1.09999e-08				5.84285	-1.8033e-08			5.62794	-3.48045e-08
	5.63584	-3.56125e-08			5.63583	-1.85684e-08			5.63584	-2.38345e-07			5.63583	-4.31467e-07				5.63584	-6.8407e-08			5.63584	-7.40956e-08			5.63584	-4.91223e-08				5.85075	-4.15071e-08			5.85075	-7.46314e-09			5.63584	1.15519e-08				5.85075	-1.79284e-08			5.63584	-3.47074e-08
	5.64373	-3.79269e-08			5.64372	-1.85957e-08			5.64373	-2.38595e-07			5.64373	-4.31284e-07				5.64373	-6.84685e-08			5.64373	-7.57043e-08			5.64373	-4.89532e-08				5.85864	-4.18963e-08			5.85864	-5.98479e-09			5.64373	1.07592e-08				5.85864	-1.81929e-08			5.64373	-3.50184e-08
	5.65162	-3.78292e-08			5.65162	-1.86232e-08			5.65163	-2.38194e-07			5.65162	-4.31556e-07				5.65163	-6.62398e-08			5.65163	-7.72481e-08			5.65163	-4.90291e-08				5.86653	-4.22855e-08			5.86654	-5.56774e-09			5.65163	9.96639e-09				5.86654	-1.84574e-08			5.65163	-3.53293e-08
	5.65952	-3.64067e-08			5.65952	-1.6791e-08			5.65952	-2.36966e-07			5.65952	-4.31828e-07				5.65952	-6.58234e-08			5.65952	-7.80451e-08			5.65952	-4.9105e-08				5.87443	-4.39611e-08			5.87443	-5.15069e-09			5.65952	1.0531e-08				5.87443	-1.73422e-08			5.65952	-3.57563e-08
	5.66742	-3.65224e-08			5.66742	-1.67174e-08			5.66741	-2.3639e-07			5.66742	-4.32907e-07				5.66742	-6.62528e-08			5.66741	-7.82788e-08			5.66741	-4.96949e-08				5.88232	-4.53485e-08			5.88233	-4.88406e-09			5.66741	1.04369e-08				5.88232	-1.69853e-08			5.66742	-3.4914e-08
	5.67531	-3.66382e-08			5.67531	-1.70389e-08			5.67531	-2.35814e-07			5.67531	-4.32556e-07				5.67532	-6.66823e-08			5.67531	-7.85125e-08			5.67531	-5.29833e-08				5.89022	-4.57758e-08			5.89022	-2.64595e-09			5.67531	1.03428e-08				5.89022	-1.68198e-08			5.67531	-3.5018e-08
	5.68321	-3.75213e-08			5.6832	-1.73603e-08			5.6832	-2.34685e-07			5.6832	-4.31021e-07				5.68321	-6.9024e-08			5.6832	-7.95621e-08			5.6832	-5.34921e-08				5.89812	-4.50457e-08			5.89812	-2.94228e-09			5.6832	8.06288e-09				5.89812	-1.71546e-08			5.68321	-3.5122e-08
	5.6911	-3.7264e-08			5.6911	-1.51405e-08			5.6911	-2.3349e-07			5.6911	-4.30685e-07				5.6911	-6.8105e-08			5.6911	-7.96589e-08			5.6911	-5.05473e-08				5.90601	-4.53956e-08			5.90602	-3.23861e-09			5.6911	7.86266e-09				5.90601	-1.74895e-08			5.6911	-3.52087e-08
	5.699	-3.76397e-08			5.69899	-1.30888e-08			5.69899	-2.32909e-07			5.69899	-4.30718e-07				5.699	-6.77716e-08			5.69899	-7.97556e-08			5.69899	-5.10504e-08				5.91391	-4.57456e-08			5.91391	-4.13046e-09			5.69899	9.20087e-09				5.91391	-1.67533e-08			5.699	-3.47447e-08
	5.70689	-3.80153e-08			5.70688	-1.22609e-08			5.70689	-2.33434e-07			5.70689	-4.3075e-07				5.70689	-6.78443e-08			5.70689	-8.07351e-08			5.70689	-5.15535e-08				5.9218	-4.51443e-08			5.9218	-4.74251e-09			5.70689	9.80627e-09				5.9218	-1.6648e-08			5.70689	-3.48241e-08
	5.71478	-4.01262e-08			5.71478	-1.14334e-08			5.71478	-2.33958e-07			5.71478	-4.30694e-07				5.71479	-6.7917e-08			5.71478	-8.26897e-08			5.71478	-5.26725e-08				5.92969	-4.52753e-08			5.9297	-4.44468e-09			5.71478	9.83008e-09				5.9297	-1.70394e-08			5.71479	-3.49035e-08
	5.72268	-4.09734e-08			5.72267	-1.10991e-08			5.72268	-2.32716e-07			5.72267	-4.30822e-07				5.72268	-6.73445e-08			5.72268	-8.32332e-08			5.72268	-5.30282e-08				5.93759	-4.54064e-08			5.93759	-4.40284e-09			5.72268	9.85388e-09				5.93759	-1.74308e-08			5.72268	-3.69374e-08
	5.73057	-3.83097e-08			5.73057	-9.83224e-09			5.73057	-2.29428e-07			5.73057	-4.3095e-07				5.73057	-6.73858e-08			5.73057	-8.17518e-08			5.73057	-5.33839e-08				5.94548	-4.62518e-08			5.94549	-4.361e-09			5.73057	1.03739e-08				5.94548	-1.65599e-08			5.73057	-3.62301e-08
	5.73847	-3.79974e-08			5.73847	-9.02583e-09			5.73847	-2.29008e-07			5.73847	-4.31502e-07				5.73847	-6.7427e-08			5.73847	-8.17835e-08			5.73847	-5.44113e-08				5.95338	-4.65974e-08			5.95338	-4.20836e-09			5.73847	1.00989e-08				5.95338	-1.6179e-08			5.73847	-3.52594e-08
	5.74637	-3.76852e-08			5.74636	-8.89207e-09			5.74636	-2.28859e-07			5.74636	-4.30823e-07				5.74637	-7.05482e-08			5.74636	-8.18152e-08			5.74636	-5.69536e-08				5.96127	-4.41951e-08			5.96127	-3.2905e-09			5.74636	9.82388e-09				5.96127	-1.674e-08			5.74636	-3.54361e-08
	5.75426	-3.77256e-08			5.75426	-8.75856e-09			5.75426	-2.2871e-07			5.75426	-4.31253e-07				5.75426	-7.07026e-08			5.75426	-8.2686e-08			5.75426	-5.85109e-08				5.96917	-4.35098e-08			5.96917	-3.2263e-09			5.75426	6.77803e-09				5.96917	-1.73009e-08			5.75426	-3.56128e-08
	5.76216	-3.7061e-08			5.76215	-7.608e-09			5.76215	-2.29002e-07			5.76215	-4.31682e-07				5.76216	-6.95725e-08			5.76215	-8.22351e-08			5.76215	-5.51722e-08				5.97707	-4.28245e-08			5.97707	-4.42115e-09			5.76215	6.27483e-09				5.97707	-1.78492e-08			5.76215	-3.76588e-08
	5.77005	-3.73092e-08			5.77004	-6.47182e-09			5.77005	-2.29294e-07			5.77005	-4.32716e-07				5.77005	-6.94383e-08			5.77005	-8.2698e-08			5.77005	-5.487e-08				5.98496	-4.23834e-08			5.98496	-5.616e-09			5.77005	7.1373e-09				5.98496	-1.78172e-08			5.77005	-3.65686e-08
	5.77794	-3.75573e-08			5.77794	-6.26174e-09			5.77794	-2.30206e-07			5.77794	-4.32988e-07				5.77795	-6.93041e-08			5.77794	-8.3161e-08			5.77794	-5.47345e-08				5.99285	-4.15537e-08			5.99286	-5.1943e-09			5.77794	6.8036e-09				5.99286	-1.84227e-08			5.77794	-3.66089e-08
	5.78584	-3.95106e-08			5.78583	-6.83447e-09			5.78584	-2.30441e-07			5.78583	-4.3326e-07				5.78584	-6.90262e-08			5.78584	-8.4517e-08			5.78584	-5.4599e-08				6.00075	-4.208e-08			6.00075	-5.18812e-09			5.78584	6.46989e-09				6.00075	-1.90281e-08			5.78584	-3.66493e-08
	5.79373	-3.83888e-08			5.79373	-7.40745e-09			5.79373	-2.29024e-07			5.79373	-4.33855e-07				5.79373	-6.86588e-08			5.79373	-8.55544e-08			5.79373	-5.46535e-08				6.00864	-4.26062e-08			6.00865	-5.5623e-09			5.79373	6.55577e-09				6.00864	-1.99666e-08			5.79373	-3.76561e-08
	5.80162	-3.72527e-08			5.80162	-5.96172e-09			5.80163	-2.28321e-07			5.80162	-4.353e-07				5.80163	-6.87999e-08			5.80163	-8.33114e-08			5.80163	-5.47079e-08				6.01654	-4.36811e-08			6.01654	-5.93648e-09			5.80163	6.72558e-09				6.01654	-1.74261e-08			5.80163	-3.75958e-08
	5.80952	-3.67536e-08			5.80952	-3.62673e-09			5.80952	-2.28266e-07			5.80952	-4.3643e-07				5.80952	-6.89409e-08			5.80952	-8.31816e-08			5.80952	-5.54815e-08				6.02443	-4.44786e-08			6.02443	-4.64469e-09			5.80952	6.3294e-09				6.02443	-1.74219e-08			5.80952	-3.78367e-08
	5.81742	-3.67339e-08			5.81742	-3.68986e-09			5.81742	-2.28564e-07			5.81742	-4.33858e-07				5.81742	-7.1327e-08			5.81742	-8.33945e-08			5.81742	-5.6408e-08				6.03232	-4.18154e-08			6.03233	-3.64314e-09			5.81742	5.93322e-09				6.03232	-1.76658e-08			5.81742	-3.80776e-08
	5.82532	-3.68081e-08			5.82531	-3.80479e-09			5.82531	-2.28862e-07			5.82531	-4.33401e-07				5.82532	-7.19018e-08			5.82531	-8.36074e-08			5.82531	-5.5623e-08				6.04022	-4.16622e-08			6.04022	-3.70609e-09			5.82531	4.88865e-09				6.04022	-1.79097e-08			5.82531	-4.06668e-08
	5.83321	-3.69292e-08			5.8332	-2.75432e-09			5.83321	-2.29084e-07			5.83321	-4.33256e-07				5.83321	-7.10353e-08			5.83321	-8.36553e-08			5.83321	-5.38991e-08				6.04812	-4.17165e-08			6.04812	-3.76904e-09			5.83321	5.70087e-09				6.04812	-1.79148e-08			5.83321	-4.19141e-08
	5.8411	-3.70503e-08			5.8411	-1.97027e-09			5.8411	-2.29307e-07			5.8411	-4.33112e-07				5.84111	-7.10349e-08			5.8411	-8.37032e-08			5.8411	-5.30448e-08				6.05601	-4.17709e-08			6.05602	-4.45633e-09			5.8411	6.89993e-09				6.05602	-1.65178e-08			5.8411	-4.16483e-08
	5.849	-4.05204e-08			5.84899	-2.10112e-09			5.849	-2.30357e-07			5.84899	-4.32538e-07				5.849	-7.13053e-08			5.849	-8.45154e-08			5.849	-5.26768e-08				6.06391	-4.18301e-08			6.06391	-2.82841e-09			5.849	7.42819e-09				6.06391	-1.61384e-08			5.849	-4.14868e-08
	5.85689	-4.15989e-08			5.85689	-3.17862e-09			5.85689	-2.31577e-07			5.85689	-4.32244e-07				5.85689	-7.15758e-08			5.85689	-8.60091e-08			5.85689	-5.2739e-08				6.0718	-4.18892e-08			6.07181	-2.52942e-09			5.85689	7.95645e-09				6.0718	-1.61028e-08			5.85689	-4.15624e-08
	5.86479	-3.98548e-08			5.86478	-4.25587e-09			5.86478	-2.29696e-07			5.86478	-4.33417e-07				5.86479	-7.20737e-08			5.86478	-8.61544e-08			5.86478	-5.28013e-08				6.0797	-4.24079e-08			6.0797	-2.47274e-09			5.86478	8.42692e-09				6.0797	-1.60673e-08			5.86479	-4.16379e-08
	5.87268	-3.85371e-08			5.87267	-1.67125e-09			5.87268	-2.27864e-07			5.87267	-4.34589e-07				5.87268	-7.25717e-08			5.87268	-8.47066e-08			5.87268	-5.32938e-08				6.08759	-4.32977e-08			6.08759	-2.41605e-09			5.87268	7.7521e-09				6.08759	-1.37922e-08			5.87268	-4.18045e-08
	5.88057	-3.80418e-08			5.88057	-8.64079e-10			5.88057	-2.27147e-07			5.88057	-4.35781e-07				5.88057	-7.38315e-08			5.88057	-8.49669e-08			5.88057	-5.44868e-08				6.09548	-4.32436e-08			6.09549	-1.50546e-09			5.88057	7.07728e-09				6.09548	-1.40882e-08			5.88058	-4.13781e-08
	5.88847	-3.75465e-08			5.88847	-5.6656e-11			5.88847	-2.2643e-07			5.88847	-4.33089e-07				5.88847	-7.62122e-08			5.88847	-8.52273e-08			5.88847	-5.49671e-08				6.10338	-4.33541e-08			6.10338	-9.81393e-10			5.88847	5.56158e-09				6.10338	-1.43842e-08			5.88847	-4.17633e-08
	5.89637	-3.6495e-08			5.89636	-3.36388e-11			5.89636	-2.25226e-07			5.89637	-4.32505e-07				5.89637	-7.57503e-08			5.89636	-8.61855e-08			5.89636	-5.58454e-08				6.11127	-4.34647e-08			6.11127	-1.48524e-09			5.89636	5.43287e-09				6.11127	-1.52975e-08			5.89637	-4.21485e-08
	5.90426	-3.72366e-08			5.90426	1.77611e-09			5.90426	-2.25212e-07			5.90426	-4.32278e-07				5.90427	-7.54061e-08			5.90426	-8.64651e-08			5.90426	-5.32656e-08				6.11917	-4.42473e-08			6.11917	-1.98908e-09			5.90426	8.09824e-09				6.11917	-1.45752e-08			5.90426	-4.34096e-08
	5.91216	-3.79784e-08			5.91215	1.42561e-09			5.91215	-2.25377e-07			5.91215	-4.32052e-07				5.91216	-7.55194e-08			5.91215	-8.67447e-08			5.91215	-5.24333e-08				6.12707	-4.51126e-08			6.12707	-4.64514e-09			5.91215	8.44566e-09				6.12707	-1.44162e-08			5.91216	-4.37201e-08
	5.92005	-3.93928e-08			5.92005	1.07486e-09			5.92005	-2.25542e-07			5.92005	-4.31908e-07				5.92005	-7.56328e-08			5.92005	-8.79392e-08			5.92005	-5.23459e-08				6.13496	-4.55598e-08			6.13497	-3.41392e-09			5.92005	8.28132e-09				6.13496	-1.49773e-08			5.92005	-4.40307e-08
	5.92795	-4.12093e-08			5.92794	2.62622e-10			5.92794	-2.25516e-07			5.92794	-4.31841e-07				5.92795	-7.59438e-08			5.92794	-8.9957e-08			5.92794	-5.23804e-08				6.14286	-4.6007e-08			6.14286	-2.67067e-09			5.92794	8.11697e-09				6.14286	-1.55384e-08			5.92794	-4.50926e-08
	5.93584	-3.9789e-08			5.93583	-1.14014e-09			5.93584	-2.24154e-07			5.93583	-4.32086e-07				5.93584	-7.49106e-08			5.93584	-9.16197e-08			5.93584	-5.2415e-08				6.15075	-4.73604e-08			6.15075	-2.57492e-09			5.93584	7.99593e-09				6.15075	-1.30337e-08			5.93584	-4.63014e-08
	5.94373	-3.60508e-08			5.94373	2.03341e-09			5.94373	-2.22714e-07			5.94373	-4.3233e-07				5.94373	-7.54447e-08			5.94373	-8.97261e-08			5.94373	-5.25715e-08				6.15864	-4.87776e-08			6.15865	-2.47918e-09			5.94373	9.32523e-09				6.15864	-8.72172e-09			5.94373	-4.42771e-08
	5.95163	-3.56639e-08			5.95162	2.20814e-09			5.95163	-2.22223e-07			5.95162	-4.32959e-07				5.95163	-7.59787e-08			5.95163	-8.95292e-08			5.95163	-5.55093e-08				6.16654	-4.83432e-08			6.16654	-3.40245e-10			5.95163	9.47775e-09				6.16654	-8.38236e-09			5.95163	-4.45357e-08
	5.95952	-3.5277e-08			5.95952	2.1153e-09			5.95952	-2.21733e-07			5.95952	-4.30478e-07				5.95952	-7.70542e-08			5.95952	-8.96201e-08			5.95952	-5.69885e-08				6.17443	-4.64609e-08			6.17443	-5.2983e-10			5.95952	9.45005e-09				6.17443	-8.04299e-09			5.95952	-4.47942e-08
	5.96742	-3.49574e-08			5.96742	2.02222e-09			5.96742	-2.20894e-07			5.96742	-4.30235e-07				5.96742	-7.63034e-08			5.96742	-8.9711e-08			5.96742	-5.69357e-08				6.18232	-4.57355e-08			6.18233	-7.19415e-10			5.96742	9.42235e-09				6.18233	-8.00175e-09			5.96742	-4.55115e-08
	5.97532	-3.5596e-08			5.97531	4.11773e-09			5.97531	-2.20602e-07			5.97531	-4.30186e-07				5.97532	-7.61194e-08			5.97531	-8.97732e-08			5.97531	-5.50342e-08				6.19022	-4.61175e-08			6.19022	-1.77608e-09			5.97531	1.00752e-08				6.19022	-7.96051e-09			5.97531	-4.6084e-08
	5.98321	-3.62345e-08			5.98321	4.88428e-09			5.98321	-2.20788e-07			5.98321	-4.30137e-07				5.98321	-7.64228e-08			5.98321	-8.98354e-08			5.98321	-5.43228e-08				6.19812	-4.64996e-08			6.19812	-3.80068e-09			5.98321	9.4222e-09				6.19812	-7.40904e-09			5.98321	-4.54645e-08
	5.99111	-3.78232e-08			5.9911	4.31574e-09			5.9911	-2.20973e-07			5.9911	-4.2973e-07				5.99111	-7.67261e-08			5.9911	-9.04065e-08			5.9911	-5.44615e-08				6.20602	-4.6597e-08			6.20602	-3.1759e-09			5.9911	8.76924e-09				6.20602	-7.67099e-09			5.9911	-4.54392e-08
	5.999	-3.94988e-08			5.99899	3.74719e-09			5.999	-2.21173e-07			5.99899	-4.29996e-07				5.999	-7.73616e-08			5.999	-9.32593e-08			5.999	-5.46002e-08				6.21391	-4.66943e-08			6.21391	-3.29633e-09			5.999	7.28433e-09				6.21391	-7.93293e-09			5.999	-4.57659e-08
	6.00689	-3.85109e-08			6.00689	2.81987e-09			6.00689	-2.19326e-07			6.00689	-4.30261e-07				6.00689	-7.68107e-08			6.00689	-9.47547e-08			6.00689	-5.48299e-08				6.2218	-4.7661e-08			6.22181	-3.41677e-09			6.00689	7.71624e-09				6.2218	-7.44767e-09			6.00689	-4.60926e-08
	6.01479	-3.78001e-08			6.01478	3.82477e-09			6.01479	-2.18288e-07			6.01478	-4.30714e-07				6.01479	-7.69583e-08			6.01479	-9.42579e-08			6.01479	-5.50596e-08				6.2297	-4.919e-08			6.2297	-5.77896e-09			6.01479	7.71264e-09				6.2297	-7.39288e-09			6.01479	-4.48149e-08
	6.02268	-3.77908e-08			6.02267	4.1797e-09			6.02268	-2.18233e-07			6.02268	-4.30242e-07				6.02268	-7.71058e-08			6.02268	-9.44322e-08			6.02268	-5.56037e-08				6.23759	-5.0021e-08			6.23759	-5.44375e-09			6.02268	6.43835e-09				6.23759	-7.77941e-09			6.02268	-4.44187e-08
	6.03057	-3.78872e-08			6.03057	4.13624e-09			6.03058	-2.18178e-07			6.03057	-4.2928e-07				6.03058	-7.85395e-08			6.03058	-9.46064e-08			6.03058	-5.70268e-08				6.24548	-4.88487e-08			6.24549	-5.31429e-09			6.03058	5.16406e-09				6.24549	-8.16594e-09			6.03058	-4.43482e-08
	6.03847	-3.79837e-08			6.03847	4.09303e-09			6.03847	-2.16911e-07			6.03847	-4.28925e-07				6.03847	-7.76369e-08			6.03847	-9.37546e-08			6.03847	-5.54705e-08				6.25338	-4.86538e-08			6.25338	-6.27545e-09			6.03847	4.22425e-09				6.25338	-9.55032e-09			6.03847	-4.49743e-08
	6.04637	-3.88566e-08			6.04637	6.9597e-09			6.04637	-2.17262e-07			6.04637	-4.29324e-07				6.04637	-7.70847e-08			6.04637	-9.40441e-08			6.04637	-5.43844e-08				6.26127	-4.84589e-08			6.26128	-7.23661e-09			6.04637	7.93137e-09				6.26127	-8.37314e-09			6.04637	-4.56004e-08
	6.05427	-3.97297e-08			6.05426	6.65179e-09			6.05426	-2.17613e-07			6.05426	-4.29723e-07				6.05427	-7.69414e-08			6.05426	-9.43336e-08			6.05426	-5.40175e-08				6.26917	-4.83731e-08			6.26917	-7.05615e-09			6.05426	7.92232e-09				6.26917	-8.48989e-09			6.05426	-4.48483e-08
	6.06216	-4.12996e-08			6.06215	6.34387e-09			6.06215	-2.18461e-07			6.06215	-4.29947e-07				6.06216	-7.68885e-08			6.06215	-9.57217e-08			6.06215	-5.36507e-08				6.27707	-4.75019e-08			6.27707	-5.84789e-09			6.06215	7.68541e-09				6.27707	-8.60663e-09			6.06216	-4.4601e-08
	6.07005	-4.12926e-08			6.07005	5.58723e-09			6.07005	-2.18904e-07			6.07005	-4.3017e-07				6.07005	-7.7465e-08			6.07005	-9.69328e-08			6.07005	-5.35247e-08				6.28496	-4.74108e-08			6.28497	-5.29773e-09			6.07005	7.44851e-09				6.28496	-9.60789e-09			6.07005	-4.47921e-08
	6.07795	-3.94258e-08			6.07794	5.21364e-09			6.07794	-2.17402e-07			6.07794	-4.31482e-07				6.07795	-7.80415e-08			6.07794	-9.58768e-08			6.07794	-5.39305e-08				6.29286	-4.83183e-08			6.29286	-6.0019e-09			6.07794	8.93152e-09				6.29286	-9.51749e-09			6.07795	-4.49831e-08
	6.08584	-3.84832e-08			6.08583	6.7753e-09			6.08584	-2.16664e-07			6.08584	-4.33074e-07				6.08584	-7.92475e-08			6.08584	-9.51405e-08			6.08584	-5.43363e-08				6.30075	-4.92258e-08			6.30076	-6.70607e-09			6.08584	9.36322e-09				6.30075	-8.19321e-09			6.08584	-4.40951e-08
	6.09373	-3.81987e-08			6.09373	7.39666e-09			6.09373	-2.16387e-07			6.09373	-4.32521e-07				6.09374	-8.34452e-08			6.09373	-9.51879e-08			6.09373	-5.55037e-08				6.30864	-4.85823e-08			6.30865	-5.40881e-09			6.09373	8.01152e-09				6.30865	-7.61993e-09			6.09374	-4.37293e-08
	6.10163	-3.79142e-08			6.10162	8.01828e-09			6.10163	-2.16109e-07			6.10162	-4.31732e-07				6.10163	-8.50028e-08			6.10163	-9.52352e-08			6.10163	-5.51367e-08				6.31654	-4.57934e-08			6.31654	-4.95779e-09			6.10163	6.65981e-09				6.31654	-7.04666e-09			6.10163	-4.47067e-08
	6.10952	-3.80192e-08			6.10952	8.50679e-09			6.10952	-2.15626e-07			6.10952	-4.31931e-07				6.10952	-8.31853e-08			6.10952	-9.66937e-08			6.10952	-5.32993e-08				6.32443	-4.50408e-08			6.32444	-4.96356e-09			6.10952	6.05982e-09				6.32443	-6.65421e-09			6.10953	-4.5684e-08
	6.11742	-3.81243e-08			6.11742	9.4002e-09			6.11742	-2.15738e-07			6.11742	-4.3213e-07				6.11742	-8.32479e-08			6.11742	-9.74084e-08			6.11742	-5.26103e-08				6.33233	-4.42882e-08			6.33233	-4.96932e-09			6.11742	7.72381e-09				6.33233	-6.43511e-09			6.11742	-4.45928e-08
	6.12532	-3.87908e-08			6.12531	9.65377e-09			6.12531	-2.1585e-07			6.12531	-4.32969e-07				6.12532	-8.33105e-08			6.12531	-9.81232e-08			6.12531	-5.24215e-08				6.34022	-4.42843e-08			6.34022	-5.82889e-09			6.12531	8.52514e-09				6.34022	-6.5607e-09			6.12532	-4.49796e-08
	6.13321	-4.17238e-08			6.13321	9.57375e-09			6.13321	-2.17717e-07			6.13321	-4.3247e-07				6.13321	-8.39516e-08			6.13321	-1.02179e-07			6.13321	-5.29902e-08				6.34812	-4.43812e-08			6.34812	-5.30438e-09			6.13321	7.94997e-09				6.34812	-6.68629e-09			6.13321	-4.53664e-08
	6.14111	-4.1347e-08			6.1411	9.49398e-09			6.1411	-2.1829e-07			6.1411	-4.32543e-07				6.14111	-8.24974e-08			6.1411	-1.03799e-07			6.1411	-5.35589e-08				6.35602	-4.44781e-08			6.35602	-5.39336e-09			6.1411	7.3748e-09				6.35602	-7.40397e-09			6.1411	-4.63892e-08
	6.149	-4.02723e-08			6.14899	1.04187e-08			6.149	-2.15084e-07			6.149	-4.32617e-07				6.149	-8.25606e-08			6.149	-1.02917e-07			6.149	-5.45508e-08				6.36391	-4.68406e-08			6.36392	-5.48234e-09			6.149	1.02109e-08				6.36391	-6.86423e-09			6.149	-4.83547e-08
	6.15689	-3.99456e-08			6.15689	1.12135e-08			6.15689	-2.15384e-07			6.15689	-4.34676e-07				6.1569	-8.26239e-08			6.15689	-1.02862e-07			6.15689	-5.55428e-08				6.3718	-4.73231e-08			6.37181	-4.32746e-09			6.15689	9.71322e-09				6.37181	-6.69454e-09			6.15689	-4.78769e-08
	6.16479	-4.02204e-08			6.16478	1.1151e-08			6.16479	-2.15685e-07			6.16478	-4.34502e-07				6.16479	-8.3243e-08			6.16479	-1.02807e-07			6.16479	-5.75438e-08				6.3797	-4.66331e-08			6.3797	-3.44735e-09			6.16479	9.21555e-09				6.3797	-6.95283e-09			6.16479	-4.76694e-08
	6.17268	-4.0495e-08			6.17268	1.10882e-08			6.17268	-2.16394e-07			6.17268	-4.32726e-07				6.17268	-8.43036e-08			6.17268	-1.0316e-07			6.17268	-5.78677e-08				6.38759	-4.55826e-08			6.3876	-3.11673e-09			6.17268	8.25667e-09				6.38759	-7.21112e-09			6.17268	-4.79205e-08
	6.18058	-4.11067e-08			6.18057	1.20193e-08			6.18058	-2.15349e-07			6.18057	-4.31828e-07				6.18058	-8.30325e-08			6.18058	-1.02716e-07			6.18058	-5.61802e-08				6.39549	-4.54501e-08			6.39549	-4.58027e-09			6.18058	8.52668e-09				6.39549	-7.15427e-09			6.18058	-4.81715e-08
	6.18847	-4.17182e-08			6.18847	1.33379e-08			6.18847	-2.14851e-07			6.18847	-4.30931e-07				6.18847	-8.3562e-08			6.18847	-1.02853e-07			6.18847	-5.57837e-08				6.40338	-4.59389e-08			6.40338	-6.04381e-09			6.18847	1.16309e-08				6.40338	-5.79915e-09			6.18847	-4.69164e-08
	6.19637	-4.304e-08			6.19637	1.34879e-08			6.19637	-2.15558e-07			6.19637	-4.30604e-07				6.19637	-8.40916e-08			6.19637	-1.02989e-07			6.19637	-5.57753e-08				6.41127	-4.64276e-08			6.41128	-7.17273e-09			6.19637	1.17833e-08				6.41127	-5.16196e-09			6.19637	-4.63152e-08
	6.20427	-4.39268e-08			6.20426	1.26069e-08			6.20426	-2.16265e-07			6.20426	-4.30788e-07				6.20427	-8.52172e-08			6.20426	-1.03605e-07			6.20426	-5.5767e-08				6.41917	-4.73955e-08			6.41917	-6.49548e-09			6.20426	1.17967e-08				6.41917	-5.36248e-09			6.20426	-4.63269e-08
	6.21216	-4.4427e-08			6.21215	1.17259e-08			6.21216	-2.16407e-07			6.21216	-4.30972e-07				6.21216	-8.38604e-08			6.21216	-1.05128e-07			6.21216	-5.54087e-08				6.42707	-4.83633e-08			6.42707	-6.67816e-09			6.21216	1.18101e-08				6.42707	-5.563e-09			6.21216	-4.63387e-08
	6.22005	-4.18708e-08			6.22005	1.22088e-08			6.22005	-2.13315e-07			6.22005	-4.31998e-07				6.22006	-8.36715e-08			6.22005	-1.0596e-07			6.22005	-5.54094e-08				6.43496	-5.03479e-08			6.43497	-6.86084e-09			6.22005	1.21482e-08				6.43497	-6.00707e-09			6.22005	-4.6533e-08
	6.22795	-4.00867e-08			6.22794	1.20942e-08			6.22795	-2.12801e-07			6.22794	-4.32768e-07				6.22795	-8.37686e-08			6.22795	-1.05748e-07			6.22795	-5.541e-08				6.44286	-5.09304e-08			6.44286	-7.27699e-09			6.22795	1.20465e-08				6.44286	-6.45113e-09			6.22795	-4.69966e-08
	6.23584	-3.99263e-08			6.23584	1.17366e-08			6.23584	-2.12887e-07			6.23584	-4.31046e-07				6.23584	-8.38656e-08			6.23584	-1.05805e-07			6.23584	-5.84901e-08				6.45075	-4.98414e-08			6.45076	-6.53542e-09			6.23584	1.19448e-08				6.45075	-9.86726e-09			6.23584	-4.74602e-08
	6.24374	-4.00066e-08			6.24373	1.13792e-08			6.24374	-2.12973e-07			6.24373	-4.31341e-07				6.24374	-8.44055e-08			6.24374	-1.05862e-07			6.24374	-6.01435e-08				6.45865	-4.89168e-08			6.45865	-6.92333e-09			6.24374	1.1574e-08				6.45865	-1.09501e-08			6.24374	-4.85507e-08
	6.25163	-4.00867e-08			6.25162	1.18875e-08			6.25163	-2.11704e-07			6.25163	-4.31636e-07				6.25163	-8.39553e-08			6.25163	-1.05977e-07			6.25163	-5.79684e-08				6.46654	-4.85879e-08			6.46654	-7.31123e-09			6.25163	1.20322e-08				6.46654	-1.10287e-08			6.25163	-4.94362e-08
	6.25952	-4.04074e-08			6.25952	1.27606e-08			6.25952	-2.11114e-07			6.25952	-4.32699e-07				6.25953	-8.40639e-08			6.25952	-1.06105e-07			6.25952	-5.66043e-08				6.47443	-4.85356e-08			6.47444	-8.22335e-09			6.25952	1.5242e-08				6.47443	-9.94568e-09			6.25953	-4.86943e-08
	6.26742	-4.31714e-08			6.26742	1.28836e-08			6.26742	-2.10996e-07			6.26742	-4.32945e-07				6.26742	-8.41726e-08			6.26742	-1.06232e-07			6.26742	-5.65466e-08				6.48233	-4.84835e-08			6.48233	-8.79053e-09			6.26742	1.52716e-08				6.48233	-9.27384e-09			6.26742	-4.9132e-08
	6.27532	-4.36215e-08			6.27531	1.22077e-08			6.27531	-2.11049e-07			6.27532	-4.3328e-07				6.27532	-8.46032e-08			6.27531	-1.07596e-07			6.27531	-5.64889e-08				6.49022	-4.83258e-08			6.49023	-8.71664e-09			6.27531	1.53012e-08				6.49022	-8.602e-09			6.27532	-4.95696e-08
	6.28321	-4.2292e-08			6.28321	1.15316e-08			6.28321	-2.11101e-07			6.28321	-4.33615e-07				6.28322	-8.50667e-08			6.28321	-1.09316e-07			6.28321	-5.63291e-08				6.49812	-4.84807e-08			6.49812	-9.0185e-09			6.28321	1.56992e-08				6.49812	-7.87883e-09			6.28321	-5.05853e-08
	6.29111	-3.89907e-08			6.2911	1.19557e-08			6.2911	-2.0752e-07			6.2911	-4.35027e-07				6.29111	-8.55302e-08			6.2911	-1.09219e-07			6.2911	-5.67025e-08				6.50602	-4.86355e-08			6.50602	-9.32036e-09			6.2911	1.58192e-08				6.50602	-6.78292e-09			6.29111	-4.97272e-08
	6.299	-3.9432e-08			6.299	1.44121e-08			6.299	-2.06498e-07			6.299	-4.36382e-07				6.299	-8.68512e-08			6.299	-1.08008e-07			6.299	-5.70758e-08				6.51391	-4.93952e-08			6.51392	-9.01713e-09			6.299	1.54964e-08				6.51391	-6.406e-09			6.299	-5.03107e-08
	6.3069	-3.98733e-08			6.30689	1.45991e-08			6.30689	-2.06276e-07			6.30689	-4.34136e-07				6.3069	-8.83311e-08			6.30689	-1.07657e-07			6.30689	-5.88226e-08				6.52181	-4.73634e-08			6.52181	-9.41584e-09			6.30689	1.51736e-08				6.52181	-7.02826e-09			6.3069	-5.08943e-08
	6.31479	-4.07173e-08			6.31478	1.4786e-08			6.31479	-2.06054e-07			6.31479	-4.32311e-07				6.31479	-8.86486e-08			6.31479	-1.07306e-07			6.31479	-5.89538e-08				6.5297	-4.7389e-08			6.5297	-9.81456e-09			6.31479	1.44769e-08				6.5297	-7.65051e-09			6.31479	-5.25547e-08
	6.32268	-4.00871e-08			6.32268	1.62628e-08			6.32268	-2.05525e-07			6.32268	-4.31844e-07				6.32269	-8.59435e-08			6.32268	-1.06629e-07			6.32268	-5.50819e-08				6.53759	-4.74146e-08			6.5376	-1.09041e-08			6.32268	1.5784e-08				6.5376	-8.82479e-09			6.32269	-5.3777e-08
	6.33058	-4.02633e-08			6.33057	1.62635e-08			6.33058	-2.05523e-07			6.33057	-4.31378e-07				6.33058	-8.60169e-08			6.33058	-1.06595e-07			6.33058	-5.50146e-08				6.54549	-4.81105e-08			6.54549	-1.14894e-08			6.33058	1.73848e-08				6.54549	-7.74924e-09			6.33058	-5.26296e-08
	6.33847	-4.04393e-08			6.33847	1.58184e-08			6.33847	-2.06915e-07			6.33847	-4.30523e-07				6.33847	-8.60904e-08			6.33847	-1.06562e-07			6.33847	-5.51377e-08				6.55338	-4.7873e-08			6.55339	-1.12721e-08			6.33847	1.81062e-08				6.55338	-7.24951e-09			6.33847	-5.21727e-08
	6.34637	-4.13113e-08			6.34637	1.5373e-08			6.34637	-2.08308e-07			6.34637	-4.30442e-07				6.34637	-8.63042e-08			6.34637	-1.07213e-07			6.34637	-5.52607e-08				6.56128	-4.81612e-08			6.56128	-1.13521e-08			6.34637	1.8124e-08				6.56128	-7.2266e-09			6.34637	-5.36865e-08
	6.35427	-4.10844e-08			6.35426	1.38742e-08			6.35426	-2.09985e-07			6.35426	-4.30851e-07				6.35427	-8.55455e-08			6.35426	-1.07278e-07			6.35426	-5.54034e-08				6.56917	-4.84494e-08			6.56917	-1.14321e-08			6.35426	1.81418e-08				6.56917	-7.20369e-09			6.35426	-5.52003e-08
	6.36216	-3.8667e-08			6.36216	1.40573e-08			6.36216	-2.08887e-07			6.36216	-4.3126e-07				6.36216	-8.55237e-08			6.36216	-1.05277e-07			6.36216	-5.55461e-08				6.57707	-4.94445e-08			6.57707	-1.22746e-08			6.36216	1.83591e-08				6.57707	-3.75196e-09			6.36216	-5.57604e-08
	6.37006	-3.92023e-08			6.37005	1.40695e-08			6.37005	-2.08504e-07			6.37005	-4.31436e-07				6.37006	-8.5754e-08			6.37005	-1.04996e-07			6.37005	-5.66308e-08				6.58497	-5.00542e-08			6.58497	-1.24087e-08			6.37005	1.81382e-08				6.58497	-4.14477e-09			6.37005	-5.58129e-08
	6.37795	-3.97374e-08			6.37794	1.38116e-08			6.37795	-2.08626e-07			6.37795	-4.27952e-07				6.37795	-8.59842e-08			6.37795	-1.0493e-07			6.37795	-5.84076e-08				6.59286	-4.87106e-08			6.59286	-1.17504e-08			6.37795	1.79173e-08				6.59286	-4.53757e-09			6.37795	-5.58654e-08
	6.38584	-4.07821e-08			6.38584	1.35535e-08			6.38584	-2.08748e-07			6.38584	-4.2723e-07				6.38585	-8.62025e-08			6.38584	-1.04864e-07			6.38584	-5.84699e-08				6.60075	-4.75197e-08			6.60076	-1.18713e-08			6.38584	1.73043e-08				6.60076	-5.32676e-09			6.38584	-5.66447e-08
	6.39374	-4.09152e-08			6.39373	1.39976e-08			6.39374	-2.09078e-07			6.39373	-4.26969e-07				6.39374	-8.50126e-08			6.39374	-1.04618e-07			6.39374	-5.74433e-08				6.60865	-4.69715e-08			6.60865	-1.19922e-08			6.39374	1.92666e-08				6.60865	-6.21119e-09			6.39374	-5.67093e-08
	6.40163	-4.10481e-08			6.40162	1.45726e-08			6.40163	-2.09407e-07			6.40163	-4.27156e-07				6.40163	-8.48077e-08			6.40163	-1.04601e-07			6.40163	-5.70224e-08				6.61654	-4.64232e-08			6.61655	-1.25188e-08			6.40163	2.10799e-08				6.61654	-4.48216e-09			6.40163	-5.66826e-08
	6.40952	-4.24145e-08			6.40952	1.44333e-08			6.40953	-2.10082e-07			6.40952	-4.27342e-07				6.40953	-8.55027e-08			6.40953	-1.04584e-07			6.40953	-5.66015e-08				6.62444	-4.56466e-08			6.62444	-1.09608e-08			6.40953	2.18393e-08				6.62444	-4.35449e-09			6.40953	-5.67146e-08
	6.41742	-4.4193e-08			6.41742	1.39846e-08			6.41742	-2.09932e-07			6.41742	-4.2527e-07				6.41742	-8.61976e-08			6.41742	-1.07134e-07			6.41742	-5.62908e-08				6.63233	-4.54692e-08			6.63233	-1.11508e-08			6.41742	2.16522e-08				6.63233	-4.35755e-09			6.41742	-5.67465e-08
	6.42532	-4.40915e-08			6.42532	1.35356e-08			6.42532	-2.09424e-07			6.42532	-4.25183e-07				6.42532	-8.47114e-08			6.42532	-1.09287e-07			6.42532	-5.62904e-08				6.64022	-4.5441e-08			6.64023	-1.13409e-08			6.42532	2.14651e-08				6.64022	-4.36061e-09			6.42532	-5.90473e-08
	6.43322	-4.13406e-08			6.43321	1.55779e-08			6.43321	-2.08452e-07			6.43321	-4.25144e-07				6.43322	-8.4047e-08			6.43321	-1.07211e-07			6.43321	-5.62899e-08				6.64812	-4.54128e-08			6.64812	-1.23112e-08			6.43321	2.17058e-08				6.64812	-3.89187e-09			6.43321	-5.8872e-08
	6.44111	-4.10306e-08			6.4411	1.46253e-08			6.44111	-2.0818e-07			6.44111	-4.25105e-07				6.44111	-8.4746e-08			6.44111	-1.07133e-07			6.44111	-5.70734e-08				6.65602	-4.41299e-08			6.65602	-1.21205e-08			6.44111	2.14458e-08				6.65602	-3.98222e-09			6.44111	-5.87877e-08
	6.449	-4.07206e-08			6.449	1.36724e-08			6.449	-2.07908e-07			6.449	-4.22087e-07				6.44901	-8.54449e-08			6.449	-1.07222e-07			6.449	-5.87049e-08				6.66391	-4.24729e-08			6.66392	-1.13596e-08			6.449	2.11858e-08				6.66392	-4.07257e-09			6.449	-6.01906e-08
	6.4569	-4.02415e-08			6.45689	1.18928e-08			6.45689	-2.07469e-07			6.45689	-4.21839e-07				6.4569	-8.47893e-08			6.45689	-1.07311e-07			6.45689	-5.90893e-08				6.67181	-4.17729e-08			6.67181	-1.13602e-08			6.45689	2.08154e-08				6.67181	-4.46642e-09			6.4569	-6.15934e-08
	6.46479	-4.00585e-08			6.46478	1.32201e-08			6.46479	-2.07096e-07			6.46479	-4.21812e-07				6.46479	-8.45794e-08			6.46479	-1.07878e-07			6.46479	-5.79117e-08				6.6797	-4.1558e-08			6.67971	-1.13609e-08			6.46479	2.11996e-08				6.6797	-2.65202e-09			6.46479	-6.35162e-08
	6.47268	-4.14923e-08			6.47268	1.29389e-08			6.47268	-2.0704e-07			6.47268	-4.21785e-07				6.47269	-8.47012e-08			6.47268	-1.08446e-07			6.47268	-5.75718e-08				6.6876	-4.13431e-08			6.6876	-1.30526e-08			6.47268	2.11956e-08				6.6876	-2.81867e-09			6.47269	-6.14387e-08
	6.48058	-4.29262e-08			6.48057	1.26579e-08			6.48058	-2.06985e-07			6.48057	-4.21426e-07				6.48058	-8.48229e-08			6.48058	-1.09875e-07			6.48058	-5.74565e-08				6.69549	-3.95946e-08			6.69549	-1.20519e-08			6.48058	2.08602e-08				6.69549	-2.98531e-09			6.48058	-6.12812e-08
	6.48847	-4.39946e-08			6.48847	1.14776e-08			6.48847	-2.06536e-07			6.48847	-4.21423e-07				6.48847	-8.58327e-08			6.48847	-1.11492e-07			6.48847	-5.77788e-08				6.70338	-3.87893e-08			6.70339	-1.17631e-08			6.48847	2.05248e-08				6.70338	-3.7164e-09			6.48848	-6.13884e-08
	6.49637	-4.30655e-08			6.49637	1.13175e-08			6.49637	-2.04694e-07			6.49637	-4.21419e-07				6.49637	-8.54867e-08			6.49637	-1.11685e-07			6.49637	-5.81012e-08				6.71128	-3.83986e-08			6.71128	-1.16983e-08			6.49637	2.19849e-08				6.71128	-3.31735e-09			6.49637	-6.14956e-08
	6.50427	-3.90026e-08			6.50426	1.37611e-08			6.50426	-2.02034e-07			6.50427	-4.22186e-07				6.50427	-8.56962e-08			6.50426	-1.09142e-07			6.50426	-5.88613e-08				6.71917	-3.82437e-08			6.71917	-1.16335e-08			6.50426	2.19165e-08				6.71917	-1.96492e-09			6.50427	-6.12007e-08
	6.51216	-3.91823e-08			6.51216	1.45195e-08			6.51216	-2.02111e-07			6.51216	-4.2255e-07				6.51217	-8.59057e-08			6.51216	-1.08512e-07			6.51216	-6.14067e-08				6.72707	-3.80889e-08			6.72707	-1.03383e-08			6.51216	2.1848e-08				6.72707	-1.69014e-09			6.51216	-6.1376e-08
	6.52006	-3.93621e-08			6.52005	1.44659e-08			6.52005	-2.02188e-07			6.52005	-4.20267e-07				6.52006	-8.7765e-08			6.52005	-1.08407e-07			6.52005	-6.22664e-08				6.73497	-3.47151e-08			6.73497	-1.06359e-08			6.52005	2.10585e-08				6.73497	-2.3939e-09			6.52006	-6.15512e-08
	6.52795	-3.96851e-08			6.52794	1.44124e-08			6.52795	-2.02359e-07			6.52795	-4.19563e-07				6.52795	-8.69997e-08			6.52795	-1.08302e-07			6.52795	-6.12182e-08				6.74286	-3.3945e-08			6.74287	-1.09335e-08			6.52795	2.00072e-08				6.74286	-3.09767e-09			6.52795	-6.22765e-08
	6.53584	-3.98269e-08			6.53584	1.6224e-08			6.53584	-2.02589e-07			6.53584	-4.1934e-07				6.53585	-8.7228e-08			6.53584	-1.08247e-07			6.53584	-6.07471e-08				6.75076	-3.31749e-08			6.75076	-1.20111e-08			6.53584	2.20172e-08				6.75076	-1.95488e-09			6.53584	-6.32548e-08
	6.54374	-3.99688e-08			6.54373	1.65758e-08			6.54374	-2.02819e-07			6.54373	-4.19116e-07				6.54374	-8.74563e-08			6.54374	-1.08193e-07			6.54374	-6.06725e-08				6.75865	-3.30097e-08			6.75865	-1.20303e-08			6.54374	2.25954e-08				6.75865	-9.66524e-10			6.54374	-6.23332e-08
	6.55163	-4.08019e-08			6.55163	1.6361e-08			6.55163	-2.03621e-07			6.55163	-4.18649e-07				6.55163	-8.85475e-08			6.55163	-1.09464e-07			6.55163	-6.0898e-08				6.76654	-3.22503e-08			6.76655	-1.17316e-08			6.55163	2.28594e-08				6.76654	-6.97221e-10			6.55163	-6.22294e-08
	6.55953	-4.12515e-08			6.55952	1.57614e-08			6.55953	-2.03243e-07			6.55952	-4.18833e-07				6.55953	-8.82429e-08			6.55953	-1.11225e-07			6.55953	-6.11234e-08				6.77444	-3.2215e-08			6.77444	-1.19001e-08			6.55953	2.31234e-08				6.77444	-7.23018e-10			6.55953	-6.22366e-08
	6.56742	-3.99558e-08			6.56742	1.51619e-08			6.56742	-2.01836e-07			6.56742	-4.19017e-07				6.56742	-8.84109e-08			6.56742	-1.11882e-07			6.56742	-6.11803e-08				6.78233	-3.23254e-08			6.78233	-1.20687e-08			6.56742	2.3417e-08				6.78233	-7.48812e-10			6.56742	-6.22438e-08
	6.57532	-3.65159e-08			6.57532	1.64153e-08			6.57532	-2.01728e-07			6.57532	-4.21367e-07				6.57532	-8.85789e-08			6.57532	-1.09546e-07			6.57532	-6.12372e-08				6.79022	-3.24358e-08			6.79023	-1.25388e-08			6.57532	2.34954e-08				6.79023	2.80024e-09			6.57532	-5.96851e-08
	6.58322	-3.57629e-08			6.58321	1.68232e-08			6.58321	-2.02036e-07			6.58321	-4.21195e-07				6.58322	-8.98765e-08			6.58321	-1.0935e-07			6.58321	-6.49308e-08				6.79812	-3.16401e-08			6.79812	-1.02483e-08			6.58321	2.20084e-08				6.79812	2.77646e-09			6.58321	-6.01756e-08
	6.59111	-3.50098e-08			6.5911	1.65412e-08			6.59111	-2.02344e-07			6.59111	-4.17646e-07				6.59111	-9.14203e-08			6.59111	-1.09155e-07			6.59111	-6.76306e-08				6.80602	-2.87455e-08			6.80602	-1.00107e-08			6.59111	2.05213e-08				6.80602	2.75268e-09			6.59111	-6.06661e-08
	6.599	-3.44909e-08			6.599	1.62589e-08			6.599	-2.02308e-07			6.599	-4.17745e-07				6.59901	-8.99144e-08			6.599	-1.08402e-07			6.599	-6.54362e-08				6.81392	-2.79447e-08			6.81392	-9.89484e-09			6.599	2.03393e-08				6.81392	2.18737e-09			6.599	-6.18146e-08
	6.6069	-3.46328e-08			6.60689	1.77015e-08			6.6069	-2.02405e-07			6.60689	-4.17845e-07				6.6069	-8.88027e-08			6.6069	-1.08701e-07			6.6069	-6.42804e-08				6.82181	-2.7925e-08			6.82181	-1.03237e-08			6.6069	2.27811e-08				6.82181	3.65426e-09			6.6069	-6.35345e-08
	6.61479	-3.47745e-08			6.61479	1.68611e-08			6.61479	-2.02502e-07			6.61479	-4.18137e-07				6.61479	-8.86447e-08			6.61479	-1.09001e-07			6.61479	-6.41775e-08				6.8297	-2.79052e-08			6.82971	-1.07525e-08			6.61479	2.42497e-08				6.8297	3.81439e-09			6.61479	-6.24666e-08
	6.62269	-3.54499e-08			6.62268	1.60209e-08			6.62269	-2.02819e-07			6.62268	-4.17019e-07				6.62269	-8.86494e-08			6.62269	-1.0994e-07			6.62269	-6.41305e-08				6.8376	-2.74554e-08			6.8376	-1.01995e-08			6.62269	2.45929e-08				6.8376	3.65797e-09			6.62269	-6.20059e-08
	6.63058	-3.59365e-08			6.63057	1.45191e-08			6.63058	-2.02973e-07			6.63058	-4.16458e-07				6.63058	-8.86541e-08			6.63058	-1.10512e-07			6.63058	-6.44312e-08				6.84549	-2.74494e-08			6.84549	-9.98232e-09			6.63058	2.4936e-08				6.84549	3.50157e-09			6.63058	-6.20097e-08
	6.63847	-3.44158e-08			6.63847	1.50726e-08			6.63848	-2.01038e-07			6.63847	-4.16798e-07				6.63848	-8.7747e-08			6.63848	-1.11212e-07			6.63848	-6.47318e-08				6.85338	-2.82192e-08			6.85339	-9.9542e-09			6.63848	2.56523e-08				6.85339	4.84172e-09			6.63848	-6.20135e-08
	6.64637	-3.35746e-08			6.64637	1.62628e-08			6.64637	-1.99815e-07			6.64637	-4.17137e-07				6.64637	-8.75607e-08			6.64637	-1.10328e-07			6.64637	-6.538e-08				6.86128	-2.89891e-08			6.86128	-9.92607e-09			6.64637	2.59022e-08				6.86128	6.38223e-09			6.64637	-6.03587e-08
	6.65427	-3.34867e-08			6.65427	1.65926e-08			6.65426	-1.99474e-07			6.65427	-4.16486e-07				6.65427	-8.79184e-08			6.65426	-1.10026e-07			6.65426	-6.78817e-08				6.86917	-2.81533e-08			6.86918	-9.49357e-09			6.65426	2.52602e-08				6.86917	6.4681e-09			6.65427	-6.04288e-08
	6.66216	-3.33987e-08			6.66216	1.69226e-08			6.66216	-1.99133e-07			6.66216	-4.13206e-07				6.66217	-8.8276e-08			6.66216	-1.10384e-07			6.66216	-6.83914e-08				6.87707	-2.45671e-08			6.87707	-8.94625e-09			6.66216	2.46182e-08				6.87707	6.49332e-09			6.66216	-6.04989e-08
	6.67006	-3.34411e-08			6.67005	1.73236e-08			6.67005	-1.97982e-07			6.67005	-4.12914e-07				6.67006	-8.70708e-08			6.67005	-1.10743e-07			6.67005	-6.63146e-08				6.88497	-2.36767e-08			6.88497	-8.93242e-09			6.67005	2.20496e-08				6.88497	6.51854e-09			6.67006	-6.11993e-08
	6.67795	-3.36227e-08			6.67795	1.84591e-08			6.67795	-1.97517e-07			6.67795	-4.12783e-07				6.67795	-8.57688e-08			6.67795	-1.1069e-07			6.67795	-6.51245e-08				6.89286	-2.33292e-08			6.89287	-8.91859e-09			6.67795	2.43938e-08				6.89286	8.51316e-09			6.67795	-6.16201e-08
	6.68585	-3.38044e-08			6.68584	1.88461e-08			6.68584	-1.97479e-07			6.68584	-4.12653e-07				6.68585	-8.5457e-08			6.68584	-1.10637e-07			6.68584	-6.51981e-08				6.90076	-2.07689e-08			6.90076	-8.51417e-09			6.68584	2.5335e-08				6.90076	9.51501e-09			6.68585	-6.16161e-08
	6.69374	-3.57435e-08			6.69373	1.86481e-08			6.69374	-1.9757e-07			6.69374	-4.12166e-07				6.69374	-8.51452e-08			6.69374	-1.11535e-07			6.69374	-6.52717e-08				6.90865	-2.1117e-08			6.90865	-6.61408e-09			6.69374	2.57113e-08				6.90865	9.58131e-09			6.69374	-6.16121e-08
	6.70163	-3.6461e-08			6.70163	1.84499e-08			6.70163	-1.97661e-07			6.70163	-4.11983e-07				6.70164	-8.49167e-08			6.70163	-1.11944e-07			6.70163	-6.62212e-08				6.91654	-2.1465e-08			6.91655	-6.44177e-09			6.70163	2.60876e-08				6.91655	9.64761e-09			6.70164	-6.23601e-08
	6.70953	-3.4298e-08			6.70952	1.93116e-08			6.70953	-1.96624e-07			6.70952	-4.12112e-07				6.70953	-8.43782e-08			6.70953	-1.10282e-07			6.70953	-6.66348e-08				6.92444	-2.26929e-08			6.92444	-6.5637e-09			6.70953	2.77099e-08				6.92444	1.22998e-08			6.70953	-6.23008e-08
	6.71742	-3.07472e-08			6.71742	2.02182e-08			6.71742	-1.95585e-07			6.71742	-4.12241e-07				6.71742	-8.43787e-08			6.71742	-1.09989e-07			6.71742	-6.70484e-08				6.93233	-2.25276e-08			6.93234	-6.68563e-09			6.71742	2.80614e-08				6.93233	1.35869e-08			6.71743	-6.06182e-08
	6.72532	-3.08215e-08			6.72532	2.00896e-08			6.72532	-1.95523e-07			6.72532	-4.12682e-07				6.72532	-8.46907e-08			6.72532	-1.09977e-07			6.72532	-6.80544e-08				6.94023	-2.07785e-08			6.94023	-4.66055e-09			6.72532	2.7793e-08				6.94023	1.38338e-08			6.72532	-6.07212e-08
	6.73322	-3.08958e-08			6.73321	1.99609e-08			6.73321	-1.9546e-07			6.73321	-4.10274e-07				6.73322	-8.50026e-08			6.73321	-1.09966e-07			6.73321	-6.82689e-08				6.94812	-1.67791e-08			6.94812	-4.55476e-09			6.73321	2.75245e-08				6.94812	1.3734e-08			6.73321	-6.08242e-08
	6.74111	-2.96723e-08			6.74111	2.02111e-08			6.74111	-1.94495e-07			6.74111	-4.10049e-07				6.74111	-8.36936e-08			6.74111	-1.09998e-07			6.74111	-6.6249e-08				6.95602	-1.63847e-08			6.95602	-4.66267e-09			6.74111	2.64504e-08				6.95602	1.36342e-08			6.74111	-6.11978e-08
	6.74901	-2.91373e-08			6.749	2.22367e-08			6.749	-1.94206e-07			6.749	-4.09993e-07				6.74901	-8.32999e-08			6.749	-1.10029e-07			6.749	-6.53602e-08				6.96392	-1.59904e-08			6.96392	-4.77059e-09			6.749	2.68782e-08				6.96392	1.59188e-08			6.749	-6.12182e-08
	6.7569	-2.93672e-08			6.75689	2.30838e-08			6.7569	-1.94157e-07			6.7569	-4.09936e-07				6.7569	-8.40852e-08			6.7569	-1.10367e-07			6.7569	-6.49466e-08				6.97181	-1.47102e-08			6.97181	-5.42283e-09			6.7569	2.66663e-08				6.97181	1.60502e-08			6.7569	-6.04928e-08
	6.76479	-2.95972e-08			6.76479	2.39306e-08			6.76479	-1.94108e-07			6.76479	-4.10119e-07				6.7648	-8.48705e-08			6.76479	-1.12741e-07			6.76479	-6.45329e-08				6.9797	-1.40396e-08			6.97971	-3.18062e-09			6.76479	2.64545e-08				6.97971	1.59112e-08			6.76479	-6.08016e-08
	6.77269	-2.94815e-08			6.77268	2.41129e-08			6.77269	-1.92934e-07			6.77268	-4.10301e-07				6.77269	-8.3876e-08			6.77269	-1.14297e-07			6.77269	-6.43699e-08				6.9876	-1.3369e-08			6.9876	-2.76431e-09			6.77269	2.81616e-08				6.9876	1.57723e-08			6.77269	-6.11104e-08
	6.78058	-2.68271e-08			6.78058	2.53955e-08			6.78058	-1.90281e-07			6.78058	-4.11421e-07				6.78058	-8.38961e-08			6.78058	-1.12808e-07			6.78058	-6.47978e-08				6.99549	-1.31179e-08			6.9955	-2.57306e-09			6.78058	2.84073e-08				6.99549	1.6777e-08			6.78058	-6.16077e-08
	6.78847	-2.54835e-08			6.78847	2.5323e-08			6.78848	-1.87532e-07			6.78847	-4.11996e-07				6.78848	-8.39162e-08			6.78848	-1.11135e-07			6.78848	-6.52258e-08				7.00339	-1.30878e-08			7.00339	-2.38181e-09			6.78848	2.82503e-08				7.00339	1.709e-08			6.78848	-5.97023e-08
	6.79637	-2.48646e-08			6.79637	2.51335e-08			6.79637	-1.86739e-07			6.79637	-4.09385e-07				6.79637	-8.45636e-08			6.79637	-1.10416e-07			6.79637	-6.84645e-08				7.01128	-1.13666e-08			7.01128	6.55557e-10			6.79637	2.80933e-08				7.01128	1.69194e-08			6.79637	-5.91023e-08
	6.80427	-2.42456e-08			6.80427	2.49438e-08			6.80427	-1.86317e-07			6.80427	-4.05043e-07				6.80427	-8.45633e-08			6.80427	-1.09697e-07			6.80427	-6.94502e-08				7.01917	-6.21979e-09			7.01918	9.80403e-10			6.80427	2.6788e-08				7.01917	1.67487e-08			6.80427	-5.88332e-08
	6.81217	-2.38508e-08			6.81216	2.5185e-08			6.81216	-1.8559e-07			6.81216	-4.04744e-07				6.81217	-8.1638e-08			6.81216	-1.09674e-07			6.81216	-6.72285e-08				7.02707	-5.99367e-09			7.02707	9.9775e-10			6.81216	2.63193e-08				7.02707	1.6717e-08			6.81216	-5.8564e-08
	6.82006	-2.37924e-08			6.82005	2.77974e-08			6.82006	-1.85372e-07			6.82006	-4.04444e-07				6.82006	-8.06681e-08			6.82006	-1.09651e-07			6.82006	-6.60499e-08				7.03497	-5.76753e-09			7.03497	7.84332e-10			6.82006	2.95021e-08				7.03497	2.08068e-08			6.82006	-5.72975e-08
	6.82795	-2.43614e-08			6.82795	2.81928e-08			6.82795	-1.85351e-07			6.82795	-4.04374e-07				6.82796	-8.0186e-08			6.82795	-1.0984e-07			6.82795	-6.57816e-08				7.04286	-5.44795e-09			7.04287	5.70913e-10			6.82795	2.94124e-08				7.04287	2.18938e-08			6.82795	-5.71563e-08
	6.83585	-2.49305e-08			6.83584	2.81254e-08			6.83585	-1.85453e-07			6.83584	-4.03814e-07				6.83585	-7.97038e-08			6.83585	-1.11516e-07			6.83585	-6.55132e-08				7.05076	-2.519e-09			7.05076	3.46285e-09			6.83585	2.93227e-08				7.05076	2.21125e-08			6.83585	-5.73792e-08
	6.84374	-2.48619e-08			6.84374	2.80578e-08			6.84374	-1.85554e-07			6.84374	-4.0382e-07				6.84374	-7.82817e-08			6.84374	-1.11733e-07			6.84374	-6.51903e-08				7.05865	-1.04487e-09			7.05866	3.62411e-09			6.84374	2.89821e-08				7.05865	2.23312e-08			6.84374	-5.76022e-08
	6.85164	-2.1712e-08			6.85163	2.91975e-08			6.85163	-1.81875e-07			6.85163	-4.03827e-07				6.85164	-7.81769e-08			6.85163	-1.09403e-07			6.85163	-6.52311e-08				7.06655	-9.82532e-10			7.06655	3.78537e-09			6.85163	3.01155e-08				7.06655	2.51262e-08			6.85164	-5.75464e-08
	6.85953	-1.96393e-08			6.85952	2.98228e-08			6.85953	-1.80996e-07			6.85952	-4.06537e-07				6.85953	-7.83164e-08			6.85953	-1.07539e-07			6.85953	-6.5272e-08				7.07444	3.54676e-10			7.07444	6.3702e-09			6.85953	3.01143e-08				7.07444	2.70401e-08			6.85953	-5.59167e-08
	6.86742	-1.86952e-08			6.86742	2.99934e-08			6.86742	-1.80588e-07			6.86742	-4.05045e-07				6.86742	-7.84558e-08			6.86742	-1.06774e-07			6.86742	-6.68542e-08				7.08233	3.4886e-09			7.08234	1.13242e-08			6.86742	2.91503e-08				7.08233	2.77017e-08			6.86743	-5.52255e-08
	6.87532	-1.77512e-08			6.87532	3.01642e-08			6.87532	-1.80181e-07			6.87532	-4.02674e-07				6.87532	-7.7703e-08			6.87532	-1.06009e-07			6.87532	-6.78582e-08				7.09023	8.02722e-09			7.09023	1.2714e-08			6.87532	2.81863e-08				7.09023	2.83633e-08			6.87532	-5.55267e-08
	6.88322	-1.68467e-08			6.88321	3.02703e-08			6.88321	-1.79451e-07			6.88322	-4.02239e-07				6.88322	-7.76138e-08			6.88321	-1.04712e-07			6.88321	-6.53633e-08				7.09812	1.12184e-08			7.09812	1.41038e-08			6.88321	2.90864e-08				7.09812	2.88625e-08			6.88322	-5.58279e-08
	6.89111	-1.68329e-08			6.89111	3.00792e-08			6.89111	-1.79559e-07			6.89111	-4.01803e-07				6.89112	-7.79192e-08			6.89111	-1.03613e-07			6.89111	-6.4976e-08				7.10602	1.22333e-08			7.10602	1.50529e-08			6.89111	3.2551e-08				7.10602	3.30419e-08			6.89111	-5.45295e-08
	6.89901	-1.72801e-08			6.899	2.86854e-08			6.899	-1.79667e-07			6.899	-3.99608e-07				6.89901	-7.82247e-08			6.899	-1.03299e-07			6.899	-6.47964e-08				7.11392	1.61554e-08			7.11392	1.82795e-08			6.899	3.25134e-08				7.11392	3.71701e-08			6.89901	-5.30999e-08
	6.9069	-1.77271e-08			6.9069	2.72912e-08			6.9069	-1.807e-07			6.9069	-3.98168e-07				6.9069	-7.83536e-08			6.9069	-1.02984e-07			6.9069	-6.46168e-08				7.12181	2.05039e-08			7.12182	2.37799e-08			6.9069	3.243e-08				7.12181	3.75492e-08			6.9069	-5.28063e-08
	6.9148	-1.60282e-08			6.91479	2.79331e-08			6.91479	-1.78756e-07			6.91479	-3.97482e-07				6.9148	-7.58433e-08			6.91479	-1.0263e-07			6.91479	-6.38771e-08				7.12971	2.2249e-08			7.12971	2.73616e-08			6.91479	3.23466e-08				7.12971	3.99846e-08			6.9148	-5.25127e-08
	6.92269	-1.18794e-08			6.92268	3.06579e-08			6.92269	-1.73845e-07			6.92268	-3.97664e-07				6.92269	-7.53405e-08			6.92269	-9.99668e-08			6.92269	-6.3949e-08				7.1376	2.39107e-08			7.1376	2.86951e-08			6.92269	3.47333e-08				7.1376	4.49771e-08			6.92269	-5.13514e-08
	6.93058	-1.09809e-08			6.93058	3.10157e-08			6.93058	-1.72671e-07			6.93058	-3.97846e-07				6.93058	-7.52997e-08			6.93058	-9.64862e-08			6.93058	-6.4021e-08				7.14549	2.68131e-08			7.1455	3.18944e-08			6.93058	3.48836e-08				7.14549	4.86859e-08			6.93058	-4.9529e-08
	6.93848	-1.00826e-08			6.93847	3.10596e-08			6.93848	-1.71498e-07			6.93847	-3.95962e-07				6.93848	-7.52589e-08			6.93848	-9.5247e-08			6.93848	-6.49581e-08				7.15339	3.23183e-08			7.15339	3.72665e-08			6.93848	3.48673e-08				7.15339	5.11379e-08			6.93848	-4.86938e-08
	6.94637	-9.32899e-09			6.94637	3.11035e-08			6.94637	-1.70458e-07			6.94637	-3.94159e-07				6.94637	-7.50186e-08			6.94637	-9.42784e-08			6.94637	-6.30518e-08				7.16128	3.86276e-08			7.16128	4.22423e-08			6.94637	3.48509e-08				7.16128	5.25642e-08			6.94637	-4.8534e-08
	6.95427	-7.90269e-09			6.95427	3.22325e-08			6.95427	-1.69753e-07			6.95427	-3.9344e-07				6.95427	-7.12777e-08			6.95427	-9.37079e-08			6.95427	-5.88999e-08				7.16917	4.35132e-08			7.16918	4.5192e-08			6.95427	3.56217e-08				7.16918	5.33396e-08			6.95427	-4.83741e-08
	6.96217	-7.29392e-09			6.96216	3.53693e-08			6.96216	-1.6964e-07			6.96216	-3.92721e-07				6.96217	-7.1215e-08			6.96216	-9.3557e-08			6.96216	-5.749e-08				7.17707	4.80772e-08			7.17707	4.95616e-08			6.96216	3.68301e-08				7.17707	5.90317e-08			6.96216	-4.58445e-08
	6.97006	-7.45628e-09			6.97006	3.57677e-08			6.97006	-1.69527e-07			6.97006	-3.91525e-07				6.97006	-7.11967e-08			6.97006	-9.34796e-08			6.97006	-5.7142e-08				7.18497	5.4535e-08			7.18497	5.53619e-08			6.97006	3.72376e-08				7.18497	6.44208e-08			6.97006	-4.46288e-08
	6.97796	-7.61873e-09			6.97795	3.61663e-08			6.97795	-1.69416e-07			6.97795	-3.91458e-07				6.97796	-7.11784e-08			6.97795	-9.34023e-08			6.97795	-5.67939e-08				7.19287	6.09736e-08			7.19287	6.38717e-08			6.97795	3.76452e-08				7.19287	6.82461e-08			6.97795	-4.44987e-08
	6.98585	-5.9892e-09			6.98584	3.5997e-08			6.98585	-1.69338e-07			6.98584	-3.91809e-07				6.98585	-6.90057e-08			6.98585	-9.30141e-08			6.98585	-5.5941e-08				7.20076	6.65388e-08			7.20076	7.0821e-08			6.98585	3.77684e-08				7.20076	7.401e-08			6.98585	-4.43686e-08
	6.99374	-1.45201e-09			6.99374	3.73683e-08			6.99374	-1.66615e-07			6.99374	-3.92161e-07				6.99374	-6.84822e-08			6.99374	-8.9819e-08			6.99374	-5.57547e-08				7.20865	7.29826e-08			7.20866	7.46677e-08			6.99374	3.92919e-08				7.20865	8.04894e-08			6.99374	-4.18752e-08
	7.00164	-3.49056e-10			7.00163	3.81189e-08			7.00164	-1.65751e-07			7.00163	-3.91138e-07				7.00164	-6.8437e-08			7.00164	-8.62659e-08			7.00164	-5.55684e-08				7.21655	7.91752e-08			7.21655	8.12049e-08			7.00164	3.97589e-08				7.21655	8.81971e-08			7.00164	-3.80333e-08
	7.00953	-2.22295e-10			7.00952	3.80586e-08			7.00953	-1.64887e-07			7.00953	-3.8683e-07				7.00953	-6.86308e-08			7.00953	-8.54003e-08			7.00953	-5.53889e-08				7.22444	8.81349e-08			7.22444	9.16369e-08			7.00953	3.96182e-08				7.22444	9.36488e-08			7.00953	-3.71853e-08
	7.01742	-9.55335e-11			7.01742	3.7998e-08			7.01743	-1.64325e-07			7.01742	-3.82816e-07				7.01743	-6.88247e-08			7.01743	-8.49849e-08			7.01743	-5.28786e-08				7.23233	9.78026e-08			7.23234	1.00602e-07			7.01743	3.94776e-08				7.23234	9.86452e-08			7.01743	-3.69913e-08
	7.02532	3.01532e-09			7.02532	4.0946e-08			7.02532	-1.60562e-07			7.02532	-3.82186e-07				7.02532	-6.70994e-08			7.02532	-8.31869e-08			7.02532	-4.91433e-08				7.24023	1.04487e-07			7.24023	1.06208e-07			7.02532	4.2394e-08				7.24023	1.06592e-07			7.02532	-3.67972e-08
	7.03322	3.13342e-09			7.03322	4.17283e-08			7.03322	-1.60103e-07			7.03322	-3.81556e-07				7.03322	-6.66601e-08			7.03322	-8.00346e-08			7.03322	-4.68162e-08				7.24812	1.11897e-07			7.24813	1.12039e-07			7.03322	4.40576e-08				7.24812	1.17538e-07			7.03322	-3.5266e-08
	7.04112	3.25144e-09			7.04111	4.18854e-08			7.04111	-1.59645e-07			7.04111	-3.78535e-07				7.04112	-6.62209e-08			7.04111	-7.9183e-08			7.04111	-4.61987e-08				7.25602	1.21399e-07			7.25602	1.21034e-07			7.04111	4.44814e-08				7.25602	1.25926e-07			7.04111	-3.15445e-08
	7.04901	3.19387e-09			7.049	4.20424e-08			7.049	-1.58492e-07			7.049	-3.77001e-07				7.04901	-6.51027e-08			7.049	-7.88612e-08			7.049	-4.49237e-08				7.26392	1.29771e-07			7.26392	1.32077e-07			7.049	4.49051e-08				7.26392	1.31595e-07			7.04901	-3.11942e-08
	7.0569	5.92814e-09			7.0569	4.25843e-08			7.0569	-1.562e-07			7.0569	-3.76524e-07				7.0569	-6.09769e-08			7.0569	-7.73774e-08			7.0569	-4.28264e-08				7.27181	1.39392e-07			7.27182	1.39042e-07			7.0569	4.84021e-08				7.27181	1.40223e-07			7.0569	-3.08439e-08
	7.0648	1.12087e-08			7.06479	4.57506e-08			7.06479	-1.50855e-07			7.06479	-3.76046e-07				7.0648	-5.9333e-08			7.06479	-7.27725e-08			7.06479	-4.18423e-08				7.27971	1.52212e-07			7.27971	1.46934e-07			7.06479	5.00406e-08				7.27971	1.52042e-07			7.0648	-2.87584e-08
	7.07269	1.4952e-08			7.07268	4.70304e-08			7.07269	-1.47098e-07			7.07269	-3.75096e-07				7.07269	-5.92949e-08			7.07269	-6.77989e-08			7.07269	-4.05646e-08				7.2876	1.63199e-07			7.28761	1.58743e-07			7.07269	5.01414e-08				7.2876	1.6233e-07			7.07269	-2.5178e-08
	7.08058	1.61166e-08			7.08058	4.71336e-08			7.08058	-1.46165e-07			7.08058	-3.7122e-07				7.08059	-5.79205e-08			7.08058	-6.54527e-08			7.08058	-4.01645e-08				7.29549	1.74585e-07			7.2955	1.70171e-07			7.08058	5.02422e-08				7.2955	1.69971e-07			7.08059	-2.37219e-08
	7.08848	1.82052e-08			7.08847	4.88661e-08			7.08848	-1.43443e-07			7.08847	-3.67527e-07				7.08848	-5.64042e-08			7.08848	-6.32703e-08			7.08848	-3.85727e-08				7.30339	1.85605e-07			7.30339	1.78895e-07			7.08848	5.09565e-08				7.30339	1.77928e-07			7.08848	-2.23095e-08
	7.09637	2.08812e-08			7.09637	5.22636e-08			7.09637	-1.38792e-07			7.09637	-3.67293e-07				7.09637	-5.37662e-08			7.09637	-6.04956e-08			7.09637	-3.22973e-08				7.31128	1.90633e-07			7.31129	1.86742e-07			7.09637	5.51628e-08				7.31128	1.86924e-07			7.09638	-2.15594e-08
	7.10427	2.27841e-08			7.10427	5.65851e-08			7.10427	-1.3766e-07			7.10427	-3.65827e-07				7.10427	-5.13668e-08			7.10427	-5.72214e-08			7.10427	-2.86129e-08				7.31918	1.94e-07			7.31918	1.95326e-07			7.10427	6.07621e-08				7.31918	1.98963e-07			7.10427	-1.6227e-08
	7.11217	2.47553e-08			7.11216	5.864e-08			7.11216	-1.36529e-07			7.11216	-3.60328e-07				7.11217	-5.09383e-08			7.11216	-5.41295e-08			7.11216	-2.72601e-08				7.32707	2.03373e-07			7.32707	2.07074e-07			7.11216	6.23559e-08				7.32707	2.08469e-07			7.11217	-1.08854e-08
	7.12006	2.73118e-08			7.12006	6.00994e-08			7.12006	-1.35322e-07			7.12006	-3.55758e-07				7.12006	-4.8089e-08			7.12006	-5.1856e-08			7.12006	-2.41161e-08				7.33497	2.14354e-07			7.33497	2.18342e-07			7.12006	6.33208e-08				7.33497	2.14958e-07			7.12006	-9.57978e-09
	7.12796	3.22487e-08			7.12795	6.23954e-08			7.12795	-1.30024e-07			7.12795	-3.5417e-07				7.12796	-4.19484e-08			7.12795	-4.89821e-08			7.12795	-1.983e-08				7.34287	2.22134e-07			7.34287	2.25956e-07			7.12795	6.70344e-08				7.34287	2.24891e-07			7.12795	-6.85502e-09
	7.13585	4.07467e-08			7.13584	6.87863e-08			7.13585	-1.2285e-07			7.13585	-3.52233e-07				7.13585	-3.82146e-08			7.13585	-4.21589e-08			7.13585	-1.73708e-08				7.35076	2.30408e-07			7.35077	2.34118e-07			7.13585	7.21157e-08				7.35076	2.37675e-07			7.13585	-1.73013e-09
	7.14374	4.69378e-08			7.14374	7.43211e-08			7.14374	-1.17795e-07			7.14374	-3.47247e-07				7.14375	-3.7944e-08			7.14374	-3.59046e-08			7.14374	-1.57997e-08				7.35865	2.40552e-07			7.35866	2.43934e-07			7.14374	7.43851e-08				7.35866	2.47857e-07			7.14374	4.31149e-09
	7.15164	5.07074e-08			7.15163	7.63804e-08			7.15164	-1.14139e-07			7.15163	-3.38054e-07				7.15164	-3.73567e-08			7.15164	-3.25672e-08			7.15164	-1.2754e-08				7.36655	2.52525e-07			7.36655	2.55142e-07			7.15164	7.65602e-08				7.36655	2.54021e-07			7.15164	7.91604e-09
	7.15953	5.69325e-08			7.15953	8.05443e-08			7.15953	-1.07765e-07			7.15953	-3.31036e-07				7.15953	-3.22989e-08			7.15953	-2.67728e-08			7.15953	-6.87342e-09				7.37444	2.6175e-07			7.37445	2.63103e-07			7.15953	8.13924e-08				7.37444	2.60103e-07			7.15953	1.07536e-08
	7.16743	6.39356e-08			7.16742	8.68098e-08			7.16743	-1.0077e-07			7.16742	-3.27779e-07				7.16743	-2.49005e-08			7.16743	-1.8959e-08			7.16743	2.56022e-10				7.38234	2.67814e-07			7.38234	2.68537e-07			7.16743	8.93842e-08				7.38234	2.69272e-07			7.16743	1.51598e-08
	7.17532	6.87554e-08			7.17532	9.2845e-08			7.17532	-9.6087e-08			7.17532	-3.22727e-07				7.17532	-2.18016e-08			7.17532	-1.32976e-08			7.17532	6.24322e-09				7.39023	2.74997e-07			7.39023	2.74843e-07			7.17532	9.67734e-08				7.39023	2.79107e-07			7.17532	2.18684e-08
	7.18322	7.47249e-08			7.18322	9.76478e-08			7.18322	-9.02248e-08			7.18322	-3.13931e-07				7.18322	-1.91348e-08			7.18322	-9.05817e-09			7.18322	1.15957e-08				7.39812	2.83495e-07			7.39813	2.83306e-07			7.18322	1.00256e-07				7.39812	2.86096e-07			7.18322	2.78977e-08
	7.19112	8.19776e-08			7.19111	1.0341e-07			7.19111	-8.25982e-08			7.19111	-3.06678e-07				7.19112	-1.35037e-08			7.19111	-2.58548e-09			7.19111	1.75444e-08				7.40602	2.90555e-07			7.40602	2.91273e-07			7.19111	1.05853e-07				7.40602	2.91999e-07			7.19111	3.23273e-08
	7.19901	9.09793e-08			7.199	1.10539e-07			7.19901	-7.33623e-08			7.19901	-3.01991e-07				7.19901	-6.97356e-09			7.19901	5.47204e-09			7.19901	2.54206e-08				7.41392	2.9498e-07			7.41392	2.95781e-07			7.19901	1.14053e-07				7.41392	2.98743e-07			7.19901	3.7933e-08
	7.2069	1.01525e-07			7.2069	1.2055e-07			7.2069	-6.26475e-08			7.2069	-2.95921e-07				7.20691	-1.41531e-09			7.2069	1.53336e-08			7.2069	3.27561e-08				7.42181	2.98835e-07			7.42182	2.9908e-07			7.2069	1.22223e-07				7.42182	3.07238e-07			7.2069	4.59953e-08
	7.2148	1.10551e-07			7.21479	1.30009e-07			7.2148	-5.33866e-08			7.21479	-2.88219e-07				7.2148	2.18595e-09			7.2148	2.52084e-08			7.2148	3.82712e-08				7.42971	3.05564e-07			7.42971	3.0474e-07			7.2148	1.28389e-07				7.42971	3.13466e-07			7.2148	5.4875e-08
	7.22269	1.19162e-07			7.22269	1.35557e-07			7.22269	-4.59827e-08			7.22269	-2.77341e-07				7.22269	7.78413e-09			7.22269	3.18089e-08			7.22269	4.45056e-08				7.4376	3.14021e-07			7.43761	3.11706e-07			7.22269	1.33728e-07				7.4376	3.16377e-07			7.22269	6.15014e-08
	7.23059	1.28367e-07			7.23058	1.43866e-07			7.23059	-3.65625e-08			7.23058	-2.67499e-07				7.23059	1.6904e-08			7.23059	4.0238e-08			7.23059	5.5203e-08				7.4455	3.19817e-07			7.4455	3.14981e-07			7.23059	1.41377e-07				7.4455	3.20934e-07			7.23059	6.70157e-08
	7.23848	1.38591e-07			7.23847	1.561e-07			7.23848	-2.47369e-08			7.23848	-2.60012e-07				7.23848	2.58317e-08			7.23848	5.19876e-08			7.23848	6.77154e-08				7.45339	3.23117e-07			7.45339	3.17775e-07			7.23848	1.51998e-07				7.45339	3.26799e-07			7.23848	7.50782e-08
	7.24637	1.4666e-07			7.24637	1.66923e-07			7.24637	-1.52297e-08			7.24637	-2.51618e-07				7.24638	3.18827e-08			7.24637	6.09814e-08			7.24637	7.74585e-08				7.46128	3.25936e-07			7.46129	3.22137e-07			7.24637	1.61534e-07				7.46128	3.32481e-07			7.24638	8.63005e-08
	7.25427	1.56296e-07			7.25427	1.76015e-07			7.25427	-7.16138e-09			7.25427	-2.40626e-07				7.25427	3.84213e-08			7.25427	6.82997e-08			7.25427	8.61053e-08				7.46918	3.30886e-07			7.46918	3.26977e-07			7.25427	1.68129e-07				7.46918	3.3623e-07			7.25427	9.52098e-08
	7.26217	1.66751e-07			7.26216	1.84564e-07			7.26216	2.43088e-09			7.26217	-2.31093e-07				7.26217	4.63859e-08			7.26216	7.80168e-08			7.26216	9.67352e-08				7.47707	3.3395e-07			7.47708	3.30208e-07			7.26216	1.75045e-07				7.47707	3.37941e-07			7.26217	1.00843e-07
	7.27006	1.77154e-07			7.27006	1.93691e-07			7.27006	1.62017e-08			7.27006	-2.23591e-07				7.27007	5.57574e-08			7.27006	8.90911e-08			7.27006	1.0836e-07				7.48497	3.35023e-07			7.48497	3.32058e-07			7.27006	1.84121e-07				7.48497	3.40304e-07			7.27006	1.08628e-07
	7.27796	1.90691e-07			7.27795	2.06262e-07			7.27795	2.97743e-08			7.27795	-2.15521e-07				7.27796	6.44439e-08			7.27795	1.01384e-07			7.27795	1.16971e-07				7.49287	3.3596e-07			7.49287	3.34847e-07			7.27795	1.93432e-07				7.49287	3.44774e-07			7.27796	1.20385e-07
	7.28585	2.00885e-07			7.28585	2.16835e-07			7.28585	3.94399e-08			7.28585	-2.0571e-07				7.28585	7.17839e-08			7.28585	1.13122e-07			7.28585	1.24156e-07				7.50076	3.37654e-07			7.50077	3.37742e-07			7.28585	2.00228e-07				7.50076	3.4606e-07			7.28585	1.32343e-07
	7.29375	2.10378e-07			7.29374	2.24658e-07			7.29374	5.04407e-08			7.29374	-1.92746e-07				7.29375	7.9907e-08			7.29374	1.22544e-07			7.29374	1.333e-07				7.50866	3.41727e-07			7.50866	3.38828e-07			7.29374	2.06316e-07				7.50866	3.4663e-07			7.29375	1.41811e-07
	7.30164	2.23556e-07			7.30163	2.35778e-07			7.30164	6.32298e-08			7.30164	-1.83272e-07				7.30164	9.12851e-08			7.30164	1.326e-07			7.30164	1.4581e-07				7.51655	3.42127e-07			7.51655	3.39321e-07			7.30164	2.15298e-07				7.51655	3.472e-07			7.30164	1.50746e-07
	7.30953	2.368e-07			7.30953	2.48813e-07			7.30953	7.53267e-08			7.30953	-1.77279e-07				7.30954	1.02448e-07			7.30953	1.44141e-07			7.30953	1.59428e-07				7.52444	3.42528e-07			7.52445	3.39814e-07			7.30953	2.27418e-07				7.52445	3.5011e-07			7.30954	1.58859e-07
	7.31743	2.4676e-07			7.31742	2.60282e-07			7.31743	8.61323e-08			7.31742	-1.67455e-07				7.31743	1.1007e-07			7.31743	1.55398e-07			7.31743	1.68597e-07				7.53234	3.42881e-07			7.53234	3.404e-07			7.31743	2.36756e-07				7.53234	3.50812e-07			7.31743	1.7018e-07
	7.32532	2.54656e-07			7.32532	2.69659e-07			7.32532	9.62391e-08			7.32532	-1.56225e-07				7.32532	1.19045e-07			7.32532	1.64956e-07			7.32532	1.77273e-07				7.54023	3.4268e-07			7.54024	3.42448e-07			7.32532	2.43123e-07				7.54023	3.51147e-07			7.32532	1.8268e-07
	7.33322	2.63331e-07			7.33322	2.78736e-07			7.33322	1.06898e-07			7.33322	-1.48349e-07				7.33322	1.29883e-07			7.33322	1.74256e-07			7.33322	1.87946e-07				7.54813	3.42479e-07			7.54813	3.42685e-07			7.33322	2.51178e-07				7.54813	3.51483e-07			7.33322	1.89515e-07
	7.34112	2.76356e-07			7.34111	2.89324e-07			7.34111	1.20405e-07			7.34111	-1.42875e-07				7.34112	1.42037e-07			7.34111	1.84919e-07			7.34111	1.9767e-07				7.55602	3.41294e-07			7.55602	3.42736e-07			7.34111	2.61042e-07				7.55602	3.52618e-07			7.34111	1.9608e-07
	7.34901	2.90193e-07			7.34901	3.03199e-07			7.34901	1.34288e-07			7.34901	-1.36815e-07				7.34901	1.51798e-07			7.34901	1.97745e-07			7.34901	2.06261e-07				7.56392	3.40676e-07			7.56392	3.42786e-07			7.34901	2.69157e-07				7.56392	3.52391e-07			7.34901	2.08025e-07
	7.35691	2.99936e-07			7.3569	3.13747e-07			7.3569	1.44393e-07			7.3569	-1.2574e-07				7.35691	1.59247e-07			7.3569	2.07275e-07			7.3569	2.13885e-07				7.57182	3.40593e-07			7.57182	3.42168e-07			7.3569	2.74025e-07				7.57182	3.52164e-07			7.3569	2.18102e-07
	7.3648	3.09177e-07			7.36479	3.20414e-07			7.3648	1.53841e-07			7.3648	-1.13227e-07				7.3648	1.66853e-07			7.3648	2.13173e-07			7.3648	2.21974e-07				7.57971	3.40546e-07			7.57971	3.41549e-07			7.3648	2.79479e-07				7.57971	3.50983e-07			7.3648	2.24734e-07
	7.37269	3.19317e-07			7.37269	3.29749e-07			7.37269	1.65745e-07			7.37269	-1.04901e-07				7.3727	1.77224e-07			7.37269	2.2201e-07			7.37269	2.32669e-07				7.5876	3.40499e-07			7.58761	3.39956e-07			7.37269	2.8665e-07				7.58761	3.49547e-07			7.37269	2.32259e-07
	7.38059	3.28565e-07			7.38058	3.39961e-07			7.38059	1.76015e-07			7.38058	-1.00148e-07				7.38059	1.87334e-07			7.38059	2.31682e-07			7.38059	2.426e-07				7.5955	3.38535e-07			7.5955	3.37236e-07			7.38059	2.97059e-07				7.5955	3.50032e-07			7.38059	2.40122e-07
	7.38848	3.34952e-07			7.38847	3.47372e-07			7.38848	1.8328e-07			7.38848	-9.55735e-08				7.38848	1.92304e-07			7.38848	2.38733e-07			7.38848	2.4834e-07				7.60339	3.38457e-07			7.6034	3.36574e-07			7.38848	3.04031e-07				7.60339	3.49247e-07			7.38848	2.49806e-07
	7.39637	3.40944e-07			7.39637	3.53892e-07			7.39638	1.89668e-07			7.39637	-8.74178e-08				7.39638	1.97136e-07			7.39638	2.45314e-07			7.39638	2.53821e-07				7.61129	3.37721e-07			7.61129	3.37165e-07			7.39638	3.06335e-07				7.61129	3.48461e-07			7.39638	2.56826e-07
	7.40427	3.4828e-07			7.40427	3.61268e-07			7.40427	1.96997e-07			7.40427	-8.17723e-08				7.40427	2.04942e-07			7.40427	2.52031e-07			7.40427	2.61933e-07				7.61918	3.36984e-07			7.61918	3.37328e-07			7.40427	3.11219e-07				7.61918	3.46822e-07			7.40427	2.62401e-07
	7.41217	3.57702e-07			7.41217	3.70406e-07			7.41217	2.07946e-07			7.41217	-7.81715e-08				7.41217	2.12326e-07			7.41217	2.58027e-07			7.41217	2.68197e-07				7.62707	3.33308e-07			7.62708	3.36323e-07			7.41217	3.17715e-07				7.62707	3.465e-07			7.41217	2.68594e-07
	7.42007	3.65815e-07			7.42006	3.79093e-07			7.42006	2.17254e-07			7.42006	-7.44386e-08				7.42007	2.16556e-07			7.42006	2.66201e-07			7.42006	2.71371e-07				7.63497	3.31601e-07			7.63497	3.35317e-07			7.42006	3.22415e-07				7.63497	3.46178e-07			7.42006	2.7653e-07
	7.42796	3.70525e-07			7.42795	3.82971e-07			7.42796	2.21723e-07			7.42796	-7.01155e-08				7.42796	2.20029e-07			7.42796	2.72055e-07			7.42796	2.74722e-07				7.64287	3.31897e-07			7.64287	3.35257e-07			7.42796	3.24032e-07				7.64287	3.4504e-07			7.42796	2.82497e-07
	7.43585	3.75663e-07			7.43585	3.86574e-07			7.43585	2.26433e-07			7.43585	-6.34262e-08				7.43586	2.23573e-07			7.43585	2.74673e-07			7.43585	2.77896e-07				7.65076	3.32196e-07			7.65077	3.35197e-07			7.43585	3.25326e-07				7.65077	3.43119e-07			7.43585	2.8609e-07
	7.44375	3.81264e-07			7.44374	3.92864e-07			7.44374	2.32865e-07			7.44374	-6.05046e-08				7.44375	2.29181e-07			7.44374	2.79093e-07			7.44374	2.82994e-07				7.65866	3.31882e-07			7.65866	3.34039e-07			7.44374	3.28877e-07				7.65866	3.41842e-07			7.44375	2.89994e-07
	7.45164	3.84961e-07			7.45163	3.99411e-07			7.45164	2.37475e-07			7.45164	-5.98014e-08				7.45164	2.3408e-07			7.45164	2.84291e-07			7.45164	2.89291e-07				7.66655	3.31569e-07			7.66656	3.32584e-07			7.45164	3.3593e-07				7.66655	3.41173e-07			7.45164	2.94112e-07
	7.45953	3.87357e-07			7.45953	4.02801e-07			7.45953	2.39966e-07			7.45953	-5.59689e-08				7.45954	2.36491e-07			7.45953	2.87012e-07			7.45953	2.91384e-07				7.67445	3.31407e-07			7.67445	3.30575e-07			7.45953	3.40349e-07				7.67445	3.40504e-07			7.45954	3.00436e-07
	7.46743	3.89717e-07			7.46742	4.04294e-07			7.46743	2.42913e-07			7.46742	-5.45055e-08				7.46743	2.38304e-07			7.46743	2.88251e-07			7.46743	2.93729e-07				7.68234	3.30143e-07			7.68234	3.30653e-07			7.46743	3.40933e-07				7.68234	3.38732e-07			7.46743	3.03386e-07
	7.47532	3.91916e-07			7.47532	4.0799e-07			7.47532	2.46216e-07			7.47532	-5.4247e-08				7.47532	2.41927e-07			7.47532	2.88954e-07			7.47532	2.98626e-07				7.69023	3.28879e-07			7.69024	3.30285e-07			7.47532	3.42653e-07				7.69023	3.35652e-07			7.47533	3.05405e-07
	7.48322	3.96598e-07			7.48322	4.12312e-07			7.48322	2.51727e-07			7.48322	-5.41219e-08				7.48322	2.46793e-07			7.48322	2.91329e-07			7.48322	2.9898e-07				7.69813	3.24923e-07			7.69813	3.29917e-07			7.48322	3.44032e-07				7.69813	3.35747e-07			7.48322	3.0743e-07
	7.49112	4.00404e-07			7.49111	4.15844e-07			7.49111	2.52616e-07			7.49112	-5.39968e-08				7.49112	2.46969e-07			7.49111	2.93043e-07			7.49111	2.99335e-07				7.70602	3.21989e-07			7.70602	3.28439e-07			7.49111	3.44582e-07				7.70602	3.35583e-07			7.49112	3.08302e-07
	7.49901	4.0052e-07			7.49901	4.1592e-07			7.49901	2.53506e-07			7.49901	-5.11013e-08				7.49902	2.47144e-07			7.49901	2.9377e-07			7.49901	2.99445e-07				7.71392	3.22412e-07			7.71392	3.28445e-07			7.49901	3.45133e-07				7.71392	3.3542e-07			7.49901	3.08565e-07
	7.50691	4.00636e-07			7.5069	4.15997e-07			7.5069	2.54311e-07			7.5069	-4.48184e-08				7.50691	2.47163e-07			7.5069	2.94498e-07			7.5069	3.00904e-07				7.72182	3.2255e-07			7.72182	3.27886e-07			7.5069	3.45281e-07				7.72182	3.32782e-07			7.50691	3.08671e-07
	7.5148	4.01061e-07			7.51479	4.17008e-07			7.5148	2.55091e-07			7.5148	-4.45083e-08				7.5148	2.51849e-07			7.5148	2.94812e-07			7.5148	3.0413e-07				7.72971	3.21487e-07			7.72972	3.27328e-07			7.5148	3.47881e-07				7.72971	3.30523e-07			7.5148	3.08777e-07
	7.52269	4.00688e-07			7.52269	4.20133e-07			7.52269	2.54745e-07			7.52269	-4.41982e-08				7.5227	2.52528e-07			7.52269	2.94705e-07			7.52269	3.0629e-07				7.73761	3.20424e-07			7.73761	3.26192e-07			7.52269	3.50893e-07				7.73761	3.30254e-07			7.52269	3.11325e-07
	7.53059	4.00314e-07			7.53058	4.19995e-07			7.53059	2.54399e-07			7.53058	-4.41298e-08				7.53059	2.53206e-07			7.53059	2.94598e-07			7.53059	3.06532e-07				7.7455	3.19745e-07			7.7455	3.26148e-07			7.53059	3.50957e-07				7.7455	3.29985e-07			7.53059	3.1408e-07
	7.53848	3.99303e-07			7.53848	4.19737e-07			7.53848	2.53283e-07			7.53848	-4.43894e-08				7.53848	2.54374e-07			7.53848	2.92006e-07			7.53848	3.06775e-07				7.75339	3.19066e-07			7.7534	3.26103e-07			7.53848	3.50899e-07				7.75339	3.28618e-07			7.53848	3.14334e-07
	7.54638	3.99257e-07			7.54637	4.1948e-07			7.54638	2.53936e-07			7.54637	-4.4649e-08				7.54638	2.55317e-07			7.54638	2.91038e-07			7.54638	3.06514e-07				7.76129	3.17295e-07			7.76129	3.25778e-07			7.54638	3.50841e-07				7.76129	3.27011e-07			7.54638	3.14587e-07
	7.55427	4.00906e-07			7.55427	4.20177e-07			7.55427	2.56378e-07			7.55427	-4.83697e-08				7.55427	2.55429e-07			7.55427	2.92021e-07			7.55427	3.06252e-07				7.76918	3.13595e-07			7.76918	3.23331e-07			7.55427	3.50071e-07				7.76918	3.27546e-07			7.55427	3.16094e-07
	7.56217	4.01441e-07			7.56217	4.20186e-07			7.56217	2.55923e-07			7.56217	-4.98243e-08				7.56217	2.54494e-07			7.56217	2.92529e-07			7.56217	3.05053e-07				7.77707	3.12566e-07			7.77708	3.24211e-07			7.56217	3.49301e-07				7.77708	3.27209e-07			7.56217	3.17362e-07
	7.57007	4.00969e-07			7.57006	4.1961e-07			7.57006	2.55469e-07			7.57006	-4.79604e-08				7.57007	2.5356e-07			7.57006	2.91464e-07			7.57006	3.03601e-07				7.78497	3.14147e-07			7.78497	3.23849e-07			7.57006	3.47275e-07				7.78497	3.26872e-07			7.57006	3.17858e-07
	7.57796	4.00496e-07			7.57795	4.19033e-07			7.57796	2.54527e-07			7.57796	-4.80803e-08				7.57796	2.53929e-07			7.57796	2.90399e-07			7.57796	3.03782e-07				7.79287	3.13956e-07			7.79287	3.23488e-07			7.57796	3.45284e-07				7.79287	3.24265e-07			7.57796	3.17079e-07
	7.58585	4.00308e-07			7.58585	4.189e-07			7.58585	2.53731e-07			7.58585	-4.82001e-08				7.58586	2.5368e-07			7.58585	2.89588e-07			7.58585	3.04428e-07				7.80077	3.13766e-07			7.80077	3.22382e-07			7.58585	3.46084e-07				7.80077	3.22442e-07			7.58585	3.163e-07
	7.59375	4.00121e-07			7.59374	4.18286e-07			7.59375	2.52936e-07			7.59374	-4.93718e-08				7.59375	2.5343e-07			7.59375	2.87862e-07			7.59375	3.04547e-07				7.80866	3.12919e-07			7.80866	3.20978e-07			7.59375	3.46381e-07				7.80866	3.22356e-07			7.59375	3.1564e-07
	7.60164	3.97281e-07			7.60164	4.17671e-07			7.60164	2.50859e-07			7.60164	-4.91812e-08				7.60164	2.524e-07			7.60164	2.84186e-07			7.60164	3.03591e-07				7.81655	3.12643e-07			7.81656	3.20425e-07			7.60164	3.45128e-07				7.81655	3.22269e-07			7.60164	3.15252e-07
	7.60954	3.94943e-07			7.60953	4.14046e-07			7.60954	2.48178e-07			7.60953	-4.96306e-08				7.60954	2.50727e-07			7.60954	2.81098e-07			7.60954	3.02635e-07				7.82445	3.12367e-07			7.82445	3.20338e-07			7.60954	3.43875e-07				7.82445	3.20631e-07			7.60954	3.14864e-07
	7.61743	3.93987e-07			7.61742	4.10934e-07			7.61743	2.48223e-07			7.61743	-5.00799e-08				7.61743	2.51112e-07			7.61743	2.79513e-07			7.61743	3.0189e-07				7.83234	3.11211e-07			7.83234	3.20251e-07			7.61743	3.42603e-07				7.83234	3.19283e-07			7.61743	3.13035e-07
	7.62532	3.94188e-07			7.62532	4.10988e-07			7.62533	2.47973e-07			7.62532	-5.42794e-08				7.62533	2.50851e-07			7.62533	2.79378e-07			7.62533	3.01145e-07				7.84023	3.09184e-07			7.84024	3.18996e-07			7.62533	3.42127e-07				7.84024	3.20291e-07			7.62533	3.1276e-07
	7.63322	3.93907e-07			7.63322	4.10614e-07			7.63322	2.47723e-07			7.63322	-5.69853e-08				7.63322	2.50591e-07			7.63322	2.79243e-07			7.63322	2.97774e-07				7.84813	3.0914e-07			7.84813	3.1798e-07			7.63322	3.38571e-07				7.84813	3.20318e-07			7.63322	3.11964e-07
	7.64112	3.93627e-07			7.64112	4.10238e-07			7.64111	2.46885e-07			7.64112	-5.6544e-08				7.64112	2.47532e-07			7.64111	2.78149e-07			7.64111	2.95165e-07				7.85602	3.11866e-07			7.85603	3.17881e-07			7.64111	3.3473e-07				7.85602	3.19437e-07			7.64112	3.11169e-07
	7.64901	3.91923e-07			7.64901	4.06699e-07			7.64901	2.45729e-07			7.64901	-5.64263e-08				7.64902	2.46384e-07			7.64901	2.76157e-07			7.64901	2.94413e-07				7.86392	3.12374e-07			7.86392	3.17782e-07			7.64901	3.33348e-07				7.86392	3.18556e-07			7.64901	3.09558e-07
	7.65691	3.90475e-07			7.6569	4.06502e-07			7.6569	2.44457e-07			7.6569	-5.6908e-08				7.65691	2.4556e-07			7.6569	2.75744e-07			7.6569	2.94518e-07				7.87182	3.12883e-07			7.87182	3.17268e-07			7.6569	3.33098e-07				7.87182	3.17992e-07			7.65691	3.07623e-07
	7.6648	3.89027e-07			7.6648	4.05991e-07			7.6648	2.42165e-07			7.6648	-5.73897e-08				7.6648	2.44736e-07			7.6648	2.75439e-07			7.6648	2.94153e-07				7.87971	3.1292e-07			7.87972	3.16043e-07			7.6648	3.33386e-07				7.87971	3.18613e-07			7.6648	3.07236e-07
	7.6727	3.84583e-07			7.67269	4.0548e-07			7.67269	2.38101e-07			7.67269	-5.76311e-08				7.6727	2.42951e-07			7.67269	2.72206e-07			7.67269	2.93787e-07				7.88761	3.1262e-07			7.88761	3.16804e-07			7.67269	3.33092e-07				7.88761	3.18922e-07			7.6727	3.06094e-07
	7.68059	3.82994e-07			7.68058	4.02935e-07			7.68059	2.34721e-07			7.68059	-5.78725e-08				7.68059	2.42208e-07			7.68059	2.69231e-07			7.68059	2.91984e-07				7.8955	3.1232e-07			7.8955	3.16425e-07			7.68059	3.32798e-07				7.8955	3.19231e-07			7.68059	3.04952e-07
	7.68848	3.82931e-07			7.68848	4.00194e-07			7.68848	2.34029e-07			7.68848	-5.90103e-08				7.68849	2.41827e-07			7.68848	2.69233e-07			7.68848	2.9198e-07				7.90339	3.10674e-07			7.9034	3.16045e-07			7.68848	3.32345e-07				7.9034	3.19271e-07			7.68849	3.01368e-07
	7.69638	3.83196e-07			7.69637	4.00221e-07			7.69638	2.335e-07			7.69637	-6.24971e-08				7.69638	2.41446e-07			7.69638	2.69183e-07			7.69638	2.91977e-07				7.91129	3.09684e-07			7.91129	3.151e-07			7.69638	3.31892e-07				7.91129	3.18736e-07			7.69638	3.01961e-07
	7.70427	3.82986e-07			7.70427	3.99919e-07			7.70427	2.32971e-07			7.70427	-6.31395e-08				7.70427	2.38748e-07			7.70427	2.69133e-07			7.70427	2.87479e-07				7.91918	3.10034e-07			7.91919	3.14988e-07			7.70427	3.30841e-07				7.91918	3.18202e-07			7.70428	3.01452e-07
	7.71217	3.82776e-07			7.71217	3.99616e-07			7.71217	2.31654e-07			7.71217	-6.27163e-08				7.71217	2.35836e-07			7.71217	2.67766e-07			7.71217	2.86179e-07				7.92708	3.12546e-07			7.92708	3.17347e-07			7.71217	3.27123e-07				7.92708	3.14443e-07			7.71217	3.00943e-07
	7.72007	3.81042e-07			7.72006	3.96532e-07			7.72006	2.28989e-07			7.72006	-6.30004e-08				7.72007	2.34844e-07			7.72006	2.6631e-07			7.72006	2.86442e-07				7.93497	3.12974e-07			7.93497	3.17112e-07			7.72006	3.25482e-07				7.93497	3.1358e-07			7.72006	2.99572e-07
	7.72796	3.80591e-07			7.72796	3.96216e-07			7.72796	2.2867e-07			7.72796	-6.32846e-08				7.72796	2.34551e-07			7.72796	2.65572e-07			7.72796	2.87501e-07				7.94287	3.13402e-07			7.94287	3.16877e-07			7.72796	3.261e-07				7.94287	3.16601e-07			7.72796	2.98625e-07
	7.73586	3.78691e-07			7.73585	3.95901e-07			7.73585	2.28351e-07			7.73585	-6.61603e-08				7.73586	2.34257e-07			7.73585	2.64946e-07			7.73585	2.87587e-07				7.95077	3.14324e-07			7.95077	3.1636e-07			7.73585	3.26095e-07				7.95077	3.1905e-07			7.73585	2.9879e-07
	7.74375	3.76323e-07			7.74374	3.94492e-07			7.74375	2.23048e-07			7.74375	-6.56541e-08				7.74375	2.31296e-07			7.74375	2.62006e-07			7.74375	2.87103e-07				7.95866	3.14724e-07			7.95866	3.17152e-07			7.74375	3.24452e-07				7.95866	3.19431e-07			7.74375	2.98678e-07
	7.75164	3.75304e-07			7.75164	3.90685e-07			7.75164	2.20089e-07			7.75164	-6.5661e-08				7.75165	2.3165e-07			7.75164	2.60249e-07			7.75164	2.86619e-07				7.96655	3.14639e-07			7.96656	3.17353e-07			7.75164	3.22809e-07				7.96656	3.19812e-07			7.75164	2.98567e-07
	7.75954	3.74773e-07			7.75953	3.88648e-07			7.75954	2.19953e-07			7.75953	-6.5668e-08				7.75954	2.31424e-07			7.75954	2.5812e-07			7.75954	2.85754e-07				7.97445	3.14553e-07			7.97445	3.17328e-07			7.75954	3.22273e-07				7.97445	3.21684e-07			7.75954	2.97509e-07
	7.76743	3.75967e-07			7.76743	3.8868e-07			7.76743	2.196e-07			7.76743	-6.90639e-08				7.76743	2.31197e-07			7.76743	2.58436e-07			7.76743	2.84888e-07				7.98234	3.12569e-07			7.98235	3.17302e-07			7.76743	3.21737e-07				7.98234	3.2261e-07			7.76743	2.98055e-07
	7.77532	3.76352e-07			7.77532	3.88065e-07			7.77533	2.18606e-07			7.77532	-7.0325e-08				7.77533	2.30057e-07			7.77533	2.58565e-07			7.77533	2.81148e-07				7.99024	3.13368e-07			7.99024	3.18908e-07			7.77533	3.20624e-07				7.99024	3.22568e-07			7.77533	2.98256e-07
	7.78322	3.76738e-07			7.78322	3.8745e-07			7.78322	2.16382e-07			7.78322	-6.68879e-08				7.78322	2.2831e-07			7.78322	2.57773e-07			7.78322	2.79305e-07				7.99813	3.17165e-07			7.99813	3.19433e-07			7.78322	3.16119e-07				7.99813	3.22527e-07			7.78322	2.97041e-07
	7.79112	3.76376e-07			7.79112	3.85525e-07			7.79112	2.16183e-07			7.79112	-6.72663e-08				7.79112	2.28387e-07			7.79112	2.5698e-07			7.79112	2.81053e-07				8.00602	3.17712e-07			8.00603	3.19555e-07			7.79112	3.14924e-07				8.00602	3.20383e-07			7.79112	2.95825e-07
	7.79902	3.76014e-07			7.79901	3.85601e-07			7.79901	2.15227e-07			7.79901	-6.76447e-08				7.79902	2.27905e-07			7.79901	2.56904e-07			7.79901	2.81271e-07				8.01392	3.17927e-07			8.01392	3.19677e-07			7.79901	3.16661e-07				8.01392	3.23441e-07			7.79901	2.94962e-07
	7.80691	3.75099e-07			7.8069	3.84873e-07			7.80691	2.14271e-07			7.80691	-6.85476e-08				7.80691	2.27424e-07			7.80691	2.5633e-07			7.80691	2.80958e-07				8.02182	3.18142e-07			8.02182	3.20095e-07			7.80691	3.16906e-07				8.02182	3.24116e-07			7.80691	2.95762e-07
	7.8148	3.72991e-07			7.8148	3.84145e-07			7.8148	2.1151e-07			7.8148	-6.79027e-08				7.81481	2.26193e-07			7.8148	2.53866e-07			7.8148	2.80644e-07				8.02971	3.19048e-07			8.02972	3.22324e-07			7.8148	3.16737e-07				8.02972	3.24362e-07			7.8148	2.95686e-07
	7.8227	3.7176e-07			7.82269	3.82105e-07			7.8227	2.10468e-07			7.82269	-6.79586e-08				7.8227	2.26158e-07			7.8227	2.53503e-07			7.8227	2.80591e-07				8.03761	3.19065e-07			8.03761	3.22729e-07			7.8227	3.16567e-07				8.03761	3.24608e-07			7.8227	2.95609e-07
	7.83059	3.72527e-07			7.83059	3.81335e-07			7.83059	2.13003e-07			7.83059	-6.80145e-08				7.83059	2.25958e-07			7.83059	2.54277e-07			7.83059	2.80286e-07				8.0455	3.19081e-07			8.04551	3.22879e-07			7.83059	3.16339e-07				8.0455	3.25519e-07			7.83059	2.93878e-07
	7.83849	3.75851e-07			7.83848	3.82188e-07			7.83848	2.14517e-07			7.83848	-7.11907e-08				7.83849	2.25758e-07			7.83848	2.5557e-07			7.83848	2.79982e-07				8.0534	3.19716e-07			8.0534	3.23028e-07			7.83848	3.16112e-07				8.0534	3.30143e-07			7.83849	2.9375e-07
	7.84638	3.7587e-07			7.84637	3.82313e-07			7.84638	2.14433e-07			7.84637	-7.00688e-08				7.84638	2.24842e-07			7.84638	2.55435e-07			7.84638	2.78863e-07				8.06129	3.22555e-07			8.06129	3.24891e-07			7.84638	3.15053e-07				8.06129	3.30352e-07			7.84638	2.93622e-07
	7.85427	3.75889e-07			7.85427	3.81905e-07			7.85427	2.14349e-07			7.85427	-6.78971e-08				7.85427	2.24189e-07			7.85427	2.55301e-07			7.85427	2.76574e-07				8.06918	3.26932e-07			8.06919	3.2772e-07			7.85427	3.11574e-07				8.06918	3.30561e-07			7.85428	2.92907e-07
	7.86217	3.75741e-07			7.86217	3.81498e-07			7.86217	2.1408e-07			7.86217	-6.68269e-08				7.86217	2.26564e-07			7.86217	2.54601e-07			7.86217	2.78511e-07				8.07708	3.30082e-07			8.07708	3.2879e-07			7.86217	3.10436e-07				8.07708	3.312e-07			7.86217	2.90165e-07
	7.87007	3.75592e-07			7.87006	3.8236e-07			7.87006	2.13885e-07			7.87007	-6.69146e-08				7.87007	2.26061e-07			7.87006	2.54605e-07			7.87006	2.80082e-07				8.08497	3.30291e-07			8.08497	3.28823e-07			7.87006	3.13253e-07				8.08497	3.34415e-07			7.87007	2.89368e-07
	7.87796	3.74409e-07			7.87796	3.82573e-07			7.87796	2.13691e-07			7.87796	-6.70023e-08				7.87797	2.25557e-07			7.87796	2.54608e-07			7.87796	2.80684e-07				8.09287	3.30924e-07			8.09287	3.28856e-07			7.87796	3.13697e-07				8.09287	3.34672e-07			7.87796	2.89578e-07
	7.88586	3.7246e-07			7.88585	3.82553e-07			7.88585	2.12632e-07			7.88585	-6.51772e-08				7.88586	2.24388e-07			7.88585	2.54125e-07			7.88585	2.81286e-07				8.10077	3.3385e-07			8.10077	3.30641e-07			7.88585	3.1389e-07				8.10077	3.34929e-07			7.88586	2.89153e-07
	7.89375	3.72673e-07			7.89375	3.82533e-07			7.89375	2.12806e-07			7.89375	-6.51716e-08				7.89375	2.24335e-07			7.89375	2.53454e-07			7.89375	2.80875e-07				8.10866	3.3399e-07			8.10867	3.31532e-07			7.89375	3.14083e-07				8.10866	3.35105e-07			7.89375	2.88727e-07
	7.90165	3.75114e-07			7.90164	3.83899e-07			7.90164	2.14076e-07			7.90164	-6.51661e-08				7.90165	2.23963e-07			7.90164	2.54662e-07			7.90164	2.80465e-07				8.11656	3.3413e-07			8.11656	3.32423e-07			7.90164	3.14647e-07				8.11656	3.3823e-07			7.90165	2.87669e-07
	7.90954	3.76393e-07			7.90953	3.85379e-07			7.90954	2.17448e-07			7.90953	-6.53855e-08				7.90954	2.23591e-07			7.90954	2.58205e-07			7.90954	2.79121e-07				8.12445	3.35267e-07			8.12445	3.32591e-07			7.90954	3.14838e-07				8.12445	3.39829e-07			7.90954	2.89836e-07
	7.91743	3.76683e-07			7.91743	3.8597e-07			7.91743	2.1861e-07			7.91743	-6.54485e-08				7.91743	2.22319e-07			7.91743	2.58454e-07			7.91743	2.77274e-07				8.13234	3.37043e-07			8.13235	3.3577e-07			7.91743	3.13887e-07				8.13234	3.40412e-07			7.91743	2.89866e-07
	7.92533	3.76973e-07			7.92532	3.86561e-07			7.92533	2.18617e-07			7.92532	-6.41786e-08				7.92533	2.22002e-07			7.92533	2.58702e-07			7.92533	2.76419e-07				8.14024	3.40116e-07			8.14024	3.376e-07			7.92533	3.12935e-07				8.14024	3.40995e-07			7.92533	2.89716e-07
	7.93322	3.78377e-07			7.93322	3.87402e-07			7.93322	2.19172e-07			7.93322	-6.37114e-08				7.93322	2.24389e-07			7.93322	2.58775e-07			7.93322	2.79312e-07				8.14813	3.41292e-07			8.14813	3.38268e-07			7.93322	3.13287e-07				8.14813	3.42283e-07			7.93322	2.89565e-07
	7.94112	3.79243e-07			7.94112	3.90533e-07			7.94112	2.18888e-07			7.94112	-6.32442e-08				7.94112	2.25636e-07			7.94112	2.58806e-07			7.94112	2.81769e-07				8.15602	3.42468e-07			8.15603	3.38936e-07			7.94112	3.15387e-07				8.15603	3.45402e-07			7.94112	2.90939e-07
	7.94902	3.79083e-07			7.94901	3.90456e-07			7.94901	2.18603e-07			7.94901	-6.2802e-08				7.94902	2.25782e-07			7.94901	2.58837e-07			7.94901	2.82319e-07				8.16392	3.44459e-07			8.16392	3.39167e-07			7.94901	3.15353e-07				8.16392	3.48172e-07			7.94901	2.91151e-07
	7.95691	3.78923e-07			7.95691	3.90177e-07			7.95691	2.17337e-07			7.95691	-6.2307e-08				7.95691	2.25929e-07			7.95691	2.58683e-07			7.95691	2.8287e-07				8.17182	3.45844e-07			8.17182	3.42806e-07			7.95691	3.15246e-07				8.17182	3.48737e-07			7.95691	2.90699e-07
	7.96481	3.78643e-07			7.9648	3.89898e-07			7.9648	2.17731e-07			7.9648	-6.22329e-08				7.96481	2.27346e-07			7.9648	2.58503e-07			7.9648	2.83633e-07				8.17972	3.47229e-07			8.17972	3.43416e-07			7.9648	3.15139e-07				8.17972	3.49019e-07			7.9648	2.90247e-07
	7.9727	3.82251e-07			7.97269	3.91498e-07			7.9727	2.20826e-07			7.97269	-6.24809e-08				7.9727	2.2856e-07			7.9727	2.59323e-07			7.9727	2.8387e-07				8.18761	3.47414e-07			8.18761	3.44027e-07			7.9727	3.16393e-07				8.18761	3.51982e-07			7.9727	2.8913e-07
	7.98059	3.84068e-07			7.98059	3.95558e-07			7.98059	2.22823e-07			7.98059	-6.27289e-08				7.98059	2.2893e-07			7.98059	2.63206e-07			7.98059	2.8369e-07				8.1955	3.48798e-07			8.19551	3.46048e-07			7.98059	3.16714e-07				8.1955	3.54827e-07			7.98059	2.90776e-07
	7.98849	3.85884e-07			7.98848	3.95771e-07			7.98849	2.23617e-07			7.98848	-6.0785e-08				7.98849	2.29299e-07			7.98849	2.63381e-07			7.98849	2.83509e-07				8.2034	3.50864e-07			8.2034	3.50095e-07			7.98849	3.16661e-07				8.2034	3.54831e-07			7.98849	2.91171e-07
	7.99638	3.86085e-07			7.99637	3.95984e-07			7.99638	2.2441e-07			7.99638	-5.70517e-08				7.99638	2.29708e-07			7.99638	2.63555e-07			7.99638	2.84407e-07				8.21129	3.54671e-07			8.21129	3.5013e-07			7.99638	3.16608e-07				8.21129	3.54835e-07			7.99638	2.90883e-07
	8.00427	3.88455e-07			8.00427	3.96657e-07			8.00428	2.26862e-07			8.00427	-5.65895e-08				8.00428	2.32535e-07			8.00428	2.64994e-07			8.00428	2.87117e-07				8.21918	3.55608e-07			8.21919	3.50166e-07			8.00428	3.18969e-07				8.21919	3.55818e-07			8.00428	2.90596e-07
	8.01217	3.88984e-07			8.01217	3.99499e-07			8.01217	2.27031e-07			8.01217	-5.61273e-08				8.01217	2.33216e-07			8.01217	2.66705e-07			8.01217	2.88583e-07				8.22708	3.56545e-07			8.22708	3.51154e-07			8.01217	3.23454e-07				8.22708	3.59249e-07			8.01217	2.91026e-07
	8.02007	3.89514e-07			8.02007	3.99584e-07			8.02007	2.27199e-07			8.02007	-5.56701e-08				8.02007	2.33375e-07			8.02007	2.67193e-07			8.02007	2.88875e-07				8.23497	3.5813e-07			8.23498	3.53297e-07			8.02007	3.23861e-07				8.23497	3.60562e-07			8.02007	2.92129e-07
	8.02797	3.90058e-07			8.02796	3.9967e-07			8.02796	2.27489e-07			8.02796	-5.42265e-08				8.02797	2.33533e-07			8.02796	2.67681e-07			8.02796	2.89166e-07				8.24287	3.60725e-07			8.24287	3.56452e-07			8.02796	3.24268e-07				8.24287	3.61874e-07			8.02796	2.92559e-07
	8.03586	3.90836e-07			8.03585	3.99749e-07			8.03585	2.28423e-07			8.03585	-5.39013e-08				8.03586	2.36248e-07			8.03585	2.68456e-07			8.03585	2.9149e-07				8.25077	3.61301e-07			8.25077	3.57639e-07			8.03585	3.26051e-07				8.25077	3.62964e-07			8.03586	2.92989e-07
	8.04375	3.93298e-07			8.04375	4.03201e-07			8.04375	2.31804e-07			8.04375	-5.35761e-08				8.04375	2.37426e-07			8.04375	2.71099e-07			8.04375	2.91654e-07				8.25866	3.61876e-07			8.25867	3.58826e-07			8.04375	3.26343e-07				8.25866	3.66413e-07			8.04375	2.93383e-07
	8.05165	3.94918e-07			8.05164	4.04793e-07			8.05164	2.36439e-07			8.05164	-5.292e-08				8.05165	2.3758e-07			8.05164	2.75767e-07			8.05164	2.91711e-07				8.26656	3.6288e-07			8.26656	3.59556e-07			8.05164	3.26248e-07				8.26656	3.69509e-07			8.05165	2.96235e-07
	8.05954	3.95513e-07			8.05953	4.05453e-07			8.05954	2.36851e-07			8.05954	-4.84739e-08				8.05954	2.37735e-07			8.05954	2.76908e-07			8.05954	2.91477e-07				8.27445	3.66605e-07			8.27446	3.63533e-07			8.05954	3.26153e-07				8.27445	3.71284e-07			8.05954	2.96286e-07
	8.06743	3.96108e-07			8.06743	4.06112e-07			8.06743	2.37166e-07			8.06743	-4.61829e-08				8.06744	2.38526e-07			8.06743	2.77358e-07			8.06743	2.91244e-07				8.28234	3.70917e-07			8.28235	3.65689e-07			8.06743	3.25444e-07				8.28235	3.71751e-07			8.06744	2.96276e-07
	8.07533	3.97582e-07			8.07532	4.08248e-07			8.07533	2.41258e-07			8.07532	-4.54277e-08				8.07533	2.42288e-07			8.07533	2.7954e-07			8.07533	2.96176e-07				8.29024	3.71817e-07			8.29024	3.65954e-07			8.07533	3.2779e-07				8.29024	3.72788e-07			8.07533	2.96267e-07
	8.08322	3.97796e-07			8.08322	4.12026e-07			8.08322	2.42458e-07			8.08322	-4.46725e-08				8.08322	2.42648e-07			8.08322	2.79921e-07			8.08322	2.97975e-07				8.29813	3.72718e-07			8.29814	3.67588e-07			8.08322	3.324e-07				8.29813	3.76113e-07			8.08323	2.98784e-07
	8.09112	3.98106e-07			8.09112	4.1292e-07			8.09112	2.43658e-07			8.09112	-4.28604e-08				8.09112	2.43008e-07			8.09112	2.8005e-07			8.09112	2.99775e-07				8.30603	3.74646e-07			8.30603	3.69025e-07			8.09112	3.33037e-07				8.30603	3.77072e-07			8.09112	2.99702e-07
	8.09902	3.99666e-07			8.09901	4.13201e-07			8.09901	2.45087e-07			8.09901	-3.89689e-08				8.09902	2.43543e-07			8.09901	2.80178e-07			8.09901	3.00076e-07				8.31392	3.77673e-07			8.31392	3.72862e-07			8.09901	3.33675e-07				8.31392	3.78031e-07			8.09902	2.99941e-07
	8.10691	4.0132e-07			8.10691	4.15138e-07			8.10691	2.47288e-07			8.10691	-3.86813e-08				8.10691	2.46483e-07			8.10691	2.80929e-07			8.10691	3.00945e-07				8.32182	3.78203e-07			8.32182	3.74042e-07			8.10691	3.3412e-07				8.32182	3.78627e-07			8.10691	3.00442e-07
	8.11481	4.05738e-07			8.1148	4.17557e-07			8.1148	2.51629e-07			8.1148	-3.83938e-08				8.11481	2.47874e-07			8.1148	2.83809e-07			8.1148	3.01124e-07				8.32972	3.7842e-07			8.32972	3.75223e-07			8.1148	3.34829e-07				8.32972	3.83223e-07			8.1148	3.01692e-07
	8.1227	4.09424e-07			8.12269	4.20423e-07			8.1227	2.55656e-07			8.1227	-3.64291e-08				8.1227	2.49264e-07			8.1227	2.8793e-07			8.1227	3.00678e-07				8.33761	3.79714e-07			8.33762	3.75734e-07			8.1227	3.34447e-07				8.33761	3.84707e-07			8.1227	3.05606e-07
	8.13059	4.10425e-07			8.13059	4.20592e-07			8.13059	2.55884e-07			8.13059	-3.35617e-08				8.1306	2.49426e-07			8.13059	2.88626e-07			8.13059	3.00231e-07				8.3455	3.835e-07			8.34551	3.80808e-07			8.13059	3.34064e-07				8.34551	3.85143e-07			8.13059	3.0582e-07
	8.13849	4.11128e-07			8.13848	4.21043e-07			8.13849	2.56962e-07			8.13848	-3.00189e-08				8.13849	2.51047e-07			8.13849	2.89322e-07			8.13849	3.02156e-07				8.3534	3.88114e-07			8.3534	3.81578e-07			8.13849	3.33427e-07				8.3534	3.85578e-07			8.13849	3.0588e-07
	8.14638	4.12159e-07			8.14638	4.24135e-07			8.14638	2.60792e-07			8.14638	-2.86358e-08				8.14638	2.54545e-07			8.14638	2.92222e-07			8.14638	3.07494e-07				8.36129	3.90393e-07			8.3613	3.82349e-07			8.14638	3.36557e-07				8.36129	3.87897e-07			8.14638	3.0594e-07
	8.15428	4.12353e-07			8.15427	4.28681e-07			8.15428	2.61053e-07			8.15427	-2.85928e-08				8.15428	2.54621e-07			8.15428	2.94844e-07			8.15428	3.11076e-07				8.36919	3.92523e-07			8.36919	3.83616e-07			8.15428	3.39141e-07				8.36919	3.92209e-07			8.15428	3.09811e-07
	8.16217	4.12547e-07			8.16217	4.30865e-07			8.16217	2.61422e-07			8.16217	-2.51906e-08				8.16217	2.54696e-07			8.16217	2.95001e-07			8.16217	3.12088e-07				8.37708	3.95018e-07			8.37708	3.86174e-07			8.16217	3.4041e-07				8.37708	3.95396e-07			8.16217	3.11518e-07
	8.17007	4.13402e-07			8.17007	4.30761e-07			8.17007	2.63623e-07			8.17007	-2.40024e-08				8.17007	2.55994e-07			8.17007	2.95157e-07			8.17007	3.12291e-07				8.38497	3.96105e-07			8.38498	3.89172e-07			8.17007	3.41679e-07				8.38497	3.95738e-07			8.17007	3.13225e-07
	8.17797	4.16164e-07			8.17796	4.31879e-07			8.17796	2.65211e-07			8.17796	-2.36199e-08				8.17797	2.60453e-07			8.17796	2.96677e-07			8.17796	3.15849e-07				8.39287	3.97175e-07			8.39287	3.89576e-07			8.17796	3.43934e-07				8.39287	3.97307e-07			8.17796	3.1347e-07
	8.18586	4.23006e-07			8.18585	4.35958e-07			8.18586	2.70881e-07			8.18586	-2.32374e-08				8.18586	2.61726e-07			8.18586	3.00473e-07			8.18586	3.1654e-07				8.40077	3.98167e-07			8.40077	3.89979e-07			8.18586	3.45972e-07				8.40077	4.01567e-07			8.18586	3.15493e-07
	8.19375	4.27038e-07			8.19375	4.4033e-07			8.19375	2.75831e-07			8.19375	-2.14191e-08				8.19376	2.62269e-07			8.19375	3.05262e-07			8.19375	3.1723e-07				8.40866	3.99651e-07			8.40867	3.91957e-07			8.19375	3.4673e-07				8.40867	4.04405e-07			8.19375	3.19154e-07
	8.20165	4.27319e-07			8.20164	4.41315e-07			8.20165	2.76886e-07			8.20164	-1.7007e-08				8.20165	2.62811e-07			8.20165	3.05934e-07			8.20165	3.17874e-07				8.41656	4.05567e-07			8.41656	3.97156e-07			8.20165	3.46891e-07				8.41656	4.05752e-07			8.20165	3.19516e-07
	8.20954	4.29362e-07			8.20954	4.42669e-07			8.20954	2.78664e-07			8.20954	-1.20731e-08				8.20954	2.65707e-07			8.20954	3.06606e-07			8.20954	3.19287e-07				8.42445	4.08922e-07			8.42446	3.97314e-07			8.20954	3.47052e-07				8.42445	4.07021e-07			8.20954	3.19877e-07
	8.21744	4.32703e-07			8.21743	4.48562e-07			8.21744	2.8243e-07			8.21743	-1.14355e-08				8.21744	2.69354e-07			8.21744	3.08864e-07			8.21744	3.23366e-07				8.43235	4.09569e-07			8.43235	3.97472e-07			8.21744	3.50806e-07				8.43235	4.09486e-07			8.21744	3.20371e-07
	8.22533	4.34628e-07			8.22532	4.5475e-07			8.22533	2.84134e-07			8.22533	-1.07979e-08				8.22533	2.71055e-07			8.22533	3.12542e-07			8.22533	3.27788e-07				8.44024	4.1145e-07			8.44024	3.98865e-07			8.22533	3.54696e-07				8.44024	4.1337e-07			8.22533	3.23008e-07
	8.23322	4.3493e-07			8.23322	4.5478e-07			8.23322	2.84381e-07			8.23322	-7.8035e-09				8.23323	2.71744e-07			8.23322	3.14971e-07			8.23322	3.28573e-07				8.44813	4.14988e-07			8.44814	4.01652e-07			8.23322	3.54826e-07				8.44814	4.15931e-07			8.23323	3.25989e-07
	8.24112	4.358e-07			8.24112	4.5481e-07			8.24112	2.85534e-07			8.24112	-3.82611e-09				8.24112	2.72795e-07			8.24112	3.15447e-07			8.24112	3.29137e-07				8.45603	4.18718e-07			8.45603	4.04735e-07			8.24112	3.54956e-07				8.45603	4.16783e-07			8.24112	3.27192e-07
	8.24902	4.37806e-07			8.24901	4.55506e-07			8.24901	2.89794e-07			8.24902	-2.25168e-09				8.24902	2.75871e-07			8.24901	3.15976e-07			8.24901	3.32046e-07				8.46392	4.1969e-07			8.46393	4.05225e-07			8.24901	3.5619e-07				8.46392	4.18625e-07			8.24902	3.27924e-07
	8.25691	4.43668e-07			8.25691	4.58659e-07			8.25691	2.95069e-07			8.25691	-1.65028e-09				8.25692	2.79173e-07			8.25691	3.20681e-07			8.25691	3.32263e-07				8.47182	4.20452e-07			8.47182	4.06169e-07			8.25691	3.582e-07				8.47182	4.23821e-07			8.25691	3.30609e-07
	8.26481	4.45673e-07			8.2648	4.62723e-07			8.2648	2.98076e-07			8.2648	-6.08456e-10				8.26481	2.79749e-07			8.2648	3.25913e-07			8.2648	3.32479e-07				8.47972	4.23272e-07			8.47972	4.07817e-07			8.2648	3.5909e-07				8.47972	4.26282e-07			8.26481	3.3466e-07
	8.2727	4.47678e-07			8.2727	4.63541e-07			8.2727	2.9933e-07			8.2727	4.16257e-09				8.2727	2.80158e-07			8.2727	3.26479e-07			8.2727	3.3291e-07				8.48761	4.29302e-07			8.48762	4.10905e-07			8.2727	3.59446e-07				8.48761	4.26674e-07			8.2727	3.355e-07
	8.2806	4.49214e-07			8.28059	4.64112e-07			8.28059	3.02118e-07			8.28059	5.85827e-09				8.2806	2.83196e-07			8.28059	3.2819e-07			8.28059	3.34822e-07				8.49551	4.32856e-07			8.49551	4.12675e-07			8.28059	3.59801e-07				8.49551	4.27944e-07			8.2806	3.36339e-07
	8.28849	4.53081e-07			8.28848	4.67774e-07			8.28849	3.07086e-07			8.28849	6.10235e-09				8.28849	2.88759e-07			8.28849	3.33059e-07			8.28849	3.39198e-07				8.5034	4.33279e-07			8.5034	4.13359e-07			8.28849	3.63901e-07				8.5034	4.3017e-07			8.28849	3.36468e-07
	8.29638	4.55095e-07			8.29638	4.72613e-07			8.29638	3.08883e-07			8.29638	6.34641e-09				8.29639	2.88908e-07			8.29638	3.37888e-07			8.29638	3.4305e-07				8.51129	4.3608e-07			8.5113	4.14042e-07			8.29638	3.69092e-07				8.5113	4.35685e-07			8.29639	3.40308e-07
	8.30428	4.55286e-07			8.30427	4.7487e-07			8.30428	3.10887e-07			8.30427	9.62125e-09				8.30428	2.89058e-07			8.30428	3.39894e-07			8.30428	3.43404e-07				8.51919	4.40919e-07			8.51919	4.16838e-07			8.30428	3.70883e-07				8.51919	4.37774e-07			8.30428	3.44363e-07
	8.31217	4.56827e-07			8.31217	4.76227e-07			8.31217	3.1326e-07			8.31217	1.28679e-08				8.31217	2.91518e-07			8.31217	3.40597e-07			8.31217	3.43832e-07				8.52708	4.44282e-07			8.52709	4.21941e-07			8.31217	3.7109e-07				8.52708	4.38579e-07			8.31217	3.45607e-07
	8.32007	4.59956e-07			8.32007	4.79165e-07			8.32007	3.17547e-07			8.32007	1.3257e-08				8.32007	2.95809e-07			8.32007	3.43354e-07			8.32007	3.47811e-07				8.53498	4.44628e-07			8.53498	4.23421e-07			8.32007	3.74253e-07				8.53498	4.42337e-07			8.32007	3.46289e-07
	8.32797	4.65321e-07			8.32796	4.8331e-07			8.32796	3.23223e-07			8.32796	1.39014e-08				8.32797	2.97461e-07			8.32796	3.48153e-07			8.32796	3.48301e-07				8.54287	4.45298e-07			8.54287	4.25011e-07			8.32796	3.76098e-07				8.54287	4.46232e-07			8.32796	3.49021e-07
	8.33586	4.69675e-07			8.33586	4.86198e-07			8.33586	3.24349e-07			8.33586	1.68998e-08				8.33586	2.97943e-07			8.33586	3.52072e-07			8.33586	3.48791e-07				8.55077	4.48174e-07			8.55077	4.29436e-07			8.33586	3.76718e-07				8.55077	4.48097e-07			8.33586	3.50803e-07
	8.34376	4.7163e-07			8.34375	4.88306e-07			8.34375	3.25884e-07			8.34375	2.34778e-08				8.34376	2.98424e-07			8.34375	3.53508e-07			8.34375	3.5072e-07				8.55867	4.53159e-07			8.55867	4.32852e-07			8.34375	3.77338e-07				8.55867	4.48369e-07			8.34375	3.51673e-07
	8.35165	4.74489e-07			8.35164	4.91368e-07			8.35165	3.29766e-07			8.35165	2.83792e-08				8.35165	3.02452e-07			8.35165	3.55555e-07			8.35165	3.53605e-07				8.56656	4.57107e-07			8.56656	4.33684e-07			8.35165	3.7855e-07				8.56656	4.49929e-07			8.35165	3.52544e-07
	8.35954	4.77631e-07			8.35954	4.97011e-07			8.35954	3.34587e-07			8.35954	3.00234e-08				8.35955	3.07546e-07			8.35954	3.60678e-07			8.35954	3.58502e-07				8.57445	4.58692e-07			8.57446	4.34586e-07			8.35954	3.84193e-07				8.57446	4.52584e-07			8.35954	3.54021e-07
	8.36744	4.78452e-07			8.36743	5.01614e-07			8.36744	3.36085e-07			8.36743	3.14884e-08				8.36744	3.08899e-07			8.36744	3.61763e-07			8.36744	3.60198e-07				8.58235	4.60391e-07			8.58235	4.36857e-07			8.36744	3.90318e-07				8.58235	4.56354e-07			8.36744	3.59077e-07
	8.37533	4.79376e-07			8.37532	5.02175e-07			8.37533	3.36867e-07			8.37533	3.54726e-08				8.37533	3.09335e-07			8.37533	3.62848e-07			8.37533	3.61895e-07				8.59024	4.64545e-07			8.59025	4.41271e-07			8.37533	3.92319e-07				8.59024	4.57733e-07			8.37533	3.60698e-07
	8.38322	4.81622e-07			8.38322	5.03172e-07			8.38323	3.39432e-07			8.38322	3.75542e-08				8.38323	3.12042e-07			8.38323	3.65216e-07			8.38323	3.64064e-07				8.59814	4.67251e-07			8.59814	4.45736e-07			8.38323	3.92861e-07				8.59814	4.58286e-07			8.38323	3.62319e-07
	8.39112	4.85496e-07			8.39112	5.06164e-07			8.39112	3.4507e-07			8.39112	3.85657e-08				8.39112	3.16268e-07			8.39112	3.69077e-07			8.39112	3.68115e-07				8.60603	4.67602e-07			8.60603	4.47177e-07			8.39112	3.95828e-07				8.60603	4.60891e-07			8.39112	3.63262e-07
	8.39902	4.91393e-07			8.39902	5.10303e-07			8.39902	3.52467e-07			8.39902	3.95773e-08				8.39902	3.17436e-07			8.39902	3.75373e-07			8.39902	3.68326e-07				8.61392	4.70167e-07			8.61393	4.47463e-07			8.39902	3.98337e-07				8.61392	4.64297e-07			8.39902	3.66486e-07
	8.40692	4.95431e-07			8.40691	5.14351e-07			8.40691	3.54845e-07			8.40691	4.22332e-08				8.40692	3.18604e-07			8.40691	3.79371e-07			8.40691	3.68538e-07				8.62182	4.73452e-07			8.62182	4.50795e-07			8.40691	3.98894e-07				8.62182	4.6721e-07			8.40691	3.70561e-07
	8.41481	4.97113e-07			8.4148	5.15096e-07			8.4148	3.57685e-07			8.41481	4.92027e-08				8.41481	3.19297e-07			8.4148	3.80776e-07			8.4148	3.69574e-07				8.62972	4.78046e-07			8.62972	4.55838e-07			8.4148	3.99289e-07				8.62972	4.68788e-07			8.41481	3.70582e-07
	8.4227	4.9992e-07			8.4227	5.17396e-07			8.4227	3.61954e-07			8.4227	5.44738e-08				8.42271	3.23234e-07			8.4227	3.8394e-07			8.4227	3.72248e-07				8.63761	4.81038e-07			8.63762	4.57357e-07			8.4227	4.01045e-07				8.63762	4.70782e-07			8.4227	3.70604e-07
	8.4306	5.02857e-07			8.43059	5.23861e-07			8.43059	3.65855e-07			8.43059	5.58288e-08				8.4306	3.24886e-07			8.43059	3.88072e-07			8.43059	3.7735e-07				8.64551	4.81993e-07			8.64551	4.58549e-07			8.43059	4.05772e-07				8.64551	4.75168e-07			8.4306	3.71484e-07
	8.43849	5.03857e-07			8.43848	5.28476e-07			8.43849	3.68266e-07			8.43849	5.8373e-08				8.43849	3.25694e-07			8.43849	3.92184e-07			8.43849	3.80831e-07				8.6534	4.85113e-07			8.65341	4.61081e-07			8.43849	4.09432e-07				8.6534	4.80022e-07			8.43849	3.76733e-07
	8.44638	5.06115e-07			8.44638	5.30519e-07			8.44638	3.69648e-07			8.44638	6.31814e-08				8.44639	3.26502e-07			8.44638	3.93911e-07			8.44638	3.81634e-07				8.6613	4.89648e-07			8.6613	4.65172e-07			8.44638	4.09413e-07				8.6613	4.81291e-07			8.44639	3.7759e-07
	8.45428	5.09421e-07			8.45427	5.32772e-07			8.45428	3.71892e-07			8.45427	6.5925e-08				8.45428	3.30194e-07			8.45428	3.95407e-07			8.45428	3.84999e-07				8.66919	4.92394e-07			8.66919	4.69352e-07			8.45428	4.10124e-07				8.66919	4.82022e-07			8.45428	3.78446e-07
	8.46217	5.14382e-07			8.46217	5.35958e-07			8.46217	3.7718e-07			8.46217	6.62379e-08				8.46217	3.35257e-07			8.46217	3.99593e-07			8.46217	3.8714e-07				8.67708	4.94057e-07			8.67709	4.70096e-07			8.46217	4.12507e-07				8.67708	4.85758e-07			8.46218	3.79166e-07
	8.47007	5.21749e-07			8.47007	5.41314e-07			8.47007	3.84203e-07			8.47007	6.88567e-08				8.47007	3.36365e-07			8.47007	4.05557e-07			8.47007	3.89281e-07				8.68498	4.97469e-07			8.68498	4.71934e-07			8.47007	4.15606e-07				8.68498	4.90803e-07			8.47007	3.82989e-07
	8.47797	5.25261e-07			8.47796	5.44742e-07			8.47796	3.87747e-07			8.47797	7.23469e-08				8.47797	3.37174e-07			8.47796	4.10482e-07			8.47796	3.90176e-07				8.69287	5.03057e-07			8.69287	4.77476e-07			8.47796	4.15864e-07				8.69287	4.928e-07			8.47797	3.86336e-07
	8.48586	5.25659e-07			8.48586	5.45329e-07			8.48586	3.89866e-07			8.48586	7.74538e-08				8.48587	3.39693e-07			8.48586	4.13543e-07			8.48586	3.92901e-07				8.70077	5.10093e-07			8.70077	4.82106e-07			8.48586	4.16122e-07				8.70077	4.93717e-07			8.48586	3.86798e-07
	8.49376	5.29697e-07			8.49375	5.48755e-07			8.49375	3.95334e-07			8.49375	8.25084e-08				8.49376	3.43051e-07			8.49375	4.17822e-07			8.49375	3.96973e-07				8.70867	5.133e-07			8.70867	4.8251e-07			8.49375	4.17922e-07				8.70867	4.96652e-07			8.49376	3.88138e-07
	8.50165	5.35209e-07			8.50164	5.55387e-07			8.50165	4.01887e-07			8.50165	8.48447e-08				8.50165	3.46943e-07			8.50165	4.23136e-07			8.50165	4.01861e-07				8.71656	5.15366e-07			8.71657	4.83002e-07			8.50165	4.23967e-07				8.71656	5.00063e-07			8.50165	3.91105e-07
	8.50954	5.36678e-07			8.50954	5.5996e-07			8.50954	4.04727e-07			8.50954	8.79067e-08				8.50955	3.48422e-07			8.50954	4.25618e-07			8.50954	4.03625e-07				8.72446	5.19101e-07			8.72446	4.8542e-07			8.50954	4.29814e-07				8.72446	5.03774e-07			8.50954	3.96454e-07
	8.51744	5.36682e-07			8.51743	5.62856e-07			8.51744	4.07261e-07			8.51743	9.44419e-08				8.51744	3.4973e-07			8.51744	4.27024e-07			8.51744	4.04667e-07				8.73235	5.23588e-07			8.73235	4.91545e-07			8.51744	4.32665e-07				8.73235	5.05872e-07			8.51744	3.99663e-07
	8.52533	5.3968e-07			8.52533	5.65719e-07			8.52533	4.113e-07			8.52533	9.61368e-08				8.52533	3.52934e-07			8.52533	4.29514e-07			8.52533	4.08022e-07				8.74024	5.24846e-07			8.74025	4.97027e-07			8.52533	4.35344e-07				8.74024	5.06721e-07			8.52533	4.01065e-07
	8.53323	5.46372e-07			8.53322	5.69566e-07			8.53323	4.17636e-07			8.53322	9.78316e-08				8.53323	3.53777e-07			8.53323	4.3538e-07			8.53323	4.11706e-07				8.74814	5.26104e-07			8.74814	4.97456e-07			8.53323	4.39476e-07				8.74814	5.10414e-07			8.53323	4.03478e-07
	8.54112	5.53192e-07			8.54112	5.75457e-07			8.54112	4.25233e-07			8.54112	9.87422e-08				8.54112	3.54072e-07			8.54112	4.42012e-07			8.54112	4.12588e-07				8.75603	5.28116e-07			8.75603	4.99134e-07			8.54112	4.40617e-07				8.75603	5.16288e-07			8.54112	4.08131e-07
	8.54902	5.55562e-07			8.54902	5.78802e-07			8.54902	4.28865e-07			8.54902	1.02464e-07				8.54902	3.54367e-07			8.54902	4.45095e-07			8.54902	4.12836e-07				8.76392	5.32439e-07			8.76393	5.03733e-07			8.54902	4.41759e-07				8.76393	5.19347e-07			8.54902	4.12211e-07
	8.55692	5.57788e-07			8.55691	5.80031e-07			8.55691	4.31693e-07			8.55691	1.09602e-07				8.55692	3.56116e-07			8.55691	4.47306e-07			8.55691	4.14637e-07				8.77182	5.36929e-07			8.77182	5.07955e-07			8.55691	4.42525e-07				8.77182	5.20676e-07			8.55691	4.12674e-07
	8.56481	5.63226e-07			8.5648	5.83056e-07			8.56481	4.36732e-07			8.56481	1.11605e-07				8.56481	3.60859e-07			8.56481	4.51772e-07			8.56481	4.20274e-07				8.77972	5.39041e-07			8.77972	5.08903e-07			8.56481	4.45029e-07				8.77972	5.23214e-07			8.56481	4.13462e-07
	8.5727	5.66902e-07			8.5727	5.89923e-07			8.5727	4.41726e-07			8.5727	1.13608e-07				8.57271	3.65236e-07			8.5727	4.57314e-07			8.5727	4.26228e-07				8.78762	5.40115e-07			8.78762	5.10265e-07			8.5727	4.50156e-07				8.78762	5.28004e-07			8.5727	4.16823e-07
	8.5806	5.68576e-07			8.58059	5.9505e-07			8.5806	4.45225e-07			8.58059	1.15458e-07				8.5806	3.66272e-07			8.5806	4.60622e-07			8.5806	4.28407e-07				8.79551	5.43509e-07			8.79551	5.1409e-07			8.5806	4.5479e-07				8.79551	5.32488e-07			8.5806	4.22289e-07
	8.58849	5.72217e-07			8.58849	5.9722e-07			8.58849	4.48539e-07			8.58849	1.21494e-07				8.58849	3.68028e-07			8.58849	4.61957e-07			8.58849	4.30966e-07				8.8034	5.47897e-07			8.80341	5.19151e-07			8.58849	4.56089e-07				8.8034	5.34764e-07			8.58849	4.24883e-07
	8.59639	5.75453e-07			8.59638	6.00501e-07			8.59639	4.5333e-07			8.59638	1.26047e-07				8.59639	3.72413e-07			8.59639	4.63848e-07			8.59639	4.34825e-07				8.8113	5.49919e-07			8.8113	5.23032e-07			8.59639	4.57069e-07				8.8113	5.36643e-07			8.59639	4.2556e-07
	8.60428	5.80713e-07			8.60427	6.06008e-07			8.60428	4.61341e-07			8.60428	1.26707e-07				8.60428	3.77157e-07			8.60428	4.69674e-07			8.60428	4.3824e-07				8.81919	5.51247e-07			8.81919	5.2447e-07			8.60428	4.61737e-07				8.81919	5.41038e-07			8.60428	4.29071e-07
	8.61217	5.88141e-07			8.61217	6.11777e-07			8.61217	4.6794e-07			8.61217	1.29127e-07				8.61218	3.78723e-07			8.61217	4.7653e-07			8.61217	4.3918e-07				8.82708	5.53751e-07			8.82709	5.26304e-07			8.61217	4.63135e-07				8.82709	5.46168e-07			8.61218	4.34566e-07
	8.62007	5.90837e-07			8.62007	6.1519e-07			8.62007	4.71231e-07			8.62007	1.35947e-07				8.62007	3.79285e-07			8.62007	4.79548e-07			8.62007	4.40249e-07				8.83498	5.57844e-07			8.83498	5.31607e-07			8.62007	4.64533e-07				8.83498	5.48038e-07			8.62007	4.37463e-07
	8.62797	5.9369e-07			8.62797	6.1818e-07			8.62796	4.75537e-07			8.62797	1.43635e-07				8.62797	3.82699e-07			8.62796	4.82282e-07			8.62796	4.43318e-07				8.84287	5.63509e-07			8.84288	5.3604e-07			8.62796	4.65131e-07				8.84287	5.49069e-07			8.62797	4.38694e-07
	8.63586	5.99079e-07			8.63586	6.22976e-07			8.63586	4.80997e-07			8.63586	1.47267e-07				8.63587	3.87719e-07			8.63586	4.87533e-07			8.63586	4.48696e-07				8.85077	5.67876e-07			8.85077	5.37578e-07			8.63586	4.68697e-07				8.85077	5.52173e-07			8.63586	4.39857e-07
	8.64376	6.0255e-07			8.64375	6.29944e-07			8.64375	4.85833e-07			8.64375	1.48756e-07				8.64376	3.89253e-07			8.64375	4.92808e-07			8.64375	4.54415e-07				8.85867	5.70543e-07			8.85867	5.39093e-07			8.64375	4.74914e-07				8.85867	5.58669e-07			8.64376	4.42833e-07
	8.65165	6.04046e-07			8.65165	6.34862e-07			8.65165	4.88424e-07			8.65165	1.53181e-07				8.65165	3.90788e-07			8.65165	4.95877e-07			8.65165	4.56961e-07				8.86656	5.73682e-07			8.86657	5.41537e-07			8.65165	4.79199e-07				8.86656	5.6498e-07			8.65165	4.47857e-07
	8.65955	6.04973e-07			8.65954	6.37678e-07			8.65954	4.92265e-07			8.65954	1.59936e-07				8.65955	3.93248e-07			8.65954	4.99117e-07			8.65954	4.58699e-07				8.87446	5.76651e-07			8.87446	5.46769e-07			8.65954	4.80106e-07				8.87446	5.6747e-07			8.65955	4.4959e-07
	8.66744	6.09747e-07			8.66743	6.41076e-07			8.66744	4.97407e-07			8.66744	1.63434e-07				8.66744	3.99385e-07			8.66744	5.03191e-07			8.66744	4.62741e-07				8.88235	5.78771e-07			8.88235	5.49358e-07			8.66744	4.82441e-07				8.88235	5.69452e-07			8.66744	4.50429e-07
	8.67533	6.17974e-07			8.67533	6.46626e-07			8.67533	5.04627e-07			8.67533	1.64207e-07				8.67534	4.04484e-07			8.67533	5.08439e-07			8.67533	4.66131e-07				8.89024	5.81773e-07			8.89025	5.51529e-07			8.67533	4.86694e-07				8.89025	5.74349e-07			8.67534	4.54366e-07
	8.68323	6.22923e-07			8.68322	6.53713e-07			8.68323	5.1064e-07			8.68322	1.66031e-07				8.68323	4.0451e-07			8.68323	5.15359e-07			8.68323	4.6775e-07				8.89814	5.85985e-07			8.89814	5.55946e-07			8.68323	4.87433e-07				8.89814	5.78374e-07			8.68323	4.60366e-07
	8.69112	6.2491e-07			8.69112	6.58227e-07			8.69112	5.13367e-07			8.69112	1.72399e-07				8.69112	4.04536e-07			8.69112	5.19791e-07			8.69112	4.70223e-07				8.90603	5.91295e-07			8.90604	5.61198e-07			8.69112	4.88171e-07				8.90603	5.80025e-07			8.69113	4.62833e-07
	8.69902	6.27985e-07			8.69902	6.60792e-07			8.69902	5.1872e-07			8.69902	1.80408e-07				8.69902	4.07089e-07			8.69902	5.22683e-07			8.69902	4.7411e-07				8.91393	5.9575e-07			8.91393	5.66136e-07			8.69902	4.90221e-07				8.91393	5.82667e-07			8.69902	4.63379e-07
	8.70692	6.33767e-07			8.70691	6.65397e-07			8.70691	5.2593e-07			8.70691	1.8256e-07				8.70692	4.12457e-07			8.70691	5.27377e-07			8.70691	4.79809e-07				8.92182	5.9876e-07			8.92182	5.68467e-07			8.70691	4.93037e-07				8.92182	5.86391e-07			8.70692	4.66613e-07
	8.71481	6.38825e-07			8.71481	6.73e-07			8.71481	5.31272e-07			8.71481	1.85121e-07				8.71481	4.15928e-07			8.71481	5.33291e-07			8.71481	4.8385e-07				8.92972	6.02096e-07			8.92972	5.7023e-07			8.71481	4.98079e-07				8.92972	5.91481e-07			8.71481	4.69966e-07
	8.72271	6.42208e-07			8.7227	6.77657e-07			8.7227	5.33866e-07			8.7227	1.90488e-07				8.72271	4.16945e-07			8.7227	5.36574e-07			8.7227	4.85618e-07				8.93762	6.07116e-07			8.93762	5.74492e-07			8.7227	5.04137e-07				8.93762	5.9664e-07			8.7227	4.75001e-07
	8.7306	6.45718e-07			8.73059	6.78965e-07			8.7306	5.36663e-07			8.7306	1.96085e-07				8.7306	4.18449e-07			8.7306	5.38203e-07			8.7306	4.88571e-07				8.94551	6.12706e-07			8.94551	5.8118e-07			8.7306	5.06719e-07				8.94551	5.9884e-07			8.7306	4.7913e-07
	8.73849	6.50341e-07			8.73849	6.82722e-07			8.73849	5.43047e-07			8.73849	1.9922e-07				8.7385	4.2225e-07			8.73849	5.41528e-07			8.73849	4.93408e-07				8.9534	6.13985e-07			8.95341	5.85774e-07			8.73849	5.10257e-07				8.95341	6.01579e-07			8.73849	4.796e-07
	8.74639	6.60411e-07			8.74638	6.90844e-07			8.74639	5.51112e-07			8.74638	2.01362e-07				8.74639	4.26063e-07			8.74639	5.47477e-07			8.74639	4.96806e-07				8.9613	6.14548e-07			8.9613	5.8771e-07			8.74639	5.15196e-07				8.9613	6.06806e-07			8.74639	4.8243e-07
	8.75428	6.67097e-07			8.75428	6.98263e-07			8.75428	5.56415e-07			8.75428	2.04696e-07				8.75428	4.27573e-07			8.75428	5.54606e-07			8.75428	4.98339e-07				8.96919	6.17555e-07			8.9692	5.90827e-07			8.75428	5.156e-07				8.96919	6.11225e-07			8.75428	4.88484e-07
	8.76217	6.69669e-07			8.76217	7.01855e-07			8.76218	5.60992e-07			8.76217	2.09811e-07				8.76218	4.29164e-07			8.76218	5.60195e-07			8.76218	5.00211e-07				8.97709	6.23755e-07			8.97709	5.96555e-07			8.76218	5.16003e-07				8.97709	6.13323e-07			8.76218	4.91613e-07
	8.77007	6.74013e-07			8.77007	7.06183e-07			8.77007	5.66778e-07			8.77007	2.16596e-07				8.77007	4.32573e-07			8.77007	5.64638e-07			8.77007	5.03337e-07				8.98498	6.29658e-07			8.98498	6.00751e-07			8.77007	5.16876e-07				8.98498	6.14961e-07			8.77007	4.92581e-07
	8.77797	6.79886e-07			8.77797	7.12663e-07			8.77797	5.73084e-07			8.77797	2.20681e-07				8.77797	4.38344e-07			8.77797	5.70242e-07			8.77797	5.09601e-07				8.99287	6.32847e-07			8.99288	6.03813e-07			8.77797	5.21162e-07				8.99287	6.1922e-07			8.77797	4.94468e-07
	8.78587	6.84565e-07			8.78586	7.20382e-07			8.78586	5.78383e-07			8.78586	2.23038e-07				8.78587	4.42058e-07			8.78586	5.76961e-07			8.78586	5.15849e-07				9.00077	6.3604e-07			9.00077	6.07289e-07			8.78586	5.28339e-07				9.00077	6.26417e-07			8.78586	4.99551e-07
	8.79376	6.86782e-07			8.79375	7.25493e-07			8.79376	5.82932e-07			8.79376	2.27983e-07				8.79376	4.43196e-07			8.79376	5.79234e-07			8.79376	5.18379e-07				9.00867	6.3969e-07			9.00867	6.12146e-07			8.79376	5.33418e-07				9.00867	6.31375e-07			8.79376	5.04711e-07
	8.80165	6.9087e-07			8.80165	7.28328e-07			8.80165	5.87334e-07			8.80165	2.35501e-07				8.80166	4.46123e-07			8.80165	5.80631e-07			8.80165	5.20756e-07				9.01656	6.44044e-07			9.01657	6.18498e-07			8.80165	5.34595e-07				9.01657	6.32913e-07			8.80165	5.06931e-07
	8.80955	6.96543e-07			8.80954	7.33672e-07			8.80954	5.92407e-07			8.80954	2.36981e-07				8.80955	4.52338e-07			8.80954	5.86123e-07			8.80954	5.25025e-07				9.02446	6.46371e-07			9.02446	6.22809e-07			8.80954	5.3721e-07				9.02446	6.36113e-07			8.80955	5.0814e-07
	8.81744	7.03972e-07			8.81744	7.42702e-07			8.81744	6.00504e-07			8.81744	2.37298e-07				8.81744	4.56981e-07			8.81744	5.93574e-07			8.81744	5.28504e-07				9.03235	6.47155e-07			9.03236	6.24719e-07			8.81744	5.43566e-07				9.03235	6.42461e-07			8.81744	5.11434e-07
	8.82534	7.09478e-07			8.82533	7.49755e-07			8.82533	6.06709e-07			8.82533	2.4244e-07				8.82534	4.58108e-07			8.82533	5.99248e-07			8.82533	5.31299e-07				9.04025	6.49695e-07			9.04025	6.27236e-07			8.82533	5.44254e-07				9.04025	6.47839e-07			8.82534	5.18432e-07
	8.83323	7.12976e-07			8.83322	7.52139e-07			8.83323	6.12061e-07			8.83322	2.51269e-07				8.83323	4.59543e-07			8.83323	6.02771e-07			8.83323	5.33956e-07				9.04814	6.55832e-07			9.04814	6.32044e-07			8.83323	5.44943e-07				9.04814	6.50488e-07			8.83323	5.21931e-07
	8.84112	7.17517e-07			8.84112	7.54825e-07			8.84112	6.18908e-07			8.84112	2.60302e-07				8.84112	4.62385e-07			8.84112	6.06891e-07			8.84112	5.37572e-07				9.05603	6.62226e-07			9.05604	6.34813e-07			8.84112	5.47861e-07				9.05603	6.53216e-07			8.84113	5.22475e-07
	8.84902	7.23676e-07			8.84902	7.60405e-07			8.84902	6.2539e-07			8.84902	2.63241e-07				8.84902	4.67127e-07			8.84902	6.12204e-07			8.84902	5.44525e-07				9.06393	6.65185e-07			9.06393	6.35552e-07			8.84902	5.53575e-07				9.06393	6.5771e-07			8.84902	5.2573e-07
	8.85692	7.27092e-07			8.85691	7.67628e-07			8.85691	6.30655e-07			8.85692	2.65847e-07				8.85692	4.70208e-07			8.85691	6.17402e-07			8.85691	5.5032e-07				9.07182	6.68656e-07			9.07182	6.37268e-07			8.85691	5.59519e-07				9.07182	6.63423e-07			8.85692	5.3297e-07
	8.86481	7.27957e-07			8.86481	7.72928e-07			8.86481	6.34336e-07			8.86481	2.72056e-07				8.86482	4.70611e-07			8.86481	6.20866e-07			8.86481	5.53602e-07				9.07972	6.7427e-07			9.07972	6.43938e-07			8.86481	5.63105e-07				9.07972	6.67e-07			8.86481	5.38614e-07
	8.87271	7.3113e-07			8.8727	7.77453e-07			8.8727	6.39257e-07			8.8727	2.77879e-07				8.87271	4.73297e-07			8.8727	6.24792e-07			8.8727	5.56954e-07				9.08762	6.78225e-07			9.08762	6.52463e-07			8.8727	5.64716e-07				9.08762	6.69222e-07			8.87271	5.40557e-07
	8.8806	7.38529e-07			8.8806	7.84176e-07			8.8806	6.45457e-07			8.8806	2.81545e-07				8.8806	4.78862e-07			8.8806	6.29235e-07			8.8806	5.60646e-07				9.09551	6.80369e-07			9.09552	6.54651e-07			8.8806	5.67607e-07				9.09551	6.73434e-07			8.8806	5.43187e-07
	8.8885	7.47825e-07			8.88849	7.94182e-07			8.88849	6.53274e-07			8.88849	2.84606e-07				8.8885	4.83152e-07			8.88849	6.35028e-07			8.88849	5.62757e-07				9.10341	6.82549e-07			9.10341	6.559e-07			8.88849	5.73939e-07				9.10341	6.79776e-07			8.8885	5.48548e-07
	8.89639	7.53696e-07			8.89638	8.015e-07			8.89639	6.59431e-07			8.89638	2.89037e-07				8.89639	4.85103e-07			8.89639	6.41195e-07			8.89639	5.63121e-07				9.1113	6.85947e-07			9.1113	6.60816e-07			8.89639	5.77639e-07				9.1113	6.84966e-07			8.89639	5.54699e-07
	8.90428	7.58563e-07			8.90428	8.05366e-07			8.90428	6.63628e-07			8.90428	2.96879e-07				8.90428	4.86999e-07			8.90428	6.45104e-07			8.90428	5.64729e-07				9.11919	6.92713e-07			9.1192	6.67614e-07			8.90428	5.79125e-07				9.11919	6.877e-07			8.90429	5.58002e-07
	8.91218	7.64286e-07			8.91217	8.10528e-07			8.91218	6.70062e-07			8.91217	3.04037e-07				8.91218	4.89744e-07			8.91218	6.48469e-07			8.91218	5.70468e-07				9.12709	6.99001e-07			9.12709	6.72011e-07			8.91218	5.81809e-07				9.12709	6.90211e-07			8.91218	5.59467e-07
	8.92007	7.70883e-07			8.92007	8.18378e-07			8.92007	6.77604e-07			8.92007	3.07259e-07				8.92007	4.95227e-07			8.92007	6.53657e-07			8.92007	5.79666e-07				9.13498	7.01321e-07			9.13498	6.73097e-07			8.92007	5.86478e-07				9.13498	6.93622e-07			8.92007	5.61409e-07
	8.92797	7.7556e-07			8.92797	8.26957e-07			8.92797	6.82914e-07			8.92797	3.12224e-07				8.92797	4.99924e-07			8.92797	6.57742e-07			8.92797	5.85218e-07				9.14287	7.03881e-07			9.14288	6.76193e-07			8.92797	5.92166e-07				9.14288	6.99954e-07			8.92797	5.67086e-07
	8.93587	7.78687e-07			8.93586	8.32317e-07			8.93586	6.86932e-07			8.93586	3.19565e-07				8.93587	5.00501e-07			8.93586	6.60289e-07			8.93586	5.88546e-07				9.15077	7.10671e-07			9.15077	6.83181e-07			8.93586	5.94489e-07				9.15077	7.03975e-07			8.93586	5.7282e-07
	8.94376	7.82985e-07			8.94376	8.3694e-07			8.94376	6.92597e-07			8.94376	3.25421e-07				8.94376	5.0205e-07			8.94376	6.63702e-07			8.94376	5.92804e-07				9.15867	7.15693e-07			9.15867	6.8981e-07			8.94376	5.96282e-07				9.15867	7.04829e-07			8.94376	5.75649e-07
	8.95166	7.89626e-07			8.95165	8.43248e-07			8.95165	7.01069e-07			8.95165	3.29155e-07				8.95166	5.07531e-07			8.95165	6.68936e-07			8.95165	5.98002e-07				9.16657	7.17452e-07			9.16657	6.92777e-07			8.95165	6.00627e-07				9.16657	7.10208e-07			8.95165	5.78592e-07
	8.95955	7.98321e-07			8.95954	8.51371e-07			8.95955	7.10172e-07			8.95954	3.31796e-07				8.95955	5.11289e-07			8.95955	6.77481e-07			8.95955	6.02e-07				9.17446	7.21572e-07			9.17446	6.95573e-07			8.95955	6.06256e-07				9.17446	7.17845e-07			8.95955	5.83804e-07
	8.96744	8.03747e-07			8.96744	8.58548e-07			8.96744	7.16254e-07			8.96744	3.36302e-07				8.96744	5.12033e-07			8.96744	6.84199e-07			8.96744	6.03031e-07				9.18235	7.27138e-07			9.18236	6.9996e-07			8.96744	6.08159e-07				9.18235	7.22147e-07			8.96744	5.89964e-07
	8.97534	8.07337e-07			8.97533	8.6268e-07			8.97534	7.2149e-07			8.97533	3.45266e-07				8.97534	5.1431e-07			8.97534	6.88016e-07			8.97534	6.04309e-07				9.19025	7.34673e-07			9.19025	7.06516e-07			8.97534	6.0972e-07				9.19025	7.24442e-07			8.97534	5.93568e-07
	8.98323	8.14562e-07			8.98322	8.67568e-07			8.98323	7.29475e-07			8.98323	3.53182e-07				8.98323	5.18998e-07			8.98323	6.92655e-07			8.98323	6.09835e-07				9.19814	7.3976e-07			9.19814	7.11083e-07			8.98323	6.13614e-07				9.19814	7.27381e-07			8.98323	5.94692e-07
	8.99112	8.23012e-07			8.99112	8.75789e-07			8.99113	7.38292e-07			8.99112	3.56667e-07				8.99113	5.27647e-07			8.99113	6.97856e-07			8.99113	6.18002e-07				9.20603	7.41641e-07			9.20604	7.13888e-07			8.99113	6.18982e-07				9.20604	7.32554e-07			8.99113	5.97091e-07
	8.99902	8.28079e-07			8.99902	8.83578e-07			8.99902	7.43113e-07			8.99902	3.60994e-07				8.99902	5.3573e-07			8.99902	7.03023e-07			8.99902	6.23186e-07				9.21393	7.45619e-07			9.21393	7.18748e-07			8.99902	6.24331e-07				9.21393	7.38871e-07			8.99902	6.04074e-07
	9.00692	8.32414e-07			9.00692	8.88856e-07			9.00691	7.48681e-07			9.00692	3.69804e-07				9.00692	5.39204e-07			9.00691	7.05838e-07			9.00691	6.26771e-07				9.22182	7.52661e-07			9.22183	7.25149e-07			9.00691	6.26837e-07				9.22182	7.42838e-07			9.00692	6.09414e-07
	9.01482	8.38881e-07			9.01481	8.93248e-07			9.01481	7.55744e-07			9.01481	3.75284e-07				9.01482	5.4393e-07			9.01481	7.07925e-07			9.01481	6.31289e-07				9.22972	7.57149e-07			9.22972	7.31892e-07			9.01481	6.29075e-07				9.22972	7.46365e-07			9.01481	6.11009e-07
	9.02271	8.4759e-07			9.0227	8.99456e-07			9.0227	7.63449e-07			9.0227	3.78282e-07				9.02271	5.46453e-07			9.0227	7.13504e-07			9.0227	6.3745e-07				9.23762	7.57886e-07			9.23762	7.35502e-07			9.0227	6.34456e-07				9.23762	7.51336e-07			9.02271	6.13375e-07
	9.0306	8.57466e-07			9.0306	9.0801e-07			9.0306	7.7338e-07			9.0306	3.82802e-07				9.0306	5.47342e-07			9.0306	7.21257e-07			9.0306	6.41455e-07				9.24551	7.61889e-07			9.24552	7.39133e-07			9.0306	6.3941e-07				9.24551	7.57979e-07			9.0306	6.19397e-07
	9.0385	8.62966e-07			9.03849	9.16134e-07			9.03849	7.8076e-07			9.03849	3.88524e-07				9.0385	5.45688e-07			9.03849	7.27473e-07			9.03849	6.42889e-07				9.25341	7.67995e-07			9.25341	7.44435e-07			9.03849	6.40878e-07				9.25341	7.62644e-07			9.0385	6.25389e-07
	9.04639	8.67441e-07			9.04638	9.20622e-07			9.04639	7.86616e-07			9.04639	3.98977e-07				9.04639	5.44033e-07			9.04639	7.31171e-07			9.04639	6.46052e-07				9.2613	7.74365e-07			9.26131	7.50276e-07			9.04639	6.4209e-07				9.2613	7.64498e-07			9.04639	6.26692e-07
	9.05428	8.75339e-07			9.05428	9.25686e-07			9.05428	7.95175e-07			9.05428	4.06603e-07				9.05429	5.49076e-07			9.05428	7.35593e-07			9.05428	6.5213e-07				9.26919	7.80095e-07			9.2692	7.54293e-07			9.05428	6.45265e-07				9.2692	7.69522e-07			9.05429	6.28965e-07
	9.06218	8.83277e-07			9.06217	9.35382e-07			9.06218	8.04343e-07			9.06217	4.10085e-07				9.06218	5.55431e-07			9.06218	7.4213e-07			9.06218	6.59405e-07				9.27709	7.83035e-07			9.27709	7.56632e-07			9.06218	6.51887e-07				9.27709	7.76762e-07			9.06218	6.33985e-07
	9.07007	8.87916e-07			9.07007	9.433e-07			9.07007	8.09573e-07			9.07007	4.1607e-07				9.07007	5.57367e-07			9.07007	7.46815e-07			9.07007	6.64316e-07				9.28498	7.87615e-07			9.28499	7.60224e-07			9.07007	6.57883e-07				9.28498	7.82733e-07			9.07008	6.40218e-07
	9.07797	8.92563e-07			9.07797	9.48048e-07			9.07797	8.14789e-07			9.07797	4.24366e-07				9.07797	5.5935e-07			9.07797	7.50558e-07			9.07797	6.66165e-07				9.29288	7.9488e-07			9.29288	7.67419e-07			9.07797	6.59588e-07				9.29288	7.85902e-07			9.07797	6.45824e-07
	9.08587	8.98851e-07			9.08586	9.51702e-07			9.08586	8.21419e-07			9.08586	4.30136e-07				9.08587	5.64558e-07			9.08586	7.55225e-07			9.08586	6.70047e-07				9.30077	7.99039e-07			9.30077	7.73501e-07			9.08586	6.61509e-07				9.30077	7.89123e-07			9.08587	6.47897e-07
	9.09376	9.07639e-07			9.09376	9.59095e-07			9.09376	8.2853e-07			9.09376	4.33797e-07				9.09376	5.70138e-07			9.09376	7.60449e-07			9.09376	6.7499e-07				9.30867	8.0091e-07			9.30867	7.75009e-07			9.09376	6.67585e-07				9.30867	7.96279e-07			9.09376	6.50924e-07
	9.10166	9.1701e-07			9.10165	9.69061e-07			9.10165	8.38025e-07			9.10165	4.37969e-07				9.10166	5.72405e-07			9.10165	7.68166e-07			9.10165	6.7761e-07				9.31657	8.04024e-07			9.31657	7.79092e-07			9.10165	6.72542e-07				9.31657	8.03714e-07			9.10166	6.57185e-07
	9.10955	9.22443e-07			9.10954	9.75203e-07			9.10955	8.46465e-07			9.10955	4.44265e-07				9.10955	5.73249e-07			9.10955	7.74103e-07			9.10955	6.81477e-07				9.32446	8.10673e-07			9.32447	7.86639e-07			9.10955	6.74451e-07				9.32446	8.07694e-07			9.10955	6.62075e-07
	9.11744	9.27877e-07			9.11744	9.79818e-07			9.11744	8.53319e-07			9.11744	4.54101e-07				9.11745	5.76271e-07			9.11744	7.78354e-07			9.11744	6.85576e-07				9.33235	8.19039e-07			9.33236	7.92902e-07			9.11744	6.76675e-07				9.33236	8.10274e-07			9.11744	6.64725e-07
	9.12534	9.35907e-07			9.12533	9.88012e-07			9.12534	8.61013e-07			9.12533	4.61996e-07				9.12534	5.81299e-07			9.12534	7.83284e-07			9.12534	6.9131e-07				9.34025	8.23245e-07			9.34025	7.96601e-07			9.12534	6.79228e-07				9.34025	8.14971e-07			9.12534	6.67347e-07
	9.13323	9.42871e-07			9.13323	9.98978e-07			9.13323	8.68732e-07			9.13323	4.67045e-07				9.13323	5.85929e-07			9.13323	7.89462e-07			9.13323	6.98676e-07				9.34814	8.27229e-07			9.34815	8.00594e-07			9.13323	6.85891e-07				9.34814	8.2133e-07			9.13323	6.71679e-07
	9.14113	9.46118e-07			9.14112	1.00614e-06			9.14113	8.74165e-07			9.14112	4.73815e-07				9.14113	5.89099e-07			9.14113	7.94983e-07			9.14113	7.02646e-07				9.35604	8.32684e-07			9.35604	8.06159e-07			9.14113	6.92489e-07				9.35604	8.27724e-07			9.14113	6.79109e-07
	9.14902	9.50323e-07			9.14902	1.01174e-06			9.14902	8.79908e-07			9.14902	4.81187e-07				9.14902	5.90683e-07			9.14902	7.9842e-07			9.14902	7.05684e-07				9.36393	8.37793e-07			9.36393	8.13285e-07			9.14902	6.94981e-07				9.36393	8.32893e-07			9.14902	6.85658e-07
	9.15692	9.57599e-07			9.15692	1.01762e-06			9.15692	8.87641e-07			9.15692	4.88383e-07				9.15692	5.91339e-07			9.15692	8.02341e-07			9.15692	7.10975e-07				9.37182	8.4123e-07			9.37183	8.17819e-07			9.15692	6.97523e-07				9.37182	8.3762e-07			9.15692	6.89146e-07
	9.16482	9.67488e-07			9.16481	1.02496e-06			9.16481	8.9751e-07			9.16481	4.93692e-07				9.16482	5.91995e-07			9.16481	8.07705e-07			9.16481	7.16087e-07				9.37972	8.44632e-07			9.37972	8.20844e-07			9.16481	7.03072e-07				9.37972	8.43784e-07			9.16481	6.93676e-07
	9.17271	9.77734e-07			9.1727	1.03398e-06			9.17271	9.0721e-07			9.17271	4.97197e-07				9.17271	5.94741e-07			9.17271	8.15353e-07			9.17271	7.20095e-07				9.38762	8.49928e-07			9.38762	8.25557e-07			9.17271	7.08509e-07				9.38762	8.49881e-07			9.17271	6.99751e-07
	9.1806	9.83525e-07			9.1806	1.04017e-06			9.1806	9.14126e-07			9.1806	5.04214e-07				9.18061	5.9978e-07			9.1806	8.21208e-07			9.1806	7.24506e-07				9.39551	8.56817e-07			9.39552	8.31449e-07			9.1806	7.10899e-07				9.39552	8.54648e-07			9.1806	7.04662e-07
	9.1885	9.88553e-07			9.18849	1.04701e-06			9.1885	9.21726e-07			9.18849	5.14011e-07				9.1885	6.07241e-07			9.1885	8.24268e-07			9.1885	7.28055e-07				9.40341	8.64389e-07			9.40341	8.37411e-07			9.1885	7.13748e-07				9.40341	8.58396e-07			9.1885	7.06791e-07
	9.19639	9.97776e-07			9.19639	1.05533e-06			9.19639	9.31377e-07			9.19639	5.20513e-07				9.19639	6.17651e-07			9.19639	8.29709e-07			9.19639	7.34252e-07				9.4113	8.70067e-07			9.41131	8.41973e-07			9.19639	7.18146e-07				9.4113	8.62614e-07			9.19639	7.10153e-07
	9.20429	1.00605e-06			9.20428	1.06498e-06			9.20428	9.39893e-07			9.20428	5.24717e-07				9.20429	6.25075e-07			9.20428	8.38061e-07			9.20428	7.40678e-07				9.4192	8.7563e-07			9.4192	8.45243e-07			9.20428	7.24094e-07				9.4192	8.692e-07			9.20429	7.15922e-07
	9.21218	1.01145e-06			9.21217	1.07376e-06			9.21218	9.4681e-07			9.21218	5.31397e-07				9.21218	6.27264e-07			9.21218	8.42842e-07			9.21218	7.44121e-07				9.42709	8.82555e-07			9.42709	8.4914e-07			9.21218	7.27998e-07				9.42709	8.75763e-07			9.21218	7.22032e-07
	9.22007	1.01736e-06			9.22007	1.08045e-06			9.22007	9.53877e-07			9.22007	5.39618e-07				9.22008	6.29533e-07			9.22007	8.44378e-07			9.22007	7.49628e-07				9.43498	8.88533e-07			9.43499	8.56653e-07			9.22007	7.30621e-07				9.43499	8.7909e-07			9.22008	7.26301e-07
	9.22797	1.02509e-06			9.22797	1.0873e-06			9.22797	9.62466e-07			9.22797	5.45197e-07				9.22797	6.35311e-07			9.22797	8.48296e-07			9.22797	7.58255e-07				9.44288	8.92779e-07			9.44288	8.62451e-07			9.22797	7.35224e-07				9.44288	8.83321e-07			9.22797	7.29362e-07
	9.23587	1.03611e-06			9.23586	1.09581e-06			9.23586	9.72867e-07			9.23587	5.50443e-07				9.23587	6.41312e-07			9.23586	8.55636e-07			9.23586	7.64681e-07				9.45077	8.98133e-07			9.45078	8.64748e-07			9.23586	7.41526e-07				9.45077	8.9063e-07			9.23587	7.33589e-07
	9.24376	1.04566e-06			9.24376	1.10578e-06			9.24376	9.81479e-07			9.24376	5.55173e-07				9.24377	6.44654e-07			9.24376	8.62978e-07			9.24376	7.6799e-07				9.45867	9.03933e-07			9.45867	8.69441e-07			9.24376	7.45409e-07				9.45867	8.98206e-07			9.24376	7.40926e-07
	9.25166	1.05114e-06			9.25165	1.11352e-06			9.25165	9.88552e-07			9.25165	5.63461e-07				9.25166	6.46847e-07			9.25165	8.69032e-07			9.25165	7.71322e-07				9.46657	9.10091e-07			9.46657	8.77987e-07			9.25165	7.47695e-07				9.46657	9.02821e-07			9.25166	7.4594e-07
	9.25955	1.05749e-06			9.25955	1.12011e-06			9.25955	9.96045e-07			9.25955	5.7536e-07				9.25955	6.50698e-07			9.25955	8.74149e-07			9.25955	7.75688e-07				9.47446	9.17896e-07			9.47447	8.85415e-07			9.25955	7.50372e-07				9.47446	9.05669e-07			9.25955	7.48971e-07
	9.26745	1.06679e-06			9.26744	1.12863e-06			9.26744	1.00489e-06			9.26744	5.82849e-07				9.26745	6.58946e-07			9.26744	8.78785e-07			9.26744	7.83922e-07				9.48236	9.23242e-07			9.48236	8.89559e-07			9.26744	7.55972e-07				9.48236	9.1028e-07			9.26745	7.54592e-07
	9.27534	1.07703e-06			9.27533	1.13993e-06			9.27534	1.01356e-06			9.27534	5.89028e-07				9.27534	6.65683e-07			9.27534	8.85068e-07			9.27534	7.90773e-07				9.49025	9.27667e-07			9.49025	8.92963e-07			9.27534	7.66108e-07				9.49025	9.18021e-07			9.27534	7.60963e-07
	9.28323	1.08438e-06			9.28323	1.14823e-06			9.28323	1.02037e-06			9.28323	5.97756e-07				9.28324	6.67341e-07			9.28323	8.89548e-07			9.28323	7.95164e-07				9.49814	9.34353e-07			9.49815	8.98629e-07			9.28323	7.72567e-07				9.49815	9.25287e-07			9.28324	7.66882e-07
	9.29113	1.09055e-06			9.29112	1.15522e-06			9.29113	1.0261e-06			9.29112	6.08486e-07				9.29113	6.69463e-07			9.29113	8.9419e-07			9.29113	8.01144e-07				9.50604	9.41131e-07			9.50604	9.06967e-07			9.29113	7.74213e-07				9.50604	9.28385e-07			9.29113	7.70341e-07
	9.29902	1.09697e-06			9.29902	1.16303e-06			9.29902	1.03402e-06			9.29902	6.14507e-07				9.29902	6.75913e-07			9.29902	8.99159e-07			9.29902	8.07944e-07				9.51393	9.46047e-07			9.51394	9.1275e-07			9.29902	7.79498e-07				9.51393	9.32238e-07			9.29903	7.73448e-07
	9.30692	1.1045e-06			9.30692	1.17207e-06			9.30692	1.04607e-06			9.30692	6.19062e-07				9.30692	6.82774e-07			9.30692	9.04933e-07			9.30692	8.12609e-07				9.52183	9.49622e-07			9.52183	9.17792e-07			9.30692	7.87308e-07				9.52183	9.39246e-07			9.30692	7.77902e-07
	9.31482	1.1137e-06			9.31481	1.18148e-06			9.31481	1.0572e-06			9.31481	6.25284e-07				9.31482	6.8541e-07			9.31481	9.13576e-07			9.31481	8.15727e-07				9.52972	9.55036e-07			9.52972	9.2435e-07			9.31481	7.90407e-07				9.52972	9.4516e-07			9.31481	7.86108e-07
	9.32271	1.12095e-06			9.32271	1.18787e-06			9.32271	1.06461e-06			9.32271	6.33931e-07				9.32271	6.87459e-07			9.32271	9.18838e-07			9.32271	8.19962e-07				9.53762	9.63002e-07			9.53762	9.31356e-07			9.32271	7.92011e-07				9.53762	9.48769e-07			9.32271	7.92511e-07
	9.33061	1.12794e-06			9.3306	1.19466e-06			9.3306	1.07218e-06			9.3306	6.4429e-07				9.33061	6.92382e-07			9.3306	9.23218e-07			9.3306	8.2669e-07				9.54552	9.72211e-07			9.54552	9.37341e-07			9.3306	7.95623e-07				9.54552	9.51487e-07			9.3306	7.95419e-07
	9.3385	1.13811e-06			9.33849	1.20383e-06			9.3385	1.08258e-06			9.3385	6.51153e-07				9.3385	7.00093e-07			9.3385	9.29871e-07			9.3385	8.35431e-07				9.55341	9.78465e-07			9.55341	9.41319e-07			9.3385	8.01823e-07				9.55341	9.5633e-07			9.3385	8.00044e-07
	9.34639	1.14648e-06			9.34639	1.21526e-06			9.34639	1.09221e-06			9.34639	6.57584e-07				9.3464	7.06062e-07			9.34639	9.36013e-07			9.34639	8.4291e-07				9.5613	9.83171e-07			9.56131	9.45972e-07			9.34639	8.09259e-07				9.56131	9.65809e-07			9.34639	8.07245e-07
	9.35429	1.153e-06			9.35428	1.22473e-06			9.35429	1.09878e-06			9.35428	6.66232e-07				9.35429	7.08335e-07			9.35429	9.40402e-07			9.35429	8.48388e-07				9.5692	9.89583e-07			9.5692	9.52354e-07			9.35429	8.14211e-07				9.5692	9.71183e-07			9.35429	8.13737e-07
	9.36218	1.16017e-06			9.36217	1.23202e-06			9.36218	1.10663e-06			9.36218	6.74883e-07				9.36218	7.12256e-07			9.36218	9.43941e-07			9.36218	8.53709e-07				9.57709	9.96323e-07			9.5771	9.60695e-07			9.36218	8.16889e-07				9.57709	9.73785e-07			9.36218	8.16801e-07
	9.37007	1.16986e-06			9.37007	1.23975e-06			9.37008	1.11821e-06			9.37007	6.81701e-07				9.37008	7.20485e-07			9.37008	9.49798e-07			9.37008	8.60362e-07				9.58499	1.00105e-06			9.58499	9.66602e-07			9.37008	8.20586e-07				9.58499	9.78933e-07			9.37008	8.19543e-07
	9.37797	1.18192e-06			9.37797	1.25111e-06			9.37797	1.12999e-06			9.37797	6.88111e-07				9.37797	7.26526e-07			9.37797	9.57884e-07			9.37797	8.64951e-07				9.59288	1.00659e-06			9.59288	9.69552e-07			9.37797	8.27261e-07				9.59288	9.86833e-07			9.37797	8.23963e-07
	9.38587	1.19205e-06			9.38587	1.26311e-06			9.38587	1.13964e-06			9.38587	6.94302e-07				9.38587	7.2855e-07			9.38587	9.66788e-07			9.38587	8.68341e-07				9.60077	1.01238e-06			9.60078	9.7569e-07			9.38587	8.31173e-07				9.60077	9.94343e-07			9.38587	8.30736e-07
	9.39377	1.20053e-06			9.39376	1.27132e-06			9.39376	1.14817e-06			9.39376	7.04377e-07				9.39377	7.3109e-07			9.39376	9.7511e-07			9.39376	8.72294e-07				9.60867	1.02095e-06			9.60867	9.84938e-07			9.39376	8.33349e-07				9.60867	9.97596e-07			9.39376	8.35846e-07
	9.40166	1.21021e-06			9.40165	1.27939e-06			9.40165	1.15782e-06			9.40166	7.15451e-07				9.40166	7.35574e-07			9.40165	9.80129e-07			9.40165	8.78982e-07				9.61657	1.03058e-06			9.61657	9.92932e-07			9.40165	8.38032e-07				9.61657	1.00244e-06			9.40166	8.39712e-07
	9.40955	1.2212e-06			9.40955	1.28923e-06			9.40955	1.16932e-06			9.40955	7.21446e-07				9.40956	7.43691e-07			9.40955	9.85778e-07			9.40955	8.88923e-07				9.62446	1.03555e-06			9.62447	9.96899e-07			9.40955	8.43347e-07				9.62447	1.00984e-06			9.40955	8.43303e-07
	9.41745	1.2288e-06			9.41744	1.3003e-06			9.41744	1.17968e-06			9.41744	7.27991e-07				9.41745	7.50312e-07			9.41744	9.93288e-07			9.41744	8.96091e-07				9.63236	1.04164e-06			9.63236	1.00146e-06			9.41744	8.49432e-07				9.63236	1.01803e-06			9.41745	8.49563e-07
	9.42534	1.2359e-06			9.42533	1.31017e-06			9.42534	1.1894e-06			9.42534	7.38197e-07				9.42534	7.5189e-07			9.42534	9.97681e-07			9.42534	9.00585e-07				9.64025	1.05002e-06			9.64026	1.00942e-06			9.42534	8.54221e-07				9.64025	1.02483e-06			9.42534	8.57497e-07
	9.43323	1.24547e-06			9.43323	1.31871e-06			9.43323	1.19825e-06			9.43323	7.47546e-07				9.43324	7.55379e-07			9.43323	1.00145e-06			9.43323	9.06184e-07				9.64815	1.05459e-06			9.64815	1.01819e-06			9.43323	8.56992e-07				9.64815	1.0288e-06			9.43324	8.61964e-07
	9.44113	1.25604e-06			9.44112	1.32806e-06			9.44113	1.20854e-06			9.44112	7.5449e-07				9.44113	7.62765e-07			9.44113	1.00799e-06			9.44113	9.13638e-07				9.65604	1.05731e-06			9.65604	1.02466e-06			9.44113	8.61431e-07				9.65604	1.03432e-06			9.44113	8.65579e-07
	9.44902	1.26884e-06			9.44902	1.34014e-06			9.44902	1.22154e-06			9.44902	7.61866e-07				9.44902	7.66554e-07			9.44902	1.01752e-06			9.44902	9.19752e-07				9.66393	1.06405e-06			9.66394	1.02817e-06			9.44902	8.69129e-07				9.66393	1.04386e-06			9.44903	8.72789e-07
	9.45692	1.2789e-06			9.45692	1.35136e-06			9.45692	1.23128e-06			9.45692	7.70462e-07				9.45692	7.68459e-07			9.45692	1.02646e-06			9.45692	9.24391e-07				9.67183	1.0717e-06			9.67183	1.03486e-06			9.45692	8.73444e-07				9.67183	1.05133e-06			9.45692	8.81568e-07
[truncated: 2,572 more rows]
[truncated: 10 more columns]

## Sheet: Processed SEC-MALS Data
	AZ1 60uM									VSM 60uM
[truncated: 16 more rows]
