# Supplementary material for: Structural basis for the bi-specificity of USP25 and USP28 inhibitors
Source: EMBO Rep. 2024 May 30;25(7):2950–73. doi: 10.1038/s44319-024-00167-w (PMC11239673; doi:10.1038/s44319-024-00167-w)
Supplement: Supplementary file 7 — Source data Fig. 5 [file 44319_2024_167_MOESM7_ESM.zip › EMBOR-2023-58480V2-Source_Data_for_Figure_5/EMBOR-2023-58480V2-Figure_5A_Source_Data-sd.xlsx]

## Sheet: Tabelle1
		catalytic activity - USP28 variants (RFU/s)
		WT	H261A	L264F	D265S	F292A	Q315A	E366A	E366Q
		49.06	3	4.33	4.19	11.68	29.24	185.06	151.02
		49.17	3.68	5.05	3.44	12.49	27.68	193.04	142.69
		47.1	3.26	4.43	3.12	10.15	29.5	176.51	149.12
		45.89	1.26	5.83	6.63	12.98	23.11	125.86	117.14
		34.88	3.27	4.91	3.94	14.71	27.43	152.28	99.08
		41.76	1.42	3.63	3.59	9.84	25.65	128.28	113.53
	mean	44.6433	2.64833	4.69667	4.15167	11.975	27.1017	160.172	128.763
	SD	5.02035	0.947355	0.682902	1.16008	1.6699	2.19117	26.5309	19.7988
	t-test vs. WT		4.80602e-06	7.92337e-06	4.57748e-06	7.93749e-06	0.000205084	0.000143946	0.00013148
		catalytic activity - USP25 variants (RFU/s)
		WT	H268A	L271F	D272S	F299A	Q322A	E373A	E373Q
		4.48	0.19	0.25	0.56	0.05	2.23	53.45	26.57
		6.61	0.24	0.31	0.49	0.25	2.23	55.38	23.39
		5.36	0.23	0.19	1.11	0.44	2.09	51.64	26.29
		4.13	0.41	0.01	0.61	0.06	1.72	44.26	25.99
		3.92	0.04	0.4	0.42	0.04	1.99	46.84	24.15
		4.06	0.8	0.24	0.26	0.38	1.61	46.36	25.34
	mean	4.76	0.318333	0.233333	0.575	0.203333	1.97833	49.655	25.2883
	SD	0.953362	0.24093	0.119536	0.263992	0.163367	0.238636	4.06212	1.15762
	t-test vs. WT		8.05117e-05	0.000110717	0.000100669	9.4616e-05	0.000934202	7.94934e-07	6.2286e-11
