# Supplementary material for: Structural basis for the bi-specificity of USP25 and USP28 inhibitors
Source: EMBO Rep. 2024 May 30;25(7):2950–73. doi: 10.1038/s44319-024-00167-w (PMC11239673; doi:10.1038/s44319-024-00167-w)
Supplement: Supplementary file 7 — Source data Fig. 5 [file 44319_2024_167_MOESM7_ESM.zip › EMBOR-2023-58480V2-Source_Data_for_Figure_5/EMBOR-2023-58480V2-Figure_5B-EV4B_Source_Data-sd.xlsx]

## Sheet: Tabelle1
	c[µM] (AZ1)	relative inhibition [%] - USP28 - WT						relative inhibition [%] - USP28 - H261A						relative inhibition [%] - USP28 - L264F						relative inhibition [%] - USP28 - D265S						relative inhibition [%] - USP28 - Q315A						relative inhibition [%] - USP28 - E366A						relative inhibition [%] - USP28 - E366Q							c[µM] (AZ1)	relative inhibition [%] - USP25 - WT
	100	98.49	98.54	98.68	99.25	99.49	98.84	92.51	92.06	89.5	89.87	86.47	80.36	47.76	43.38	44.62	40.78	40.96	38.02	95.53	96.36	97.46	92.81	81.2339		93.01	92.59	91.24	90.22	92.45	92.06	84.04	85.86	84.98	86.03	89.48	88.23	87.29	88.47	88.99	90.17	89.8	90.06		100	99.27	99.02	98.59	112.717
	33.3333	95.86	96.58	96.27	97.38	97.34	96.33	82.72	82	79.61	79.75	79.71	89.29	22.68	21.93	16.89	23.75	25.85	27.31	90.79	92	90.15	85.03	89.2031		79.72	78.78	77.49	81.38	80.83	84.28	67.8	67.51	67.37	69.83	71.67	69.65	70.42	74.64	78.42	76.86	73.16	77.59		33.3333	97.13	96.84	97.19	99.1329
	11.1111	90.66	91.63	90.8	92.3	91.53	88.75	61.95	62.05	61.15	59.92	54.11	53.57	21.33	12.16	12.28	11.7	15.34	13.83	77.62	77.72	78.92	85.93	75.8355		53.44	46.46	58.22	58.34	60.61	59.8	43.81	36.68	39.4	47.74	43.75	36.88	40.05	41.92	36.16	39.37	41.36	36.95		11.1111	93.4	93.56	93.82	94.5087
	3.7037	73.01	76.01	75.24	67.07	66.55	69.94	32.66	32.7	29.55	37.13	21.74	29.46	17.92	8.62	13.49	9.5	13.57	12.51	49	51.23	50.54	60.48	44.2159		23.96	21.99	24.32	22.43	29.41	34.75	9.24	9.52	11.81	16.75	15.59	14.06	6.07	2.98	7.36	-8.81	2.97	8.98		3.7037	83.43	82.51	83.85	81.2139
	1.23457	46.99	52.32	50.28	53.57	48.78	37.64	18.65	20.8	17.26	21.52	14.49	21.88	17.46	8.58	13.16	7.64	11.33	12.39	22.73	19.43	23.96	41.02	19.7943		10.02	12.27	21.84	9.28	15.84	13.49	7.75	-0.56	3.99	9.43	1.29	-4.89	-2.58	-0.3	-8.36	-10.17	-4.57	-1.69		1.23457	59.02	62.66	60.66	61.5607
	0.411523	20.16	29.24	26.4	28.03	24.63	15.01	11.59	10.98	8.57	27.85	6.28	16.07	12.03	8.04	12.88	6.83	10.97	8.78	11.82	11.28	10.06	19.16	15.4242		8.02	11.8	18.68	1.22	8.76	14.06	-6.59	0.35	-2.2	6.53	0.67	6.62	-17.03	-2.15	-11.33	-9.68	-23.64	-7.86		0.411523	36.33	33.79	33.66	38.4393
	0.137174	17.96	21.33	17.42	22.2	24.15	10.86	9.54	8.41	6.41	13.08	22.71	20.54	10.43	5.88	8.09	5.91	9.79	7.94	10.83	9.75	6.87	17.66	0.771208		7.89	6.02	16.32	5.3	6.18	8.09	-0.71	-5.96	-3.92	0.05	-4.4	-7.81	-1.19	-7.39	-12.41	-15.41	-10.28	-15.65		0.137174	21.64	21.79	17.28	18.4971
	0.0457247	11.4	20.02	17.34	20.43	15.88	4.41	5.07	3.72	3.71	18.14	12.56	24.11	9.51	3.67	5.21	4.51	9.2	6.37	8.35	3.05	5.28	20.36	7.19794		6.64	2.13	14.96	-2.15	-1.21	12.66	-11.49	-1.9	-6.93	-2.16	-2.84	0.95	32.3	-5.43	8.95	-13.85	-9.79	3.34		0.0457247	16.96	16.51	16.58	19.0751
	0.0152416	11.31	17.74	14.41	14.31	6.72	2.97	1.14	2.92	2.15	19.41	9.18	14.29	6.18	3.53	4.93	2.89	5.31	5.17	6.58	2.03	1.23	9.58	4.62725		3.99	2.04	9.54	-2.04	-1.95	10.63	-4.15	-3.79	1.01	-5.24	-6.42	-8.47	-4.94	-6.7	-4.85	-0.54	-5.63	-6.82		0.0152416	16.46	14.8	11.91	8.09249
	0.00508053	10.32	12.24	13.49	3.28	3.26	2.29	0.36	0.51	0.17	21.94	9.66	8.48	4.09	1.45	0.88	0.23	4.25	4.69	5.31	1.31	0.43	8.98	9.2545		1.36	0.96	7.39	-2.71	0.63	7.73	-9.57	-4.48	-9.44	-2.02	2.49	0.99	4.41	8.13	12.72	-6.49	1.86	7.84		0.00508053	11.02	14.73	10.57	6.6474
	IC50 [µM]	1.76	1.587	1.645	1.739	1.859	1.969	7.987	7.908	7.426	9.638	9.868	9.618	14873752699	15512073	62801	80381060	444742059	458060945	4.122	3.827	3.68	2.29	3.743		10.63	14.23	10.87	7.87	8.174	8.162	12.02	14.8	14.22	12.6	12.78	15.21	13.21	11.84	13.08	11.28	11.52	13.22			1.063	1.031	1.007	1.187
	mean and SD [µM]		1.75983		0.127199				8.74083		0.986196				>100						3.5324		0.639392				9.98933		2.24705				13.605		1.19618				12.3583		0.828943				mean and SD [µM]		1.0804		0.0642234
	c[µM] (VSM)	relative inhibition [%] - USP28 - WT						relative inhibition [%] - USP28 - H261A						relative inhibition [%] - USP28 - L264F						relative inhibition [%] - USP28 - D265S						relative inhibition [%] - USP28 - Q315A						relative inhibition [%] - USP28 - E366A						relative inhibition [%] - USP28 - E366Q							c[µM] (VSM)	relative inhibition [%] - USP25 - WT
	100	98.03	98.02	97.92	97.1	97.01	97.07	100	100	100	97.44	92.39		97.41	97.94	97.18	100	100		94.5455	97.416	101.07	92.1144	100.537		99.35	99.37	99.4	100	100	100	90.6	91.61	91.78	91.56	91.26	91.91	66.73	63.96	63.79	65.62	59.96	63.9		100	100	100	100	100
	33.3333	93.47	93.64	93.65	92.56	92.19	92.86	95.73	94.19	95	93.04	98.96		86.78	86.95	84.19	85.68	85.4		93.7662	96.3824	94.6524	97.3906	95.7494		98.64	98.63	98.65	99.23	98.94	99.02	80.02	79.04	80.52	79.37	80.26	80.97	49.62	41.97	48.97	40.98	37.16	42.18		33.3333	94.58	91.73	97.31	93.2
	11.1111	82.19	81.9	82.23	83.25	82.91	83.74	85.52	85.73	85.32	87.18	79.58		72.61	72.84	72.44	59.78	60.85		88.052	85.5297	83.6898	85.5191	88.4422		97.82	97.86	98.06	98.12	98.38	97.92	57.88	58.74	58.77	60.51	58.09	62.09	28.72	25.08	25.93	14.87	2.84	30.41		11.1111	82.16	80.27	82.84	89.19
	3.7037	63.99	63.75	66.93	58.9	59.53	61.04	71.7	71.37	70	66.67	75.09		47.8	47.99	51.67	23.91	39.32		71.1688	74.1602	70.5882	76.0658	79.1193		95.52	95.82	95.9	94.14	94.61	94.77	36.72	31.79	31.29	38.81	36.63	34.27	17.67	13.44	17.13	2.6	-2.42	3.15		3.7037	65.12	66.03	61.66	65.78
	1.23457	38.16	42.7	40.69	33.57	30.77	32.92	28.9	29.81	27.51	39.19	46.71		33.58	37.55	35.65	20.65	22.95		50.9091	57.1059	45.9893	54.0815	56.1898		88.54	88.12	88.67	87.84	86.66	87.95	16.52	12.76	9.69	20.48	17.08	18.72	8.57	2.85	6.74	-1.73	-8.93	-3.09		1.23457	33.42	37.27	38.87	42.74
	0.411523	30.49	27.54	29.98	23.48	24.67	27.74	28.67	29.19	25.54	16.48	30.1		33.69	31.28	33.66	17.75	16.54		23.6364	35.9173	27.2727	38.4726	31.2446		75.26	76.39	75.83	66.7	69.04	67.15	10.87	4.45	3.08	12.09	11.83	10.62	5.38	-5.07	7.25	-2.85	-3.71	-7.02		0.411523	27.74	23.15	26.27	37.38
	0.137174	28.52	26.77	29.03	23.21	23.93	23.6	28.22	22.06	23.24	20.15	21.8		29.56	25.31	25.27	10.32	6.93		20.7792	12.9199	12.8342	12.5311	15.3703		63.45	66.54	67.66	54.75	54.94	54.18	9.13	1.98	7.39	8.21	2.39	10.38	10.3	3.45	5.73	-3.97	-15.83	-4.59		0.137174	11.22	21.11	22.35	23.71
	0.0457247	25.34	26.44	28.12	16.24	19.4	22.38	12.39	18.1	16.48	17.58	23.53		20.97	18.79	21.44	6.52	5.51		-3.8961	5.42636	-0.80214	16.9279	6.04733		36.29	36.47	41.29	17.32	22.7	19.5	5.02	0.95	1.47	4.12	0.48	6.03	3.35	2.78	8.55	-10.45	-7.71	-6.11		0.0457247	10.96	12.59	21.71	23.26
	0.0152416	21.46	23.18	27.88	12.45	18.4	19.76	10.58	8.85	4.08	13.19	22.15		19.91	18.23	18.92	3.62	4.8		-4.15584	6.45995	-4.0107	8.13421	12.0947		27.67	31.6	31.9	5.26	10.35	10.42	6.95	0.53	1.27	3.05	1.78	10.2	2.93	-1.24	10.67	0.13	-10.61	-2.7		0.0152416	9.37	11.83	20.77	21.37
	0.00508053	18.72	20.93	23.96	11.9	17.33	18.74	2.48	7.75	2.58	9.89	35.99		14.87	15.78	18.77	1.08	3.02		-3.11688	-1.55039	-2.40642	7.25483	8.06311		26.2	30.26	27.39	2.46	7.13	8.09	-1.16	2.01	-2.72	2.9	-1.26	5.5	1.28	-6.42	10.95	-3.04	-10.86	-0.65		0.00508053	9.11	4.07	8.98	20.01
		3.552	3.432	3.37	3.403	3.692	3.596	2.619	2.606	2.671	2.422	2.165		10.32	9.173	8.658	12.53	11.83		0.9961	0.8908	1.341	1.011	1.123		0.1504	0.1545	0.1228	0.1406	0.1434	0.1619	8.207	7.624	7.582	7.677	7.958	7.657	33.19	46.43	21.57	32.65	26.67	15.96			2.782	2.766	3.561	2.838
	mean and SD [µM]		3.5075		0.115021				2.4966		0.185951				10.5022		1.48836				1.07238		0.153151				0.1456		0.0123668				7.78417		0.224791				29.4117		9.6983				mean and SD [µM]		2.92317		0.293046
	c[µM] (FT206)	relative inhibition [%] - USP28 - WT						relative inhibition [%] - USP28 - H261A						relative inhibition [%] - USP28 - L264F						relative inhibition [%] - USP28 - D265S						relative inhibition [%] - USP28 - Q315A						relative inhibition [%] - USP28 - E366A						relative inhibition [%] - USP28 - E366Q							c[µM] (FT206)	relative inhibition [%] - USP25 - WT
	100	99.58	99.61	99.5	100.745	99.8768	99.7557	100	99.55	99.33	106.77	93.62		97.82	100.22	99.16	101.674	108.597	108.858	100.8	101.24	101.14	100	103.107		98.67	98.47	98.68	99.1463	99.6749		64.58	63.78	67.4	72.25	69.88	71.99	78.71	79.72	75.6	74.11	75.68	76.63		100	100	100	100	98.4086
	33.3333	99.3	99.48	99.42	98.6421	98.1512	101.303	95.97	94.42	95.7	98.5	87.94		95.64	96.37	98.13	102.892	108.421	110.039	100.1	100.43	99.48	105.172	100.847		97.83	97.64	97.85	98.2927	98.0494		29.72	24.01	32.73	47.25	44.87	47.4	57.15	59.73	62.76	59.39	62.92	56.49		33.3333	98.96	97.7	96.85	96.3795
	11.1111	98.6	98.76	98.63	99.2554	98.3566	98.7785	95.52	93.14	93.4	80.83	86.52		90.07	90.07	90.13	99.8478	101.403	103.543	99.72	99.32	98.8	99.1379	101.642		96.43	96.26	97.06	95.4878	97.2692		24.95	22.31	23.16	35.14	13.72	20.25	34.73	34.36	24.09	33.39	31.45	34.45		11.1111	91.89	92.74	91.6	91.3069
	3.7037	97.45	97.61	97.6	97.0653	98.6031	98.9006	73.04	74.07	65.57	74.81	58.87		74.25	78.37	75.21	90.411	86.8421	90.9449	97.79	98.51	97.99	97.1264	92.0904		92.11	91.7	91.38	91.6463	92.9779		23.74	18.78	23.14	33.29	7.14	12.34	11.88	12.22	5.21	32.74	-9.29	12.28		3.7037	77.36	83.24	83.24	80.4008
	1.23457	91.4	91.91	92.45	94.3933	94.0427	94.0961	65.91	64.57	73.7	42.48	50.35		44.55	47.7	48.04	61.4916	56.4912	56.4961	94.42	95.86	92.71	78.7356	82.2034		78.58	80.44	77.42	84.6342	84.3303		20.93	18.05	20.12	27.92	7.05	12.37	7.34	0.34	-10.57	15.4	-3.86	-5.33		1.23457	56.92	58.28	61.08	56.306
	0.411523	73.06	79.11	75.84	87.2536	86.8529	87.5	28.82	34.81	43.63	11.65	28.72		18.4	36.44	24.02	46.1187	42.4561	40.748	76.82	77.66	75.17	56.3218	57.6271		44.19	55.86	46.76	57.9268	60.9883		18.78	16.72	19.62	24.5	5.78	10.03	-4.14	-0.53	-8.54	-5.94	-29.31	-17.14		0.411523	29.39	18.89	26.87	30.182
	0.137174	40.34	39.68	37.84	64.827	67.009	67.7117	17.78	33.23	39.38	11.65	13.83		10	16.59	11.85	24.3531	12.4561	14.3701	33.49	39.43	27.86	35.3448	40.113		13.63	14.82	19.83	34.2073	34.7854		14.73	11.98	15.9	19	3.1	5.73	-7.36	2.18	-9.44	17.9	-6.86	-2.1		0.137174	23.31	18.36	16.23	12.1743
	0.0457247	15.81	24.45	15.2	42.926	47.2062	50	17.61	27.24	26.95	26.69	1.42		9.76	14.29	11.8	7.00152	13.5088	6.10236	30.95	31.94	22.76	17.8161	16.9491		5.57	10.18	5.03	12.9268	20.026		6.16	4.39	12.84	17.12	1.52	3.7	-5.39	-1.25	-5.23	5.06	-14.62	-8.22		0.0457247	17.73	8.73	6.28	10.3988
	0.0152416	4.53	15.93	9.035	25.7556	28.3484	30.171	17.15	18.35	15.89	13.16	8.51		7.02	7.18	10.25	18.417	6.49123	18.5039	23.52	24.63	18.86	12.3563	10.7345		4.58	2.36	3.16	6.21951	10.2081		1.05	3.77	9.93	12.91	0.96	2.66	-4.47	-6.25	-11.96	6.45	-3.4	1.56		0.0152416	14.35	7.3	5.93	4.56535
	0.00508053	1.05	10.39	8.53	17.477	24.2399	30.0489	11.77	6.9	15.88	21.05	1.77		2.74	6.66	9.33	7.00152	7.19298	4.13386	18.14	21.22	10.17	16.6667	1.12994		0.71	0.0122	0.35	0.54878	0.06502		0.77	3.33	7.91	9.82	0.34	2.44	-3.9	-5.72	-7.68	0.71	-10.26	4.86		0.00508053	8.1	5.52	2.96	-8.62343
		0.1841	0.2086	0.2134	0.08887	0.09113	0.1008	1.164	1.023	0.7711	2.484	1.416		1.616	1.313	1.614	0.7931	1.119	1.146	0.2875	0.2667	0.2838	0.2662	0.4371		0.4919	0.3749	0.444	0.2669	0.2462		14.48	15.54	12.12	14.23	25.65	21.85	21.31	17.61	14.74	24.36	11.54	13.66			1.342	1.152	0.9365	0.8889
	mean and SD [µM]		0.147817		0.0550922				1.37162		0.594075				1.26685		0.290245				0.30826		0.0650004				0.36478		0.0961035				17.3117		4.79116				17.2033		4.45243				mean and SD [µM]		1.01442		0.208116
			t-test vs. USP28 WT control																																												t-test vs. USP25 WT control
			H261A	L264F	D265S	Q315A	E366A	E366Q																																							H268A	L271F	D272S
		AZ1	1.47406e-05	0.329045	0.00457393	0.000431652	2.90068e-06	6.31176e-07																																						AZ1	8.8828e-06	0.176563	0.000911953
		VSM	5.47504e-05	0.000688505	1.81676e-08	1.16129e-08	8.58985e-10	0.00188318																																						VSM	0.018767	0.351746	9.8982e-07
		FT206	0.0143739	0.000266365	0.00450223	0.00686829	0.000489437	0.000356957																																						FT206	1.74878e-05	0.00447895	0.0364966
[truncated: 37 more columns]
