# Supplementary material for: Structural basis for the bi-specificity of USP25 and USP28 inhibitors
Source: EMBO Rep. 2024 May 30;25(7):2950–73. doi: 10.1038/s44319-024-00167-w (PMC11239673; doi:10.1038/s44319-024-00167-w)
Supplement: Supplementary file 8 — Source data Fig. 6 [file 44319_2024_167_MOESM8_ESM.zip › EMBOR-2023-58480V2-Source_Data_for_Figure_6/EMBOR-2023-58480V2-Figure_6B_Source_Data-sd.xlsx]

## Sheet: Distances per frame
	USP25-WT			USP25-E373A			USP28-WT			USP28-E366A
	Rep	Frame	Distance [Å]	Rep	Frame	Distance [Å]	Rep	Frame	Distance [Å]	Rep	Frame	Distance [Å]
	1	1	10.7714	1	1	14.3324	1	1	9.9827	1	1	10.9782
	1	2	10.4422	1	2	14.2662	1	2	10.3441	1	2	10.8408
	1	3	10.6192	1	3	14.273	1	3	10.0044	1	3	10.6056
	1	4	10.9877	1	4	14.1861	1	4	10.0418	1	4	10.916
	1	5	10.1647	1	5	13.7828	1	5	10.0486	1	5	11.6031
	1	6	10.391	1	6	14.1888	1	6	10.1343	1	6	11.5873
	1	7	10.8038	1	7	13.9393	1	7	10.3719	1	7	11.4232
	1	8	10.4337	1	8	14.0929	1	8	10.1418	1	8	11.0281
	1	9	10.8026	1	9	14.036	1	9	10.218	1	9	11.6909
	1	10	10.1702	1	10	14.0675	1	10	10.6844	1	10	11.3958
	1	11	10.6585	1	11	13.6504	1	11	10.1298	1	11	10.8834
	1	12	10.5721	1	12	14.3215	1	12	10.4158	1	12	11.5782
	1	13	10.4936	1	13	14.2514	1	13	10.2913	1	13	12.3378
	1	14	10.4457	1	14	13.3734	1	14	10.0266	1	14	11.6268
	1	15	10.6311	1	15	14.3297	1	15	10.4202	1	15	11.8917
	1	16	10.3665	1	16	13.4013	1	16	10.1458	1	16	11.2891
	1	17	10.5123	1	17	14.0888	1	17	9.6748	1	17	10.9764
	1	18	10.1563	1	18	14.0019	1	18	10.3244	1	18	11.3222
	1	19	9.9335	1	19	14.1204	1	19	10.0457	1	19	11.5283
	1	20	10.2315	1	20	14.2541	1	20	10.0998	1	20	11.3504
	1	21	10.1347	1	21	13.9183	1	21	10.2725	1	21	11.7842
	1	22	10.2483	1	22	13.7374	1	22	10.0785	1	22	11.715
	1	23	10.9124	1	23	14.1992	1	23	9.9647	1	23	11.0867
	1	24	10.7924	1	24	14.6146	1	24	10.4999	1	24	11.7196
	1	25	10.5798	1	25	13.7099	1	25	10.2151	1	25	11.2147
	1	26	10.4043	1	26	14.1278	1	26	10.1036	1	26	11.5966
	1	27	10.1982	1	27	14.2078	1	27	10.1215	1	27	11.4757
	1	28	9.9977	1	28	14.7752	1	28	9.6251	1	28	11.629
	1	29	9.887	1	29	14.2661	1	29	9.8435	1	29	11.8758
	1	30	10.1912	1	30	14.035	1	30	10.1157	1	30	10.8696
	1	31	10.1923	1	31	13.6846	1	31	10.1605	1	31	11.2574
	1	32	10.6222	1	32	13.6365	1	32	9.9339	1	32	11.3796
	1	33	10.1763	1	33	14.2297	1	33	10.6475	1	33	11.6183
	1	34	10.8567	1	34	13.8598	1	34	10.2598	1	34	11.5017
	1	35	9.8604	1	35	14.2744	1	35	10.5483	1	35	11.6679
	1	36	10.2911	1	36	14.1463	1	36	10.3065	1	36	12.2252
	1	37	10.0628	1	37	14.418	1	37	10.0346	1	37	11.7426
	1	38	9.332	1	38	13.7049	1	38	9.7803	1	38	11.673
	1	39	9.2248	1	39	14.0494	1	39	9.7938	1	39	12.1706
	1	40	9.655	1	40	13.8048	1	40	10.0065	1	40	12.0452
	1	41	9.4138	1	41	14.6164	1	41	10.1511	1	41	11.4892
	1	42	8.9893	1	42	14.582	1	42	9.9311	1	42	12.1555
	1	43	9.02	1	43	14.6478	1	43	9.7579	1	43	11.7465
	1	44	9.4602	1	44	14.0076	1	44	9.8655	1	44	12.3331
	1	45	9.8974	1	45	14.7952	1	45	10.9171	1	45	12.1228
	1	46	9.5894	1	46	13.8244	1	46	10.7826	1	46	13.1169
	1	47	10.14	1	47	14.2745	1	47	10.8916	1	47	12.2435
	1	48	9.7881	1	48	14.5082	1	48	10.4669	1	48	12.0168
	1	49	9.3654	1	49	14.0498	1	49	10.7799	1	49	12.9108
	1	50	10.0993	1	50	13.8076	1	50	11.8735	1	50	11.9286
	1	51	10.4767	1	51	13.5263	1	51	11.083	1	51	11.9675
	1	52	10.4029	1	52	13.8872	1	52	10.765	1	52	12.0464
	1	53	10.2562	1	53	13.616	1	53	10.8091	1	53	11.7052
	1	54	10.382	1	54	14.7005	1	54	10.8773	1	54	12.251
	1	55	10.2823	1	55	13.771	1	55	11.9334	1	55	12.7813
	1	56	10.0626	1	56	13.779	1	56	11.0913	1	56	12.5143
	1	57	9.5168	1	57	13.6761	1	57	10.916	1	57	12.8693
	1	58	9.7354	1	58	14.1415	1	58	11.1375	1	58	11.9267
	1	59	9.9189	1	59	14.2519	1	59	11.2034	1	59	11.5359
	1	60	9.5087	1	60	13.4913	1	60	11.3814	1	60	11.8941
	1	61	9.3691	1	61	13.5414	1	61	11.4125	1	61	12.3432
	1	62	9.3541	1	62	14.0676	1	62	11.5703	1	62	12.3632
	1	63	9.5767	1	63	13.7256	1	63	12.0609	1	63	11.7875
	1	64	9.4961	1	64	13.9804	1	64	11.8031	1	64	11.6138
	1	65	9.7304	1	65	13.9056	1	65	11.2265	1	65	11.9105
	1	66	10.0314	1	66	13.934	1	66	10.7777	1	66	11.4628
	1	67	9.5758	1	67	13.5863	1	67	10.8534	1	67	11.0657
	1	68	9.6584	1	68	13.9014	1	68	11.6459	1	68	10.9277
	1	69	10.0748	1	69	13.9456	1	69	11.4661	1	69	11.2542
	1	70	9.6195	1	70	14.1496	1	70	10.8514	1	70	11.8068
	1	71	9.6284	1	71	14.2348	1	71	10.7283	1	71	10.6131
	1	72	9.5765	1	72	13.8169	1	72	10.9082	1	72	11.3861
	1	73	9.4287	1	73	13.9726	1	73	11.3177	1	73	10.9061
	1	74	10.0296	1	74	14.2779	1	74	11.5637	1	74	10.8641
	1	75	10.1472	1	75	13.2801	1	75	11.1571	1	75	10.4268
	1	76	10.4592	1	76	13.6281	1	76	11.4849	1	76	10.1327
	1	77	10.5721	1	77	13.7194	1	77	10.8796	1	77	10.9681
	1	78	10.5636	1	78	14.0384	1	78	11.0339	1	78	11.0138
	1	79	10.1753	1	79	14.4487	1	79	10.94	1	79	11.0401
	1	80	10.4457	1	80	13.6729	1	80	11.2416	1	80	11.01
	1	81	10.4765	1	81	13.3782	1	81	11.6204	1	81	10.8228
	1	82	10.7784	1	82	13.7814	1	82	10.497	1	82	10.9599
	1	83	10.4237	1	83	13.4465	1	83	10.9751	1	83	10.8015
	1	84	10.7444	1	84	14.1012	1	84	10.8962	1	84	11.4573
	1	85	10.5677	1	85	14.3633	1	85	10.6909	1	85	10.9957
	1	86	10.7435	1	86	13.7586	1	86	11.4597	1	86	12.0257
	1	87	10.7597	1	87	13.2859	1	87	11.0449	1	87	11.1877
	1	88	10.3044	1	88	13.5563	1	88	11.369	1	88	11.7173
	1	89	10.5092	1	89	13.5584	1	89	11.2185	1	89	12.0179
	1	90	10.4618	1	90	13.7911	1	90	11.1059	1	90	11.7056
	1	91	10.5886	1	91	13.8053	1	91	11.7914	1	91	11.727
	1	92	10.7551	1	92	13.6235	1	92	11.0642	1	92	12.0418
	1	93	10.8686	1	93	13.6133	1	93	11.1128	1	93	11.9234
	1	94	10.6755	1	94	13.8643	1	94	10.983	1	94	12.3132
	1	95	10.4961	1	95	14.0088	1	95	11.4575	1	95	11.8099
	1	96	10.2787	1	96	13.6285	1	96	11.1547	1	96	12.0841
	1	97	10.3853	1	97	14.0589	1	97	10.8375	1	97	11.5677
	1	98	10.4449	1	98	14.216	1	98	10.4556	1	98	11.6772
	1	99	9.7355	1	99	14.1674	1	99	10.5976	1	99	11.6622
	1	100	9.9978	1	100	14.0847	1	100	10.7941	1	100	11.9348
	1	101	10.251	1	101	13.9993	1	101	10.7608	1	101	12.0236
	1	102	9.9459	1	102	13.5708	1	102	11.01	1	102	12.6194
	1	103	10.1748	1	103	13.9667	1	103	11.2967	1	103	12.6304
	1	104	10.7776	1	104	14.2891	1	104	11.5452	1	104	11.9319
	1	105	10.6634	1	105	13.943	1	105	11.6204	1	105	12.2735
	1	106	10.6858	1	106	13.7694	1	106	11.1174	1	106	11.8108
	1	107	10.7858	1	107	13.4507	1	107	10.6266	1	107	11.9543
	1	108	11.2525	1	108	13.5513	1	108	10.4273	1	108	12.0937
	1	109	10.3346	1	109	13.6892	1	109	10.1967	1	109	12.3709
	1	110	10.6044	1	110	13.2125	1	110	10.5047	1	110	12.4199
	1	111	10.844	1	111	13.7729	1	111	10.1433	1	111	12.1379
	1	112	10.5217	1	112	13.434	1	112	10.7055	1	112	11.2436
	1	113	10.6922	1	113	13.3029	1	113	10.7288	1	113	11.8884
	1	114	11.1104	1	114	13.6402	1	114	10.5253	1	114	11.5114
	1	115	10.6102	1	115	13.2841	1	115	10.3743	1	115	12.399
	1	116	10.7071	1	116	13.689	1	116	11.0118	1	116	12.3362
	1	117	10.7795	1	117	12.6706	1	117	11.0262	1	117	12.3517
	1	118	11.0413	1	118	12.5577	1	118	10.822	1	118	12.4404
	1	119	10.8279	1	119	12.901	1	119	11.0587	1	119	11.6237
	1	120	10.9579	1	120	12.5629	1	120	10.8288	1	120	11.8408
	1	121	10.6443	1	121	13.0751	1	121	10.7962	1	121	11.9613
	1	122	10.8926	1	122	12.7911	1	122	10.7205	1	122	12.2106
	1	123	10.8199	1	123	13.2455	1	123	10.6671	1	123	12.1755
	1	124	11.4094	1	124	12.6701	1	124	11.2459	1	124	10.8971
	1	125	11.1156	1	125	13.8217	1	125	10.4105	1	125	10.9433
	1	126	11.3196	1	126	13.1829	1	126	10.1381	1	126	12.011
	1	127	11.1369	1	127	13.1092	1	127	10.4652	1	127	11.1754
	1	128	11.1082	1	128	13.5576	1	128	10.5545	1	128	11.4333
	1	129	10.8399	1	129	13.8739	1	129	11.0861	1	129	10.929
	1	130	10.309	1	130	13.7677	1	130	10.5125	1	130	10.9597
	1	131	10.5068	1	131	13.4532	1	131	10.7098	1	131	11.4929
	1	132	10.8339	1	132	13.1794	1	132	10.5518	1	132	11.4896
	1	133	10.2535	1	133	13.0286	1	133	10.8434	1	133	10.6304
	1	134	10.3082	1	134	13.4951	1	134	10.1818	1	134	11.3846
	1	135	10.3797	1	135	13.1173	1	135	10.8754	1	135	11.1295
	1	136	10.3559	1	136	13.653	1	136	10.2789	1	136	11.786
	1	137	10.4101	1	137	13.6442	1	137	10.6291	1	137	11.2
	1	138	10.3548	1	138	13.1654	1	138	10.3552	1	138	11.5707
	1	139	11.1605	1	139	13.2007	1	139	10.2362	1	139	11.1226
	1	140	11.0128	1	140	13.4381	1	140	10.5271	1	140	11.4496
	1	141	10.6782	1	141	13.3952	1	141	10.9198	1	141	11.6342
	1	142	10.3788	1	142	13.6158	1	142	10.7434	1	142	11.7159
	1	143	10.4502	1	143	13.4224	1	143	10.8571	1	143	12.4542
	1	144	10.6763	1	144	13.6922	1	144	10.7238	1	144	12.0905
	1	145	10.7072	1	145	13.4762	1	145	10.5751	1	145	12.3279
	1	146	10.6205	1	146	13.8818	1	146	10.8416	1	146	11.7807
	1	147	10.8952	1	147	12.6827	1	147	10.8716	1	147	11.7187
	1	148	10.9809	1	148	13.5649	1	148	10.4797	1	148	11.5555
	1	149	11.5547	1	149	13.5116	1	149	10.7958	1	149	11.9509
	1	150	11.4318	1	150	13.8627	1	150	10.5695	1	150	11.5833
	1	151	11.4964	1	151	13.9787	1	151	11.233	1	151	11.9355
	1	152	11.4336	1	152	13.9721	1	152	10.7274	1	152	12.0146
	1	153	11.8457	1	153	14.1536	1	153	10.7117	1	153	11.9942
	1	154	11.7534	1	154	13.7113	1	154	11.1034	1	154	12.1945
	1	155	11.4351	1	155	13.8007	1	155	10.8141	1	155	12.3078
	1	156	11.4756	1	156	14.5719	1	156	10.6896	1	156	12.0401
	1	157	11.4005	1	157	13.8687	1	157	10.8424	1	157	12.7513
	1	158	11.0463	1	158	13.173	1	158	11.1574	1	158	12.8855
	1	159	11.6103	1	159	13.8256	1	159	10.74	1	159	12.594
	1	160	12.3448	1	160	13.9488	1	160	11.0507	1	160	12.4148
	1	161	12.6401	1	161	13.4751	1	161	10.8026	1	161	11.675
	1	162	12.335	1	162	13.5698	1	162	10.8556	1	162	12.3436
	1	163	12.5099	1	163	14.3138	1	163	10.8314	1	163	11.879
	1	164	12.4561	1	164	14.4172	1	164	10.7113	1	164	11.2588
	1	165	11.4081	1	165	13.5331	1	165	10.8382	1	165	11.8816
	1	166	11.4326	1	166	13.3857	1	166	10.5637	1	166	11.7683
	1	167	11.595	1	167	13.8722	1	167	11.0618	1	167	12.22
	1	168	12.032	1	168	13.3828	1	168	10.9139	1	168	11.9013
	1	169	11.539	1	169	14.0229	1	169	11.2295	1	169	12.5305
	1	170	11.8722	1	170	13.4625	1	170	11.2675	1	170	12.4153
	1	171	11.5971	1	171	13.5124	1	171	10.9252	1	171	12.6394
	1	172	11.1363	1	172	13.2313	1	172	10.6275	1	172	12.1142
	1	173	10.436	1	173	12.9775	1	173	10.841	1	173	11.9063
	1	174	10.8773	1	174	13.1201	1	174	11.2184	1	174	11.9177
	1	175	11.3505	1	175	13.514	1	175	10.7963	1	175	11.699
	1	176	10.981	1	176	13.4221	1	176	10.8694	1	176	11.6295
	1	177	11.2072	1	177	13.1031	1	177	10.1864	1	177	11.7089
	1	178	11.3614	1	178	13.6223	1	178	10.2254	1	178	12.1164
	1	179	11.0975	1	179	13.6211	1	179	10.379	1	179	12.4558
	1	180	11.3566	1	180	12.9997	1	180	10.0165	1	180	12.4367
	1	181	11.3883	1	181	13.1514	1	181	10.3409	1	181	11.8844
	1	182	11.2292	1	182	13.2393	1	182	11.0063	1	182	11.4296
	1	183	11.3724	1	183	12.9145	1	183	10.5443	1	183	11.864
	1	184	10.8973	1	184	13.06	1	184	10.411	1	184	11.3635
	1	185	11.0127	1	185	12.7449	1	185	10.7489	1	185	11.397
	1	186	10.6893	1	186	12.9831	1	186	10.1153	1	186	11.3627
	1	187	10.7316	1	187	13.1085	1	187	10.4519	1	187	11.6831
	1	188	10.8508	1	188	12.6971	1	188	10.8904	1	188	11.1317
	1	189	10.9567	1	189	12.975	1	189	10.9254	1	189	11.3336
	1	190	10.8678	1	190	13.0094	1	190	11.1048	1	190	11.3557
	1	191	10.6445	1	191	13.5728	1	191	10.8715	1	191	11.4205
	1	192	10.2501	1	192	13.67	1	192	11.1733	1	192	11.3624
	1	193	10.4112	1	193	13.7802	1	193	10.8631	1	193	12.2922
	1	194	10.7321	1	194	13.9141	1	194	11.0433	1	194	12.2437
	1	195	10.7563	1	195	13.8678	1	195	11.2782	1	195	12.2633
	1	196	10.3835	1	196	13.5215	1	196	11.5278	1	196	11.641
	1	197	10.4147	1	197	13.7869	1	197	11.0024	1	197	11.8214
	1	198	10.6398	1	198	13.8195	1	198	10.8939	1	198	12.2582
	1	199	10.7444	1	199	12.7156	1	199	11.1328	1	199	12.3316
	1	200	10.4372	1	200	13.6727	1	200	11.0142	1	200	12.6439
	1	201	10.9207	1	201	13.4436	1	201	11.2165	1	201	12.3637
	1	202	10.9382	1	202	13.2737	1	202	11.2527	1	202	12.4459
	1	203	10.6853	1	203	13.0063	1	203	11.1161	1	203	12.0511
	1	204	10.5426	1	204	12.7752	1	204	11.1383	1	204	12.794
	1	205	10.3325	1	205	13.1406	1	205	11.6518	1	205	12.5991
	1	206	10.6965	1	206	13.4463	1	206	11.033	1	206	12.8071
	1	207	10.4707	1	207	13.7061	1	207	11.1528	1	207	12.1478
	1	208	10.3898	1	208	14.0718	1	208	10.6437	1	208	12.008
	1	209	10.6293	1	209	13.6566	1	209	10.7238	1	209	11.9239
	1	210	10.5607	1	210	13.2848	1	210	10.6231	1	210	11.7763
	1	211	10.446	1	211	13.6803	1	211	10.8662	1	211	11.9387
	1	212	9.8712	1	212	12.8739	1	212	10.9604	1	212	11.8612
	1	213	10.2777	1	213	13.858	1	213	10.9087	1	213	12.493
	1	214	10.4392	1	214	13.1231	1	214	10.7248	1	214	11.6785
	1	215	10.499	1	215	13.3491	1	215	10.6774	1	215	12.7551
	1	216	10.4154	1	216	13.6176	1	216	11.0699	1	216	12.3604
	1	217	10.8889	1	217	12.8164	1	217	11.0101	1	217	12.3331
	1	218	10.9126	1	218	12.5137	1	218	11.3863	1	218	12.3081
	1	219	11.4041	1	219	13.5502	1	219	11.4964	1	219	12.1971
	1	220	10.4559	1	220	13.5156	1	220	11.3372	1	220	12.3397
	1	221	10.4649	1	221	13.0361	1	221	11.094	1	221	12.4125
	1	222	10.4018	1	222	13.8154	1	222	11.4726	1	222	12.799
	1	223	10.7021	1	223	13.3857	1	223	11.3053	1	223	12.0197
	1	224	11.1931	1	224	13.2456	1	224	12.238	1	224	12.6522
	1	225	10.7973	1	225	13.8728	1	225	11.1136	1	225	12.4824
	1	226	10.2736	1	226	13.4257	1	226	11.5334	1	226	12.8698
	1	227	10.5379	1	227	14.0642	1	227	11.5493	1	227	11.9077
	1	228	10.5914	1	228	13.5939	1	228	11.7482	1	228	12.516
	1	229	10.5524	1	229	13.9688	1	229	10.9971	1	229	12.4549
	1	230	10.3686	1	230	14.0904	1	230	11.3208	1	230	12.3274
	1	231	10.1711	1	231	13.79	1	231	11.1008	1	231	13.0666
	1	232	10.4963	1	232	12.798	1	232	11.4548	1	232	12.7882
	1	233	10.6312	1	233	13.6916	1	233	11.2458	1	233	12.4111
	1	234	10.5229	1	234	13.4147	1	234	11.2681	1	234	11.8372
	1	235	10.2627	1	235	13.6678	1	235	11.5354	1	235	11.5008
	1	236	10.3339	1	236	13.8969	1	236	11.4273	1	236	11.6773
	1	237	10.3122	1	237	13.3232	1	237	11.35	1	237	11.976
	1	238	10.5764	1	238	14.1025	1	238	11.4051	1	238	11.6683
	1	239	10.2847	1	239	13.4335	1	239	11.2166	1	239	11.8631
	1	240	10.316	1	240	13.7721	1	240	11.793	1	240	11.0517
	1	241	10.2507	1	241	13.2082	1	241	11.4181	1	241	10.9579
	1	242	10.3792	1	242	13.5808	1	242	11.3759	1	242	10.8389
	1	243	10.1302	1	243	12.6966	1	243	11.2528	1	243	10.7924
	1	244	10.3628	1	244	13.0615	1	244	10.9979	1	244	11.7062
	1	245	10.1732	1	245	12.8907	1	245	11.4015	1	245	12.0579
	1	246	10.6227	1	246	13.1307	1	246	11.1909	1	246	11.2535
	1	247	10.268	1	247	12.979	1	247	11.7859	1	247	11.2577
	1	248	10.2944	1	248	12.3701	1	248	11.2314	1	248	12.1759
	1	249	10.2533	1	249	12.7783	1	249	11.3119	1	249	11.9323
	1	250	9.7243	1	250	12.8403	1	250	10.9123	1	250	11.5618
	1	251	10.0615	1	251	13.4431	1	251	10.7771	1	251	12.1855
	1	252	10.09	1	252	13.4999	1	252	10.8603	1	252	11.1233
	1	253	10.0098	1	253	13.7192	1	253	10.8056	1	253	11.5434
	1	254	10.6651	1	254	13.1739	1	254	10.8225	1	254	11.3073
	1	255	10.6271	1	255	13.1715	1	255	10.6474	1	255	11.374
	1	256	10.5186	1	256	13.5371	1	256	11.057	1	256	11.8012
	1	257	10.612	1	257	13.9	1	257	10.9619	1	257	11.3563
	1	258	10.5457	1	258	13.4751	1	258	10.852	1	258	12.0174
	1	259	10.5046	1	259	12.6673	1	259	11.2726	1	259	11.8256
	1	260	10.3901	1	260	12.9154	1	260	10.7287	1	260	12.4783
	1	261	10.4676	1	261	13.8542	1	261	10.3168	1	261	11.9881
	1	262	10.3891	1	262	13.7095	1	262	10.2855	1	262	12.0858
	1	263	9.8204	1	263	12.9634	1	263	10.1483	1	263	12.1848
	1	264	10.5427	1	264	12.9124	1	264	10.6608	1	264	11.4941
	1	265	9.9203	1	265	12.8253	1	265	10.3506	1	265	11.692
	1	266	10.267	1	266	13.5633	1	266	10.6615	1	266	12.3548
	1	267	10.3609	1	267	13.4078	1	267	11.5774	1	267	12.3301
	1	268	10.3303	1	268	13.1038	1	268	10.6094	1	268	12.1135
	1	269	10.4542	1	269	13.1229	1	269	11.3341	1	269	12.5143
	1	270	10.6741	1	270	13.2449	1	270	10.7137	1	270	12.4709
	1	271	10.8879	1	271	13.4301	1	271	10.7052	1	271	12.36
	1	272	11.0132	1	272	12.9164	1	272	10.5589	1	272	13.2724
	1	273	10.5358	1	273	12.2079	1	273	11.3122	1	273	12.666
	1	274	10.5011	1	274	12.9879	1	274	11.1221	1	274	12.5513
	1	275	10.5894	1	275	12.7262	1	275	10.9334	1	275	12.6972
	1	276	10.156	1	276	12.4928	1	276	11.3689	1	276	12.4451
	1	277	10.4184	1	277	12.1083	1	277	10.3912	1	277	12.5459
	1	278	10.3415	1	278	11.4908	1	278	10.7534	1	278	12.7802
	1	279	10.3948	1	279	11.5783	1	279	11.169	1	279	12.6593
	1	280	9.8088	1	280	11.6594	1	280	11.1766	1	280	12.4419
	1	281	10.6504	1	281	11.1128	1	281	11.3238	1	281	12.7759
	1	282	10.5043	1	282	11.1572	1	282	11.0858	1	282	13.3931
	1	283	10.4761	1	283	11.1791	1	283	10.9206	1	283	12.7982
	1	284	10.4439	1	284	11.4919	1	284	10.7352	1	284	12.2939
	1	285	10.7079	1	285	11.8641	1	285	11.2976	1	285	12.9191
	1	286	10.4872	1	286	11.5748	1	286	11.2887	1	286	13.0747
	1	287	10.4547	1	287	11.5258	1	287	11.1978	1	287	11.976
	1	288	10.2703	1	288	12.3947	1	288	10.629	1	288	12.077
	1	289	10.4398	1	289	11.629	1	289	10.9746	1	289	12.4733
	1	290	10.6993	1	290	11.4005	1	290	10.8249	1	290	11.6557
	1	291	10.9341	1	291	11.4473	1	291	10.8346	1	291	12.5855
	1	292	10.6249	1	292	12.1779	1	292	11.225	1	292	12.1206
	1	293	10.6034	1	293	11.9655	1	293	10.9486	1	293	11.1559
	1	294	10.8624	1	294	11.6201	1	294	10.695	1	294	11.8222
	1	295	10.4219	1	295	11.8443	1	295	11.2478	1	295	11.6479
	1	296	10.9468	1	296	12.0407	1	296	10.8865	1	296	12.3052
	1	297	11.1751	1	297	11.7511	1	297	10.7117	1	297	12.2427
	1	298	11.0366	1	298	11.3758	1	298	10.6853	1	298	12.4147
	1	299	10.9204	1	299	11.793	1	299	11.2671	1	299	12.3284
	1	300	11.0529	1	300	11.5837	1	300	11.14	1	300	11.6046
	1	301	10.6301	1	301	11.4694	1	301	10.8763	1	301	12.1751
	1	302	10.7958	1	302	11.1536	1	302	10.8376	1	302	11.8939
	1	303	11.0347	1	303	10.9315	1	303	10.9801	1	303	12.2261
	1	304	10.7817	1	304	12.4875	1	304	10.5674	1	304	11.7152
	1	305	11.2809	1	305	11.847	1	305	11.0656	1	305	11.9298
	1	306	10.9986	1	306	11.3886	1	306	10.7743	1	306	11.7212
	1	307	11.1449	1	307	10.8792	1	307	10.6824	1	307	12.0026
	1	308	10.876	1	308	10.9494	1	308	10.8568	1	308	12.4622
	1	309	10.7851	1	309	11.1499	1	309	11.2014	1	309	12.2355
	1	310	10.516	1	310	11.1198	1	310	10.7693	1	310	11.9046
	1	311	10.4561	1	311	11.5371	1	311	10.8891	1	311	11.9892
	1	312	10.5373	1	312	11.4369	1	312	10.7962	1	312	12.2083
	1	313	10.4074	1	313	12.5908	1	313	10.9705	1	313	12.4117
	1	314	11.0949	1	314	12.2074	1	314	10.8098	1	314	11.5006
	1	315	11.0691	1	315	11.4079	1	315	10.5254	1	315	11.8544
	1	316	10.9221	1	316	11.2101	1	316	10.3162	1	316	12.574
	1	317	11.234	1	317	11.7065	1	317	10.4169	1	317	12.3228
	1	318	11.0796	1	318	11.4403	1	318	10.6845	1	318	12.3097
	1	319	11.5705	1	319	12.6104	1	319	10.5944	1	319	11.7883
	1	320	10.756	1	320	12.0259	1	320	10.3743	1	320	11.6584
	1	321	10.6217	1	321	12.2079	1	321	10.8236	1	321	11.3744
	1	322	11.8066	1	322	12.8561	1	322	10.5966	1	322	11.8259
	1	323	11.9238	1	323	12.1603	1	323	11.1292	1	323	11.7495
	1	324	11.8753	1	324	12.2856	1	324	10.5591	1	324	12.2274
	1	325	11.9662	1	325	12.1416	1	325	10.6501	1	325	11.7955
	1	326	11.093	1	326	12.3487	1	326	10.5733	1	326	12.2643
	1	327	11.2867	1	327	12.2685	1	327	10.7748	1	327	11.3635
	1	328	11.7022	1	328	12.3844	1	328	10.4704	1	328	11.6575
	1	329	11.3353	1	329	11.8315	1	329	11.4077	1	329	11.8835
	1	330	11.3744	1	330	11.6034	1	330	10.2672	1	330	12.0275
	1	331	11.279	1	331	11.3621	1	331	10.7512	1	331	12.5997
	1	332	11.6975	1	332	11.791	1	332	10.6749	1	332	12.5979
	1	333	10.8685	1	333	11.3638	1	333	11.1498	1	333	12.0226
	1	334	11.3448	1	334	11.9469	1	334	10.6267	1	334	11.9341
	1	335	11.0778	1	335	11.583	1	335	10.5883	1	335	12.3159
	1	336	11.0711	1	336	11.1996	1	336	11.1642	1	336	11.465
	1	337	11.3007	1	337	11.7363	1	337	10.9144	1	337	11.8396
	1	338	11.4545	1	338	11.4934	1	338	10.6546	1	338	12.0016
	1	339	11.6159	1	339	11.5302	1	339	10.2894	1	339	11.798
	1	340	10.88	1	340	11.4629	1	340	10.3822	1	340	11.8197
	1	341	11.2959	1	341	11.9489	1	341	10.8156	1	341	12.3947
	1	342	11.2047	1	342	11.7033	1	342	10.827	1	342	11.3965
	1	343	11.1339	1	343	11.2041	1	343	10.8069	1	343	12.1842
	1	344	10.9346	1	344	11.8575	1	344	11.2112	1	344	11.3901
	1	345	10.9191	1	345	11.9599	1	345	10.8583	1	345	11.7004
	1	346	11.8457	1	346	11.5516	1	346	10.7571	1	346	11.4285
	1	347	11.8394	1	347	11.4807	1	347	10.7376	1	347	12.1565
	1	348	11.9763	1	348	11.9692	1	348	10.3792	1	348	12.0511
	1	349	11.4781	1	349	12.1261	1	349	10.9042	1	349	12.2241
	1	350	10.9957	1	350	12.2177	1	350	10.9974	1	350	12.1111
	1	351	11.1665	1	351	11.3794	1	351	10.6311	1	351	12.1896
	1	352	11.6031	1	352	12.5981	1	352	10.567	1	352	11.8712
	1	353	11.9678	1	353	12.5514	1	353	11.2886	1	353	10.9461
	1	354	12.1062	1	354	12.4266	1	354	10.7872	1	354	11.0948
	1	355	11.8899	1	355	12.409	1	355	10.8209	1	355	10.6777
	1	356	12.0641	1	356	12.022	1	356	10.403	1	356	10.8214
	1	357	11.3496	1	357	12.1925	1	357	10.5705	1	357	12.0998
	1	358	11.2611	1	358	12.3787	1	358	10.7839	1	358	12.1588
	1	359	11.4023	1	359	12.1903	1	359	10.8496	1	359	12.0242
	1	360	10.9204	1	360	12.9741	1	360	11.2586	1	360	11.1084
	1	361	11.1254	1	361	12.1786	1	361	11.3804	1	361	11.1442
	1	362	11.1308	1	362	12.7351	1	362	11.0972	1	362	12.0082
	1	363	11.2542	1	363	12.285	1	363	11.386	1	363	11.2595
	1	364	10.9563	1	364	11.8461	1	364	11.2656	1	364	11.2921
	1	365	10.6568	1	365	12.2746	1	365	11.0154	1	365	11.4878
	1	366	11.0396	1	366	11.8235	1	366	11.2884	1	366	10.8743
	1	367	11.0049	1	367	12.1058	1	367	11.1485	1	367	11.2293
	1	368	10.761	1	368	11.2619	1	368	10.8906	1	368	12.0689
	1	369	10.6395	1	369	12.2153	1	369	10.8234	1	369	11.4722
	1	370	11.0729	1	370	11.8161	1	370	11.0244	1	370	11.3314
	1	371	10.9219	1	371	11.2706	1	371	11.4093	1	371	11.5162
	1	372	10.9917	1	372	11.8915	1	372	11.2357	1	372	11.4663
	1	373	10.6329	1	373	12.026	1	373	11.5905	1	373	11.2598
	1	374	10.7098	1	374	12.0753	1	374	11.4989	1	374	10.6094
	1	375	11.0083	1	375	11.9177	1	375	11.2762	1	375	11.2097
	1	376	10.8247	1	376	11.8756	1	376	11.412	1	376	10.7574
	1	377	11.3045	1	377	12.0323	1	377	10.9288	1	377	11.8507
	1	378	11.1313	1	378	11.8821	1	378	11.6562	1	378	11.7791
	1	379	11.424	1	379	11.3943	1	379	11.2247	1	379	10.4326
	1	380	10.9281	1	380	10.4805	1	380	11.7203	1	380	11.8956
	1	381	11.2939	1	381	11.455	1	381	11.1277	1	381	11.5611
	1	382	11.0919	1	382	11.9921	1	382	11.5306	1	382	11.8227
	1	383	10.9702	1	383	12.2252	1	383	11.2454	1	383	11.6385
	1	384	11.3979	1	384	11.7066	1	384	11.4413	1	384	11.1416
	1	385	11.2859	1	385	12.0139	1	385	11.9701	1	385	11.1252
	1	386	10.8012	1	386	12.243	1	386	11.0943	1	386	11.0588
	1	387	10.9038	1	387	11.7563	1	387	11.0255	1	387	11.5233
	1	388	10.7334	1	388	11.3297	1	388	11.335	1	388	11.421
	1	389	10.3536	1	389	11.2279	1	389	11.3189	1	389	10.9146
	1	390	10.5545	1	390	10.9609	1	390	11.3057	1	390	12.0107
	1	391	10.9125	1	391	11.758	1	391	11.7432	1	391	11.1012
	1	392	11.0233	1	392	11.5477	1	392	11.2986	1	392	11.3895
	1	393	11.1407	1	393	12.3272	1	393	11.3656	1	393	10.9782
	1	394	11.2224	1	394	12.0845	1	394	11.5733	1	394	10.816
	1	395	10.93	1	395	12.0221	1	395	11.0339	1	395	10.9393
	1	396	10.8477	1	396	12.0008	1	396	10.9543	1	396	10.8856
	1	397	10.5573	1	397	12.321	1	397	11.5209	1	397	10.8503
	1	398	10.5092	1	398	11.8056	1	398	11.5192	1	398	10.8748
	1	399	10.9382	1	399	11.9241	1	399	11.2476	1	399	10.5577
	1	400	11.4973	1	400	12.1471	1	400	11.4193	1	400	11.103
	1	401	11.0947	1	401	12.2919	1	401	11.4814	1	401	10.9479
	1	402	11.1823	1	402	12.5748	1	402	11.4477	1	402	10.5262
	1	403	10.9408	1	403	13.2801	1	403	11.3105	1	403	10.7859
	1	404	11.0319	1	404	13.0606	1	404	11.515	1	404	11.1067
	1	405	10.8376	1	405	12.1853	1	405	11.3874	1	405	10.9345
	1	406	11.1599	1	406	12.8546	1	406	10.987	1	406	10.7691
	1	407	10.4989	1	407	12.6022	1	407	11.2984	1	407	11.525
	1	408	10.6688	1	408	12.7275	1	408	11.2555	1	408	11.7853
	1	409	10.8608	1	409	12.4061	1	409	10.958	1	409	11.8392
	1	410	10.6455	1	410	12.491	1	410	11.3555	1	410	11.4255
	1	411	11.0312	1	411	12.2338	1	411	11.0504	1	411	10.6021
	1	412	10.9344	1	412	11.8346	1	412	11.0055	1	412	10.225
	1	413	10.8561	1	413	11.4117	1	413	11.1107	1	413	10.5695
	1	414	10.7054	1	414	11.4468	1	414	11.686	1	414	10.3455
	1	415	10.3506	1	415	11.783	1	415	11.4104	1	415	10.7901
	1	416	10.8546	1	416	11.9827	1	416	11.2883	1	416	10.9781
	1	417	10.5677	1	417	11.8654	1	417	11.0257	1	417	11.2879
	1	418	10.6721	1	418	12.502	1	418	10.6516	1	418	10.6027
	1	419	11.3819	1	419	12.7226	1	419	10.0381	1	419	11.1092
	1	420	10.8053	1	420	12.3496	1	420	9.9708	1	420	10.4478
	1	421	10.9187	1	421	12.2181	1	421	10.5254	1	421	10.1887
	1	422	11.2225	1	422	12.2957	1	422	10.0374	1	422	10.3225
	1	423	10.8025	1	423	11.94	1	423	9.768	1	423	9.817
	1	424	10.9563	1	424	11.1685	1	424	9.9758	1	424	10.4095
	1	425	11.2691	1	425	12.1291	1	425	9.5979	1	425	10.6074
	1	426	10.9173	1	426	11.8629	1	426	10.3908	1	426	10.0588
	1	427	11.0991	1	427	11.9671	1	427	10.0995	1	427	9.9567
	1	428	11.6351	1	428	12.4969	1	428	10.2518	1	428	10.3232
	1	429	10.9966	1	429	11.4469	1	429	10.1851	1	429	9.9626
	1	430	10.6344	1	430	12.1652	1	430	10.5329	1	430	9.8785
	1	431	10.7804	1	431	12.3777	1	431	10.2464	1	431	10.1206
	1	432	11.0263	1	432	11.7745	1	432	10.6133	1	432	10.2241
	1	433	11.221	1	433	11.8637	1	433	10.1058	1	433	9.7174
	1	434	10.602	1	434	12.3852	1	434	10.0324	1	434	9.7907
	1	435	11.0712	1	435	12.0417	1	435	10.2113	1	435	10.0876
	1	436	10.4315	1	436	11.8401	1	436	9.9834	1	436	9.4434
	1	437	10.401	1	437	11.732	1	437	10.0233	1	437	10.0421
	1	438	11.3253	1	438	11.9029	1	438	10.5447	1	438	9.8129
	1	439	11.5845	1	439	11.4874	1	439	10.5274	1	439	10.2467
	1	440	10.9772	1	440	12.5331	1	440	10.0439	1	440	9.5877
	1	441	10.6118	1	441	12.4531	1	441	10.2197	1	441	9.7479
	1	442	10.9332	1	442	13.1117	1	442	10.5504	1	442	9.6922
	1	443	10.1557	1	443	12.4379	1	443	10.5559	1	443	9.8328
	1	444	10.8781	1	444	12.5153	1	444	10.2484	1	444	10.2981
	1	445	10.8214	1	445	12.005	1	445	10.4227	1	445	10.3101
	1	446	10.8133	1	446	12.5195	1	446	10.2482	1	446	10.055
	1	447	10.749	1	447	12.5973	1	447	10.7379	1	447	10.0542
	1	448	11.2164	1	448	12.7553	1	448	10.2135	1	448	9.9261
	1	449	10.6442	1	449	12.2065	1	449	10.66	1	449	10.2702
	1	450	10.7792	1	450	12.786	1	450	10.4987	1	450	9.5138
	1	451	11.1422	1	451	12.6008	1	451	10.5327	1	451	10.0028
	1	452	11.2616	1	452	13.2619	1	452	10.9753	1	452	10.4376
	1	453	11.1686	1	453	12.4069	1	453	11.0373	1	453	10.6702
	1	454	10.7524	1	454	12.3301	1	454	10.0758	1	454	9.8961
	1	455	10.8599	1	455	12.5726	1	455	10.3895	1	455	10.2168
	1	456	11.1054	1	456	12.5534	1	456	10.69	1	456	9.8708
	1	457	11.0325	1	457	12.3739	1	457	10.7045	1	457	10.5459
	1	458	11.051	1	458	12.3437	1	458	10.8464	1	458	10.4032
	1	459	10.9024	1	459	12.1101	1	459	10.2041	1	459	10.4969
	1	460	11.0007	1	460	12.7384	1	460	10.4283	1	460	11.1999
	1	461	10.5468	1	461	12.712	1	461	10.172	1	461	10.2371
	1	462	10.6999	1	462	12.3893	1	462	10.3874	1	462	9.3345
	1	463	10.9028	1	463	12.4825	1	463	10.4409	1	463	9.7586
	1	464	10.7173	1	464	12.2824	1	464	10.3642	1	464	9.642
	1	465	10.723	1	465	12.2492	1	465	10.846	1	465	10.1136
	1	466	10.4739	1	466	12.2496	1	466	11.0267	1	466	10.503
	1	467	10.9168	1	467	12.6778	1	467	10.5499	1	467	10.8087
	1	468	10.4707	1	468	13.1724	1	468	10.9096	1	468	10.6017
	1	469	10.5212	1	469	13.5542	1	469	10.2425	1	469	10.5559
	1	470	10.4537	1	470	12.6515	1	470	10.9115	1	470	10.6837
	1	471	10.8616	1	471	12.4941	1	471	10.7015	1	471	11.0999
	1	472	10.9377	1	472	13.211	1	472	10.8231	1	472	10.4876
	1	473	10.578	1	473	12.5125	1	473	11.1013	1	473	10.5303
	1	474	10.3909	1	474	12.8134	1	474	10.7844	1	474	9.7597
	1	475	10.6892	1	475	12.79	1	475	11.0408	1	475	10.4362
	1	476	10.2558	1	476	12.5183	1	476	11.1981	1	476	10.248
	1	477	10.4096	1	477	13.3989	1	477	11.1907	1	477	9.9238
	1	478	10.8818	1	478	13.2473	1	478	11.0717	1	478	10.2887
	1	479	10.4166	1	479	12.3513	1	479	10.9501	1	479	10.6171
	1	480	10.5483	1	480	12.8737	1	480	10.7604	1	480	10.6364
	1	481	10.6864	1	481	13.0441	1	481	10.6994	1	481	10.0804
	1	482	10.9531	1	482	13.2541	1	482	10.9676	1	482	10.281
	1	483	10.6454	1	483	13.42	1	483	11.0433	1	483	10.2787
	1	484	10.3575	1	484	12.1249	1	484	10.6749	1	484	9.7411
	1	485	10.8726	1	485	12.6839	1	485	10.4323	1	485	10.7515
	1	486	10.4776	1	486	12.6248	1	486	10.9614	1	486	11.0603
	1	487	10.8565	1	487	12.7097	1	487	10.6096	1	487	11.1735
	1	488	10.4922	1	488	13.3438	1	488	11.0617	1	488	10.7539
	1	489	10.2214	1	489	13.1908	1	489	11.3706	1	489	11.194
	1	490	10.4718	1	490	13.3266	1	490	11.2514	1	490	10.8971
	1	491	10.7433	1	491	12.9578	1	491	10.7012	1	491	10.4468
	1	492	10.3746	1	492	13.008	1	492	10.927	1	492	11.0753
	1	493	10.3773	1	493	12.9572	1	493	10.5327	1	493	10.3593
	1	494	10.512	1	494	13.0051	1	494	10.6012	1	494	10.1549
	1	495	10.7952	1	495	12.5195	1	495	10.6501	1	495	11.3074
	1	496	10.0444	1	496	12.9781	1	496	11.2113	1	496	10.6782
	1	497	10.324	1	497	12.8331	1	497	11.0572	1	497	10.488
	1	498	10.642	1	498	12.5342	1	498	10.8775	1	498	10.4388
	1	499	9.7565	1	499	12.5426	1	499	10.3016	1	499	10.7051
	1	500	9.9518	1	500	11.9798	1	500	10.8757	1	500	10.344
	1	501	10.0656	1	501	13.1404	1	501	11.0296	1	501	9.8112
	1	502	10.4752	1	502	13.525	1	502	10.6687	1	502	9.9591
	1	503	10.7772	1	503	13.4549	1	503	10.9304	1	503	10.3587
	1	504	10.8031	1	504	12.6971	1	504	10.498	1	504	10.4045
	1	505	10.1027	1	505	12.5045	1	505	10.8261	1	505	9.9327
	1	506	10.0524	1	506	12.8843	1	506	10.4639	1	506	10.4417
	1	507	10.416	1	507	12.7194	1	507	10.5331	1	507	11.0319
	1	508	10.1888	1	508	11.9477	1	508	9.5718	1	508	11.0099
	1	509	10.2912	1	509	12.1576	1	509	9.8802	1	509	11.2095
	1	510	10.8772	1	510	11.9335	1	510	10.3751	1	510	11.2097
	1	511	10.6027	1	511	11.505	1	511	10.7531	1	511	11.0576
	1	512	10.9339	1	512	12.0626	1	512	11.2408	1	512	10.6177
	1	513	11.109	1	513	12.5376	1	513	11.0109	1	513	10.5572
	1	514	10.4813	1	514	12.5271	1	514	11.2031	1	514	10.7919
	1	515	11.2514	1	515	12.9049	1	515	10.425	1	515	10.5246
	1	516	10.8786	1	516	12.4249	1	516	11.0082	1	516	10.465
	1	517	10.7581	1	517	12.7092	1	517	11.1208	1	517	10.9365
	1	518	10.4969	1	518	12.4416	1	518	11.1582	1	518	10.8466
	1	519	10.5554	1	519	12.8521	1	519	10.5266	1	519	11.0695
	1	520	10.926	1	520	11.6909	1	520	10.4252	1	520	10.9195
	1	521	10.6295	1	521	12.2886	1	521	10.7462	1	521	10.0182
	1	522	10.6131	1	522	12.8978	1	522	10.4244	1	522	10.9747
	1	523	10.557	1	523	11.9881	1	523	10.674	1	523	10.567
	1	524	10.7415	1	524	12.4156	1	524	10.5739	1	524	10.9215
	1	525	10.5168	1	525	12.8659	1	525	10.1729	1	525	11.0286
	1	526	10.4385	1	526	12.2372	1	526	9.5768	1	526	11.2346
	1	527	10.8725	1	527	12.8196	1	527	10.1372	1	527	11.4056
	1	528	10.8879	1	528	12.6817	1	528	10.1234	1	528	11.4034
	1	529	10.7943	1	529	12.9932	1	529	10.2303	1	529	10.9216
	1	530	10.5459	1	530	12.842	1	530	10.6854	1	530	11.4619
	1	531	10.262	1	531	12.9149	1	531	10.3219	1	531	11.0289
	1	532	10.5034	1	532	13.578	1	532	10.2465	1	532	11.6407
	1	533	9.9765	1	533	12.3558	1	533	10.3915	1	533	11.2811
	1	534	10.2216	1	534	12.4496	1	534	10.5553	1	534	11.7005
	1	535	10.3175	1	535	12.9123	1	535	9.9934	1	535	11.3729
	1	536	10.0173	1	536	13.887	1	536	9.9425	1	536	10.4536
	1	537	9.9295	1	537	12.9189	1	537	9.7643	1	537	10.7776
	1	538	10.3259	1	538	13.0549	1	538	9.9069	1	538	10.3939
	1	539	10.4895	1	539	12.1758	1	539	10.256	1	539	10.584
	1	540	10.0555	1	540	12.6579	1	540	10.0456	1	540	10.8569
	1	541	10.9577	1	541	12.8815	1	541	10.2977	1	541	11.0961
	1	542	10.7518	1	542	12.4701	1	542	10.2964	1	542	11.0242
	1	543	10.5889	1	543	12.8568	1	543	10.1506	1	543	10.6779
	1	544	10.6621	1	544	12.7507	1	544	10.231	1	544	10.5143
	1	545	10.1573	1	545	12.0684	1	545	10.0188	1	545	10.7865
	1	546	11.0003	1	546	12.429	1	546	9.9577	1	546	10.9642
	1	547	10.5247	1	547	12.4952	1	547	10.1379	1	547	10.0351
	1	548	10.4634	1	548	12.9076	1	548	10.0674	1	548	10.0008
	1	549	10.8169	1	549	13.1016	1	549	10.1572	1	549	10.4512
	1	550	9.7018	1	550	12.5106	1	550	10.3738	1	550	10.9183
	1	551	10.5258	1	551	12.531	1	551	10.2726	1	551	10.8603
	1	552	10.6522	1	552	12.9179	1	552	10.2824	1	552	10.4171
	1	553	10.0062	1	553	12.4866	1	553	9.7806	1	553	10.5073
	1	554	10.2002	1	554	12.9288	1	554	9.723	1	554	11.4201
	1	555	10.2718	1	555	12.4849	1	555	9.8254	1	555	11.5267
	1	556	10.1569	1	556	13.4019	1	556	9.9209	1	556	11.0563
	1	557	10.7406	1	557	13.3948	1	557	9.7615	1	557	10.906
	1	558	10.8208	1	558	12.686	1	558	9.8591	1	558	11.0529
	1	559	10.5046	1	559	12.5728	1	559	9.6222	1	559	10.9407
	1	560	10.2359	1	560	13.1479	1	560	10.2909	1	560	10.7774
	1	561	10.3215	1	561	12.3205	1	561	10.0163	1	561	10.8986
	1	562	10.7306	1	562	12.8143	1	562	9.758	1	562	10.474
	1	563	10.8478	1	563	12.4382	1	563	9.5209	1	563	10.6102
	1	564	10.8577	1	564	12.8282	1	564	9.7133	1	564	10.8701
	1	565	10.5528	1	565	12.5854	1	565	10.027	1	565	10.5558
	1	566	10.3287	1	566	12.1522	1	566	9.7321	1	566	11.4055
	1	567	10.3336	1	567	11.8842	1	567	9.9106	1	567	11.0995
	1	568	10.9969	1	568	12.064	1	568	10.4765	1	568	11.0507
	1	569	10.6909	1	569	12.5469	1	569	10.4111	1	569	11.2035
	1	570	10.122	1	570	13.0833	1	570	9.8998	1	570	10.792
	1	571	10.7641	1	571	12.704	1	571	10.1785	1	571	10.8347
	1	572	10.6074	1	572	12.4395	1	572	10.3172	1	572	10.9128
	1	573	10.1503	1	573	12.3901	1	573	10.5227	1	573	10.9897
	1	574	10.1575	1	574	11.9387	1	574	10.2124	1	574	11.6468
	1	575	10.4311	1	575	12.2517	1	575	10.1768	1	575	10.2691
	1	576	10.3654	1	576	11.9934	1	576	10.0297	1	576	9.5733
	1	577	10.6649	1	577	12.5854	1	577	9.6647	1	577	10.3187
	1	578	10.3646	1	578	12.3578	1	578	9.8253	1	578	10.5781
	1	579	10.3242	1	579	12.2304	1	579	10.2498	1	579	11.0172
	1	580	10.1504	1	580	12.5243	1	580	9.9638	1	580	10.51
	1	581	10.7942	1	581	11.6684	1	581	10.0015	1	581	11.0388
	1	582	10.208	1	582	11.6503	1	582	10.3263	1	582	11.2127
	1	583	10.4324	1	583	12.5618	1	583	10.4327	1	583	10.9672
	1	584	10.2217	1	584	12.8653	1	584	10.2914	1	584	10.5611
	1	585	10.5048	1	585	12.8391	1	585	9.8604	1	585	10.6712
	1	586	10.1949	1	586	12.7593	1	586	9.8433	1	586	11.8285
	1	587	10.5427	1	587	12.7453	1	587	10.2734	1	587	10.9234
	1	588	10.8314	1	588	12.065	1	588	10.2344	1	588	11.7884
	1	589	11.0765	1	589	12.2711	1	589	9.8305	1	589	10.8938
	1	590	10.9858	1	590	12.4932	1	590	10.2414	1	590	10.9105
	1	591	11.1666	1	591	11.7635	1	591	9.7722	1	591	10.5712
	1	592	10.7771	1	592	11.6423	1	592	10.0139	1	592	10.8428
	1	593	10.8834	1	593	11.7556	1	593	9.5539	1	593	10.7093
	1	594	10.7331	1	594	11.8855	1	594	9.1429	1	594	10.6236
	1	595	10.1104	1	595	11.8461	1	595	9.5166	1	595	10.9614
	1	596	10.6937	1	596	12.9378	1	596	9.641	1	596	11.3
	1	597	10.5848	1	597	12.3301	1	597	9.2906	1	597	11.1136
	1	598	10.5696	1	598	12.1949	1	598	9.7149	1	598	10.7916
	1	599	10.4977	1	599	12.6601	1	599	9.9419	1	599	10.6628
	1	600	10.4423	1	600	13.4446	1	600	9.6839	1	600	10.597
	1	601	10.5292	1	601	11.6146	1	601	9.7356	1	601	10.7567
	1	602	10.5837	1	602	12.5159	1	602	9.5029	1	602	11.0626
	1	603	11.1331	1	603	12.6663	1	603	9.8793	1	603	10.7316
	1	604	11.2429	1	604	11.8804	1	604	9.9212	1	604	10.6602
	1	605	10.8415	1	605	12.5221	1	605	9.9469	1	605	11.5829
	1	606	10.741	1	606	11.8994	1	606	9.7831	1	606	11.6281
	1	607	10.6486	1	607	11.87	1	607	9.7322	1	607	11.5528
	1	608	10.7858	1	608	11.9425	1	608	9.6632	1	608	10.814
	1	609	10.8063	1	609	12.2083	1	609	9.9191	1	609	11.1078
	1	610	9.9284	1	610	12.4811	1	610	9.6893	1	610	10.5802
	1	611	9.9866	1	611	12.4	1	611	9.4451	1	611	11.1932
	1	612	9.92	1	612	11.9826	1	612	9.6646	1	612	10.9245
	1	613	9.3061	1	613	13.1114	1	613	9.3953	1	613	10.6553
	1	614	10.3616	1	614	11.9707	1	614	10.0726	1	614	10.4185
	1	615	10.3972	1	615	12.1174	1	615	9.6794	1	615	10.4023
	1	616	10.0404	1	616	12.3415	1	616	9.8204	1	616	11.8268
	1	617	10.045	1	617	12.6632	1	617	9.5137	1	617	11.1015
	1	618	10.291	1	618	12.0798	1	618	9.5547	1	618	10.7754
	1	619	10.1875	1	619	12.1586	1	619	10.0961	1	619	10.4732
	1	620	10.1286	1	620	11.991	1	620	9.5424	1	620	10.6293
	1	621	10.7988	1	621	12.2354	1	621	9.5312	1	621	10.2988
	1	622	10.8425	1	622	12.1003	1	622	9.9321	1	622	10.4545
	1	623	10.8128	1	623	12.2627	1	623	9.7819	1	623	10.3078
	1	624	10.7094	1	624	12.6753	1	624	9.7163	1	624	10.0594
	1	625	10.5589	1	625	12.2457	1	625	10.0162	1	625	10.5867
	1	626	10.1894	1	626	11.9387	1	626	10.0038	1	626	10.1939
	1	627	10.6266	1	627	12.7327	1	627	9.4361	1	627	10.0776
	1	628	10.5692	1	628	12.7105	1	628	9.8642	1	628	9.9018
	1	629	10.1401	1	629	12.9097	1	629	9.9324	1	629	10.6559
	1	630	10.5314	1	630	12.6574	1	630	9.6104	1	630	10.4151
	1	631	10.4777	1	631	12.2846	1	631	9.7284	1	631	9.7059
	1	632	10.3016	1	632	13.2263	1	632	9.6194	1	632	10.301
	1	633	10.6497	1	633	13.2722	1	633	9.7383	1	633	10.379
	1	634	10.6468	1	634	13.0153	1	634	9.969	1	634	10.3239
	1	635	10.7034	1	635	12.8328	1	635	9.7234	1	635	10.0576
	1	636	10.3657	1	636	12.3916	1	636	9.8788	1	636	10.175
	1	637	10.1445	1	637	13.4232	1	637	10.0226	1	637	10.6353
	1	638	10.3516	1	638	13.027	1	638	10.0348	1	638	10.1416
	1	639	9.8398	1	639	12.8377	1	639	9.7859	1	639	10.0584
	1	640	10.1854	1	640	12.7174	1	640	10.3599	1	640	9.7988
	1	641	9.848	1	641	12.5316	1	641	10.0612	1	641	10.0998
	1	642	10.298	1	642	11.9289	1	642	10.7598	1	642	9.8731
	1	643	9.5359	1	643	12.7564	1	643	9.6107	1	643	10.1916
	1	644	10.1923	1	644	13.0515	1	644	9.5849	1	644	10.35
	1	645	10.1373	1	645	12.6824	1	645	9.9755	1	645	10.0724
	1	646	9.8591	1	646	12.6736	1	646	10.2273	1	646	9.8593
	1	647	9.9734	1	647	12.9897	1	647	9.8798	1	647	10.0695
	1	648	9.798	1	648	12.5954	1	648	10.1857	1	648	10.5646
	1	649	9.9411	1	649	12.5125	1	649	10.1146	1	649	10.1765
	1	650	9.9966	1	650	12.5182	1	650	10.0266	1	650	10.537
	1	651	9.9787	1	651	12.4497	1	651	10.3523	1	651	10.4588
	1	652	10.4582	1	652	12.2684	1	652	10.2932	1	652	10.7637
	1	653	10.525	1	653	12.1777	1	653	9.92	1	653	10.8156
	1	654	10.275	1	654	12.7889	1	654	10.1454	1	654	10.3008
	1	655	10.3924	1	655	12.1751	1	655	10.7585	1	655	10.7744
	1	656	10.4393	1	656	11.8184	1	656	9.9403	1	656	10.7908
	1	657	10.0431	1	657	11.8316	1	657	10.1819	1	657	10.7383
	1	658	10.5723	1	658	11.5042	1	658	10.6257	1	658	10.6828
	1	659	9.7935	1	659	12.139	1	659	10.0919	1	659	9.7991
	1	660	10.3837	1	660	12.2019	1	660	10.4817	1	660	10.6839
	1	661	10.1292	1	661	12.3678	1	661	10.0231	1	661	10.706
	1	662	10.2098	1	662	12.9344	1	662	9.7712	1	662	10.8355
	1	663	9.6586	1	663	12.6344	1	663	10.1227	1	663	10.762
	1	664	10.2839	1	664	12.0273	1	664	10.1424	1	664	10.3964
	1	665	9.9711	1	665	11.1843	1	665	9.8306	1	665	10.9134
	1	666	10.1412	1	666	12.2257	1	666	9.7476	1	666	9.4099
	1	667	10.5088	1	667	11.9064	1	667	9.8032	1	667	10.098
	1	668	10.3668	1	668	12.0951	1	668	10.22	1	668	9.3592
	1	669	10.3859	1	669	11.728	1	669	10.8048	1	669	10.0114
	1	670	10.2424	1	670	11.9727	1	670	9.802	1	670	9.2741
	1	671	10.3844	1	671	12.0678	1	671	10.3156	1	671	9.4961
	1	672	10.1016	1	672	11.9	1	672	9.7735	1	672	9.3544
	1	673	10.2858	1	673	11.5509	1	673	10.4275	1	673	9.7009
	1	674	10.0336	1	674	12.1185	1	674	10.457	1	674	9.3919
	1	675	9.9509	1	675	12.8128	1	675	10.1775	1	675	10.0483
	1	676	10.7592	1	676	12.7015	1	676	10.1996	1	676	9.6832
	1	677	10.3968	1	677	12.1104	1	677	10.3454	1	677	9.8482
	1	678	10.6274	1	678	11.7852	1	678	10.658	1	678	9.5894
	1	679	10.2371	1	679	12.4515	1	679	10.1129	1	679	9.6638
	1	680	10.6127	1	680	12.5662	1	680	9.8282	1	680	9.5486
	1	681	10.2486	1	681	12.4579	1	681	10.5391	1	681	9.7847
	1	682	10.6088	1	682	12.0249	1	682	9.9037	1	682	9.6266
	1	683	10.8786	1	683	12.1745	1	683	9.8367	1	683	10.2854
	1	684	10.4423	1	684	12.845	1	684	9.9277	1	684	10.5022
	1	685	10.4827	1	685	12.6317	1	685	9.8279	1	685	10.2434
	1	686	10.4257	1	686	12.3333	1	686	9.8672	1	686	9.5074
	1	687	10.5728	1	687	12.2415	1	687	9.5452	1	687	10.0358
	1	688	10.2311	1	688	12.8356	1	688	9.6578	1	688	10.27
	1	689	10.2423	1	689	12.6117	1	689	9.6484	1	689	10.3252
	1	690	10.5064	1	690	11.8154	1	690	9.9374	1	690	10.4628
	1	691	10.4973	1	691	11.3429	1	691	9.3041	1	691	9.4636
	1	692	10.2414	1	692	12.4451	1	692	9.6606	1	692	10.0085
	1	693	10.9455	1	693	12.5599	1	693	10.0181	1	693	9.678
	1	694	10.3066	1	694	13.039	1	694	9.9677	1	694	10.1189
	1	695	10.5016	1	695	12.772	1	695	10.0555	1	695	9.6412
	1	696	10.1604	1	696	12.3998	1	696	10.3439	1	696	10.4314
	1	697	10.3189	1	697	12.5554	1	697	10.2282	1	697	10.1129
	1	698	10.3935	1	698	13.0983	1	698	10.6692	1	698	10.3641
	1	699	10.6746	1	699	12.4109	1	699	10.2682	1	699	10.3992
	1	700	10.7902	1	700	12.1578	1	700	9.9574	1	700	10.0989
	1	701	10.3959	1	701	11.9679	1	701	9.9037	1	701	10.1422
	1	702	10.2331	1	702	12.1702	1	702	10.0607	1	702	9.8136
	1	703	10.5721	1	703	12.5364	1	703	10.0395	1	703	10.1938
	1	704	11.1457	1	704	12.4448	1	704	9.7086	1	704	10.4572
	1	705	10.3727	1	705	12.3848	1	705	9.74	1	705	10.2892
	1	706	10.7013	1	706	12.5266	1	706	10.1201	1	706	9.8148
	1	707	10.743	1	707	12.2172	1	707	10.031	1	707	9.574
	1	708	10.3502	1	708	12.2992	1	708	10.2774	1	708	9.7877
	1	709	10.6303	1	709	12.2533	1	709	9.6056	1	709	9.878
	1	710	10.5788	1	710	12.6051	1	710	10.0821	1	710	9.5712
	1	711	10.8396	1	711	11.8903	1	711	9.8904	1	711	9.7397
	1	712	10.8958	1	712	11.9252	1	712	10.0701	1	712	9.7373
	1	713	10.6441	1	713	11.9789	1	713	10.0875	1	713	9.7622
	1	714	10.5537	1	714	12.1238	1	714	10.3399	1	714	9.3881
	1	715	10.506	1	715	11.9375	1	715	10.0066	1	715	9.4059
	1	716	10.2642	1	716	12.4035	1	716	10.1549	1	716	9.4014
	1	717	10.4744	1	717	12.1459	1	717	10.1898	1	717	9.5231
	1	718	10.4069	1	718	12.1867	1	718	10.0725	1	718	9.7862
	1	719	10.1575	1	719	12.7574	1	719	9.7236	1	719	9.8431
	1	720	10.0534	1	720	12.0703	1	720	9.672	1	720	9.5755
	1	721	10.6685	1	721	12.2466	1	721	9.541	1	721	9.4117
	1	722	10.2657	1	722	12.1346	1	722	9.8044	1	722	9.1659
	1	723	10.4855	1	723	12.0827	1	723	10.1415	1	723	9.236
	1	724	9.8007	1	724	11.7866	1	724	10.0508	1	724	9.3837
	1	725	10.7699	1	725	12.5556	1	725	10.305	1	725	9.058
	1	726	10.9231	1	726	12.5503	1	726	9.9672	1	726	9.0193
	1	727	10.3616	1	727	12.6866	1	727	9.868	1	727	9.1307
	1	728	9.9936	1	728	12.4611	1	728	10.5162	1	728	9.4137
	1	729	9.7892	1	729	12.4659	1	729	9.7538	1	729	9.5063
	1	730	9.9232	1	730	12.4984	1	730	10.0428	1	730	10.0998
	1	731	10.1712	1	731	12.3226	1	731	9.5761	1	731	9.2864
	1	732	10.2314	1	732	12.0815	1	732	9.5372	1	732	9.2268
	1	733	10.3063	1	733	11.2784	1	733	9.9901	1	733	9.8321
	1	734	10.3477	1	734	11.2037	1	734	9.9129	1	734	9.3172
	1	735	10.3693	1	735	11.2548	1	735	10.1882	1	735	9.5103
	1	736	10.2674	1	736	11.8061	1	736	10.1393	1	736	9.1323
	1	737	10.2789	1	737	11.4044	1	737	10.5426	1	737	8.7858
	1	738	10.048	1	738	10.8693	1	738	10.2618	1	738	8.8194
	1	739	10.1567	1	739	10.939	1	739	10.2387	1	739	9.3655
	1	740	10.2048	1	740	11.6076	1	740	10.4041	1	740	9.9034
	1	741	10.391	1	741	11.8301	1	741	10.0349	1	741	9.4973
	1	742	10.5565	1	742	10.7177	1	742	10.3439	1	742	10.1535
	1	743	10.078	1	743	11.1206	1	743	10.2946	1	743	9.3607
	1	744	10.13	1	744	11.4231	1	744	10.2054	1	744	9.0682
	1	745	10.1798	1	745	10.9258	1	745	10.568	1	745	9.6768
	1	746	9.9939	1	746	10.6229	1	746	10.4961	1	746	9.6838
	1	747	10.0281	1	747	10.403	1	747	10.4736	1	747	9.1688
	1	748	9.7786	1	748	11.2431	1	748	10.4995	1	748	9.6958
	1	749	9.765	1	749	10.7851	1	749	10.2141	1	749	10.0303
	1	750	10.3825	1	750	11.059	1	750	10.2248	1	750	9.8061
	1	751	10.3854	1	751	10.8816	1	751	9.797	1	751	9.6506
	1	752	10.1428	1	752	10.3089	1	752	10.1396	1	752	9.6043
	1	753	10.1989	1	753	10.7037	1	753	10.2537	1	753	9.0747
	1	754	10.3835	1	754	10.7072	1	754	10.2217	1	754	9.4819
	1	755	10.1945	1	755	10.4511	1	755	10.2428	1	755	9.1194
	1	756	9.9899	1	756	10.2756	1	756	10.6188	1	756	10.1844
	1	757	10.1408	1	757	9.8399	1	757	10.3171	1	757	9.5759
	1	758	10.6112	1	758	10.4872	1	758	10.4196	1	758	9.766
	1	759	10.0293	1	759	9.7659	1	759	10.7753	1	759	8.9691
	1	760	10.1199	1	760	10.7608	1	760	10.3891	1	760	9.5468
	1	761	10.0998	1	761	10.2376	1	761	10.6382	1	761	9.0399
	1	762	9.6666	1	762	10.0953	1	762	10.0946	1	762	9.8286
	1	763	10.5402	1	763	10.3414	1	763	10.2349	1	763	9.7223
	1	764	9.964	1	764	10.2607	1	764	9.4906	1	764	9.1649
	1	765	9.741	1	765	10.9855	1	765	9.815	1	765	9.8409
	1	766	9.9479	1	766	10.1099	1	766	10.357	1	766	9.1077
	1	767	10.058	1	767	11.0192	1	767	10.3926	1	767	9.3621
	1	768	10.318	1	768	10.1821	1	768	10.336	1	768	9.2626
	1	769	10.6025	1	769	10.5145	1	769	10.0719	1	769	9.6374
	1	770	10.0791	1	770	10.9513	1	770	10.5839	1	770	10.0111
	1	771	10.719	1	771	10.725	1	771	10.4531	1	771	10.1555
	1	772	10.4905	1	772	10.9592	1	772	10.2443	1	772	9.2889
	1	773	10.4739	1	773	10.3147	1	773	10.2573	1	773	9.2794
	1	774	10.524	1	774	10.4676	1	774	10.6736	1	774	9.764
	1	775	10.2934	1	775	10.3311	1	775	10.5154	1	775	9.216
	1	776	10.5005	1	776	10.1178	1	776	10.4893	1	776	9.1998
	1	777	9.9823	1	777	9.898	1	777	10.3657	1	777	8.6584
	1	778	10.4491	1	778	10.4777	1	778	10.4088	1	778	9.0629
	1	779	10.0852	1	779	9.6309	1	779	10.0927	1	779	9.4077
	1	780	10.0456	1	780	9.4103	1	780	10.1421	1	780	9.2337
	1	781	10.027	1	781	9.5237	1	781	9.732	1	781	9.4658
	1	782	10.064	1	782	9.8765	1	782	10.0183	1	782	9.3189
	1	783	9.9454	1	783	9.7932	1	783	10.1491	1	783	9.1922
	1	784	10.3406	1	784	10.1134	1	784	9.8447	1	784	9.4847
	1	785	9.8914	1	785	10.0268	1	785	9.9209	1	785	9.6085
	1	786	9.8613	1	786	10.0657	1	786	10.1005	1	786	9.7535
	1	787	9.7744	1	787	10.2331	1	787	10.2262	1	787	8.8841
	1	788	9.9001	1	788	9.8787	1	788	10.5608	1	788	9.6129
	1	789	10.3734	1	789	9.7575	1	789	10.0482	1	789	9.7759
	1	790	10.597	1	790	10.6635	1	790	10.031	1	790	9.6033
	1	791	10.3353	1	791	9.8174	1	791	9.9376	1	791	9.0399
	1	792	10.2569	1	792	10.248	1	792	10.3711	1	792	9.2287
	1	793	10.527	1	793	9.762	1	793	10.131	1	793	9.067
	1	794	10.0081	1	794	10.0068	1	794	10.4304	1	794	9.0756
	1	795	10.0143	1	795	9.6396	1	795	9.7027	1	795	9.1544
	1	796	10.1084	1	796	10.1896	1	796	9.9046	1	796	9.4858
	1	797	10.0411	1	797	10.3615	1	797	10.1509	1	797	9.1079
	1	798	9.998	1	798	10.6055	1	798	10.0699	1	798	10.0456
	1	799	10.6487	1	799	10.804	1	799	9.9694	1	799	9.7073
	1	800	9.74	1	800	9.974	1	800	10.2035	1	800	9.5148
	1	801	9.5194	1	801	9.2359	1	801	10.2831	1	801	9.2021
	1	802	10.5066	1	802	9.4598	1	802	10.2962	1	802	9.4828
	1	803	10.6082	1	803	10.8884	1	803	10.1392	1	803	9.6625
	1	804	10.4233	1	804	10.4279	1	804	10.5551	1	804	9.7873
	1	805	10.314	1	805	10.369	1	805	10.1135	1	805	9.3649
	1	806	10.8153	1	806	10.1001	1	806	10.1989	1	806	9.137
	1	807	9.6532	1	807	10.325	1	807	10.222	1	807	9.7826
	1	808	9.522	1	808	10.2484	1	808	10.2898	1	808	10.0564
	1	809	9.7602	1	809	10.0958	1	809	9.8136	1	809	10.0263
	1	810	9.8093	1	810	9.8526	1	810	10.4337	1	810	9.9323
	1	811	10.2576	1	811	10.6044	1	811	9.9653	1	811	9.9896
	1	812	10.3719	1	812	9.7003	1	812	9.8915	1	812	10.1117
	1	813	10.0192	1	813	10.1042	1	813	10.3532	1	813	9.5087
	1	814	10.7063	1	814	9.8502	1	814	9.9916	1	814	9.3738
	1	815	10.0508	1	815	10.3524	1	815	10.1554	1	815	9.6901
	1	816	10.2916	1	816	10.0061	1	816	9.7709	1	816	9.5065
	1	817	9.9249	1	817	10.4164	1	817	10.0075	1	817	9.696
	1	818	10.2391	1	818	10.0782	1	818	9.9958	1	818	10.3772
	1	819	9.8463	1	819	9.8214	1	819	9.8122	1	819	9.402
	1	820	10.3741	1	820	9.5476	1	820	9.6732	1	820	9.7283
	1	821	10.0145	1	821	9.7499	1	821	9.7939	1	821	9.4134
	1	822	10.447	1	822	9.7691	1	822	10.005	1	822	10.0645
	1	823	10.1933	1	823	9.942	1	823	10.296	1	823	9.9277
	1	824	10.6039	1	824	9.509	1	824	10.5323	1	824	10.3089
	1	825	10.3343	1	825	10.2466	1	825	10.1473	1	825	9.3344
	1	826	10.4759	1	826	9.8724	1	826	9.9327	1	826	9.4645
	1	827	9.5651	1	827	9.9793	1	827	9.7584	1	827	9.1473
	1	828	9.6069	1	828	10.5171	1	828	10.1484	1	828	9.9717
	1	829	10.5224	1	829	9.9702	1	829	10.9534	1	829	9.9831
	1	830	9.9466	1	830	9.9891	1	830	10.2252	1	830	10.4707
	1	831	10.156	1	831	9.73	1	831	10.0892	1	831	10.1229
	1	832	9.88	1	832	10.7106	1	832	10.1471	1	832	10.4366
	1	833	10.1285	1	833	9.7206	1	833	10.103	1	833	10.09
	1	834	9.9056	1	834	9.9727	1	834	9.7699	1	834	9.9259
	1	835	10.1037	1	835	9.9193	1	835	10.3421	1	835	9.33
	1	836	10.2639	1	836	10.5154	1	836	9.9226	1	836	9.476
	1	837	10.5005	1	837	10.4026	1	837	10.0915	1	837	9.9662
	1	838	10.6078	1	838	10.2971	1	838	10.2306	1	838	10.142
	1	839	10.4794	1	839	11.0387	1	839	10.2627	1	839	10.219
	1	840	10.5118	1	840	10.3995	1	840	10.5901	1	840	10.5193
	1	841	10.471	1	841	10.4543	1	841	10.3767	1	841	10.7767
	1	842	10.2313	1	842	10.8283	1	842	10.4809	1	842	10.7545
	1	843	10.1731	1	843	10.7584	1	843	9.7521	1	843	10.1388
	1	844	9.5884	1	844	11.2638	1	844	9.7311	1	844	9.8359
	1	845	10.2891	1	845	11.1051	1	845	9.8546	1	845	9.7823
	1	846	10.2516	1	846	11.1718	1	846	10.2581	1	846	9.833
	1	847	9.8243	1	847	10.3836	1	847	9.7795	1	847	10.6841
	1	848	10.2786	1	848	10.2659	1	848	10.3055	1	848	10.0349
	1	849	10.2376	1	849	10.1282	1	849	10.1536	1	849	9.494
	1	850	10.0492	1	850	10.4437	1	850	9.9699	1	850	9.4584
	1	851	10.2955	1	851	10.6325	1	851	10.0805	1	851	9.9999
	1	852	10.3658	1	852	10.7001	1	852	10.0309	1	852	10.2144
	1	853	10.0538	1	853	10.7774	1	853	9.707	1	853	9.1127
	1	854	10.087	1	854	11.4553	1	854	9.8437	1	854	9.958
	1	855	10.2935	1	855	10.4342	1	855	9.5733	1	855	9.8617
	1	856	10.233	1	856	10.8968	1	856	9.2864	1	856	9.5032
	1	857	10.4128	1	857	10.8842	1	857	9.9683	1	857	9.2858
	1	858	10.0389	1	858	10.5144	1	858	10.0565	1	858	9.5499
	1	859	9.9236	1	859	10.0806	1	859	9.8084	1	859	9.54
	1	860	10.0982	1	860	10.744	1	860	9.6202	1	860	9.3582
	1	861	9.8249	1	861	10.3253	1	861	9.089	1	861	9.2879
	1	862	9.8618	1	862	10.8815	1	862	9.6444	1	862	8.776
	1	863	10.1302	1	863	10.7586	1	863	9.1654	1	863	9.2105
	1	864	10.0067	1	864	10.6428	1	864	9.592	1	864	9.8481
	1	865	9.8564	1	865	9.9515	1	865	10.0902	1	865	9.9861
	1	866	9.9204	1	866	9.6885	1	866	9.9522	1	866	9.1853
	1	867	10.1639	1	867	9.7726	1	867	10.1946	1	867	10.023
	1	868	10.2976	1	868	10.3373	1	868	10.3567	1	868	9.4384
	1	869	10.1319	1	869	10.4787	1	869	9.8627	1	869	9.7357
	1	870	10.1144	1	870	10.2612	1	870	10.2221	1	870	9.8888
	1	871	10.1794	1	871	10.5563	1	871	10.1607	1	871	9.169
	1	872	10.112	1	872	10.6056	1	872	10.1005	1	872	9.0103
	1	873	10.3389	1	873	9.6411	1	873	9.9306	1	873	8.9548
	1	874	9.9938	1	874	10.1582	1	874	10.0225	1	874	9.0713
	1	875	9.8451	1	875	9.8551	1	875	9.9932	1	875	9.1489
	1	876	10.0874	1	876	9.9156	1	876	10.9169	1	876	9.5146
	1	877	9.7956	1	877	10.2218	1	877	10.7992	1	877	9.3489
	1	878	9.709	1	878	9.8388	1	878	9.8238	1	878	8.9615
	1	879	9.8438	1	879	9.7036	1	879	10.7226	1	879	9.2221
	1	880	9.5997	1	880	10.0747	1	880	10.4648	1	880	9.0362
	1	881	10.6386	1	881	10.5348	1	881	10.1331	1	881	9.0428
	1	882	9.8601	1	882	9.4018	1	882	10.3476	1	882	9.2121
	1	883	10.3722	1	883	9.9276	1	883	9.9442	1	883	9.2929
	1	884	10.4004	1	884	9.6092	1	884	10.2605	1	884	8.5162
	1	885	10.2131	1	885	9.2095	1	885	10.584	1	885	8.8547
	1	886	10.1687	1	886	9.639	1	886	10.2502	1	886	9.7349
	1	887	10.2379	1	887	10.2747	1	887	9.8651	1	887	9.6533
	1	888	10.6323	1	888	9.6849	1	888	10.4425	1	888	9.188
	1	889	9.4111	1	889	10.1564	1	889	9.8133	1	889	9.4416
	1	890	10.4775	1	890	10.2965	1	890	10.2002	1	890	9.1732
	1	891	9.9218	1	891	9.5548	1	891	10.2386	1	891	9.6454
	1	892	9.9854	1	892	9.1398	1	892	9.9271	1	892	9.6842
	1	893	9.7332	1	893	9.3821	1	893	10.1299	1	893	9.8289
	1	894	10.0351	1	894	9.6664	1	894	9.8465	1	894	9.2125
	1	895	10.0563	1	895	9.7672	1	895	10.2434	1	895	9.5028
	1	896	9.8016	1	896	9.8143	1	896	10.2273	1	896	9.599
	1	897	9.9747	1	897	9.3427	1	897	10.4635	1	897	8.7445
	1	898	10.3866	1	898	10.002	1	898	10.2906	1	898	8.8218
	1	899	10.3267	1	899	9.9078	1	899	10.2643	1	899	9.0396
	1	900	10.3915	1	900	9.607	1	900	9.9707	1	900	8.7114
	1	901	10.2579	1	901	9.7555	1	901	9.9562	1	901	9.1417
	1	902	10.0618	1	902	9.7466	1	902	10.1653	1	902	9.0547
	1	903	9.8279	1	903	9.511	1	903	10.6049	1	903	8.9378
	1	904	10.366	1	904	9.3796	1	904	10.4698	1	904	9.4714
	1	905	10.547	1	905	9.3761	1	905	10.2453	1	905	9.1824
	1	906	10.4381	1	906	8.8926	1	906	10.696	1	906	9.0974
	1	907	10.3459	1	907	9.2018	1	907	10.2603	1	907	9.1579
	1	908	10.1901	1	908	9.395	1	908	10.0465	1	908	9.4559
	1	909	10.2911	1	909	9.3031	1	909	10.1211	1	909	9.0977
	1	910	10.751	1	910	9.2388	1	910	10.217	1	910	9.1037
	1	911	10.0744	1	911	9.5421	1	911	9.945	1	911	9.8446
	1	912	10.1201	1	912	9.1674	1	912	10.3999	1	912	9.9681
	1	913	10.5374	1	913	9.4525	1	913	10.5551	1	913	9.3965
	1	914	10.2041	1	914	9.5145	1	914	10.1378	1	914	10.3562
	1	915	9.9552	1	915	9.7593	1	915	10.6733	1	915	10.4795
	1	916	9.8294	1	916	9.3999	1	916	10.5703	1	916	10.4475
	1	917	10.0855	1	917	9.5093	1	917	10.2107	1	917	10.2275
	1	918	10.4883	1	918	9.716	1	918	10.8059	1	918	9.4237
	1	919	10.276	1	919	9.397	1	919	10.2231	1	919	8.963
	1	920	10.2237	1	920	9.4331	1	920	10.8258	1	920	9.7496
	1	921	10.3183	1	921	9.2575	1	921	10.1733	1	921	8.856
	1	922	10.6011	1	922	8.9843	1	922	10.2326	1	922	9.4194
	1	923	10.4383	1	923	9.7054	1	923	10.3761	1	923	9.4087
	1	924	10.4217	1	924	9.5434	1	924	9.6976	1	924	9.6109
	1	925	10.5215	1	925	8.959	1	925	9.8157	1	925	9.9346
	1	926	10.5547	1	926	9.3657	1	926	10.1272	1	926	9.432
	1	927	10.1012	1	927	10.057	1	927	9.9478	1	927	9.6735
	1	928	10.4296	1	928	9.7466	1	928	10.1961	1	928	8.8665
	1	929	10.108	1	929	9.5227	1	929	10.2626	1	929	8.9156
	1	930	10.2016	1	930	10.2783	1	930	10.0263	1	930	9.1005
	1	931	9.9807	1	931	9.468	1	931	10.3093	1	931	9.0381
	1	932	10.5325	1	932	9.7568	1	932	10.0718	1	932	9.4349
	1	933	10.4069	1	933	8.9585	1	933	10.4948	1	933	8.7432
	1	934	10.0269	1	934	9.0258	1	934	10.0747	1	934	9.1665
	1	935	10.1673	1	935	9.5713	1	935	10.1645	1	935	9.0951
	1	936	10.5353	1	936	9.2543	1	936	10.2392	1	936	9.0841
	1	937	9.9825	1	937	9.3223	1	937	10.4928	1	937	9.0398
	1	938	9.8272	1	938	9.3187	1	938	9.5827	1	938	9.1115
	1	939	9.7729	1	939	8.997	1	939	10.3175	1	939	9.4245
	1	940	10.2987	1	940	9.3058	1	940	10.2268	1	940	9.4632
	1	941	9.5941	1	941	10.1363	1	941	10.439	1	941	9.5782
	1	942	9.9273	1	942	9.484	1	942	10.4913	1	942	9.4374
	1	943	9.8278	1	943	9.5033	1	943	10.4095	1	943	9.6675
	1	944	9.0966	1	944	9.5686	1	944	10.1707	1	944	9.2427
	1	945	10.0618	1	945	9.602	1	945	10.3712	1	945	9.3226
	1	946	10.266	1	946	9.3163	1	946	10.277	1	946	9.7484
	1	947	10.0845	1	947	9.1438	1	947	10.1321	1	947	9.7982
	1	948	9.9157	1	948	9.3917	1	948	10.3427	1	948	9.3645
	1	949	9.7583	1	949	9.6325	1	949	9.9661	1	949	9.515
	1	950	9.364	1	950	9.1356	1	950	10.078	1	950	9.4419
	1	951	10.1986	1	951	9.3475	1	951	10.187	1	951	8.8082
	1	952	9.8042	1	952	9.3023	1	952	10.2026	1	952	9.1859
	1	953	9.8882	1	953	9.3209	1	953	9.9247	1	953	9.0419
	1	954	9.5512	1	954	10.2122	1	954	10.1384	1	954	8.5914
	1	955	9.7858	1	955	9.9546	1	955	10.2548	1	955	9.0307
	1	956	10.1222	1	956	9.102	1	956	9.9726	1	956	9.6278
	1	957	9.8431	1	957	9.2044	1	957	9.9573	1	957	9.4831
	1	958	9.7854	1	958	9.2795	1	958	10.4482	1	958	9.7636
	1	959	9.6903	1	959	9.3959	1	959	9.6587	1	959	9.1866
	1	960	10.3473	1	960	8.8231	1	960	10.3832	1	960	9.7264
	1	961	9.9761	1	961	9.6128	1	961	9.695	1	961	9.3789
	1	962	10.3788	1	962	9.4014	1	962	10.0271	1	962	8.8639
	1	963	9.6921	1	963	9.1573	1	963	9.9686	1	963	9.3959
	1	964	10.0788	1	964	9.2266	1	964	9.5613	1	964	8.9174
	1	965	10.1193	1	965	8.7762	1	965	9.3809	1	965	9.6445
	1	966	10.3042	1	966	9.42	1	966	10.0267	1	966	8.9509
	1	967	10.7259	1	967	9.3392	1	967	9.5814	1	967	9.1125
	1	968	10.3354	1	968	9.4008	1	968	9.6099	1	968	9.5265
	1	969	10.3308	1	969	9.3334	1	969	9.9767	1	969	8.923
	1	970	10.3999	1	970	9.2978	1	970	10.3113	1	970	9.0547
	1	971	10.3233	1	971	9.6356	1	971	10.5467	1	971	9.1959
	1	972	10.025	1	972	8.8821	1	972	10.1764	1	972	9.8839
	1	973	9.9342	1	973	9.0016	1	973	10.5578	1	973	9.5966
	1	974	10.1793	1	974	9.7493	1	974	9.8612	1	974	9.7516
	1	975	10.0726	1	975	9.4786	1	975	9.9541	1	975	9.6187
	1	976	10.4386	1	976	9.1688	1	976	10.6188	1	976	9.3697
	1	977	10.0676	1	977	8.8249	1	977	10.4423	1	977	8.9514
	1	978	10.2868	1	978	8.9922	1	978	10.1493	1	978	9.0497
	1	979	10.2407	1	979	10.2338	1	979	9.8175	1	979	8.9353
	1	980	10.2973	1	980	9.4269	1	980	9.6589	1	980	8.8492
	1	981	10.5039	1	981	9.1746	1	981	9.9596	1	981	8.8074
	1	982	10.0579	1	982	9.9046	1	982	9.737	1	982	8.5813
	1	983	10.8896	1	983	8.8431	1	983	9.8622	1	983	9.4211
	1	984	10.3944	1	984	9.548	1	984	10.1469	1	984	9.5626
	1	985	10.0535	1	985	9.8012	1	985	10.4016	1	985	9.3356
	1	986	10.1013	1	986	9.3529	1	986	9.883	1	986	9.2703
	1	987	10.3966	1	987	8.9141	1	987	9.7542	1	987	9.5089
	1	988	10.2677	1	988	9.1789	1	988	10.1393	1	988	9.4427
	1	989	10.2677	1	989	9.5605	1	989	10.2604	1	989	8.3936
	1	990	10.2433	1	990	9.2318	1	990	10.2764	1	990	9.1932
	1	991	9.9251	1	991	9.08	1	991	10.8025	1	991	9.1576
	1	992	9.9093	1	992	10.2076	1	992	10.3272	1	992	9.0421
	1	993	10.2006	1	993	10.0093	1	993	10.0722	1	993	9.0171
	1	994	10.3098	1	994	10.1288	1	994	10.273	1	994	9.1988
	1	995	10.4153	1	995	9.7637	1	995	10.9964	1	995	8.5674
	1	996	10.8071	1	996	9.734	1	996	10.0369	1	996	9.3184
	1	997	10.7129	1	997	10.2899	1	997	9.9669	1	997	9.0145
	1	998	10.8936	1	998	9.6545	1	998	10.6522	1	998	9.117
	1	999	10.4934	1	999	9.7543	1	999	10.3549	1	999	9.4384
	1	1000	10.4325	1	1000	9.1671	1	1000	10.1184	1	1000	9.8379
	1	1001	10.3901	1	1001	10.058	1	1001	10.5586	1	1001	9.5387
	1	1002	10.1571	1	1002	9.729	1	1002	10.7332	1	1002	9.3892
	1	1003	10.3794	1	1003	9.534	1	1003	10.6156	1	1003	9.2438
	1	1004	10.0842	1	1004	9.3023	1	1004	10.8265	1	1004	9.0896
	1	1005	10.3351	1	1005	8.8953	1	1005	10.7195	1	1005	8.8036
	1	1006	10.4103	1	1006	9.146	1	1006	10.2887	1	1006	9.2991
	1	1007	10.7182	1	1007	9.1535	1	1007	10.6222	1	1007	9.145
	1	1008	10.4387	1	1008	9.175	1	1008	10.4448	1	1008	9.0286
	1	1009	10.1718	1	1009	9.5508	1	1009	10.5901	1	1009	9.2428
	1	1010	10.5427	1	1010	10.0051	1	1010	10.1499	1	1010	9.4843
	1	1011	10.4805	1	1011	9.2497	1	1011	10.4861	1	1011	9.8291
	1	1012	10.4671	1	1012	9.5085	1	1012	9.8952	1	1012	9.2982
	1	1013	10.6893	1	1013	10.1	1	1013	9.7541	1	1013	9.3246
	1	1014	10.3063	1	1014	10.113	1	1014	9.4877	1	1014	8.7159
	1	1015	10.2368	1	1015	9.8313	1	1015	10.2318	1	1015	9.3517
	1	1016	10.4982	1	1016	10.4707	1	1016	10.4122	1	1016	9.8486
	1	1017	10.5339	1	1017	10.0317	1	1017	10.54	1	1017	9.6515
	1	1018	10.942	1	1018	9.1359	1	1018	10.5623	1	1018	9.2424
	1	1019	10.5732	1	1019	9.8777	1	1019	10.6612	1	1019	8.7485
	1	1020	10.5343	1	1020	9.7353	1	1020	10.3111	1	1020	8.5492
	1	1021	10.7136	1	1021	9.8743	1	1021	10.346	1	1021	9.212
	1	1022	10.8149	1	1022	10.5994	1	1022	10.0506	1	1022	9.0118
	1	1023	10.5325	1	1023	10.0668	1	1023	10.0572	1	1023	9.01
	1	1024	11.0814	1	1024	9.8682	1	1024	10.5184	1	1024	8.9617
	1	1025	10.6004	1	1025	9.6125	1	1025	10.4289	1	1025	9.4707
	1	1026	10.5573	1	1026	9.808	1	1026	10.5373	1	1026	9.4183
	1	1027	10.1699	1	1027	9.7831	1	1027	10.329	1	1027	9.568
	1	1028	10.5509	1	1028	9.936	1	1028	10.4222	1	1028	9.3096
	1	1029	10.4397	1	1029	9.5037	1	1029	10.3334	1	1029	9.1936
	1	1030	10.2939	1	1030	9.5541	1	1030	10.0297	1	1030	9.358
	1	1031	10.2199	1	1031	9.8076	1	1031	10.0179	1	1031	9.4483
	1	1032	10.1599	1	1032	9.7822	1	1032	10.047	1	1032	9.6491
	1	1033	10.5089	1	1033	9.7399	1	1033	9.7238	1	1033	9.4286
	1	1034	10.3884	1	1034	9.2099	1	1034	9.7853	1	1034	9.8184
	1	1035	10.5635	1	1035	8.8675	1	1035	10.1334	1	1035	9.4491
	1	1036	10.7306	1	1036	9.3584	1	1036	9.9085	1	1036	9.6686
	1	1037	10.1239	1	1037	9.8012	1	1037	9.7452	1	1037	9.5187
	1	1038	10.5819	1	1038	9.4944	1	1038	9.4574	1	1038	9.556
	1	1039	10.6129	1	1039	9.4962	1	1039	9.7616	1	1039	9.1964
	1	1040	10.9844	1	1040	9.3639	1	1040	10.1775	1	1040	9.4227
	1	1041	10.3663	1	1041	9.8383	1	1041	9.3861	1	1041	9.4399
	1	1042	10.2606	1	1042	9.6326	1	1042	9.8848	1	1042	8.8941
	1	1043	10.1752	1	1043	10.0251	1	1043	9.9909	1	1043	9.9115
	1	1044	10.3496	1	1044	9.5764	1	1044	10.2422	1	1044	9.2611
	1	1045	10.5165	1	1045	9.2076	1	1045	9.7339	1	1045	9.2475
	1	1046	10.3457	1	1046	9.5274	1	1046	9.4532	1	1046	9.4843
	1	1047	10.2102	1	1047	9.2904	1	1047	9.5336	1	1047	9.5206
	1	1048	10.4642	1	1048	9.6796	1	1048	10.1505	1	1048	9.371
	1	1049	10.4303	1	1049	9.7932	1	1049	10.2695	1	1049	9.4378
	1	1050	10.5579	1	1050	9.9034	1	1050	10.2928	1	1050	9.6176
	1	1051	10.9218	1	1051	10.0584	1	1051	10.0519	1	1051	9.0986
	1	1052	10.7356	1	1052	9.6097	1	1052	10.0353	1	1052	9.5629
	1	1053	10.5479	1	1053	9.5806	1	1053	10.5422	1	1053	8.8931
	1	1054	10.2643	1	1054	9.9554	1	1054	10.4972	1	1054	9.071
	1	1055	10.5161	1	1055	9.6735	1	1055	10.2917	1	1055	9.4431
	1	1056	10.2275	1	1056	9.5789	1	1056	10.1021	1	1056	9.3165
	1	1057	10.3553	1	1057	9.8067	1	1057	10.4037	1	1057	9.4916
	1	1058	10.1117	1	1058	10.1891	1	1058	9.8331	1	1058	9.6732
	1	1059	10.308	1	1059	9.797	1	1059	10.4205	1	1059	9.5418
	1	1060	10.4461	1	1060	9.2356	1	1060	9.7466	1	1060	10.2986
	1	1061	10.626	1	1061	9.436	1	1061	10.3775	1	1061	9.6926
	1	1062	10.1729	1	1062	9.902	1	1062	10.3489	1	1062	9.8417
	1	1063	10.4934	1	1063	10.5853	1	1063	10.1105	1	1063	9.3985
	1	1064	10.682	1	1064	9.9254	1	1064	10.7544	1	1064	9.4375
	1	1065	10.6097	1	1065	9.6709	1	1065	10.8269	1	1065	9.6175
	1	1066	10.3212	1	1066	9.5974	1	1066	10.6737	1	1066	10.0593
	1	1067	10.5733	1	1067	9.727	1	1067	10.5653	1	1067	9.5321
	1	1068	10.6967	1	1068	9.6022	1	1068	11.0633	1	1068	9.3213
	1	1069	10.6338	1	1069	9.4326	1	1069	10.8689	1	1069	9.8652
	1	1070	10.2863	1	1070	9.3134	1	1070	10.5919	1	1070	10.1759
	1	1071	10.8019	1	1071	9.4123	1	1071	10.3056	1	1071	10.121
	1	1072	10.6291	1	1072	9.524	1	1072	10.5137	1	1072	9.2479
	1	1073	10.625	1	1073	9.5319	1	1073	10.3073	1	1073	9.406
	1	1074	10.1728	1	1074	9.2925	1	1074	10.7341	1	1074	9.559
	1	1075	10.5704	1	1075	9.6002	1	1075	10.0988	1	1075	9.5929
	1	1076	11.0437	1	1076	9.3043	1	1076	10.1169	1	1076	9.2099
	1	1077	10.4648	1	1077	9.064	1	1077	10.1037	1	1077	9.4059
	1	1078	10.9108	1	1078	9.3934	1	1078	10.0698	1	1078	8.9031
	1	1079	10.4857	1	1079	9.5382	1	1079	10.1284	1	1079	9.1775
	1	1080	10.2162	1	1080	8.9174	1	1080	9.7391	1	1080	9.0695
	1	1081	10.303	1	1081	9.9413	1	1081	10.2627	1	1081	9.4062
	1	1082	10.8297	1	1082	9.7893	1	1082	8.8719	1	1082	9.5405
	1	1083	10.5733	1	1083	10.239	1	1083	9.8307	1	1083	9.1527
	1	1084	10.712	1	1084	9.5612	1	1084	10.0243	1	1084	8.8122
	1	1085	10.1346	1	1085	9.4794	1	1085	10.0537	1	1085	9.6534
	1	1086	10.21	1	1086	9.6834	1	1086	10.1719	1	1086	8.9381
	1	1087	10.0367	1	1087	9.5287	1	1087	9.9611	1	1087	9.5429
	1	1088	10.5492	1	1088	10.0838	1	1088	9.6892	1	1088	8.935
	1	1089	10.7078	1	1089	10.2491	1	1089	9.7933	1	1089	9.1754
	1	1090	10.4744	1	1090	10.0918	1	1090	9.7442	1	1090	9.5544
	1	1091	10.294	1	1091	10.0443	1	1091	10.484	1	1091	9.3101
	1	1092	10.6319	1	1092	9.3529	1	1092	9.8567	1	1092	10.356
	1	1093	10.3986	1	1093	9.6204	1	1093	10.0089	1	1093	9.0622
	1	1094	10.3296	1	1094	9.8189	1	1094	10.0511	1	1094	9.3479
	1	1095	10.6108	1	1095	9.9097	1	1095	9.9427	1	1095	9.8569
	1	1096	10.393	1	1096	9.8493	1	1096	9.6676	1	1096	8.9938
	1	1097	10.0352	1	1097	9.9942	1	1097	9.5666	1	1097	9.1197
	1	1098	10.4014	1	1098	9.8073	1	1098	9.8703	1	1098	9.1356
	1	1099	10.1173	1	1099	9.936	1	1099	9.7115	1	1099	9.0031
	1	1100	10.3511	1	1100	9.9584	1	1100	9.8435	1	1100	9.2217
	1	1101	10.1524	1	1101	10.1939	1	1101	10.0017	1	1101	8.9488
	1	1102	9.9091	1	1102	9.7384	1	1102	9.5615	1	1102	9.3454
	1	1103	10.2887	1	1103	10.278	1	1103	9.8337	1	1103	9.0455
	1	1104	10.1752	1	1104	10.1624	1	1104	10.1916	1	1104	9.235
	1	1105	10.2759	1	1105	10.2388	1	1105	9.8334	1	1105	9.1952
	1	1106	10.1823	1	1106	10.3852	1	1106	9.6865	1	1106	9.1808
	1	1107	10.2776	1	1107	9.5189	1	1107	9.6775	1	1107	8.8568
	1	1108	10.0266	1	1108	10.0622	1	1108	10.09	1	1108	9.2499
	1	1109	9.7544	1	1109	9.9041	1	1109	9.5939	1	1109	8.841
	1	1110	9.6295	1	1110	9.987	1	1110	9.8431	1	1110	9.3882
	1	1111	9.9935	1	1111	9.9767	1	1111	9.9482	1	1111	8.6113
	1	1112	9.7526	1	1112	9.3486	1	1112	9.808	1	1112	9.214
	1	1113	9.9437	1	1113	9.9376	1	1113	9.8145	1	1113	8.8034
	1	1114	10.0951	1	1114	9.7567	1	1114	9.9504	1	1114	8.6994
	1	1115	10.3066	1	1115	9.9508	1	1115	9.7381	1	1115	8.8639
	1	1116	10.3478	1	1116	9.8432	1	1116	9.6525	1	1116	8.9942
	1	1117	10.229	1	1117	9.5016	1	1117	9.7366	1	1117	8.7061
	1	1118	10.9901	1	1118	9.8616	1	1118	9.9505	1	1118	9.1264
	1	1119	10.5516	1	1119	9.3636	1	1119	9.8536	1	1119	8.8946
	1	1120	10.6301	1	1120	9.8681	1	1120	9.7619	1	1120	8.9142
	1	1121	10.655	1	1121	9.9018	1	1121	9.9014	1	1121	9.2381
	1	1122	11.1126	1	1122	9.418	1	1122	9.6109	1	1122	8.9811
	1	1123	10.1936	1	1123	9.7836	1	1123	10.0147	1	1123	8.9491
	1	1124	10.1037	1	1124	9.9027	1	1124	9.8666	1	1124	9.2855
	1	1125	10.2125	1	1125	10.5138	1	1125	10.0713	1	1125	9.3339
	1	1126	10.271	1	1126	9.8972	1	1126	9.9385	1	1126	9.4001
	1	1127	10.4527	1	1127	10.1604	1	1127	9.81	1	1127	8.9895
	1	1128	10.5871	1	1128	10.0561	1	1128	9.8301	1	1128	8.8897
	1	1129	9.9655	1	1129	9.2686	1	1129	10.3937	1	1129	9.0732
	1	1130	10.2137	1	1130	10.2928	1	1130	10.0711	1	1130	8.8008
	1	1131	10.5846	1	1131	9.8557	1	1131	10.235	1	1131	9.3353
	1	1132	10.4937	1	1132	9.9006	1	1132	9.865	1	1132	9.1133
	1	1133	10.2539	1	1133	9.2488	1	1133	9.7315	1	1133	9.3647
	1	1134	10.6057	1	1134	9.8727	1	1134	9.9062	1	1134	9.1433
	1	1135	10.3205	1	1135	9.7976	1	1135	9.8833	1	1135	8.9539
	1	1136	10.0463	1	1136	9.14	1	1136	9.8947	1	1136	9.1771
	1	1137	10.1182	1	1137	9.2803	1	1137	9.5543	1	1137	8.9247
	1	1138	10.1119	1	1138	9.4103	1	1138	10.1308	1	1138	8.9332
	1	1139	10.5071	1	1139	9.3588	1	1139	10.0102	1	1139	8.5673
	1	1140	10.3395	1	1140	9.8717	1	1140	9.9332	1	1140	8.9753
	1	1141	10.3356	1	1141	10.6237	1	1141	9.9853	1	1141	8.7821
	1	1142	10.3886	1	1142	10.5094	1	1142	9.3468	1	1142	8.8871
	1	1143	10.2594	1	1143	9.6486	1	1143	9.7888	1	1143	9.4643
	1	1144	10.3211	1	1144	10.0097	1	1144	9.7078	1	1144	8.8975
	1	1145	9.9638	1	1145	9.4712	1	1145	9.49	1	1145	8.926
	1	1146	10.2687	1	1146	9.9299	1	1146	9.6685	1	1146	8.913
	1	1147	10.4708	1	1147	9.756	1	1147	9.6637	1	1147	9.2541
	1	1148	10.5042	1	1148	9.7443	1	1148	9.7694	1	1148	8.742
	1	1149	10.1568	1	1149	10.2654	1	1149	9.8128	1	1149	9.1305
	1	1150	9.9992	1	1150	8.97	1	1150	9.8204	1	1150	9.3917
	1	1151	10.2212	1	1151	9.9473	1	1151	9.9466	1	1151	9.033
	1	1152	10.0898	1	1152	9.809	1	1152	9.8781	1	1152	9.3754
	1	1153	10.2829	1	1153	9.8887	1	1153	9.7743	1	1153	8.7581
	1	1154	10.3492	1	1154	9.7922	1	1154	10.0093	1	1154	9.4551
	1	1155	9.9548	1	1155	9.2867	1	1155	10.376	1	1155	8.9152
	1	1156	10.4845	1	1156	9.69	1	1156	9.8901	1	1156	8.8168
	1	1157	10.2263	1	1157	9.0455	1	1157	9.981	1	1157	9.5424
	1	1158	10.1255	1	1158	9.4416	1	1158	10.1384	1	1158	8.8077
	1	1159	9.6508	1	1159	9.2408	1	1159	10.1461	1	1159	8.675
	1	1160	10.2776	1	1160	9.5357	1	1160	10.0895	1	1160	9.0033
	1	1161	10.0841	1	1161	9.5239	1	1161	9.8731	1	1161	8.8506
	1	1162	10.171	1	1162	9.8905	1	1162	10.3066	1	1162	8.7416
	1	1163	10.2947	1	1163	9.6379	1	1163	9.8028	1	1163	8.7766
	1	1164	10.1986	1	1164	9.8384	1	1164	9.5304	1	1164	8.4617
	1	1165	9.8711	1	1165	9.8836	1	1165	9.568	1	1165	9.1651
	1	1166	10.6814	1	1166	9.6086	1	1166	9.617	1	1166	9.0322
	1	1167	10.2461	1	1167	9.6825	1	1167	9.406	1	1167	8.3533
	1	1168	10.21	1	1168	9.4482	1	1168	10.0139	1	1168	8.9723
	1	1169	10.0475	1	1169	9.1166	1	1169	9.7941	1	1169	8.7073
	1	1170	10.1536	1	1170	9.5424	1	1170	9.86	1	1170	8.8515
	1	1171	10.2136	1	1171	9.5123	1	1171	10.0144	1	1171	8.3539
	1	1172	10.9824	1	1172	9.3477	1	1172	9.7244	1	1172	8.7049
	1	1173	10.5841	1	1173	9.0653	1	1173	9.9182	1	1173	8.6156
	1	1174	10.248	1	1174	9.2652	1	1174	9.7216	1	1174	9.0659
	1	1175	10.4125	1	1175	8.8929	1	1175	10.0078	1	1175	9.0326
	1	1176	10.0115	1	1176	9.7483	1	1176	9.5832	1	1176	9.1233
	1	1177	10.0754	1	1177	9.1633	1	1177	9.3633	1	1177	8.8995
	1	1178	10.5394	1	1178	8.8791	1	1178	9.4906	1	1178	8.8453
	1	1179	10.3232	1	1179	9.5015	1	1179	9.9593	1	1179	8.6338
	1	1180	10.6598	1	1180	9.6899	1	1180	9.7059	1	1180	8.9485
	1	1181	10.6012	1	1181	9.9367	1	1181	10.0173	1	1181	8.6575
	1	1182	10.3296	1	1182	9.4056	1	1182	10.0718	1	1182	9.0639
	1	1183	10.2146	1	1183	10.0487	1	1183	9.9003	1	1183	8.9705
	1	1184	10.1515	1	1184	9.8245	1	1184	9.2305	1	1184	8.5869
	1	1185	10.4748	1	1185	9.704	1	1185	9.9383	1	1185	9.0177
	1	1186	10.5453	1	1186	9.8303	1	1186	10.1339	1	1186	9.3236
	1	1187	10.3798	1	1187	9.4503	1	1187	9.9397	1	1187	9.0165
	1	1188	10.498	1	1188	9.5385	1	1188	9.523	1	1188	8.9094
	1	1189	10.7771	1	1189	9.2145	1	1189	10.0057	1	1189	9.2067
	1	1190	10.5992	1	1190	9.6959	1	1190	10.2295	1	1190	9.0941
	1	1191	10.6861	1	1191	9.2744	1	1191	9.5397	1	1191	8.9107
	1	1192	10.048	1	1192	9.5508	1	1192	10.0094	1	1192	8.888
	1	1193	10.4748	1	1193	9.8854	1	1193	9.9311	1	1193	9.4846
	1	1194	10.4407	1	1194	9.6989	1	1194	9.5974	1	1194	8.8507
	1	1195	10.377	1	1195	9.5241	1	1195	9.8473	1	1195	9.38
	1	1196	10.1152	1	1196	8.7458	1	1196	10.0744	1	1196	9.1278
	1	1197	10.3166	1	1197	9.9994	1	1197	9.7458	1	1197	9.0871
	1	1198	10.3532	1	1198	9.6653	1	1198	9.6988	1	1198	8.9566
	1	1199	10.244	1	1199	9.4257	1	1199	9.5846	1	1199	9.1235
	1	1200	10.419	1	1200	9.579	1	1200	9.6616	1	1200	8.767
	1	1201	9.6889	1	1201	9.4784	1	1201	9.5691	1	1201	8.9464
	1	1202	9.5092	1	1202	9.3388	1	1202	10.1548	1	1202	9.1157
	1	1203	10.2349	1	1203	9.5373	1	1203	10.1484	1	1203	8.7702
	1	1204	10.0094	1	1204	9.9362	1	1204	10.075	1	1204	9.3159
	1	1205	10.2548	1	1205	9.4262	1	1205	10.0393	1	1205	8.7656
	1	1206	10.4243	1	1206	9.9759	1	1206	10.2192	1	1206	9.0455
	1	1207	9.9918	1	1207	9.6157	1	1207	9.7204	1	1207	8.9026
	1	1208	10.3522	1	1208	9.0363	1	1208	10.1944	1	1208	8.8849
	1	1209	10.5228	1	1209	9.636	1	1209	10.2252	1	1209	8.5617
	1	1210	10.1675	1	1210	9.43	1	1210	10.0886	1	1210	8.9724
	1	1211	10.4426	1	1211	9.5485	1	1211	9.9528	1	1211	8.7806
	1	1212	10.2278	1	1212	9.7835	1	1212	9.9522	1	1212	8.8496
	1	1213	10.8568	1	1213	9.2079	1	1213	9.5651	1	1213	8.8147
	1	1214	10.3698	1	1214	9.5185	1	1214	10.0012	1	1214	8.5716
	1	1215	10.0532	1	1215	9.8509	1	1215	9.8919	1	1215	8.8868
	1	1216	10.1734	1	1216	9.0151	1	1216	10.1037	1	1216	8.9932
	1	1217	10.5482	1	1217	9.0654	1	1217	9.6745	1	1217	8.8407
	1	1218	10.5375	1	1218	9.532	1	1218	10.192	1	1218	8.565
	1	1219	10.712	1	1219	9.1722	1	1219	9.7286	1	1219	9.0239
	1	1220	10.615	1	1220	9.7396	1	1220	9.9958	1	1220	8.7788
	1	1221	10.3551	1	1221	9.6633	1	1221	10.0252	1	1221	8.3458
	1	1222	10.4287	1	1222	9.4289	1	1222	9.6578	1	1222	8.6749
	1	1223	10.4196	1	1223	9.3348	1	1223	10.1497	1	1223	9.0069
	1	1224	10.604	1	1224	9.0274	1	1224	9.6348	1	1224	8.6728
	1	1225	10.7146	1	1225	9.4415	1	1225	9.9401	1	1225	8.8063
	1	1226	10.2522	1	1226	10.0215	1	1226	10.4393	1	1226	9.1593
	1	1227	10.3515	1	1227	9.4653	1	1227	9.9829	1	1227	8.6004
	1	1228	10.2888	1	1228	9.6121	1	1228	9.6508	1	1228	9.1963
	1	1229	10.2902	1	1229	10.0537	1	1229	9.5571	1	1229	8.864
	1	1230	10.4219	1	1230	9.0874	1	1230	10.1757	1	1230	8.7832
	1	1231	10.1413	1	1231	9.7006	1	1231	9.9389	1	1231	8.8673
	1	1232	9.9717	1	1232	8.9215	1	1232	9.6248	1	1232	9.0196
	1	1233	10.201	1	1233	9.3991	1	1233	9.673	1	1233	9.0361
	1	1234	10.6163	1	1234	9.362	1	1234	9.6892	1	1234	9.1691
	1	1235	10.4875	1	1235	9.5933	1	1235	10.2801	1	1235	8.6492
	1	1236	10.7083	1	1236	9.6645	1	1236	10.0962	1	1236	9.1298
	1	1237	10.1802	1	1237	9.4047	1	1237	10.2775	1	1237	8.8527
	1	1238	10.1937	1	1238	9.7807	1	1238	10.281	1	1238	9.05
	1	1239	10.3654	1	1239	9.3644	1	1239	10.1525	1	1239	9.2678
	1	1240	10.3421	1	1240	9.2915	1	1240	9.9305	1	1240	8.8742
	1	1241	10.2883	1	1241	9.007	1	1241	10.0648	1	1241	8.9075
	1	1242	10.4713	1	1242	9.1223	1	1242	10.3775	1	1242	9.0717
	1	1243	10.2778	1	1243	9.3223	1	1243	9.8769	1	1243	9.1048
	1	1244	10.7883	1	1244	9.6318	1	1244	10.1264	1	1244	8.6962
	1	1245	10.2944	1	1245	9.0127	1	1245	10.1576	1	1245	8.4347
	1	1246	10.1776	1	1246	9.7988	1	1246	10.2507	1	1246	9.1073
	1	1247	10.1553	1	1247	9.4147	1	1247	9.6706	1	1247	8.0947
	1	1248	10.3537	1	1248	9.7424	1	1248	10.1087	1	1248	9.2758
	1	1249	10.4605	1	1249	9.6569	1	1249	10.141	1	1249	8.7554
	1	1250	9.9616	1	1250	9.9408	1	1250	10.3575	1	1250	8.8916
	1	1251	10.4284	1	1251	9.6671	1	1251	10.1235	1	1251	8.659
	1	1252	10.0422	1	1252	9.2134	1	1252	10.0534	1	1252	9.2203
	1	1253	11.082	1	1253	8.8998	1	1253	9.8925	1	1253	8.9591
	1	1254	10.5063	1	1254	9.9558	1	1254	10.0027	1	1254	8.9489
	1	1255	10.6496	1	1255	9.1763	1	1255	10.1586	1	1255	9.2498
	1	1256	10.173	1	1256	9.3119	1	1256	10.0579	1	1256	8.489
	1	1257	10.1415	1	1257	9.2884	1	1257	9.7582	1	1257	9.1742
	1	1258	10.5387	1	1258	9.1579	1	1258	9.5143	1	1258	8.9131
	1	1259	10.3432	1	1259	8.925	1	1259	9.7538	1	1259	8.7683
	1	1260	10.1413	1	1260	9.5889	1	1260	10.496	1	1260	9.1231
	1	1261	10.3359	1	1261	9.6248	1	1261	9.919	1	1261	8.4238
	1	1262	10.3673	1	1262	9.414	1	1262	9.9323	1	1262	8.5421
	1	1263	10.6513	1	1263	9.624	1	1263	10.6505	1	1263	8.2155
	1	1264	10.6673	1	1264	9.6746	1	1264	10.2509	1	1264	8.5733
	1	1265	10.3065	1	1265	9.1015	1	1265	9.9813	1	1265	8.9575
	1	1266	9.9377	1	1266	9.2108	1	1266	9.8167	1	1266	9.093
	1	1267	10.3441	1	1267	9.5995	1	1267	9.8064	1	1267	9.3527
	1	1268	10.542	1	1268	9.1347	1	1268	10.4846	1	1268	8.865
	1	1269	10.2989	1	1269	10.1975	1	1269	10.0826	1	1269	9.8456
	1	1270	10.2547	1	1270	9.3296	1	1270	9.8819	1	1270	9.3216
	1	1271	10.6054	1	1271	9.3639	1	1271	10.1541	1	1271	8.7303
	1	1272	10.273	1	1272	9.4119	1	1272	9.6507	1	1272	8.8346
	1	1273	10.4977	1	1273	9.3175	1	1273	10.1711	1	1273	8.6991
	1	1274	10.1133	1	1274	8.9974	1	1274	10.0218	1	1274	9.1671
	1	1275	10.2317	1	1275	9.3123	1	1275	10.1957	1	1275	8.9137
	1	1276	10.1105	1	1276	9.6315	1	1276	9.8188	1	1276	9.1594
	1	1277	10.3218	1	1277	9.8332	1	1277	9.8715	1	1277	9.1385
	1	1278	9.8689	1	1278	10.2583	1	1278	10.4117	1	1278	9.0676
	1	1279	10.0381	1	1279	10.574	1	1279	9.8908	1	1279	8.7731
	1	1280	10.2092	1	1280	10.2933	1	1280	10.2456	1	1280	9.5319
	1	1281	10.316	1	1281	10.0546	1	1281	9.7501	1	1281	9.4191
	1	1282	10.4122	1	1282	10.5101	1	1282	10.0357	1	1282	10.0419
	1	1283	10.2468	1	1283	9.8373	1	1283	10.1365	1	1283	9.4007
	1	1284	10.3855	1	1284	9.6625	1	1284	9.7651	1	1284	9.5599
	1	1285	10.4634	1	1285	9.6707	1	1285	10.1189	1	1285	8.8973
	1	1286	10.4802	1	1286	9.8822	1	1286	9.9309	1	1286	9.3462
	1	1287	10.8366	1	1287	9.5843	1	1287	10.3291	1	1287	8.6975
	1	1288	10.1953	1	1288	10.0705	1	1288	10.2086	1	1288	9.1934
	1	1289	10.5469	1	1289	10.0109	1	1289	10.3398	1	1289	8.9294
	1	1290	10.4612	1	1290	10.3506	1	1290	9.9734	1	1290	9.5254
	1	1291	10.3016	1	1291	9.6934	1	1291	10.5053	1	1291	9.1058
	1	1292	10.1172	1	1292	9.6015	1	1292	10.016	1	1292	8.9602
	1	1293	10.5455	1	1293	10.2731	1	1293	9.7487	1	1293	9.166
	1	1294	10.6395	1	1294	9.9388	1	1294	9.8548	1	1294	9.3481
	1	1295	10.4046	1	1295	9.7032	1	1295	9.8728	1	1295	9.1087
	1	1296	10.5221	1	1296	9.4693	1	1296	10.0931	1	1296	8.9669
	1	1297	10.5265	1	1297	9.3994	1	1297	10.0728	1	1297	9.204
	1	1298	9.9062	1	1298	9.6191	1	1298	10.0692	1	1298	9.3775
	1	1299	10.2644	1	1299	9.2484	1	1299	9.6696	1	1299	9.0807
	1	1300	10.676	1	1300	8.9895	1	1300	9.5116	1	1300	8.8585
	1	1301	10.5741	1	1301	9.4326	1	1301	9.7557	1	1301	9.1431
	1	1302	9.7927	1	1302	9.4581	1	1302	10.4786	1	1302	9.503
	1	1303	10.3565	1	1303	9.6527	1	1303	9.7472	1	1303	9.4214
	1	1304	10.4863	1	1304	9.5632	1	1304	9.8058	1	1304	9.5962
	1	1305	10.3581	1	1305	9.7341	1	1305	9.7552	1	1305	9.5661
	1	1306	10.5008	1	1306	9.6593	1	1306	9.9238	1	1306	8.9995
	1	1307	10.1224	1	1307	9.0117	1	1307	10.013	1	1307	8.7884
	1	1308	10.2487	1	1308	9.1917	1	1308	9.4556	1	1308	9.4023
	1	1309	9.7815	1	1309	9.4487	1	1309	9.9731	1	1309	9.1294
	1	1310	10.0144	1	1310	9.7709	1	1310	10.129	1	1310	8.9227
	1	1311	10.0923	1	1311	8.8515	1	1311	10.3647	1	1311	9.7956
	1	1312	9.9857	1	1312	9.1523	1	1312	10.0453	1	1312	8.8859
	1	1313	10.0782	1	1313	9.4445	1	1313	10.186	1	1313	9.0942
	1	1314	10.2319	1	1314	9.4422	1	1314	9.7801	1	1314	8.997
	1	1315	10.519	1	1315	10.2011	1	1315	9.9359	1	1315	9.2098
	1	1316	10.1812	1	1316	9.4752	1	1316	10.1284	1	1316	9.452
	1	1317	10.6097	1	1317	9.3384	1	1317	10.2139	1	1317	8.6257
	1	1318	9.7531	1	1318	9.3528	1	1318	10.1951	1	1318	9.3949
	1	1319	10.8835	1	1319	9.6682	1	1319	10.0956	1	1319	8.6683
	1	1320	10.3339	1	1320	9.6032	1	1320	9.7331	1	1320	8.5587
	1	1321	9.7194	1	1321	9.4699	1	1321	10.2622	1	1321	9.3762
	1	1322	10.2206	1	1322	9.5149	1	1322	9.7506	1	1322	9.1525
	1	1323	10.7181	1	1323	9.2803	1	1323	9.9628	1	1323	9.1724
	1	1324	10.8249	1	1324	8.7794	1	1324	9.9357	1	1324	9.6254
	1	1325	10.6922	1	1325	9.3533	1	1325	9.9865	1	1325	9.1638
	1	1326	10.3466	1	1326	9.5804	1	1326	9.9541	1	1326	9.6863
	1	1327	10.2892	1	1327	9.3015	1	1327	10.0635	1	1327	9.0644
	1	1328	10.4315	1	1328	10.0928	1	1328	9.8257	1	1328	9.2269
	1	1329	10.1929	1	1329	9.6047	1	1329	10.3383	1	1329	8.8207
	1	1330	10.5547	1	1330	9.596	1	1330	10.114	1	1330	8.7359
	1	1331	10.5084	1	1331	9.1589	1	1331	9.9552	1	1331	8.7567
	1	1332	10.3118	1	1332	10.0382	1	1332	9.8631	1	1332	8.9605
	1	1333	10.2699	1	1333	9.4821	1	1333	9.8712	1	1333	9.0851
	1	1334	10.4985	1	1334	9.5561	1	1334	10.1304	1	1334	8.742
	1	1335	10.5113	1	1335	8.8695	1	1335	9.8338	1	1335	9.5568
	1	1336	10.1361	1	1336	9.4336	1	1336	9.9824	1	1336	9.1465
	1	1337	10.6122	1	1337	9.3684	1	1337	10.096	1	1337	9.2306
	1	1338	10.7562	1	1338	9.794	1	1338	9.6714	1	1338	9.2427
	1	1339	10.6806	1	1339	9.4404	1	1339	9.9947	1	1339	9.2214
	1	1340	10.5097	1	1340	9.4955	1	1340	9.9557	1	1340	9.2441
	1	1341	10.8103	1	1341	9.6375	1	1341	9.9734	1	1341	9.3641
	1	1342	10.6627	1	1342	9.2649	1	1342	9.6988	1	1342	9.1637
	1	1343	10.4569	1	1343	8.9905	1	1343	9.6239	1	1343	9.1215
	1	1344	10.338	1	1344	9.0335	1	1344	9.6312	1	1344	10.003
	1	1345	10.3468	1	1345	9.2225	1	1345	9.9624	1	1345	9.6409
	1	1346	10.3563	1	1346	9.9517	1	1346	9.7536	1	1346	9.4697
	1	1347	9.7303	1	1347	9.6509	1	1347	9.8771	1	1347	9.1442
	1	1348	9.8393	1	1348	9.7655	1	1348	9.8298	1	1348	9.7695
	1	1349	9.7506	1	1349	9.5405	1	1349	9.9806	1	1349	9.7127
	1	1350	9.638	1	1350	9.2486	1	1350	9.4908	1	1350	9.179
	1	1351	9.5891	1	1351	9.2557	1	1351	10.2235	1	1351	9.8993
	1	1352	10.0533	1	1352	9.7517	1	1352	9.7261	1	1352	9.7889
	1	1353	9.7922	1	1353	9.8484	1	1353	10.2008	1	1353	9.425
	1	1354	9.9551	1	1354	9.506	1	1354	10.1098	1	1354	9.4953
	1	1355	10.0572	1	1355	9.823	1	1355	9.7963	1	1355	9.0096
	1	1356	10.0366	1	1356	9.875	1	1356	9.3961	1	1356	8.9571
	1	1357	10.0193	1	1357	9.6344	1	1357	9.8907	1	1357	9.7468
	1	1358	9.7193	1	1358	9.0212	1	1358	9.8708	1	1358	9.2816
	1	1359	9.8917	1	1359	9.3691	1	1359	10.0585	1	1359	9.4455
	1	1360	9.7628	1	1360	9.7173	1	1360	10.0059	1	1360	8.9724
	1	1361	9.8797	1	1361	9.7167	1	1361	10.1197	1	1361	9.1063
	1	1362	9.9432	1	1362	9.5355	1	1362	9.8635	1	1362	8.4918
	1	1363	10.0509	1	1363	9.4968	1	1363	9.9871	1	1363	9.2041
	1	1364	9.8919	1	1364	10.3652	1	1364	9.9393	1	1364	9.091
	1	1365	9.9173	1	1365	9.5895	1	1365	9.7856	1	1365	8.8173
	1	1366	9.6201	1	1366	9.2444	1	1366	9.7259	1	1366	8.4777
	1	1367	10.0162	1	1367	9.885	1	1367	9.7859	1	1367	8.6215
	1	1368	9.9294	1	1368	9.8109	1	1368	9.7548	1	1368	8.2988
	1	1369	10.0381	1	1369	9.4854	1	1369	9.6887	1	1369	8.7339
	1	1370	9.758	1	1370	9.3266	1	1370	9.8404	1	1370	8.6187
	1	1371	10.2493	1	1371	9.6214	1	1371	10.0166	1	1371	8.9928
	1	1372	10.3945	1	1372	9.7973	1	1372	10.0277	1	1372	8.7171
	1	1373	9.7434	1	1373	9.4245	1	1373	9.9066	1	1373	8.788
	1	1374	9.7571	1	1374	9.3005	1	1374	9.9845	1	1374	8.5119
	1	1375	9.8846	1	1375	9.2784	1	1375	9.9604	1	1375	8.7481
	1	1376	9.9312	1	1376	9.6792	1	1376	9.9876	1	1376	8.7079
	1	1377	10.3741	1	1377	9.4448	1	1377	9.7953	1	1377	9.4272
	1	1378	10.1767	1	1378	9.5938	1	1378	9.6617	1	1378	8.6754
	1	1379	10.109	1	1379	8.7456	1	1379	9.8213	1	1379	9.248
	1	1380	9.6873	1	1380	9.6973	1	1380	9.8359	1	1380	8.8096
	1	1381	10.1041	1	1381	9.1857	1	1381	10.3734	1	1381	9.1495
	1	1382	10.0425	1	1382	8.7896	1	1382	10.2045	1	1382	9.0424
	1	1383	9.7519	1	1383	9.2171	1	1383	10.3578	1	1383	9.1887
	1	1384	9.9832	1	1384	9.6978	1	1384	10.528	1	1384	9.1045
	1	1385	10.1188	1	1385	9.4975	1	1385	10.2021	1	1385	8.8022
	1	1386	9.9575	1	1386	9.2433	1	1386	9.9111	1	1386	8.556
	1	1387	9.8849	1	1387	9.6903	1	1387	9.9952	1	1387	8.7767
	1	1388	10.0908	1	1388	10.0276	1	1388	9.8145	1	1388	9.0555
	1	1389	9.6696	1	1389	9.677	1	1389	9.9681	1	1389	9.037
	1	1390	10.2732	1	1390	9.3166	1	1390	9.7089	1	1390	8.7569
	1	1391	10.279	1	1391	9.2196	1	1391	9.3812	1	1391	9.3102
	1	1392	10.0506	1	1392	9.4318	1	1392	10.0897	1	1392	9.0424
	1	1393	9.8317	1	1393	9.262	1	1393	9.877	1	1393	8.8806
	1	1394	9.9775	1	1394	9.6246	1	1394	10.1146	1	1394	9.4231
	1	1395	9.884	1	1395	9.4527	1	1395	9.7351	1	1395	8.8711
	1	1396	9.7801	1	1396	10.303	1	1396	10.0432	1	1396	9.1204
	1	1397	10.0406	1	1397	10.0847	1	1397	9.9473	1	1397	9.264
	1	1398	10.2625	1	1398	10.1821	1	1398	9.7776	1	1398	9.129
	1	1399	10.1918	1	1399	8.9844	1	1399	10.0764	1	1399	9.1399
	1	1400	10.3103	1	1400	9.072	1	1400	9.9621	1	1400	9.2974
	1	1401	9.8291	1	1401	9.3849	1	1401	9.6322	1	1401	9.1213
	1	1402	10.0159	1	1402	9.393	1	1402	9.9556	1	1402	9.138
	1	1403	9.7566	1	1403	9.0781	1	1403	10.0372	1	1403	9.0696
	1	1404	9.7721	1	1404	8.9858	1	1404	10.083	1	1404	8.8492
	1	1405	9.9982	1	1405	9.0745	1	1405	10.0628	1	1405	8.4679
	1	1406	10.1661	1	1406	9.0546	1	1406	10.1296	1	1406	8.8225
	1	1407	9.7639	1	1407	9.5067	1	1407	10.0751	1	1407	8.4479
	1	1408	10.3357	1	1408	9.1484	1	1408	9.8408	1	1408	8.9848
	1	1409	10.1591	1	1409	9.0276	1	1409	10.2802	1	1409	8.6271
	1	1410	9.6007	1	1410	9.0623	1	1410	9.7432	1	1410	9.1299
	1	1411	9.7169	1	1411	9.8219	1	1411	9.8144	1	1411	8.9171
	1	1412	10.0675	1	1412	9.486	1	1412	9.8625	1	1412	8.9275
	1	1413	9.1324	1	1413	9.7858	1	1413	9.7636	1	1413	9.103
	1	1414	9.6828	1	1414	9.1499	1	1414	9.7089	1	1414	8.9649
	1	1415	9.178	1	1415	8.9286	1	1415	10.3263	1	1415	9.2168
	1	1416	10.3303	1	1416	9.505	1	1416	9.7597	1	1416	8.8789
	1	1417	9.7603	1	1417	9.2246	1	1417	10.2134	1	1417	9.1653
	1	1418	9.4421	1	1418	8.5055	1	1418	10.0889	1	1418	9.5003
	1	1419	9.3538	1	1419	9.1581	1	1419	9.8779	1	1419	9.1878
	1	1420	9.6224	1	1420	9.0259	1	1420	10.0301	1	1420	8.7517
	1	1421	9.1117	1	1421	8.8626	1	1421	9.8518	1	1421	8.7958
	1	1422	9.5757	1	1422	8.5718	1	1422	10.0261	1	1422	8.9976
	1	1423	9.7914	1	1423	8.6063	1	1423	10.0234	1	1423	9.0886
	1	1424	9.9636	1	1424	8.6041	1	1424	10.1582	1	1424	9.7506
	1	1425	10.1837	1	1425	9.1183	1	1425	10.206	1	1425	9.1295
	1	1426	9.4885	1	1426	8.8231	1	1426	10.4548	1	1426	9.67
	1	1427	9.9233	1	1427	8.7722	1	1427	9.9717	1	1427	9.1738
	1	1428	9.5995	1	1428	9.0131	1	1428	10.5342	1	1428	9.139
	1	1429	9.718	1	1429	8.9801	1	1429	11.0964	1	1429	9.3365
	1	1430	9.4171	1	1430	8.7645	1	1430	10.3697	1	1430	9.4773
	1	1431	9.3839	1	1431	9.1046	1	1431	10.4698	1	1431	9.4952
	1	1432	9.4465	1	1432	9.3439	1	1432	10.5678	1	1432	8.9742
	1	1433	9.6942	1	1433	8.877	1	1433	10.8276	1	1433	9.0235
	1	1434	9.6036	1	1434	8.4665	1	1434	10.299	1	1434	9.4222
	1	1435	9.5064	1	1435	8.7829	1	1435	10.4144	1	1435	9.1214
	1	1436	9.7169	1	1436	8.5378	1	1436	9.9464	1	1436	9.093
	1	1437	9.9705	1	1437	8.5941	1	1437	10.4677	1	1437	9.247
	1	1438	10.0121	1	1438	8.7731	1	1438	11.5686	1	1438	9.5833
	1	1439	9.3686	1	1439	9.319	1	1439	10.4043	1	1439	9.3738
	1	1440	9.4442	1	1440	8.7767	1	1440	10.578	1	1440	9.3185
	1	1441	10.0597	1	1441	9.2372	1	1441	10.7984	1	1441	9.1109
	1	1442	9.9516	1	1442	9.085	1	1442	10.5949	1	1442	9.0007
	1	1443	9.5045	1	1443	8.8578	1	1443	9.9787	1	1443	9.1091
	1	1444	9.659	1	1444	8.7091	1	1444	10.8599	1	1444	8.6914
	1	1445	9.4714	1	1445	9.5197	1	1445	10.8938	1	1445	9.3971
	1	1446	9.6848	1	1446	9.3374	1	1446	10.3121	1	1446	9.009
	1	1447	9.9401	1	1447	9.1259	1	1447	10.0195	1	1447	9.4005
	1	1448	9.5556	1	1448	8.9729	1	1448	10.6671	1	1448	8.9607
	1	1449	9.076	1	1449	8.47	1	1449	10.3484	1	1449	9.4612
	1	1450	9.2578	1	1450	9.1859	1	1450	10.5371	1	1450	9.3762
	1	1451	9.5197	1	1451	9.0787	1	1451	10.5447	1	1451	9.1598
	1	1452	9.2817	1	1452	9.143	1	1452	10.5414	1	1452	9.177
	1	1453	9.9271	1	1453	9.2076	1	1453	10.6362	1	1453	9.3353
	1	1454	9.4542	1	1454	9.129	1	1454	10.6729	1	1454	9.1565
	1	1455	10.01	1	1455	8.4684	1	1455	10.5553	1	1455	9.0192
	1	1456	9.4204	1	1456	8.6791	1	1456	11.2349	1	1456	9.3667
	1	1457	9.6211	1	1457	8.5667	1	1457	10.3714	1	1457	9.0578
	1	1458	10.339	1	1458	8.7532	1	1458	10.6738	1	1458	9.409
	1	1459	10.0385	1	1459	8.9466	1	1459	10.4363	1	1459	9.1096
	1	1460	9.9117	1	1460	8.4215	1	1460	10.3901	1	1460	9.1324
	1	1461	10.187	1	1461	8.8606	1	1461	10.6657	1	1461	9.3706
	1	1462	10.7593	1	1462	8.534	1	1462	10.4141	1	1462	9.1587
	1	1463	9.9628	1	1463	8.2465	1	1463	10.94	1	1463	9.247
	1	1464	10.2246	1	1464	8.641	1	1464	11.1134	1	1464	9.0602
	1	1465	10.5999	1	1465	8.4138	1	1465	11.3798	1	1465	8.3581
	1	1466	11.3646	1	1466	9.0711	1	1466	11.2899	1	1466	9.1898
	1	1467	10.2426	1	1467	8.8915	1	1467	11.1284	1	1467	8.7845
	1	1468	10.2469	1	1468	8.7939	1	1468	10.8553	1	1468	8.4915
	1	1469	10.4246	1	1469	8.6185	1	1469	10.9915	1	1469	9.456
	1	1470	9.8725	1	1470	9.3547	1	1470	10.2738	1	1470	8.4001
	1	1471	9.6554	1	1471	8.4973	1	1471	11.0914	1	1471	8.9158
	1	1472	9.7908	1	1472	8.9781	1	1472	10.5665	1	1472	9.349
	1	1473	9.7517	1	1473	8.8796	1	1473	10.6109	1	1473	9.2572
	1	1474	9.8872	1	1474	8.9465	1	1474	10.8428	1	1474	9.1693
	1	1475	10.0161	1	1475	8.5714	1	1475	10.5766	1	1475	9.2973
	1	1476	10.1866	1	1476	8.8027	1	1476	10.8075	1	1476	9.1093
	1	1477	10.3801	1	1477	9.2567	1	1477	10.8053	1	1477	8.9552
	1	1478	10.1025	1	1478	9.0481	1	1478	11.2592	1	1478	8.6029
	1	1479	10.2256	1	1479	8.5451	1	1479	10.7708	1	1479	9.3135
	1	1480	10.1479	1	1480	8.9997	1	1480	10.9811	1	1480	8.7576
	1	1481	10.1455	1	1481	9.241	1	1481	11.1396	1	1481	9.63
	1	1482	10.3136	1	1482	9.4591	1	1482	10.4083	1	1482	9.8601
	1	1483	10.6811	1	1483	9.143	1	1483	10.43	1	1483	9.394
	1	1484	10.3055	1	1484	9.0207	1	1484	10.4637	1	1484	9.2694
	1	1485	10.5149	1	1485	8.5166	1	1485	10.5631	1	1485	9.4824
	1	1486	10.3428	1	1486	9.0224	1	1486	10.5377	1	1486	8.5778
	1	1487	10.2022	1	1487	9.4355	1	1487	10.5517	1	1487	8.9666
	1	1488	10.2948	1	1488	8.7875	1	1488	10.2187	1	1488	9.0328
	1	1489	10.6901	1	1489	9.1633	1	1489	9.9705	1	1489	9.684
	1	1490	10.3214	1	1490	9.6548	1	1490	10.6417	1	1490	8.8906
	1	1491	10.4702	1	1491	8.8821	1	1491	10.6234	1	1491	9.5005
	1	1492	10.5777	1	1492	9.1871	1	1492	9.8644	1	1492	9.1656
	1	1493	10.5915	1	1493	9.0844	1	1493	10.213	1	1493	9.3247
	1	1494	10.822	1	1494	9.4832	1	1494	10.3646	1	1494	8.9727
	1	1495	10.7365	1	1495	8.9339	1	1495	10.3613	1	1495	9.0745
	1	1496	10.995	1	1496	8.9356	1	1496	10.5906	1	1496	9.3113
	1	1497	10.32	1	1497	8.6821	1	1497	10.8291	1	1497	10.1819
	1	1498	10.708	1	1498	8.8814	1	1498	10.0506	1	1498	10.0671
	1	1499	10.3936	1	1499	8.9166	1	1499	10.0638	1	1499	9.9827
	1	1500	10.0674	1	1500	8.8232	1	1500	10.1985	1	1500	10.4582
	1	1501	10.7144	1	1501	8.9887	1	1501	9.8045	1	1501	9.5986
	1	1502	10.3171	1	1502	9.0695	1	1502	10.2914	1	1502	9.0547
	1	1503	10.4975	1	1503	8.5188	1	1503	10.0579	1	1503	9.6433
	1	1504	10.2232	1	1504	8.8726	1	1504	10.1242	1	1504	9.0086
	1	1505	10.4409	1	1505	8.8207	1	1505	10.4959	1	1505	9.4778
	1	1506	10.396	1	1506	9.2863	1	1506	10.3627	1	1506	9.2855
	1	1507	10.6227	1	1507	8.7685	1	1507	10.2243	1	1507	9.213
	1	1508	10.3513	1	1508	9.5799	1	1508	9.9866	1	1508	9.5402
	1	1509	9.8773	1	1509	9.4461	1	1509	10.2168	1	1509	9.3003
	1	1510	10.7525	1	1510	9.2946	1	1510	10.2167	1	1510	9.0216
	1	1511	10.8628	1	1511	8.9744	1	1511	10.08	1	1511	9.0495
	1	1512	10.6728	1	1512	9.8674	1	1512	9.7704	1	1512	8.7253
	1	1513	10.7371	1	1513	9.2891	1	1513	10.1586	1	1513	9.0219
	1	1514	10.7243	1	1514	9.11	1	1514	10.7852	1	1514	9.076
	1	1515	10.3908	1	1515	9.121	1	1515	10.0508	1	1515	9.3044
	1	1516	10.4178	1	1516	8.9086	1	1516	10.1055	1	1516	9.0521
	1	1517	10.8477	1	1517	8.7507	1	1517	9.6571	1	1517	9.3626
	1	1518	10.8408	1	1518	8.8981	1	1518	10.4365	1	1518	9.3792
	1	1519	10.9294	1	1519	9.1559	1	1519	9.9439	1	1519	9.6212
	1	1520	10.7538	1	1520	9.1011	1	1520	10.1665	1	1520	9.5453
	1	1521	10.4656	1	1521	9.0934	1	1521	10.2115	1	1521	9.1887
	1	1522	10.4927	1	1522	9.1247	1	1522	10.0718	1	1522	9.7291
	1	1523	10.6467	1	1523	9.2028	1	1523	10.2504	1	1523	9.3671
	1	1524	10.6442	1	1524	9.3266	1	1524	10.1364	1	1524	9.0996
	1	1525	10.7579	1	1525	8.8118	1	1525	10.2521	1	1525	9.4822
	1	1526	10.5948	1	1526	9.0256	1	1526	10.2698	1	1526	8.9763
	1	1527	10.4909	1	1527	9.2091	1	1527	10.2228	1	1527	10.0257
	1	1528	10.6309	1	1528	8.3307	1	1528	10.1476	1	1528	9.6847
	1	1529	9.7768	1	1529	9.3977	1	1529	10.2272	1	1529	10.223
	1	1530	10.5172	1	1530	9.2365	1	1530	10.1887	1	1530	9.9956
	1	1531	10.3051	1	1531	8.9671	1	1531	10.2118	1	1531	9.286
	1	1532	10.5212	1	1532	8.5971	1	1532	10.0991	1	1532	9.4413
	1	1533	10.1706	1	1533	9.2519	1	1533	10.0936	1	1533	9.5711
	1	1534	10.4139	1	1534	8.8337	1	1534	10.6698	1	1534	9.0607
	1	1535	10.9647	1	1535	9.0616	1	1535	10.3	1	1535	9.3631
	1	1536	10.864	1	1536	8.9197	1	1536	10.3436	1	1536	9.3339
	1	1537	10.9663	1	1537	8.4864	1	1537	10.5226	1	1537	9.0193
	1	1538	11.2476	1	1538	9.8074	1	1538	10.301	1	1538	9.3505
	1	1539	10.8129	1	1539	8.9529	1	1539	10.1853	1	1539	8.8282
	1	1540	10.9007	1	1540	8.6753	1	1540	10.223	1	1540	9.1366
	1	1541	11.0099	1	1541	8.9366	1	1541	9.8709	1	1541	9.044
	1	1542	10.7905	1	1542	8.7824	1	1542	10.0011	1	1542	9.4458
	1	1543	10.7983	1	1543	8.5126	1	1543	10.1773	1	1543	9.268
	1	1544	10.7463	1	1544	9.408	1	1544	10.3609	1	1544	9.151
	1	1545	11.0101	1	1545	8.9749	1	1545	10.0852	1	1545	9.1992
	1	1546	11.1204	1	1546	9.0324	1	1546	10.5924	1	1546	9.6998
	1	1547	10.5726	1	1547	9.0848	1	1547	10.592	1	1547	8.9114
	1	1548	10.7442	1	1548	8.7427	1	1548	10.6414	1	1548	8.9654
	1	1549	10.6012	1	1549	8.3368	1	1549	10.4861	1	1549	9.4117
	1	1550	10.9676	1	1550	9.3085	1	1550	10.6365	1	1550	9.3483
	1	1551	10.7877	1	1551	9.3473	1	1551	10.3301	1	1551	9.3126
	1	1552	10.8173	1	1552	9.366	1	1552	10.1965	1	1552	8.9467
	1	1553	11.1192	1	1553	9.0047	1	1553	10.0546	1	1553	9.2802
	1	1554	10.3144	1	1554	9.6942	1	1554	10.4813	1	1554	8.9161
	1	1555	11.1328	1	1555	8.9643	1	1555	10.6272	1	1555	9.1006
	1	1556	10.6701	1	1556	9.1154	1	1556	10.6686	1	1556	9.6333
	1	1557	10.8047	1	1557	9.2683	1	1557	10.5289	1	1557	9.2319
	1	1558	10.6559	1	1558	9.1872	1	1558	10.6597	1	1558	9.5564
	1	1559	11.0766	1	1559	9.5015	1	1559	10.8611	1	1559	9.8463
	1	1560	11.0236	1	1560	8.8352	1	1560	10.2875	1	1560	8.8875
	1	1561	10.856	1	1561	8.7865	1	1561	10.3624	1	1561	9.2254
	1	1562	11.0207	1	1562	9.1946	1	1562	10.477	1	1562	8.6676
	1	1563	10.4848	1	1563	9.3444	1	1563	10.7808	1	1563	9.1062
	1	1564	10.7229	1	1564	9.282	1	1564	10.8191	1	1564	8.9328
	1	1565	10.3535	1	1565	9.053	1	1565	10.1994	1	1565	8.996
	1	1566	10.4207	1	1566	9.5777	1	1566	10.7847	1	1566	8.8121
	1	1567	10.7058	1	1567	8.8918	1	1567	10.995	1	1567	8.5586
	1	1568	10.5635	1	1568	8.7547	1	1568	10.4213	1	1568	8.9839
	1	1569	10.8985	1	1569	8.9479	1	1569	10.2213	1	1569	8.925
	1	1570	10.7418	1	1570	8.8269	1	1570	10.1008	1	1570	9.5686
	1	1571	10.6881	1	1571	9.1795	1	1571	9.9216	1	1571	8.9553
	1	1572	10.5994	1	1572	9.0149	1	1572	10.2525	1	1572	9.3507
	1	1573	10.8745	1	1573	8.7749	1	1573	10.2527	1	1573	9.101
	1	1574	11.0833	1	1574	9.2871	1	1574	10.0888	1	1574	9.3873
	1	1575	10.7818	1	1575	8.8014	1	1575	10.1954	1	1575	9.3241
	1	1576	10.8282	1	1576	8.7669	1	1576	10.0706	1	1576	9.2803
	1	1577	11.3302	1	1577	9.1795	1	1577	10.0617	1	1577	9.1778
	1	1578	10.5257	1	1578	9.1121	1	1578	10.0844	1	1578	9.1248
	1	1579	10.736	1	1579	8.8627	1	1579	10.0648	1	1579	9.0228
	1	1580	10.6488	1	1580	8.8163	1	1580	10.0552	1	1580	9.1917
	1	1581	10.8054	1	1581	8.9871	1	1581	9.8301	1	1581	9.3205
	1	1582	10.8098	1	1582	8.8394	1	1582	10.2101	1	1582	9.075
	1	1583	10.5558	1	1583	8.9697	1	1583	10.0119	1	1583	9.2987
	1	1584	10.6866	1	1584	9.0896	1	1584	10.0478	1	1584	8.7689
	1	1585	10.4771	1	1585	9.1598	1	1585	10.0468	1	1585	8.7634
	1	1586	10.5468	1	1586	8.8848	1	1586	9.4073	1	1586	9.7631
	1	1587	10.8644	1	1587	8.4586	1	1587	9.9722	1	1587	8.6072
	1	1588	10.4418	1	1588	8.7704	1	1588	10.7352	1	1588	9.0645
	1	1589	10.5199	1	1589	8.974	1	1589	10.0318	1	1589	10.0367
	1	1590	10.2995	1	1590	8.2437	1	1590	10.0575	1	1590	9.2897
	1	1591	10.1859	1	1591	8.9559	1	1591	10.7344	1	1591	9.3241
	1	1592	10.976	1	1592	8.452	1	1592	10.5517	1	1592	9.4871
	1	1593	10.8062	1	1593	8.9376	1	1593	10.5844	1	1593	9.2408
	1	1594	10.6233	1	1594	8.9299	1	1594	10.3795	1	1594	9.234
	1	1595	10.7449	1	1595	8.9246	1	1595	10.2102	1	1595	9.1471
	1	1596	10.4738	1	1596	8.669	1	1596	10.155	1	1596	9.5376
	1	1597	10.6674	1	1597	8.9797	1	1597	10.9835	1	1597	8.7616
	1	1598	10.6142	1	1598	8.9627	1	1598	10.2919	1	1598	9.4265
	1	1599	10.7281	1	1599	8.8164	1	1599	10.2574	1	1599	9.2212
	1	1600	10.7915	1	1600	8.6483	1	1600	10.1028	1	1600	9.5379
	1	1601	10.4334	1	1601	8.7632	1	1601	9.6616	1	1601	9.6087
	1	1602	10.7568	1	1602	9.1904	1	1602	10.4439	1	1602	9.3474
	1	1603	10.6147	1	1603	8.708	1	1603	10.7135	1	1603	9.451
	1	1604	10.7179	1	1604	8.7063	1	1604	10.5644	1	1604	9.2764
	1	1605	10.7425	1	1605	9.288	1	1605	10.7702	1	1605	9.263
	1	1606	10.6792	1	1606	8.9721	1	1606	10.9552	1	1606	8.7893
	1	1607	10.8377	1	1607	8.6572	1	1607	10.3845	1	1607	8.9963
	1	1608	10.7683	1	1608	8.8844	1	1608	10.8123	1	1608	9.6899
	1	1609	10.7207	1	1609	9.1065	1	1609	10.9603	1	1609	9.49
	1	1610	10.8	1	1610	9.42	1	1610	11.2995	1	1610	9.6278
	1	1611	10.4762	1	1611	9.0527	1	1611	10.7665	1	1611	9.6783
	1	1612	10.1215	1	1612	9.1299	1	1612	10.8365	1	1612	9.3274
	1	1613	10.225	1	1613	8.924	1	1613	10.6706	1	1613	9.4131
	1	1614	10.6851	1	1614	9.1049	1	1614	10.4894	1	1614	9.585
	1	1615	9.7944	1	1615	9.4228	1	1615	10.2357	1	1615	9.0445
	1	1616	11.5327	1	1616	9.0762	1	1616	10.1788	1	1616	9.0598
	1	1617	10.7077	1	1617	9.1408	1	1617	10.397	1	1617	9.7307
	1	1618	10.7949	1	1618	9.1638	1	1618	10.7748	1	1618	8.9257
	1	1619	10.666	1	1619	9.3219	1	1619	10.681	1	1619	9.395
	1	1620	10.5073	1	1620	9.2536	1	1620	10.9046	1	1620	9.0754
	1	1621	10.9551	1	1621	9.0932	1	1621	10.5561	1	1621	9.1571
	1	1622	11.0125	1	1622	8.9048	1	1622	10.463	1	1622	9.3799
	1	1623	10.3189	1	1623	8.3559	1	1623	10.8565	1	1623	9.0908
	1	1624	10.6997	1	1624	9.0974	1	1624	10.3741	1	1624	9.3455
	1	1625	10.6735	1	1625	8.273	1	1625	10.9765	1	1625	9.101
	1	1626	10.6854	1	1626	8.7579	1	1626	10.5791	1	1626	9.3382
	1	1627	10.927	1	1627	8.7774	1	1627	10.8027	1	1627	9.1413
	1	1628	10.6909	1	1628	8.507	1	1628	10.8096	1	1628	9.5707
	1	1629	10.7732	1	1629	9.3785	1	1629	10.6446	1	1629	9.5423
	1	1630	10.6636	1	1630	8.5429	1	1630	10.7982	1	1630	8.7889
	1	1631	10.74	1	1631	8.2613	1	1631	11.1328	1	1631	9.9872
	1	1632	10.7008	1	1632	9.2393	1	1632	10.7631	1	1632	10.0436
	1	1633	10.3384	1	1633	9.005	1	1633	11.218	1	1633	9.9386
	1	1634	10.9304	1	1634	8.9303	1	1634	10.8862	1	1634	9.4962
	1	1635	11.0613	1	1635	8.979	1	1635	10.5586	1	1635	8.9524
	1	1636	10.8051	1	1636	8.616	1	1636	10.6235	1	1636	9.1054
	1	1637	10.5875	1	1637	8.5752	1	1637	10.9885	1	1637	9.7112
	1	1638	10.3613	1	1638	8.8281	1	1638	11.1388	1	1638	9.8215
	1	1639	10.5539	1	1639	8.6088	1	1639	11.2813	1	1639	9.7419
	1	1640	10.6771	1	1640	9.12	1	1640	11.4085	1	1640	9.2483
	1	1641	10.7676	1	1641	9.1297	1	1641	11.2219	1	1641	9.8896
	1	1642	10.6353	1	1642	8.9871	1	1642	11.0474	1	1642	8.8407
	1	1643	10.8563	1	1643	8.8714	1	1643	10.7295	1	1643	9.4844
	1	1644	10.6349	1	1644	9.2031	1	1644	10.9384	1	1644	9.2048
	1	1645	10.6244	1	1645	9.1281	1	1645	10.5307	1	1645	9.209
	1	1646	10.7283	1	1646	9.2492	1	1646	10.7546	1	1646	9.469
	1	1647	10.6015	1	1647	8.6701	1	1647	10.1667	1	1647	9.5862
	1	1648	11.1096	1	1648	9.0141	1	1648	10.4706	1	1648	10.2105
	1	1649	10.6834	1	1649	8.8747	1	1649	10.2184	1	1649	10.2251
	1	1650	10.3617	1	1650	9.0904	1	1650	10.1739	1	1650	9.4755
	1	1651	10.5557	1	1651	8.6757	1	1651	10.0926	1	1651	9.4285
	1	1652	10.1	1	1652	9.1384	1	1652	10.5344	1	1652	10.3581
	1	1653	10.4882	1	1653	8.4256	1	1653	10.4966	1	1653	9.6282
	1	1654	10.5062	1	1654	8.7392	1	1654	10.5057	1	1654	10.1032
	1	1655	10.3655	1	1655	9.2876	1	1655	11.3127	1	1655	9.5476
	1	1656	10.2838	1	1656	8.9578	1	1656	11.106	1	1656	9.1881
	1	1657	10.3491	1	1657	8.4074	1	1657	10.2715	1	1657	9.46
	1	1658	10.6348	1	1658	9.111	1	1658	10.8608	1	1658	9.3822
	1	1659	10.5953	1	1659	9.3468	1	1659	10.5183	1	1659	10.2189
	1	1660	10.5386	1	1660	8.5046	1	1660	10.9409	1	1660	9.9494
	1	1661	10.4236	1	1661	8.87	1	1661	9.7687	1	1661	10.616
	1	1662	10.7848	1	1662	8.8557	1	1662	10.3167	1	1662	10.3114
	1	1663	10.7612	1	1663	8.4997	1	1663	10.0814	1	1663	10.1648
	1	1664	10.4672	1	1664	8.8486	1	1664	10.1077	1	1664	10.3074
	1	1665	10.5169	1	1665	8.9787	1	1665	9.9783	1	1665	9.7373
	1	1666	10.9	1	1666	8.5721	1	1666	10.4027	1	1666	10.1765
	1	1667	10.9642	1	1667	8.817	1	1667	10.6362	1	1667	9.5394
	1	1668	10.5883	1	1668	8.9646	1	1668	10.4883	1	1668	10.5374
	1	1669	10.6178	1	1669	8.8291	1	1669	10.1707	1	1669	9.1298
	1	1670	11.1127	1	1670	8.7582	1	1670	11.0415	1	1670	9.4158
	1	1671	10.9023	1	1671	8.7669	1	1671	10.7377	1	1671	9.0046
	1	1672	10.6748	1	1672	9.2705	1	1672	10.0839	1	1672	9.406
	1	1673	10.878	1	1673	9.5674	1	1673	10.1802	1	1673	9.1895
	1	1674	10.3989	1	1674	9.2175	1	1674	9.794	1	1674	9.3154
	1	1675	11.7162	1	1675	8.8722	1	1675	10.3265	1	1675	9.2644
	1	1676	12.1085	1	1676	9.2221	1	1676	10.361	1	1676	9.3739
	1	1677	12.114	1	1677	8.846	1	1677	10.2043	1	1677	9.6679
	1	1678	11.8059	1	1678	8.7091	1	1678	10.7444	1	1678	9.5986
	1	1679	11.0332	1	1679	9.0244	1	1679	10.7176	1	1679	9.0397
	1	1680	11.716	1	1680	9.017	1	1680	10.198	1	1680	9.6434
	1	1681	11.5625	1	1681	8.7303	1	1681	10.67	1	1681	8.7216
	1	1682	11.6653	1	1682	8.7303	1	1682	11.0509	1	1682	9.2718
	1	1683	12.1044	1	1683	8.7818	1	1683	10.4468	1	1683	9.1815
	1	1684	11.6381	1	1684	9.0318	1	1684	10.5541	1	1684	9.0965
	1	1685	11.243	1	1685	8.6074	1	1685	10.3161	1	1685	8.9998
	1	1686	11.4043	1	1686	8.2142	1	1686	10.4617	1	1686	9.2706
	1	1687	10.7594	1	1687	8.7649	1	1687	10.5241	1	1687	9.1291
	1	1688	10.6808	1	1688	8.7084	1	1688	10.3682	1	1688	9.0055
	1	1689	10.2783	1	1689	8.4726	1	1689	10.1727	1	1689	9.1837
	1	1690	10.6389	1	1690	8.1975	1	1690	10.3026	1	1690	8.742
	1	1691	10.8584	1	1691	8.6496	1	1691	10.2427	1	1691	8.8752
	1	1692	10.7549	1	1692	9.3612	1	1692	10.6764	1	1692	8.7224
	1	1693	11.1904	1	1693	8.8942	1	1693	10.0052	1	1693	8.4066
	1	1694	10.4368	1	1694	9.105	1	1694	10.5961	1	1694	9.2902
	1	1695	10.9579	1	1695	8.4679	1	1695	10.4866	1	1695	9.4541
	1	1696	10.5367	1	1696	9.0868	1	1696	10.5717	1	1696	9.4706
	1	1697	10.988	1	1697	9.0203	1	1697	10.5708	1	1697	9.1823
	1	1698	10.9619	1	1698	9.1443	1	1698	10.3857	1	1698	8.983
	1	1699	10.5728	1	1699	8.9133	1	1699	10.3154	1	1699	8.802
	1	1700	10.4444	1	1700	9.7351	1	1700	10.2132	1	1700	8.971
	1	1701	10.6344	1	1701	9.9847	1	1701	10.2825	1	1701	9.2027
	1	1702	11.0693	1	1702	10.2092	1	1702	10.5094	1	1702	8.4697
	1	1703	10.3888	1	1703	9.9059	1	1703	10.2189	1	1703	9.1949
	1	1704	10.1062	1	1704	10.0221	1	1704	10.0718	1	1704	8.8039
	1	1705	10.3663	1	1705	10.3869	1	1705	10.3639	1	1705	8.2303
	1	1706	10.5563	1	1706	9.5562	1	1706	10.5437	1	1706	8.8614
	1	1707	10.4716	1	1707	9.5321	1	1707	10.541	1	1707	9.1123
	1	1708	10.5788	1	1708	10.2773	1	1708	9.8739	1	1708	9.2321
	1	1709	10.2447	1	1709	10.3009	1	1709	10.1205	1	1709	8.7988
	1	1710	10.4733	1	1710	10.0058	1	1710	10.0248	1	1710	9.608
	1	1711	10.0553	1	1711	9.5987	1	1711	10.5075	1	1711	9.2783
	1	1712	10.5595	1	1712	10.1217	1	1712	10.1975	1	1712	9.854
	1	1713	10.8235	1	1713	9.9925	1	1713	10.3933	1	1713	9.3352
	1	1714	10.2494	1	1714	9.6657	1	1714	10.3434	1	1714	9.3435
	1	1715	10.3346	1	1715	9.1963	1	1715	10.4437	1	1715	9.5852
	1	1716	10.3639	1	1716	9.8002	1	1716	10.7207	1	1716	9.6505
	1	1717	10.751	1	1717	9.2062	1	1717	9.5323	1	1717	9.3771
	1	1718	10.2941	1	1718	8.7941	1	1718	10.1162	1	1718	9.2026
	1	1719	10.502	1	1719	9.2576	1	1719	10.6423	1	1719	9.5076
	1	1720	10.4086	1	1720	8.7229	1	1720	10.7098	1	1720	9.7331
	1	1721	10.0225	1	1721	8.8535	1	1721	10.2395	1	1721	9.2557
	1	1722	10.549	1	1722	9.2748	1	1722	10.476	1	1722	9.7444
	1	1723	9.9069	1	1723	9.3228	1	1723	10.8219	1	1723	9.0252
	1	1724	10.2489	1	1724	8.5498	1	1724	10.2095	1	1724	9.661
	1	1725	9.9213	1	1725	9.0975	1	1725	10.9658	1	1725	9.6589
	1	1726	10.1644	1	1726	9.025	1	1726	10.4973	1	1726	9.1325
	1	1727	9.9047	1	1727	10.1518	1	1727	10.5143	1	1727	8.9165
	1	1728	10.1349	1	1728	9.2985	1	1728	10.7722	1	1728	9.1303
	1	1729	10.0544	1	1729	9.5653	1	1729	10.7342	1	1729	8.9259
	1	1730	10.0098	1	1730	9.3237	1	1730	10.182	1	1730	8.7913
	1	1731	9.8522	1	1731	8.9864	1	1731	10.2203	1	1731	8.9005
	1	1732	10.2	1	1732	8.9667	1	1732	10.7363	1	1732	8.4497
	1	1733	10.0408	1	1733	9.6812	1	1733	10.3438	1	1733	9.0755
	1	1734	10.2567	1	1734	9.0559	1	1734	10.1657	1	1734	8.7321
	1	1735	9.9689	1	1735	9.5678	1	1735	10.3319	1	1735	8.7519
	1	1736	10.7323	1	1736	9.427	1	1736	9.9109	1	1736	8.7713
	1	1737	10.6047	1	1737	9.162	1	1737	10.3521	1	1737	8.252
	1	1738	10.3023	1	1738	9.0921	1	1738	10.1225	1	1738	8.9564
	1	1739	9.9824	1	1739	8.8344	1	1739	10.1123	1	1739	8.6365
	1	1740	10.2062	1	1740	8.8568	1	1740	9.5138	1	1740	9.03
	1	1741	10.3996	1	1741	8.395	1	1741	10.2845	1	1741	8.7155
	1	1742	10.2192	1	1742	8.6761	1	1742	10.583	1	1742	8.9878
	1	1743	10.533	1	1743	9.018	1	1743	9.9978	1	1743	8.7056
	1	1744	10.3658	1	1744	9.7354	1	1744	10.2982	1	1744	9.1684
	1	1745	10.0239	1	1745	9.56	1	1745	10.7892	1	1745	9.3965
	1	1746	10.0355	1	1746	9.5476	1	1746	10.3348	1	1746	8.8543
	1	1747	9.8097	1	1747	8.9396	1	1747	10.5625	1	1747	9.3368
	1	1748	10.4556	1	1748	9.1503	1	1748	10.7212	1	1748	9.0675
	1	1749	10.3998	1	1749	9.2613	1	1749	10.3673	1	1749	8.631
	1	1750	10.8098	1	1750	9.0995	1	1750	9.7111	1	1750	8.7714
	1	1751	10.5943	1	1751	8.772	1	1751	9.9683	1	1751	8.4533
	1	1752	10.2164	1	1752	9.0119	1	1752	10.4481	1	1752	8.8441
	1	1753	10.1361	1	1753	9.3429	1	1753	10.7922	1	1753	8.969
	1	1754	10.5987	1	1754	9.196	1	1754	10.6037	1	1754	9.1971
	1	1755	10.4985	1	1755	9.1023	1	1755	10.9489	1	1755	9.0342
	1	1756	10.5757	1	1756	8.653	1	1756	10.8003	1	1756	9.2323
	1	1757	10.4099	1	1757	9.5917	1	1757	10.8102	1	1757	9.5183
	1	1758	10.3025	1	1758	9.6403	1	1758	11.0525	1	1758	8.7313
	1	1759	10.157	1	1759	9.1331	1	1759	10.9565	1	1759	8.7643
	1	1760	10.1514	1	1760	8.6706	1	1760	10.8693	1	1760	8.7892
	1	1761	10.2718	1	1761	9.479	1	1761	10.9091	1	1761	9.2071
	1	1762	9.9654	1	1762	8.7854	1	1762	10.6291	1	1762	9.1821
	1	1763	10.1702	1	1763	8.8946	1	1763	10.737	1	1763	8.6774
	1	1764	10.2852	1	1764	8.4431	1	1764	10.5897	1	1764	8.8518
	1	1765	10.377	1	1765	8.8538	1	1765	10.3771	1	1765	8.7183
	1	1766	10.3581	1	1766	9.2194	1	1766	10.4285	1	1766	9.2768
	1	1767	10.3085	1	1767	9.3233	1	1767	11.1866	1	1767	9.3913
	1	1768	10.6243	1	1768	9.1785	1	1768	10.9084	1	1768	8.6801
	1	1769	10.0518	1	1769	8.815	1	1769	10.7509	1	1769	9.7967
	1	1770	10.0726	1	1770	8.9202	1	1770	10.2981	1	1770	9.5836
	1	1771	10.6477	1	1771	8.8737	1	1771	11.0179	1	1771	9.3273
	1	1772	10.6264	1	1772	9.1303	1	1772	10.8262	1	1772	8.7619
	1	1773	10.4374	1	1773	9.1848	1	1773	10.4123	1	1773	8.4822
	1	1774	10.1628	1	1774	8.8519	1	1774	10.0831	1	1774	9.5676
	1	1775	9.959	1	1775	8.64	1	1775	10.7874	1	1775	8.7858
	1	1776	10.4165	1	1776	8.6681	1	1776	10.2033	1	1776	9.1908
	1	1777	10.5356	1	1777	8.8587	1	1777	10.4066	1	1777	8.9966
	1	1778	10.2925	1	1778	8.9094	1	1778	10.2549	1	1778	8.673
	1	1779	10.4462	1	1779	9.1468	1	1779	10.2096	1	1779	9.0189
	1	1780	10.2105	1	1780	8.7835	1	1780	10.3777	1	1780	8.7326
	1	1781	9.9149	1	1781	9.7649	1	1781	10.5925	1	1781	9.2289
	1	1782	10.1976	1	1782	9.231	1	1782	10.5803	1	1782	8.4439
	1	1783	10.0924	1	1783	8.859	1	1783	10.5727	1	1783	8.8984
	1	1784	10.225	1	1784	8.8443	1	1784	10.9958	1	1784	8.6951
	1	1785	10.1905	1	1785	8.7158	1	1785	11.5215	1	1785	9.2432
	1	1786	10.2146	1	1786	9.4523	1	1786	10.7156	1	1786	8.6015
	1	1787	10.4561	1	1787	8.9546	1	1787	10.6747	1	1787	8.5189
	1	1788	10.6306	1	1788	8.8615	1	1788	11.096	1	1788	8.4428
	1	1789	10.4635	1	1789	8.9977	1	1789	10.8483	1	1789	8.709
	1	1790	10.7375	1	1790	9.3842	1	1790	10.7049	1	1790	8.9772
	1	1791	10.693	1	1791	9.4394	1	1791	10.8599	1	1791	8.8719
	1	1792	10.3608	1	1792	9.2455	1	1792	10.3943	1	1792	8.6588
	1	1793	10.2197	1	1793	9.0219	1	1793	11.1187	1	1793	8.9157
	1	1794	10.2668	1	1794	9.3878	1	1794	10.9807	1	1794	9.4362
	1	1795	10.4039	1	1795	9.3806	1	1795	10.7044	1	1795	8.9567
	1	1796	10.8343	1	1796	9.2536	1	1796	10.9708	1	1796	9.0136
	1	1797	10.898	1	1797	8.9576	1	1797	11.4305	1	1797	9.4572
	1	1798	10.4813	1	1798	8.5445	1	1798	11.0831	1	1798	10.2042
	1	1799	10.3754	1	1799	8.4319	1	1799	10.7676	1	1799	9.5913
	1	1800	10.7363	1	1800	9.0137	1	1800	11.2887	1	1800	8.966
	1	1801	10.91	1	1801	8.9535	1	1801	11.3704	1	1801	9.36
	1	1802	10.3253	1	1802	8.7664	1	1802	10.9917	1	1802	9.6041
	1	1803	10.711	1	1803	8.9008	1	1803	11.3974	1	1803	9.8657
	1	1804	10.2226	1	1804	9.4502	1	1804	11.1232	1	1804	9.2169
	1	1805	10.4841	1	1805	9.1603	1	1805	10.7684	1	1805	9.1946
	1	1806	10.4702	1	1806	9.2061	1	1806	10.4313	1	1806	8.8568
	1	1807	9.5044	1	1807	9.5073	1	1807	10.7611	1	1807	9.0375
	1	1808	9.6765	1	1808	9.533	1	1808	10.4029	1	1808	9.4163
	1	1809	9.7422	1	1809	9.2389	1	1809	10.833	1	1809	9.5785
	1	1810	9.3947	1	1810	8.6737	1	1810	10.8748	1	1810	9.2875
	1	1811	9.3787	1	1811	8.9375	1	1811	10.1491	1	1811	8.9673
	1	1812	9.2091	1	1812	8.6237	1	1812	11.1791	1	1812	9.3534
	1	1813	9.6784	1	1813	9.1825	1	1813	10.8291	1	1813	9.1644
	1	1814	9.8892	1	1814	9.0403	1	1814	10.943	1	1814	9.1539
	1	1815	9.759	1	1815	8.9522	1	1815	11.0262	1	1815	9.2739
	1	1816	10.0922	1	1816	8.6426	1	1816	11.0029	1	1816	9.3818
	1	1817	10.0021	1	1817	9.165	1	1817	10.887	1	1817	9.0449
	1	1818	10.5298	1	1818	8.983	1	1818	11.039	1	1818	8.613
	1	1819	10.3531	1	1819	8.7657	1	1819	10.8261	1	1819	8.9012
	1	1820	10.6428	1	1820	8.9457	1	1820	10.7933	1	1820	9.716
	1	1821	10.6728	1	1821	9.069	1	1821	11.0525	1	1821	9.2689
	1	1822	10.5408	1	1822	8.9709	1	1822	11.0134	1	1822	9.538
	1	1823	10.7055	1	1823	9.2851	1	1823	11.6426	1	1823	9.3397
	1	1824	10.4473	1	1824	9.6116	1	1824	10.8538	1	1824	10.0219
	1	1825	10.2129	1	1825	8.4567	1	1825	10.8777	1	1825	9.7961
	1	1826	10.6407	1	1826	8.8642	1	1826	10.9422	1	1826	8.9978
	1	1827	10.5298	1	1827	9.3106	1	1827	11.0345	1	1827	8.9565
	1	1828	10.7255	1	1828	9.0004	1	1828	11.255	1	1828	9.0266
	1	1829	10.8443	1	1829	8.9604	1	1829	11.5874	1	1829	9.2864
	1	1830	11.2152	1	1830	8.5783	1	1830	11.2569	1	1830	9.5646
	1	1831	10.8995	1	1831	8.3807	1	1831	11.4559	1	1831	9.4459
	1	1832	10.1693	1	1832	8.5919	1	1832	11.0451	1	1832	9.0855
	1	1833	10.2811	1	1833	8.7566	1	1833	10.7576	1	1833	9.0471
	1	1834	10.5187	1	1834	8.9243	1	1834	10.7767	1	1834	8.9369
	1	1835	10.5004	1	1835	9.1347	1	1835	10.9179	1	1835	8.8807
	1	1836	10.8881	1	1836	8.9117	1	1836	10.8585	1	1836	9.3523
	1	1837	10.6229	1	1837	9.1175	1	1837	11.0229	1	1837	8.6724
	1	1838	10.3545	1	1838	8.9221	1	1838	11.1918	1	1838	9.0377
	1	1839	10.3546	1	1839	9.2921	1	1839	10.9422	1	1839	8.9378
	1	1840	9.9425	1	1840	9.0285	1	1840	10.8369	1	1840	9.1725
	1	1841	9.8669	1	1841	9.3303	1	1841	11.2113	1	1841	9.2343
	1	1842	10.0476	1	1842	9.093	1	1842	11.1694	1	1842	9.3218
	1	1843	9.9164	1	1843	8.7101	1	1843	11.1751	1	1843	9.1564
	1	1844	10.1467	1	1844	8.5998	1	1844	11.0867	1	1844	8.8299
	1	1845	9.8242	1	1845	9.1065	1	1845	10.9213	1	1845	8.5778
	1	1846	10.1673	1	1846	9.1932	1	1846	10.7489	1	1846	8.8714
	1	1847	10.379	1	1847	9.1331	1	1847	10.4247	1	1847	9.0184
	1	1848	10.5615	1	1848	9.4227	1	1848	10.7887	1	1848	9.0675
	1	1849	10.7855	1	1849	9.0663	1	1849	10.6776	1	1849	8.7532
	1	1850	10.5373	1	1850	8.5772	1	1850	10.8909	1	1850	9.2827
	1	1851	10.5596	1	1851	9.1843	1	1851	10.9599	1	1851	9.482
	1	1852	9.9782	1	1852	8.8572	1	1852	10.789	1	1852	8.8563
	1	1853	10.2084	1	1853	9.2123	1	1853	10.6025	1	1853	9.0162
	1	1854	10.5206	1	1854	8.7315	1	1854	10.8286	1	1854	9.6386
	1	1855	10.2971	1	1855	8.4648	1	1855	10.7496	1	1855	9.2459
	1	1856	10.3666	1	1856	8.9717	1	1856	10.7649	1	1856	8.7122
	1	1857	10.4557	1	1857	8.5673	1	1857	10.8776	1	1857	9.09
	1	1858	10.122	1	1858	8.9322	1	1858	10.7425	1	1858	8.9635
	1	1859	10.7438	1	1859	9.2883	1	1859	11.6529	1	1859	9.5586
	1	1860	10.4232	1	1860	8.6976	1	1860	10.9408	1	1860	8.8561
	1	1861	10.95	1	1861	8.8222	1	1861	11.0875	1	1861	9.4556
	1	1862	10.6638	1	1862	8.8954	1	1862	11.2851	1	1862	9.3998
	1	1863	10.3545	1	1863	8.7699	1	1863	11.0335	1	1863	9.4269
	1	1864	10.4886	1	1864	8.5332	1	1864	11.151	1	1864	9.1514
	1	1865	10.6537	1	1865	8.7135	1	1865	10.7632	1	1865	9.6031
	1	1866	10.8331	1	1866	9.1025	1	1866	10.8316	1	1866	9.1409
	1	1867	10.273	1	1867	8.6073	1	1867	10.974	1	1867	9.4075
	1	1868	10.7614	1	1868	8.5454	1	1868	10.7582	1	1868	9.7883
	1	1869	10.4115	1	1869	8.8735	1	1869	10.4762	1	1869	9.9114
	1	1870	10.7439	1	1870	8.5527	1	1870	10.7845	1	1870	9.24
	1	1871	10.4252	1	1871	8.622	1	1871	10.756	1	1871	9.4245
	1	1872	10.619	1	1872	8.8326	1	1872	10.5254	1	1872	9.1488
	1	1873	9.9468	1	1873	9.039	1	1873	10.8516	1	1873	9.2755
	1	1874	10.0711	1	1874	9.016	1	1874	10.5133	1	1874	8.9793
	1	1875	10.559	1	1875	8.7026	1	1875	10.6816	1	1875	9.3138
	1	1876	10.5344	1	1876	9.198	1	1876	10.2898	1	1876	9.1433
	1	1877	10.7586	1	1877	8.8819	1	1877	10.9888	1	1877	8.9039
	1	1878	10.232	1	1878	9.2602	1	1878	10.6965	1	1878	8.5474
	1	1879	10.1629	1	1879	8.6468	1	1879	10.5326	1	1879	9.308
	1	1880	10.3267	1	1880	8.8553	1	1880	11.0593	1	1880	8.8413
	1	1881	10.1253	1	1881	8.5405	1	1881	11.1844	1	1881	9.0357
	1	1882	10.4004	1	1882	9.2945	1	1882	10.3307	1	1882	9.0699
	1	1883	10.6494	1	1883	9.2074	1	1883	10.391	1	1883	8.7998
	1	1884	10.509	1	1884	9.2629	1	1884	11.1598	1	1884	9.1038
	1	1885	10.0339	1	1885	9.2204	1	1885	10.4579	1	1885	9.0061
	1	1886	10.1751	1	1886	8.7449	1	1886	10.7576	1	1886	8.9849
	1	1887	10.8721	1	1887	9.1541	1	1887	10.8041	1	1887	8.8241
	1	1888	10.6526	1	1888	9.231	1	1888	10.2668	1	1888	8.8201
	1	1889	11.2972	1	1889	9.2987	1	1889	9.522	1	1889	8.9282
	1	1890	10.3217	1	1890	8.9628	1	1890	10.6099	1	1890	9.0336
	1	1891	10.2245	1	1891	8.7947	1	1891	10.6208	1	1891	9.0339
	1	1892	10.1253	1	1892	8.7674	1	1892	10.3627	1	1892	8.662
	1	1893	10.5659	1	1893	9.2181	1	1893	10.3607	1	1893	8.4306
	1	1894	11.0335	1	1894	9.092	1	1894	11.092	1	1894	8.5599
	1	1895	10.9319	1	1895	9.0478	1	1895	10.8008	1	1895	8.8718
	1	1896	10.802	1	1896	8.3287	1	1896	10.6963	1	1896	8.4745
	1	1897	10.5446	1	1897	9.0176	1	1897	11.2045	1	1897	8.3388
	1	1898	10.5255	1	1898	9.1337	1	1898	10.5073	1	1898	8.7779
	1	1899	11.2477	1	1899	8.6448	1	1899	10.8245	1	1899	8.6914
	1	1900	10.281	1	1900	8.5512	1	1900	10.7638	1	1900	8.5875
	1	1901	10.619	1	1901	8.6882	1	1901	11.116	1	1901	8.907
	1	1902	10.4277	1	1902	8.6545	1	1902	11.5736	1	1902	9.2834
	1	1903	10.2859	1	1903	8.5262	1	1903	11.7017	1	1903	9.1419
	1	1904	10.1965	1	1904	9.1593	1	1904	11.7352	1	1904	9.5314
	1	1905	10.5649	1	1905	9.0438	1	1905	11.7056	1	1905	8.962
	1	1906	10.4616	1	1906	9.1333	1	1906	11.0764	1	1906	8.7205
	1	1907	10.5032	1	1907	8.8456	1	1907	10.4755	1	1907	9.1224
	1	1908	10.8397	1	1908	8.9532	1	1908	10.7322	1	1908	8.4107
	1	1909	10.6446	1	1909	9.0611	1	1909	10.819	1	1909	8.429
	1	1910	10.2798	1	1910	8.3157	1	1910	10.6682	1	1910	9.2681
	1	1911	10.0007	1	1911	8.7061	1	1911	11.0228	1	1911	9.0221
	1	1912	10.2006	1	1912	9.0613	1	1912	10.9383	1	1912	8.7024
	1	1913	10.0666	1	1913	9.582	1	1913	10.393	1	1913	8.5581
	1	1914	10.6899	1	1914	9.3075	1	1914	10.7946	1	1914	9.0071
	1	1915	10.4003	1	1915	9.4265	1	1915	10.6511	1	1915	8.7821
	1	1916	10.5825	1	1916	9.1561	1	1916	10.9665	1	1916	8.7004
	1	1917	9.8408	1	1917	9.3975	1	1917	10.775	1	1917	8.775
	1	1918	10.3779	1	1918	9.5839	1	1918	10.9907	1	1918	8.7789
	1	1919	10.737	1	1919	9.0879	1	1919	10.818	1	1919	9.2148
	1	1920	10.2592	1	1920	9.247	1	1920	10.5999	1	1920	9.0626
	1	1921	10.118	1	1921	9.2378	1	1921	10.5796	1	1921	10.1021
	1	1922	10.9013	1	1922	9.1525	1	1922	10.722	1	1922	9.0545
	1	1923	10.7193	1	1923	9.1455	1	1923	10.618	1	1923	8.8036
	1	1924	9.8855	1	1924	9.1054	1	1924	10.8065	1	1924	9.2422
	1	1925	10.755	1	1925	9.0793	1	1925	10.7027	1	1925	9.5937
	1	1926	10.9333	1	1926	8.9614	1	1926	10.3301	1	1926	9.0392
	1	1927	10.9304	1	1927	8.7552	1	1927	10.377	1	1927	9.3407
	1	1928	10.2971	1	1928	8.5364	1	1928	10.5926	1	1928	9.5315
	1	1929	10.4695	1	1929	9.305	1	1929	10.6293	1	1929	8.6217
	1	1930	10.4308	1	1930	8.8254	1	1930	10.7632	1	1930	9.1747
	1	1931	10.5017	1	1931	8.6115	1	1931	10.675	1	1931	9.3083
	1	1932	10.1933	1	1932	9.1097	1	1932	10.4472	1	1932	8.749
	1	1933	10.1755	1	1933	8.7116	1	1933	10.7478	1	1933	8.5648
	1	1934	10.2118	1	1934	9.349	1	1934	10.792	1	1934	8.7515
	1	1935	10.3166	1	1935	9.6503	1	1935	11.0493	1	1935	8.6324
	1	1936	10.6103	1	1936	8.8813	1	1936	10.8446	1	1936	9.017
	1	1937	10.1144	1	1937	8.8007	1	1937	11.4149	1	1937	9.5555
	1	1938	10.1854	1	1938	8.8799	1	1938	10.7092	1	1938	9.1937
	1	1939	10.3	1	1939	8.9077	1	1939	10.6404	1	1939	8.9725
	1	1940	9.725	1	1940	8.587	1	1940	10.8889	1	1940	8.9666
	1	1941	10.2394	1	1941	8.9315	1	1941	10.5904	1	1941	8.3277
	1	1942	10.2224	1	1942	8.5828	1	1942	11.0687	1	1942	8.8294
	1	1943	10.2689	1	1943	8.9796	1	1943	11.0181	1	1943	9.3259
	1	1944	10.3775	1	1944	9.1069	1	1944	10.8337	1	1944	9.1713
	1	1945	10.5218	1	1945	9.0405	1	1945	10.743	1	1945	9.7604
	1	1946	10.0095	1	1946	8.9576	1	1946	10.5376	1	1946	9.0188
	1	1947	10.1903	1	1947	8.8577	1	1947	10.697	1	1947	9.058
	1	1948	10.4757	1	1948	8.9091	1	1948	10.7305	1	1948	8.5806
	1	1949	10.1563	1	1949	8.7821	1	1949	10.5128	1	1949	8.6344
	1	1950	10.7136	1	1950	8.319	1	1950	10.5828	1	1950	8.9056
	1	1951	10.3677	1	1951	8.6716	1	1951	11.1282	1	1951	9.0938
	1	1952	10.106	1	1952	9.1415	1	1952	10.9343	1	1952	8.9529
	1	1953	10.4182	1	1953	8.9832	1	1953	10.9073	1	1953	9.0381
	1	1954	10.3165	1	1954	8.7956	1	1954	11.3612	1	1954	9.5634
	1	1955	9.9838	1	1955	9.0766	1	1955	10.7591	1	1955	9.4658
	1	1956	10.257	1	1956	8.7567	1	1956	10.638	1	1956	9.6312
	1	1957	10.2946	1	1957	8.4684	1	1957	10.6983	1	1957	9.2172
	1	1958	10.5518	1	1958	9.0195	1	1958	10.7299	1	1958	9.0293
	1	1959	10.3442	1	1959	8.7608	1	1959	11.3571	1	1959	9.6336
	1	1960	10.4023	1	1960	8.9562	1	1960	11.3661	1	1960	9.3773
	1	1961	10.3269	1	1961	8.6678	1	1961	11.2259	1	1961	9.5455
	1	1962	10.7233	1	1962	8.9227	1	1962	10.8469	1	1962	9.6536
	1	1963	9.9987	1	1963	8.5105	1	1963	10.9141	1	1963	9.6747
	1	1964	10.4289	1	1964	8.7064	1	1964	10.9495	1	1964	10.5701
	1	1965	10.0708	1	1965	8.6505	1	1965	10.5787	1	1965	9.6739
	1	1966	10.1227	1	1966	8.5034	1	1966	10.5272	1	1966	9.5309
	1	1967	10.0924	1	1967	8.9815	1	1967	10.8674	1	1967	10.5893
	1	1968	10.4761	1	1968	9.1339	1	1968	10.9651	1	1968	10.4167
	1	1969	10.3092	1	1969	8.552	1	1969	11.012	1	1969	10.7381
	1	1970	9.5034	1	1970	8.8081	1	1970	10.9463	1	1970	10.5336
	1	1971	10.1677	1	1971	8.5703	1	1971	10.3897	1	1971	10.8143
	1	1972	9.7949	1	1972	9.041	1	1972	10.5571	1	1972	10.3668
	1	1973	9.9114	1	1973	8.8639	1	1973	10.5688	1	1973	10.1492
	1	1974	10.3066	1	1974	8.7588	1	1974	10.6843	1	1974	9.5579
	1	1975	10.091	1	1975	8.3766	1	1975	10.483	1	1975	9.4825
	1	1976	10.1601	1	1976	8.7076	1	1976	10.9077	1	1976	9.1644
	1	1977	10.5008	1	1977	9.0139	1	1977	11.3367	1	1977	9.0191
	1	1978	10.1648	1	1978	8.5267	1	1978	10.6727	1	1978	8.8178
	1	1979	9.7245	1	1979	8.8563	1	1979	11.4254	1	1979	8.8802
	1	1980	10.002	1	1980	8.9069	1	1980	11.0862	1	1980	9.0156
	1	1981	10.5205	1	1981	9.0842	1	1981	11.1561	1	1981	9.765
	1	1982	10.1061	1	1982	9.0327	1	1982	10.4111	1	1982	9.8482
	1	1983	10.1281	1	1983	9.5497	1	1983	10.7704	1	1983	9.1683
	1	1984	10.1043	1	1984	8.8032	1	1984	10.7315	1	1984	9.6675
	1	1985	10.3761	1	1985	9.0552	1	1985	10.2646	1	1985	9.471
	1	1986	10.4896	1	1986	8.9365	1	1986	10.4451	1	1986	9.6799
	1	1987	10.4557	1	1987	9.2111	1	1987	10.5415	1	1987	8.7474
	1	1988	10.3222	1	1988	9.1114	1	1988	10.6309	1	1988	9.9656
	1	1989	10.1081	1	1989	8.7295	1	1989	10.6025	1	1989	9.4238
	1	1990	10.5418	1	1990	8.8538	1	1990	10.5218	1	1990	8.7171
	1	1991	10.0554	1	1991	8.9203	1	1991	10.3528	1	1991	8.8444
	1	1992	10.5158	1	1992	8.768	1	1992	10.5486	1	1992	9.1108
	1	1993	10.0902	1	1993	8.7094	1	1993	10.749	1	1993	9.0429
	1	1994	10.7757	1	1994	8.5948	1	1994	11.1378	1	1994	9.3647
	1	1995	10.2226	1	1995	8.4281	1	1995	11.0318	1	1995	9.0833
	1	1996	10.1695	1	1996	9.0477	1	1996	10.851	1	1996	9.3002
	1	1997	10.5725	1	1997	8.7256	1	1997	11.3554	1	1997	9.2891
	1	1998	10.559	1	1998	8.6856	1	1998	11.7502	1	1998	9.0311
[truncated: 148,002 more rows]

## Sheet: Histogram_Data
	Cumulative number of frames per bin
	Bin_Left (Angstrom)	Bin_Right (Angstrom)	USP25_wt	USP25_E373A	USP28_wt	USP28_E366A
	4	4.1	0	0	0	0
	4.1	4.2	0	0	0	0
	4.2	4.3	0	0	0	0
	4.3	4.4	0	0	0	0
	4.4	4.5	0	0	0	0
	4.5	4.6	0	0	0	0
	4.6	4.7	0	0	0	0
	4.7	4.8	0	0	0	0
	4.8	4.9	0	0	0	0
	4.9	5	0	0	0	0
	5	5.1	0	0	0	0
	5.1	5.2	0	0	0	0
	5.2	5.3	0	0	0	0
	5.3	5.4	0	0	0	0
	5.4	5.5	0	0	0	0
	5.5	5.6	0	0	0	0
	5.6	5.7	0	0	0	0
	5.7	5.8	0	0	0	0
	5.8	5.9	0	0	0	0
	5.9	6	0	0	0	0
	6	6.1	0	0	0	0
	6.1	6.2	0	0	0	0
	6.2	6.3	0	1	0	2
	6.3	6.4	0	3	0	8
	6.4	6.5	0	13	0	21
	6.5	6.6	0	47	0	73
	6.6	6.7	0	117	0	175
	6.7	6.8	0	275	0	405
	6.8	6.9	0	510	0	770
	6.9	7	0	838	0	1182
	7	7.1	0	1246	0	1673
	7.1	7.2	0	1492	0	1923
	7.2	7.3	0	1605	0	2267
	7.3	7.4	0	1589	0	2441
	7.4	7.5	0	1464	0	2371
	7.5	7.6	0	1253	0	2444
	7.6	7.7	0	1205	0	2382
	7.7	7.8	0	1138	0	2300
	7.8	7.9	7	1221	0	2280
	7.9	8	22	1539	7	2352
	8	8.1	76	2138	20	2456
	8.1	8.2	227	3159	52	2637
	8.2	8.3	628	4838	128	3085
	8.3	8.4	1567	6924	323	3597
	8.4	8.5	2822	9509	638	4716
	8.5	8.6	4714	11798	1163	5702
	8.6	8.7	6799	13173	1832	6829
	8.7	8.8	8688	13374	2608	7796
	8.8	8.9	10037	12166	3511	8393
	8.9	9	10496	10607	4110	8562
	9	9.1	10741	8724	4868	8211
	9.1	9.2	10601	6945	5725	7609
	9.2	9.3	10057	5248	6191	6867
	9.3	9.4	9487	4113	6515	6019
	9.4	9.5	8681	3234	6639	5062
	9.5	9.6	7813	2500	6491	4155
	9.6	9.7	6666	2045	6365	3396
	9.7	9.8	5654	1674	6318	2679
	9.8	9.9	4561	1453	6135	2277
	9.9	10	3738	1263	6157	1867
	10	10.1	3190	1099	6412	1632
	10.1	10.2	2890	1012	6391	1520
	10.2	10.3	2819	900	6776	1346
	10.3	10.4	2779	801	6452	1234
	10.4	10.5	2651	615	6435	1212
	10.5	10.6	2399	579	6122	1219
	10.6	10.7	2149	425	5590	1125
	10.7	10.8	1778	359	4853	1066
	10.8	10.9	1323	346	4078	1074
	10.9	11	966	253	3417	1139
	11	11.1	708	236	2882	1022
	11.1	11.2	506	198	2163	963
	11.2	11.3	324	182	1773	853
	11.3	11.4	215	146	1384	813
	11.4	11.5	192	143	1114	731
	11.5	11.6	114	102	984	679
	11.6	11.7	79	109	904	561
	11.7	11.8	54	113	818	558
	11.8	11.9	57	117	764	471
	11.9	12	39	107	703	404
	12	12.1	36	84	630	360
	12.1	12.2	50	87	561	374
	12.2	12.3	33	86	515	309
	12.3	12.4	41	66	434	324
	12.4	12.5	37	75	402	292
	12.5	12.6	35	68	317	257
	12.6	12.7	32	56	255	231
	12.7	12.8	22	50	175	201
	12.8	12.9	24	48	163	179
	12.9	13	27	48	136	158
	13	13.1	25	36	118	139
	13.1	13.2	33	42	91	133
	13.2	13.3	40	44	82	117
	13.3	13.4	28	39	56	71
	13.4	13.5	23	64	54	64
	13.5	13.6	24	63	47	55
	13.6	13.7	28	71	43	38
	13.7	13.8	26	64	19	24
	13.8	13.9	25	72	21	17
	13.9	14	16	74	9	17
	14	14.1	10	79	15	11
	14.1	14.2	16	62	12	9
	14.2	14.3	11	69	10	4
	14.3	14.4	15	51	7	2
	14.4	14.5	4	33	6	2
	14.5	14.6	7	39	2	0
	14.6	14.7	4	37	1	2
	14.7	14.8	4	29	1	1
	14.8	14.9	4	22	2	2
	14.9	15	1	10	3	0
	15	15.1	2	10	2	1
	15.1	15.2	1	10	0	0
	15.2	15.3	0	6	0	0
	15.3	15.4	0	6	0	0
	15.4	15.5	1	4	0	0
	15.5	15.6	0	7	0	0
	15.6	15.7	1	2	0	0
	15.7	15.8	0	1	0	0
	15.8	15.9	0	2	0	0
	15.9	16	0	1	0	0
