# Supplementary material for: Structural basis for the bi-specificity of USP25 and USP28 inhibitors
Source: EMBO Rep. 2024 May 30;25(7):2950–73. doi: 10.1038/s44319-024-00167-w (PMC11239673; doi:10.1038/s44319-024-00167-w)
Supplement: Supplementary file 9 — EV Figures Source Data [file 44319_2024_167_MOESM9_ESM.zip › EMBOR-2023-58480V2-Source_Data_for_Figure_EV5/EMBOR-2023-58480V2-Figure_Source_Data_for_Figure_EV5C-sd.xlsx]

## Sheet: Tabelle1
	USP25-WT		USP25-E373A		USP28-WT		USP28-E366A
	PC1	PC2	PC1	PC2	PC1	PC2	PC1	PC2
	-778167566180962	564610977276694	-16407118171251	279218944968108	-846956725895384	295476043924775	-128303718752171	649616166393335
	-62807718056246	505865066004388	-135624071361504	227678259027	-823576693996925	-323584346260831	-136239933230272	656696327678982
	-316340615823544	111641979259824	-821042212774223	2550513084908	-977346866770719	973802127746738	-177084111899423	123781945972452
	-363767352130276	-223629010295865	-781964582047257	202838055656219	-676112027247063	634395907587577	-110273854816526	380010162433597
	-383360795230745	591276171790885	-806446163097297	216963148989731	-131164421817554	106614003664921	-132272711817278	669644527062339
	-276216423989203	989535872465913	-751511479234763	160206638331594	-16824978935671	936083980873806	-156857188413454	109075129190246
	-358857299545709	-460317536390608	-839923537421961	138041840434529	-109625842791238	889190113498666	-13472317222339	116356721577225
	-326386698881507	-165075296778301	-813996611174562	278049959337707	-115902948244737	473271408465905	-103563855032138	898350276163394
	-396454535732626	-367009062496253	-808797720796675	175976403836879	-121224096444044	1159338640879	-102434148090473	115919441564956
	-950962840837453	-156785034197102	-829650195929879	186620430955574	-127984573169032	145823683963681	-143916716344936	631327980949052
	-342352666530122	-155282969330421	-120000661558721	17818766761806	-154716096715201	802899719668476	-122424866609953	893896412453594
	-683458296388973	208022145538263	-873429899232664	220345980969973	-10947212302746	64179991430128	-115262321138095	114484485556448
	-698675218400382	102000722726788	-827454908741363	165946467367641	-155464422640351	124774053957822	-120900069430727	850804929842875
	-148551873231025	-383906636045333	-103926647577482	220731618940588	-92363603314775	-679035210230851	-136405389531367	130191546987935
	-622960208239637	-283425635250621	-849211340275101	151678465355364	-148902794042618	710502775365908	-113024181064088	723469248979647
	-127129536871285	247509152520046	-111257263740771	244418769026289	-147395483794949	703613881332371	-132181705259172	112831188197414
	-188323433175666	101797171284869	-124570003664556	1491055709953	-131973981862952	404093155411562	-140284243974272	864732934868414
	-106478644517916	584284259003451	-104261634512385	166974677793522	-132601704361976	611143037698521	-146907431525213	163407705169092
	-14031081201349	590391471112676	-608898372892781	146841679706907	-127266554064845	807059401106574	-12962628954108	132635416870881
	-786069665945822	288198154149079	-774719595898944	217048439907113	-137194893975756	499443885296419	-166760964842823	291908394096603
	-798570919769052	-472345205767374	-790581543869317	215978236654736	-154996095048997	105238739255906	-176071254616242	195933663020229
	-592789410528537	600428764447543	-790369686770788	152632703983713	-127027197509833	112207908915152	-172855413528603	154419664154353
	-838098604494778	-133100605841681	-112701860412995	990334531287472	-130171198586554	980590072412359	-156336117529714	985251386497149
	-936801737734644	315252538090946	-960341751994674	183099673160614	-125493575721571	10997121061686	-219638338784735	159085700557718
	-850265898579019	-316559778997101	-141554712000729	996184890981832	-150383101213597	162964615832469	-119006551489203	993162781046232
	-163027135943442	-607925279887783	-176153816792853	115753302985864	-143198109120079	252022795822436	-166066581360417	941246234309257
	-486968611676916	39788172148371	-848694147549671	179699345152653	-136254523951825	936565844705333	-166552354678655	130183812976745
	-366854271411051	117950489961524	-143694564698867	931124896558305	-148977837554179	679819991358052	-169588047215871	157128663968477
	-113012022175526	4362235171379	-656513865668316	-546208597527041	-136065933804935	169762974686502	-178238165042141	866917985932354
	-418211411265427	442614831963638	-38128275968688	587138655151059	-111957301477955	307159983265979	-15619734508796	168331974630338
	-547948096835663	399571150031597	-37423471296799	180833891025373	-15775020201287	650509184431192	-194359613560749	120499233451643
	-677136756039056	891398732496727	-632869362970805	188953927951458	-104935361813281	988107641331266	-187356076192757	127986476885648
	-461477425371405	-214680218389843	-721552533341141	730908612900829	-118437257530628	102961749300716	-180421363526312	706904326435898
	-118955684907856	411229718524249	-259887495309026	192044440836871	-117806085808293	624988125132974	-197923424128575	800519426200959
	-12476943080233	577891373734835	-709445302017212	779226118996902	-10127355325662	886491478334928	-141078721047891	615374144566775
	-162203193389636	328411932621912	-334598046855791	102186391369625	-126958721862762	105296000905274	-129189575664204	652591646413191
	-140617144382465	198006104468943	-495028587715688	905633005578925	-151592823251634	551922488199061	-117056875393674	587091525032623
	-139263805442201	472280881998786	-497940115751121	15669707754028	-141416335966632	114447180667406	-155459956130752	620449236430424
	-14139927259558	240578732267123	-44736765718103	-147591222933657	-127144832344002	113502194301033	-194521726234444	765355118315386
	-127069400416602	39551940987094	-572200153260851	253713255320912	-178247620480311	103187281025237	-126885878347624	566503678854831
	-118293118192044	111126511464004	-101568217745816	863797983025725	-135514180590512	740375187491642	-854285131163167	208318311216999
	-114241189926091	688636250531421	-335894916147538	111759425609846	-103272418849428	255745583994196	-905793606642386	911681695844654
	-178250675615046	109542443982045	-655189616951299	267630537126091	-691480704113141	938497509447754	-812530871800065	152780229501966
	-136251568702791	698313839823824	-260989735001402	68702871556045	-630150834647387	569941212865234	-112598762337212	745537168842756
	-942960116744431	281845467471024	-826770130614497	106403850681349	-856901420865856	965483713337368	-808165461465429	687906228615868
	-133099452608649	43349031071588	-839587586934107	140018076340038	-989463158779612	277919663873173	-258782429342193	-498449787867336
	-114868081668233	-72149436199496	-824813323633256	138029512094658	-890219836360182	103776474589588	-10728098670041	325252518679132
	-119577495277932	-520795361969249	-563553858483548	107997895071406	-9782495852581	263528639260458	-751194207673965	889585500068027
	-118406042173828	278642566018177	-820244342071002	157414412095639	-964809673729222	320732694250531	-858418672871159	409994267519243
	-8018712890702	-630614384414723	-783699433988224	145722503736297	-99338206268772	291117367439722	-164922251875007	102605695733048
	-721880034081719	-333448608264442	-365719626326225	213778037870143	-126995110913141	693858800470836	-877139637748382	23543294416504
	-108517571567322	360126987628177	564004832759888	831992719028375	-104437898057003	390017526639787	-103556642006358	325761822106635
	-13458194244955	625946503078255	-144123967767944	123883847361	-11266049097555	-502658468982087	-785480390309666	790337476003848
	-7880807651039	-103314064073175	-497077766017793	162595550605012	-14059165715633	164569033674529	-121560508106472	373268526197629
	-761075670361552	30570889113114	-807848768376364	109684668670312	-12137445705424	740207112553243	-751130432902625	279145655365136
	-769226162779619	-968588281173471	-756873059928404	126401896608286	-134611592034376	313876316813605	-137075474803675	429237493415641
	-109846870882082	107843291986735	-374508826823083	140061000930001	-115204766577554	573499009589761	-14549174522777	-330215058471194
	-117934487513058	294509735648123	-718752329220177	14595324933789	-102714643776031	918634332936625	-153070009567224	89142870123745
	-984575847561353	-215631583171703	-400957935956106	73573349823461	-993688183671035	430065412123757	-836029867016297	524872778271623
	-950645546736538	445991147218353	-56949369444599	864872846809374	-853566623958356	597629474160453	-122144639240937	14750976350872
	-709841279944674	621767657298077	-44907342813318	10529308376109	-972888471698837	270526637562231	-111033038061727	-154617242142735
	-268220578560562	218155692914955	-349080870735259	167975220920933	-661609104045004	80623862252754	-124661273976798	356056300750989
	-101911073618191	416358134787293	-28336956477345	133814255939215	-805870993553237	412889339353088	-104512176599697	285921430531733
	-101106471144795	-201313362865955	-411601497687357	125361301213812	-518322055240773	706949072063388	-137894995974628	213224383488319
	-417454337586008	-468226781050877	-790693331493105	145843385011602	-550832070640516	745676024126165	-116524304972562	89793125012835
	-310208797368158	-529040223154557	-445612982526276	125058753210709	-639559286965441	135350644809891	-945223364311945	39316517465763
	-151882132169454	-620310766165131	-327597127570913	151031554827633	-492971175658103	119340542043047	-147502258347812	718248323024992
	-602123845015675	-247129086875104	-571718798241549	115904934774712	-604813279856886	469234114638026	-823640618906203	20061244471837
	-535641320211241	-395582309963816	-765850550198622	118564130826382	-899965719187014	109352191660292	-108809544127413	91273417351021
	-509730436014489	-243587077233442	-418650190521312	642848140449592	-722490166074681	548210542167792	-591307868357389	584641349416272
	-769723112120718	219584697561006	-403753163341215	150317648337871	-565371409035795	668506437486347	-902519483490364	679037765922151
	-827617378040704	470868582861808	-200649581949727	168294112192988	-385069446644914	655161788102951	-623529079941431	24907900163909
	-950092495288528	-964855901252339	-1167089661995	131780719956149	-351254297510715	437390718205372	-952147293143307	523213173213325
	-669970305771221	-235033524055216	-489821838886932	103489364439079	-622304866451429	717503224599747	-558177236068903	-18189510343184
	-57343419627854	-141090570871346	-802300336920273	108709644833106	-717296724382652	456957723005494	-884699090858703	597076988592957
	-420506377512661	-235768481939406	-304343019051651	109429937085579	-108438904474185	358912608269943	-129119297705374	-184140523170152
	-11956939835692	-530034557381955	-27504178051018	355048078175652	-142078400457559	373491898267047	-65214170385316	-173622312262967
	-294574718752765	-22192664305503	187142640232914	365535588137791	-130426416572724	11913772813251	-106896901179754	39131329825342
	-842745916727262	36532534242798	101594309278635	-397259520819445	-129444588344398	511146720427643	-123354167833513	352771790956559
	-847376005563458	-118384320474323	-713943279561411	-254747528842672	-113164610662345	597378906597678	-989419185119883	-294722871603663
	-468984986178849	214313099151788	209197049119522	-389643553125584	-123210334429983	581842178358134	-695249371540001	912692674937682
	-509299771204114	-405327082247266	-413697050444737	-167779519564623	-126752094280064	668044936699787	-928085392542443	72559070297621
	-26238182159209	875645513526676	-271251984604613	256486959887649	-146470174327934	587732628632183	-931201231438152	380283150076236
	-366453981334186	211889055091023	-12646320500122	236096042125224	-116250582033211	414965747835751	-95277706866413	546863861869984
	-387901112460346	-217971796897636	-156608836405461	258909527923735	-137845972363717	370797503963051	-120332296557153	-182352470862304
	-111321319698069	-873461774787751	-361451466458935	716261191336518	-130248722772092	195376068242882	-100606093411472	70387067753204
	-33676799117239	-298042500299563	-400956469459207	499060730612287	-120088933341358	-197643483894749	-128485380908639	-355639623033765
	-511148486981383	-315570731536418	-302800798702525	852674375963555	-125363704634332	593955424451826	-11267903290371	-137413594688653
	-605808889892485	-37697787293363	-371801398660532	623939386031008	-12917575257347	439562286273531	-915439458708499	511859535580459
	-383196168737347	-30400502709649	908254414222104	186031203434212	-110641201780584	615765339385282	-116861940544072	191087771330901
	-511548985432189	614308578621661	-60481788999376	301586890428527	-108727117442496	944031440661419	-815113869023179	-351803527433466
	-280237921224157	-371476455835128	-566508655526838	-72924311376418	-130520249044889	115454831443222	-156403394794775	220977914279047
	-511798168117947	-318358034549621	-10241674058147	-919106555075531	-129051297707411	120496677511156	-121167322162631	240934548787895
	-63477875018041	-441721932871131	226287153187514	-134354190043391	-115390916771006	106867533701227	-112805910008063	370435436482202
	-493165719044753	-848751808312553	-6908105057719	250176983777041	-126979431830422	985879461033523	-103163913024998	278348565887609
	-622721783858855	-356213217732391	-159736070132892	-19451452026439	-122605650484262	127571394927775	-553167275757425	136770600480513
	-666996289162579	-423494961230088	-12682851359464	-985486053895688	-516402118364714	808070598236739	-987596923140362	-275713248071158
	-320659323477297	-941806292862369	-642089637602002	-250014403373693	-102735365743818	94203226368862	-1047277632454	-112496022927132
	-515380016954679	-318587430064665	-815783845884481	208745510791066	-106907094440974	126928683852567	-495611012705302	-153734408703681
	-153232519509253	-786340612312219	-941630863404591	842733551664507	-935749150733842	138579523060627	-104813466093973	4244141824177
	-599624233898681	-606345147036	-135256052942272	-354962164211779	-125423614340828	133562592427592	-993471572412755	-493319220337801
	-753461853776351	-441269458567438	-430514351876942	192515077354217	-12426471821206	112244506721036	-845365485535922	190800980915746
	-922280762364962	149910989332977	-554601355543654	759217080600182	-111487853397649	836222581548825	-576367316326665	-314289393135032
	-401571220698729	-42892386877257	-185558489008865	282096706637821	-123156044305417	331551672609326	-823053965114079	-125860774041986
	-472071650879874	28622387068681	282261829783087	750628270799474	-929631754265372	593996961836762	-897230869907641	-304526754872657
	-111691034808217	-3858796790919	-151852140495068	15928174149111	-115961462410161	594497648220403	-678206031052968	130002646196747
	-783656478554581	-884121759506283	32793614089982	134668268100375	-13198593076371	888233826904821	-7004162383513	-132518534092609
	-666891103839908	363840707033479	256499727799291	964751166996002	-142677200900971	225854839165021	-961724770207054	-577384078150064
	-64782485666309	-486867528634301	555029768853438	-457463334022904	-121928439925073	521808734518862	-249099109233393	-545495392181507
	-329897960256756	-494915805944717	196528714822285	183510895569763	-128647558292761	502336241026671	-738799009037584	-391101403336433
	-378282795943459	-116262829470439	-952228230640588	646035087919536	-110224196641796	653613242528058	-367525350181981	-565576966965075
	-363453607161281	-389927717318992	-343626468659227	445056721097319	-144417215647829	826156615074187	-159436418738049	-60098373078002
	-942133091548786	-128242193885591	-843396879876495	619341116648963	-131016883094116	41894805461063	-684338614329004	211607068231094
	-832577032006931	252446046715873	-226878540079746	209003446121853	-135712065620974	387710762436592	-725646231160256	745487899619603
	-631431706555937	-929456411563289	-316231959896121	-776686365379566	-126144232528467	277686812944842	-460500763149745	-107470004901462
	-295678867413901	-640612935226694	-621412025288438	481489992246179	-118213147537154	304586876098968	-276826254121185	-915566239042139
	-288318833215436	-245352451214175	-134512619200111	-302512608264401	-133939061603429	74875295574765	-670904023023209	-750243735435429
	-378005658782282	-773381422071213	-23919214848772	230222195443626	-131421950023815	351782142541159	-17625959176104	-47037981192726
	-768068907008728	428008913604583	-2012390164714	105536748471464	-125513954199277	128821805388536	-72572294289063	-506626408759971
	-646655993136391	-41445748587376	-147825993604782	-311928028283073	-112976000392039	43402965530831	-761878582725658	-327826141631807
	-470745964768116	-403143106914764	-84490542006898	-847361306337562	-115120160215761	607849078546054	-515986746629189	-133712359674087
	-885055119370408	-104785024889788	-219405082433189	338772888650028	-122309170604865	360568097969294	-271747380694219	-467835108658536
	-909893431104377	-53498754206818	103643192400905	232180025017758	-107043859978299	376532274531979	-264230122688589	-388580029458172
	-288594417702011	-427344560873999	853410655099593	118735530926672	-143788272314063	804281986996521	-547181015663063	696071669732721
	-759691968832278	-252419934359414	152950029717306	285213283674589	-112899584079256	689726645663663	-602205235928838	-21435947678742
	-733197659888071	-123270594374111	204868372265566	108388412121705	-123818373324464	677740549262601	-740055154131701	620386682362116
	-424278108145119	-325787572494127	229316975990524	-68201559597887	-10449446120994	103314978417668	-605402914883504	-78520030066043
	-532923364735402	190581843278117	-233175648912807	-276475506207621	-110229903892183	215049573696648	-95521035727264	471294672099802
	-648554413699634	-384026941874772	-587472534857391	234974375720476	-113746501261147	715333028314825	-10074858284608	30118172162944
	-353539049628298	384678763314608	-151087659555095	-998307912516851	-124950054422393	121740600949912	-974654493920745	460590404767663
	-245640610506288	128134597731961	-86896497412908	-170368104299138	-10156217526175	253636057879556	-994410209394446	49209929140152
	-489595033007655	290847150683169	110697705774351	18969744598909	-135783240218537	534151619122626	-932080060606293	251029290602453
	-656410075361766	-558492760775776	277217866591293	-469820614563436	-119407079307377	189912809372297	-936210570265649	-300222327966496
	-815756826180432	215460008657011	817939683689522	-491967298479237	-120371623054455	191344071579848	-688725107147665	309855987350068
	-789013880947532	227185707936457	-2740998719932	17658974773176	-10125208982122	28509562598791	-1052534740194	301388842468974
	-295534659592201	709982505121958	-111680427131162	128043781867297	-101461188994606	811750254864375	-128913506767763	301453978802477
	-141976815686054	-110698757936728	-106565783816339	77412263007861	-101722643620755	510740307528923	-347747619021993	11482877955356
	-307664441792107	-127572023869884	-292156183732991	-986436647899502	-133480126778337	117696692453649	-683904851438485	150102696764064
	-287411565243496	-253235763557048	-1964891008121	-679495069670144	-146048026230883	793450312951477	-274788357461116	316284506732701
	-563974548863577	462250871834279	492759751205997	-919845707154171	-119586075863358	671243710020821	-806728193023244	221248899014937
	-509816947146667	148533261851258	-657630155990259	-170920418188476	-138364187801515	110876394908467	-57258261482255	-688722181455377
	449932589064296	113315001888076	-612450849912698	-724848031445201	-121815143796979	914959239957779	-821127951849735	246495179858125
	-20623530033837	-324552825879878	-935854395521936	-341334999315747	-119884382492008	668690352981701	-479563266986321	213193615268285
	437070184030104	-736057066319642	-475211200056968	-843318767341539	-133327197675651	525354021892905	-797044623183233	472836024690996
	-972560862410534	-258432792243149	-669911872895732	-12012147510924	-129371899437229	35231781875521	-429372714220378	330427696015979
	-182678151739611	-289221097944874	-39557703835814	-589379563300603	-113862769585102	536629472241544	-549041583544639	469493158837921
	-378773455575209	11869875741761	-267689612302776	-213305744738417	-123511763279805	129989824896212	-565846665507781	99596854322365
	-562986215469229	435092276909149	-210801841714022	-581797414043462	-10624703080014	880949742604637	-219658438691348	-241852235703519
	-285293659677365	-348094811066333	-32923642302249	-24088319239262	-107364658586851	797047424322379	-697095110631854	413999578036361
	-705453726449084	40851906951179	-51850306311733	-122599086037047	-142415802625034	930930740645757	-674996122712519	-148653581421588
	-79830741771737	274934926504165	-366857739715606	-285177296817094	-908361867062374	802052682579039	-827074787748884	98200325907329
	-978305219481827	291288054783043	-391519331521668	-305952441893827	-112585846772725	324447259177091	-622264134981755	129006714091357
	-611273195409373	139945773413688	-122285367654368	-275428093991903	-108777866990559	770952806145235	-292175530956239	171306927433775
	-795163947373756	-295756221446547	-517879471064202	-433680737857394	-100909778253439	802635250551763	-420867916335299	-75101397788614
	-147169095824307	830161304928403	-438959600992737	205698067655438	-110316299096521	501374225143259	-43096256991208	-158410461211178
	-120197803198467	13900861429176	-4019797978053	923998360541074	-123490232909458	795521007432792	-478776355194387	270554759286951
	-133713130298554	349268453214013	-384699837760456	-173380376465675	-104923640954338	615533076015648	-488861351351396	-36598067296047
	-164078069920406	-218199573760966	-211260522975606	-595317929734178	-121083162612402	698528433837319	-516990833853565	-635805739685361
	-154896797168132	18505739984807	-738394891501542	-359746955777787	-956112110123627	460227219749811	-603878193247114	-21360002410235
	-811609898203973	-164620099548236	-743226615065256	-608587116259312	-141637865618226	113190471413538	-179247341727032	-511631080876808
	-728369780953011	-327107369760555	-81354624159592	-766452252105414	-956930386948193	184720006653218	-513867914129775	332077710694955
	-754678625914422	-155941373440403	-326440120363352	-683969104798682	-122359920502467	825414530429193	-670213696453871	-241887279619943
	-978563486416093	-234171643636083	-118899987754584	-105647981420294	-119697995269958	981140946784995	-406155920856661	-335489546053266
	-121800035106479	143043315139867	-415400542752085	-512081979289872	-112888211794092	461380063409314	-400896913709749	-806752335775326
	-775758992216648	203872185818241	-27321851792325	122928104430098	-134456342534164	883916768887875	-98478872798314	-984880052298627
	-612134358552043	163018698184572	950023540920202	-400595720382736	-13539451095033	879803851322987	-694711801076953	-221360550480816
	-609527003477167	371379385442002	196602172843709	-449784141817705	-100300826718743	-119742465243245	-108080069657505	419892552585513
	-550458181970123	204974771687542	-205034801248816	-465403987388109	-122365748008357	730665121335743	-750588309271801	-432723178405702
	-122600877961692	943928517748084	-106703417972991	-32488660960512	-113252432633625	53171406199511	-351422794943606	-86536215211889
	-371406739231453	563426917650822	488873068529588	-445287346446724	-129109368735459	759555341779014	-499032797266453	-109160072918273
	-528377641696596	265168468150696	-986009681617093	-696855578292372	-141186901434747	991463446127351	-813514798062739	-654006536565918
	-451128512414424	-542537259824804	187978467718499	-400965559797076	-140002393132118	88176964935281	-118600331874985	-81207414237118
	-373199184715973	-430878367314517	12183139189631	460768697000179	-142318666838148	315995722089171	-778839653766251	-109315712022305
	-191481341548296	-473082952190395	-204161708811731	-490539845566388	-134264252388275	644797074000207	-895187941718823	-42346282694689
	-529820060918071	-398644980833618	102597402428067	-350273855738987	-148890441970632	771243057174241	-806568003959536	-201993011254748
	-117253887862941	-23495928026371	-20824488251584	-662873861600114	-11446616995417	476624297510213	-540739512984741	-310145116755753
	-724775094085359	453052066352207	-143882450860431	-170217499705611	-134558701476968	132226253255136	-475228247365558	554963825850102
	-816173311832507	1872878660291	531994815436919	-511279665201775	-169367182771107	877187686640186	-666467039962523	-148450513327359
	-578893990696168	-113695484922937	-498596499758162	-314765705750806	-12908703148129	761540464479828	-103499787567897	-440961796680947
	-747450268738227	-487980253638052	-532587052607769	-206837683339327	-161208415151409	110485910102232	-863197147928448	-56934462811359
	-665029627799512	427019149952317	-34620279397011	-366188437319254	-140055756726512	929825840428125	-694121866837095	605045129490137
	-170866206603416	-491814582436374	-110235200571677	-559306485445962	-139101429435364	606008739285596	-718978657973901	-771588665799169
	-102390090296782	58895080041523	-344200517337528	-546281572036108	-137763610193199	910351830146096	-762768858743789	-711757992741794
	-122601153496081	29927524177322	-109873677390265	-33168800420546	-17265535962362	137715730595142	-523130289603344	-362457739976081
	-798880629913548	154099372579546	-375581805450996	89795428439695	-140033669948066	984329786499755	-977745249246433	-594814023553773
	-702849784171266	112926625493921	-308901841172665	-20205444367764	-16585603083311	111497247523378	-485522025725629	-111123438464328
	-977762056331418	852626181421288	-264413668641201	-317386459349743	-156190950206965	649921043091864	-57905004670058	-535449776713316
	-106814675849651	227112361260448	-953053678676083	-271615426042534	-153384067257821	705955076970042	-539431281726142	-236420761101883
	-835863691854025	667486824641994	-159676511892598	-390777638092373	-157323949501842	116680035005831	-192914332762898	-564718377480415
	-758956054101046	295294601271781	117838033097608	-461755746703233	-122136299102293	949211212313153	-528878715323584	-77527299606257
	-490093315938184	723076310269838	153381888602015	-36042043909464	-140205153511045	984876227694607	-12258741572862	-99596052282853
	-491471522785407	712380524756272	-39051641643661	-284763884799714	-133886461107341	896679304923726	-637691117583085	-349917402903523
	-439798730597766	419507317941707	-309411814006158	130059223499461	-108584975828976	998807673373094	-122697354840802	-740843473543385
	-777435085283862	528042267698542	-341888560972551	-718903186044131	-116137869890181	127132285112131	-127072406340336	-498312347840996
	-666327376334731	-205339486451723	-192750623191069	29536991311007	-120584577038301	637502221475422	-3941452916486	-5377214284354
	-946663839777673	13444893518159	-734217281647308	673806301617736	-151071139712454	156897466322044	-519965307575502	-435444233980167
	-800820687486252	125068441196967	-69997227231026	9462032583028	-145114748235609	116046680648836	-650407672944967	-452244669007948
	-92769719175261	-59381043821258	525024454125176	-107037399499395	-116461457662908	43268062849514	-675757279184662	-322066022840258
	-925971066752213	-160132686634103	-507816617490198	-181495779032735	-125344345153968	909770141710707	-38364482081412	-299140928612409
	-793881215862958	1700556306124	203646065182026	-40865763207426	-138963018809648	135848623901628	-313753297556848	-465738831239626
	-108404920875302	203451095502919	574242891325066	-397231140898714	-11402045150656	137202428553997	-476984103583318	-198444878028052
	-110598586009733	345585111169562	275779947753845	-36744593869719	-146277637794363	739623552038753	-727847963538691	-174534985814647
	-607740592319171	264652043170216	-334130949414734	-101825578962026	-141515480710438	118234661639429	-800185537953318	-378651188048612
	-735831906240786	601133148810978	-43309041656465	92253815768818	-153095532259262	627012915945568	-437391748711868	-555424165861701
	-161810819330036	-279894941875404	-226646369746689	211768617352856	-984175222064341	468797605667469	-50557527976063	-642008436968588
	-667500533843847	-309069734907777	-533940860890741	-605855790019908	-132576929772108	619652424117943	-546585055522577	-506600810621415
	-39747559476982	-229802389096272	-161700676311701	66781431551579	-110567088871162	641779769169489	-330206856970514	-710280944957264
	-853525520691126	-780534129364757	277570676011879	432733677445148	-126578411527773	130308103184621	-450667595718553	-402300367812771
	-62593450528556	-109047802120592	-104072945712749	-386387315607464	-145190454836762	822692319646153	-549451402008072	-522278007223412
	-821933562215811	-272877495223191	-578755977491646	739633489281565	-124231982848414	11960403103396	-310890563810757	-389778743396983
	-429669847455975	536170444218936	-157722382561444	-285938378713758	-125643050338793	130224528036723	-102818604073426	-22485435492041
	-786344404209848	534382476179546	-265883194473572	-387864928888757	-13725977260415	141280249345879	-459615098015824	207698537713424
	-320301233423866	-149842612081041	-494334991281055	-4409873293911	-141728027216004	123893076469701	-609165837261933	-413880760343147
	-661979548453363	248228519039287	-373604391273818	-506080129003388	-166187446678555	129325871747884	-348538891438552	-607482058252989
	-541519839102374	-35912341842077	264003982565509	-283057373319055	-127597279178515	301769426119701	-413550377463379	-264368361680291
	-826935200272676	701935476304417	34557890003336	-485910865624716	-155327567220422	602606878769172	-481607624559781	-707819441831691
	-673263846525423	-317787524914201	-27806380853223	-269223949001739	-133964041729645	804888007341306	-439010980810326	-433512537401907
	-763635564698469	283276517385413	-340431486806627	-249834295542509	-145067979364176	517460398574802	-110351155356339	-324119263678215
	-45549048416306	-100079716394869	-221743071814926	-419328838446632	-164014694366343	100089358960982	-560106398237113	-268619421353538
	-616416327530094	559541022606655	-965620637671411	-20596892431704	-124526707503942	419472967407483	-904479663189626	885096211219505
	-609148045547643	145373748891102	341791311013327	-176376622327551	-154528873335813	476303705601143	-579433314389384	-346690197033149
	-78522290713508	360759162728374	-417016876478066	-274618927486844	-136488680615425	973268561664342	-968115097980021	335531098427409
	-377819483227231	-419039193159516	156593264726827	-984248929935275	-103056790786877	722070557041009	-103288183086771	45008990772476
	-302009489142834	-275752923977458	100894963256779	-483294005471777	-149162846573748	12206185357185	-100118336150716	14570333724334
	-758509351944292	268232712480528	-570628310207129	216072072998658	-132982990612497	109067173815955	-689822925771853	-35785800398713
	-664994595453985	301438761561748	804715240230559	-219610352119545	-121755888617897	775920693372941	-719147900056877	-156120438947495
	-251197658071103	-172821385738763	625237759484385	-48860222314202	-118077553679816	170742850879933	-779990238760313	436300785256402
	-765518117436918	117183382571472	17837179478649	-521862311643093	-150030257062188	123378106072498	-719971726343813	-197882276227
	-576981232350311	493581744421581	727254040219805	-347763031468248	-119364072000174	102723133470944	-302849394126947	-425140908883804
	-343932076933092	-178883676665502	180214092319843	-542987607159431	-980621240894073	141399519442523	-501770989516936	-147199067968731
	-385599640575437	-643415818052413	-24671960685834	-445830777408674	-122580087464576	153383952736067	-823303799590139	289535239811267
	-715456412794043	190789382641068	-10054978814902	-149037738753203	-124374922059052	10065260412357	-628676771302061	227991289412008
	-674909795975444	238828346926681	379145286149302	-344272961551676	-14705628722363	109757596917526	-103310347470992	178867129238558
	-571640628521569	308257774880389	118083294668781	-479475160940073	-865781284248048	691371000655016	-133982359316618	273542545925289
	-928995849306466	580039341930068	59471847346292	-810935578412507	-111811724923875	191809674067733	-533172137658735	-317561232546429
	-712344648067122	231448001234031	-536328301531603	293576850611859	-910910305895689	165905842160423	-848322557727345	660280620491829
	-394980456696657	256993429430727	244615953882399	-813026287734736	-10006178527553	125224827869588	-318032352428269	-226366574161381
	-439895102889375	-240826751342628	36915914858754	-553720960421422	-117681903406482	165275858475139	-820807732803535	-468027969213428
	-486232600516315	-11621394423742	-112495436200608	-308881113772584	-164862839328203	765259548708154	-125620346843263	-765484940642428
	-33776639355095	-132929185268396	18599216965779	-347688725457618	-145313764717781	108358838576003	-413321914805815	-409817068623502
	-213009976389566	536952472986519	414786433104816	-392610363747462	-106645451811061	282236714964548	-413521696898752	-76962179031289
	-548715558350011	-671453057297756	898210501991918	-699295211215354	-120766022336535	791410026965836	-590258308782845	-330949328159407
	-475030012652774	-19117191679209	164674563393032	-829424447540437	-130141944125583	119075753868246	-524229200188798	-277312743723709
	-371681014185648	-357559475905207	-241284763300155	-602713806031362	-148176450292013	114738308358267	-805221351016752	517337321886952
	-233070915474879	465126459164541	420999067826605	-396204195028509	-121613066056118	140396935351664	-439527641647659	169152483802601
	-567963530704846	-887570462307555	-262358517229745	-134845630547089	-156479973708145	136200749804082	-835210987213069	301385299543776
	-219860253618273	198918496157237	272654196936443	-634428290709747	-137114485186803	116911263601218	-577800354659732	-162564242262727
	-644523781913754	322732778087085	114769728569617	-387049454195041	-166065243073882	125691824585126	-414153296502796	939392923990326
	-668528938975058	195916407702037	192515955594669	-107023849166718	-15782022413261	814729351603438	-689280309703475	-300358723250833
	-527393124210372	261834713850658	60219427295603	-353309189145351	-14238581718545	56535103055828	24310977573911	-479188733692988
	-608494066334232	-193418671471373	107952702163211	73853927246519	-134970231121028	706809645280472	-255962378618671	220630529347407
	-82684448399223	645502718403406	968272831189445	-418576529272595	-11982030061172	530404464557933	-431903477835975	398315285263805
	-687389325812049	213940999484008	146794126981632	-560524328710838	-136069955646609	1431592232359	-170225476775009	-593227621314506
	-578148712512016	296552471956364	96340756453845	-904489074660874	-130919091346126	6452196340589	-385214197030735	161583997349916
	-317447505985352	-164394884650274	737719792468295	-341475074933619	-817712341820328	960638123038987	-193386118732181	-520353023070599
	-345685115890849	-252228704734889	-268788467341882	-750028387815505	-126848961248731	630169293184022	-568427444359201	337219483855711
	-514452101610498	-265984081392591	-7310064743984	-153906667394479	-989029697869419	563383739552315	-627735438821885	-200884390745594
	-700779168905594	525217938189862	-967091315082194	-489559766689684	-106854704625886	142421372409078	-995204094639108	565141360254705
	-419472627401	-246771921508261	123885508317942	-686712133551187	-870863746821953	345880727907253	-817688889923791	190033855694726
	-508983798351387	204421090155997	-28735431487066	-510788694970797	-940829502629526	218490210525994	-103608482897104	294104437292052
	-523720713524201	-15203114691202	213287700270015	-842901773156635	-996623053250459	140300449094894	-190084119782492	-228746142829893
	-654782327777909	507095009231865	-208196497118375	-61019226025155	-939491654587776	709338131491712	-113045416572359	116971483629244
	-455361392652934	-394110252643544	-453743807087076	-778748891832478	-77809567891105	139676525224835	-165585079906505	-934023044792897
	-568801446856959	196393525662373	-453081698103325	-121378422834672	-663182255919974	721518028735588	-581005736050343	-248108201976191
	-413327165578084	46810191581278	-664345747052057	-439836009964093	-107602478414199	597317072707425	-711956128917426	-571728432859632
	-404824903576791	-54648234717521	121403078918804	-564535394301765	-149576235948611	78169204856075	-755092616286875	-265184999747275
	-627568976199867	555277649112099	-207927032271336	-312160665796509	-156152866925596	311350394065467	-632239416541955	-304796498848549
	-422034134179491	50490064445084	-259577416300558	-122265656874101	-163509929482401	658225004982858	-327212333604023	-445302787359918
	-473766398003454	196484046749523	-279554418980814	-150879257086505	-128684081994599	130329793117633	358751619063807	-110305661716404
	-236928884354727	348565465793618	-353549448887357	-51782201007218	-127770692726208	734901519981784	-860938112046728	-560869006538987
	-197398633002029	-205371158371083	-468109338354972	-190858741962361	-158582254538243	105141827038686	-575678628186459	-877426201968132
	-169910272568909	-700895068968636	-175399590213459	-179441411984751	-116410744311223	947105152384173	-709005396132417	-398576808999809
	-302135252956783	-187942819775413	-409235769452312	17490517756468	-907032111209922	694704448362523	-29624916310735	-548481196703551
	-292555458567669	-16658680970963	30484810538124	-123737386239658	-127851364420599	835410791945395	-75315727503245	-187294860472763
	-549334703097988	-361357486902378	179311094954402	-625169858734488	-101328068807489	690838697567995	-840356447806029	6001695215391
	-53093380639297	326992546134769	-266858790220112	-32531470453504	-131698219597411	60718513653385	-646218104929236	-30395755179171
	-262998718548283	458695887087066	197719278017479	67549826535751	-111160334791959	458145867740377	-678037761337651	-155773579664178
	-357564375520993	620703223511218	-54769465713294	-211012378080325	-1215256725174	107203810396469	-219516387076329	-683275097099657
	-194563369863388	465417702597888	180778812317954	-552996583398156	-967305199762211	90045601851786	-152553010946914	-103655073344979
	-127401397001849	-21405637032892	245017844559701	-670941394873669	-836415509068128	552514864299445	-321343245248613	-532348023896395
	-603048451959409	225497705139587	-745674571845124	-305701476271757	-63000601863838	775740412934255	-899320294170768	-675066138068598
	-901397846534367	-15502586351298	172904343196903	-451397186639526	-858249189717473	704632096875445	-480099311398351	-646873827184856
	-223364375483247	189469777714216	265425378284121	-817528451666095	-103042584933145	49573180914789	-58236490678658	-200002707943432
	-454291348007464	371653892791754	-280453456570471	-250425014715151	-113570824782542	661392005436368	-487049435217767	-664648696376561
	-10559964266906	-149605528796485	716554543699607	-186526190691788	-621897225316471	860986663317162	-458935026564618	454700575647909
	269206131711037	-664599973322183	109283477472544	-44763495311807	-760440193429101	594483714877908	-364639637757675	62859280841095
	50542805473783	-172330662115736	-223560795331047	-273963180066601	-811238168088901	114589641666918	-364949596790073	268664513793023
	-264177515891552	106994172184075	337829127468059	-616735225130046	-129217800466661	972670238687886	-252680669233127	-673135724595173
	-27051795969931	-117592111862811	-555557869311676	550804400629281	-884066777930247	114731384151057	-316033413880342	-642202815702008
	-369798187278211	-92741426622622	-146367178869021	-628965001492518	-795384094275059	116484907109011	-470923482551788	376336469425442
	-961271895450758	-375528861689361	648755436217604	-369621204329197	-703353062468621	112804559359803	-238064874233757	-668799087305132
	-370257279947978	-219030471631664	-112435801195465	235258098939633	-656119545974581	741140341621456	-316046878724034	-358465048666421
	-593500728837309	117163246814784	-233428132892234	-352133417170971	-955803344029452	681784784766875	-496074931457775	-469073946685147
	-47888954342226	736093802641506	-487577477761858	-363717707312	-880559831346316	916908097527888	-105033478933537	147982680957302
	-777339995393462	17170852713987	-243431103010557	-791556335524029	-863519551514666	724185429432038	-564892608779211	-353761206627777
	-19919101181179	36158324431032	-19069336864486	185802689035035	-120119434844405	109735098296111	-65449982563657	-268440788505704
	-35636448649586	480340210017545	508286596255553	-715839441748874	-719704603692703	911976158052472	-568488741824539	-480179209398655
	-131548161408211	246146361688217	-313407189405296	-365226127377541	-736941192463989	132714326986813	-579169265501173	-212065092390204
	-389354189522279	447352724831841	-90908866850226	-515125022870172	-927827391149943	920927466858821	-549127339411813	-213655189155339
	-470486767472173	595632895622256	-396734101265868	875793572473714	-10119823183776	708786069413287	-825806837340199	10348150121603
	-498913987081395	273346154086223	-601088441442097	254661748390239	-102267105713783	68449525283274	-769266897223357	-312089381354423
	-320278964980248	616842320300445	-164725848234569	-481126038613813	-98713515001989	601964606223102	-516432970741531	-83199112961492
	318636013845819	-695967661020108	-66593312456039	-320220180618568	-738317835675092	14656727207678	-437148055330383	-277835125524315
	-401360970693337	176086585001282	568367832250055	-847636795719934	-834912911506399	539134939101989	-612431135795381	-178726370797639
	-16972005541211	-899255136032089	-202228102301388	-967593914576114	-986796446576478	872462492592932	-818758665451362	18352274830189
	-277651393589462	115338981439726	-322803615155398	261144713292983	-109742372478127	863313513977338	-811969260163262	147896295046332
	293026615368225	-157500651261835	261177807543561	-372276293286234	-91135441871738	124323505540847	-507891498185194	-150668463170657
	-610503822960567	419093569693012	-254537690763322	-13716371675354	-989289998636042	664388714679242	-705278042126414	-126519076731867
	203625836309481	242689794976812	-245895768890725	-508222285120543	-15089868567275	53953593834699	-134126834396644	56343124745985
	-63151570373547	450785580852144	-350472774314946	158268135231102	-128143575896187	139326843451658	-892501425199552	538682253429307
	-176202828858983	583306945184338	-335047313002072	-325698916414778	-149961299539959	980437015503287	-74324410108617	-139648456608185
	-487407547716676	805107066140464	195217384397632	-589471685206863	-94236461182636	835552511485234	-799027982311202	-763901529802939
	-852888441427976	827854939225835	-180542415950679	181091834593591	-14072411707165	675899945629383	-499467417418461	132605096142427
	-583866616073798	290017955164111	-244711131185453	111253770941643	-145370314574304	733274755823362	-512299867246162	-770488696491732
	-949408470940797	979924527188349	-22148897188788	-355652208811195	-116340989810625	115916184348306	-10546973750284	411126944450024
	-105909501209312	130721213089864	250114979245446	-438625027563843	-113367037224841	863075284045716	-1050107234305	-482640294960789
	-658152077112776	777129014044615	775515180984494	-309040568587076	-103889532687182	717382091479365	-107252973118865	354568644070988
	-738648980438703	682980111351638	-510743030635616	-173934500233912	-133130046525367	998474502501687	-965528387549592	148718469280557
	-237302262423121	508985131655704	-322610748272121	-125382357634505	-110940227031183	967113699610456	-91400261621244	400854300038758
	508516105610705	-380280859268677	-1027314196635	-302212657292197	-935915198069321	792547015996016	-115566288853141	159245190895095
	-38184135945559	881534225428629	-926630508406012	-408987119664002	-118063271443123	411055877428156	-102643018565155	711717383411486
	-252503604347106	100255489362644	-10468565177022	-333521914594974	-115409088261497	641500260517305	-78394134463001	-259700885249834
	259373771936202	745115493821723	-68016428202775	123941849548542	-164238076731578	816321868549718	-593090484759271	399420660799729
	-138612504249167	383472589381593	227968833757198	-842613175998948	-137457600341204	14810549876499	-667042163811083	693431618251612
	739322887999445	444825277224437	-450392011135728	-128805299692094	-817645626457855	82677369423356	-105186470170525	576593446765309
	-173461503322842	540007288768908	306926023113234	-529106311117892	-624369896495247	412281758015096	-506486872709794	-42948272674168
	-33847079029449	370800198849245	14573125755994	-719095981492022	-683065680536309	605308062490392	-678797537452879	-164750509772859
	-343293597351545	386064357854135	-315688311510925	-298201027473226	-978059891786701	724092918536011	-922251388131743	18375079887576
	-255639080388641	229689428041966	-450602204018659	-147378452320983	-916659763265098	929888746440046	-57356280029346	-398327091163758
	-606080102536898	20688247903544	-519154483797067	166382268452807	-826218889537224	-135496255398173	-566944955251239	-299155207585887
	234321553277715	299115131652282	-196843824826764	-216247557500283	-562169529953684	-437774032148535	-389086779148567	243357160335387
	-144227635360313	374674437110447	-224151383987878	-134423341489552	-610036394589543	-117264300393921	-107365702720564	598275102316343
	-320214723395411	805333648266863	132339479487505	-419974321886166	-712827043315574	-540352369328907	-675430730904023	-261527813113929
	-602184071081696	825525091255191	229113530886311	-594004183004428	-844899319156199	-510812560482055	-966040961852789	-270354323415204
	-199045113727593	186487719353223	229342436936173	-385942449583992	-106157652038306	460432202008062	-128787709050647	162965285745347
	-468214052436909	846477866708616	482798017133479	-767980081948042	-689767658724028	16849525575288	-706843311665046	-207448790820838
	-338279716919453	-90721710385418	-240292866263873	-181311543982261	-810280029109452	254034617713686	-821576071068593	-585127308068689
	-104986698478674	230697705419687	107989971467611	-855485470413918	-719143893366091	411009706548031	-100212273207575	-413720277204797
	-127705243616293	-122217877572743	-157852736114387	-211660760185369	-317345196279309	113567271215864	-959427847782484	134374226986462
	-352786392318496	694914993028624	30153511663562	-969204042829348	-769758306900612	336719176382677	-789571223890761	-22279006256662
	644903701593662	703349637195136	471642043420578	-650000856763543	-510569055957719	430851029798601	-374370636577419	-271935798650136
	-101721305369662	228499400594564	142324888476518	-322529140981381	-238035189349096	696444897737051	-53500881036164	-270681351354988
	-309905669016	-336088301735687	198101597007609	23456385151516	-785508152267059	548154391955138	-935006723518839	-512844582240396
	-18436874129927	24203025587875	-164954517919652	6044033456652	-835949805087112	122698070740737	-431061574707894	-711871161149042
	-291726065497104	304343807263045	-98518835995702	415848678314978	-640602643108159	687404172598466	-540478368893182	-993268454059183
	170524706232741	449112452766528	-270329655040092	525093687018606	-518483763796119	471799026617586	327922786318589	-387853443995494
	-301309416453599	524963988991796	-192600675930454	500429334333276	-859096428642454	481010816662275	-516655356878566	700719134042872
	-43750654855371	793321278723215	162367615831969	-332399507493021	-106430640783826	688692514190428	-764042251792259	512228650789116
	-1654858630849	49829276434244	18459042157587	-436258241410311	-739398102241564	107094416655984	-387716209922021	181978440468271
	-327720869170901	508933137335824	230188025675233	-422164150339921	-110810065228172	1205564682895	-571162127228255	-398096057569058
	-30017238819499	120755657825568	274770919402592	201552724546298	-73914602244062	180852574928923	-512036508601245	142095876337303
	-189423745775893	-802740066645145	385802938191635	-322282860945841	-978615738973101	832507225577391	-298514684933838	280851808138826
	-369314399427933	-420764211515334	110358796561173	-202617158225918	-121199916235959	922193471914908	-529087699482666	-150706276439348
	-22309833727603	654065610944042	613691535482649	-141002955917211	-963687792095376	124059128455755	-536988836498086	337855866473636
	121302575248625	-506533579277903	504708082150855	-574278873156999	-10150856676801	132965551351549	-235434953474058	126470422049901
	-354284607389422	-569559404881235	698599865528444	-408796902862179	-739198668653513	573359759061207	-57454008562442	382155490830035
	-107531155288262	210546189666238	-136067673455583	-347411358541839	-695960451309229	124850701501874	-435583077723751	540853966432843
	-169905100796602	-426780520131161	325357184517551	-265666730929026	-960226249796883	118897177019481	-462713179645447	200963273711932
	-425560318738799	174762959847972	89963106924315	511338909894927	-640599339427397	119911993253629	-928027107347185	48673970768297
	-483220291760358	321035088478593	-264333401786322	528623133648347	-15487971691927	159964943869362	-635362577759635	489932823131131
	-18488560841205	-37836515920577	162658848672211	-218220325132831	-85937468952651	19295291775385	-588585628474136	-145076725214762
	281402358514495	215337496121023	498361846891913	-158762317290305	-113568963774967	139283630555981	-492213050077927	-40989986678852
	-408287990974118	637578050636029	439175725169905	-352352630918454	-94294219180519	108393485445178	-262028746376603	-139834545132477
	-282102890573567	356288213980278	-707160526532951	382749966280906	-893462781852961	114740209353336	-170414592713982	-506719924929806
	-451741382845207	106986319813004	261201156004751	-119003467041116	-127811192363506	118342025558903	-479315852197237	516938931808259
	-218805286090284	-456077190642407	3837011617893	-183019386105537	-737406613592796	12128887076823	-11569352843548	-221307003268145
	-717049895298677	415104125550161	158243223801009	-213635676643323	-772475736449172	116903963500213	228347336183002	-275388851272075
	-865061192377452	-220102874991276	-369787644559292	241236438825079	-929370537343439	109730343027805	-683131577778867	126812569127025
	-836305511713382	11833708705883	181285903974639	124446793352919	-510046608890115	100761548741689	-907719388174124	-44237182602036
	-136160238111711	-456925095901942	183047491732871	-493425018278111	-343921426075277	108179742021143	7571234637963	-542114164514453
	-246874005339564	135760380262892	2142258877239	921797427338273	-777111216341839	772029957567961	-274550758727272	-201178880727543
	-264573439229803	536483349555167	572161328456105	-256736165895871	-112288949413159	148655811313385	-653418617402329	75627105074299
	-129079425798736	-227026385772639	-206633127075549	-227514515926195	-101164685193478	10430155634638	-56482162255548	236669583498077
	-145938221518455	606045490100222	-362758890317081	-732476121131407	-566711461211122	105553590389818	-422292370695101	361035522161576
	936812516891444	156505190692761	-189196765698132	-278215231949343	-785467558278251	944251010315691	-228351632891197	80356191265134
	684487859869335	58536815888481	-241521664408843	332025817825894	-848821053174862	840146593338786	-363124539883155	677864896267552
	-12297586782859	-137635124039338	-261912100669789	-216531269229819	-768459470418518	712400830643284	-367636398635992	-893123897973193
	-21310587512574	115434409308923	-411377107975314	-514856548179405	-726591431910831	953239926260788	-445707340887621	318666728454963
	-282695382065303	206053805085371	134668863645818	-255742415329374	-450070507191054	612019902816275	-358512180538309	-104158546720577
	-488630604764751	506145243202866	-107537741508564	-132840250725215	-468086998781344	359630467392681	-613087562101468	424219872547867
	391218852967946	926609036339629	156184579142749	-691465275086957	-773439319385665	127323225677344	401097197998908	226138637050199
	-267215283036952	-38636976099076	327958040226898	-442962462648546	-11196668206796	967059626191624	-173740834054581	264468638198472
	93074627528638	-386696688357624	-746605592883445	-641221301688949	-355117847491014	466408353580289	-400050402286204	-752676147211967
	-209199395044238	-180948324752707	139819417871446	-102925410852164	-633079327993062	967035178010843	-395849904087861	317057450360374
	374482490230769	-986727566549695	-998846801995241	-296230608953884	-727405337135031	599719067604869	-299361694844598	128283652519711
	102084500067617	-467853287676466	-370245906605875	-267557346543994	-860604793948205	116760114242643	-68899137246401	566653563103866
	-159824051239259	138307024444577	-588008587237445	-253014110328359	-668542975210114	777564226050122	-486230782550433	528190010872184
	-939453056107946	-145161805460544	-385572673804221	-502467690222198	-102702243897721	898915609556133	-725892623400416	10722242335432
	-676529772840785	213944105746591	-380091751062665	-33133579111798	-427177416449289	540762532685836	-457363826713057	-892889816086042
	-134429178567852	236126847240667	-480548920654976	-236131556899557	-816421935127603	933760792141925	-564118165642148	512624025882851
	123242693910516	424071574438237	245347480874757	-520982114586683	-852723477561143	128626331276241	-496484374781857	285626696786565
	-142915534929747	-704948900583138	-273683328952995	-226262162049394	-718498494240392	1417842260855	-585237175649729	-867651802350956
	-416339230912526	-554916299405126	15741048455405	-595240793177249	-429420307642836	748143854674545	-714537426986526	523427232969954
	-364113821059867	-658929164425823	-162215984463882	-317947867207498	-805995724622716	589936961880466	-365075090039313	438672670399095
	-31312417645684	-491229060238174	-417905216377497	-214578040034618	-903764379835132	101002994906482	-448889073531437	565962539991753
	-19608556305872	-677178356938544	172125679875495	-798355207511343	-84937627949029	847098730358547	-118612081875557	745615966176336
	-510068994932549	-90584728400539	152689210700987	-132816612406486	-471817249503416	325012940585666	-617688326554588	-376321050962511
	-289184083309013	-334660026942387	-616417418064342	-708994370680404	-529949027537822	908211279294904	-548669315757602	317771195392826
	-133033079435226	97220238129955	-313989393223568	-109735234936567	-995506250802265	104198591532666	-301696117074425	566348129727941
	-195803373481118	-204731563240312	-239658484266178	-468791740229883	-833298838433869	926524215087501	-462311702985467	374959452501258
	275126676757969	-411225213189629	-207442656944859	-145470397413207	-263709826775113	101806195643592	-464998007370324	-200164566090569
	-958293647896949	-168738614042229	-704595874695634	-433659361112563	-38437537321992	624351910267478	-306136533032261	-172412484830508
	-195578829606841	-277689894952682	-168547577008368	-502365875361111	-579874554558438	351339765099737	-164140249753372	-795549348178472
	20216721773549	-498992178697811	-29003984210042	-216675811120106	-419258112255173	46997360581282	516226957580819	-437610516670369
	136400868436383	-643985320205582	-22065916178646	-645652466281145	-595757373670728	526513267204736	-245215266777346	-19148103641797
	186396473407971	-395016550632965	-222387820043402	620176440190593	-102169121491937	820889190460859	-121555466752478	-645054936801138
	265756233749831	-791780294142225	-264477194711761	-345897330593318	-482975837529729	526722127826094	-461809668492153	331787576021423
	-277198755894813	-223759267478131	878173954014165	-524985168406788	-695038946923772	877501072550794	-723053566657749	538911699150273
	377767932691008	-467274676033604	-546820852689292	-320864433721884	-120793530662527	183880385130942	-706234629057998	306082584522759
	326011115249645	-463805935470596	-129481441350726	-386837744030543	-623072795513509	280483312598097	-367628131383928	748871561098329
	785899818577028	-769600743127635	-659577523880592	898298644893935	-738649565989915	153461901923804	-420586723367253	527492542270162
	611768586927437	486580328209954	17045745858555	-277421988922238	-643352677212815	228093768702769	-624505661652479	458344643813358
	427229100978748	-411774817307308	-182952823603041	-198566288957144	-9123395711342	44874781129724	-657665302683512	125576207452738
	185959801269552	303116659056091	-174079906575982	477369450503701	-11127409753297	172216727398327	-173558475181767	326972812137736
	-779234038831199	903117588591631	248559667798571	-228454789438103	-342433488364701	423056176627879	-489005628038014	783439938450165
	604122409729506	-341371326445014	-121148525380597	-13774977469696	-113673015299126	608441862952978	-427590260795785	451131644750693
	612952720986553	-154606557822443	-969915376269583	-477136784102772	-807467971664216	40228755903207	-406513541797722	464760108338752
	45711167668902	-444281921552227	247485321383629	-742286729123967	-991393767369716	25890740285882	-306551026650609	41122702863323
	630331718382065	-404730914825592	335838258456308	-532783137038789	-232023065269932	-725141330529088	-177206317601281	971481853987762
	249504716546644	138200015843289	293008789988375	-612469269224986	-377127323605477	389200190157417	-479953900196436	124262920523701
	173803889601	218841773744553	-181203967299966	-537638717522485	-617140086202308	410532281135115	-186901790793501	-111910957543645
	589781180857627	-640923602382609	-910339034007842	-490029163022799	-524170703946909	340204401686992	-455573015520124	-290468774815109
	813065352499302	-24489889302823	-211980023760339	130989307309529	-641628970271152	131430475093694	-46420575592786	387527340304252
	-265884437190591	367608633560086	-447630837302427	-402250476619264	-72637327043032	-877281240946485	-24214865884758	127181854974802
	438816216261354	-7117102462473	310897987678671	-751838264246541	-101206569050993	315538906472865	-843455990299474	252895116381517
	291592869526961	-517843788796739	184440545307453	-54999525481988	-565810960979382	758860546312138	-428773817356347	142843095963609
	269039587746577	-229319753018011	-631529666951177	-670010447624807	-627775679887608	-426174665323849	-695207931407071	530699172328623
	159892587146703	-309115620127365	14437164461244	-350241177260457	-585329539146996	276149119514531	-23511224607725	104308504778801
	344990853328427	-713952500243637	563496878450219	-437101955087337	-589963607951677	745039011848347	-465554370284898	-375367450502707
	-150415889270741	212137844066609	548635629033756	-188270307167654	-433684844808457	781080410831123	-462268763652766	574588353255999
	-16191203707352	316935280953888	363732178808154	-185556468174076	-788574953163747	212054811841457	-455026717283334	417420565998237
	-657629666863195	-221572280151705	-936990588476752	126387354035988	-609278582211736	631322156931684	-230441892770746	206496541567696
	27097217741497	-229488693497727	297454838164678	-159682584362334	-137145209474144	21995559895221	-319285398995499	-528475268852191
	410807438654449	-148602845324437	35991736211473	-504194201791596	-301797646329728	246484812224598	-428965771200525	-239686688563597
	436694939691744	-490018433905841	-432333520620643	138609438693182	-351993138772863	-380473041888885	-68756010608299	503450043709239
	57259493567349	-223846331046803	-139169755158747	-20691625034466	-207685585610371	301986578647216	-568862041666952	504293495719759
	-179820594257363	-551592536568865	-88044942991616	194917141752449	-549367623787287	664368677458443	-690124152102844	402137937662119
	359346520656785	-608633386008566	264879966499822	-942624301246383	-897098435682664	376829763161447	-342408337929631	187860528635052
	13039218930957	-408453330900092	-557420998034142	-770054043029446	-750244762872457	28424149933324	-352167757895331	139257774689877
	194956508029999	-485748349483532	125388733000426	-98439045683878	-492413339182955	676758410090963	-124904222311328	347812786196974
	-846932125829244	-79096338663186	435216486785329	-598083398994897	-375211441944837	663774325990321	-36322435087309	-327435676929696
	-146096454282898	-126769297673935	-550521513149	-950299105231587	-663932084533171	63804921299448	-694642491314154	313082717882222
	-130401917746771	-572328649573614	976573717041201	-779181156158342	-277293671451918	-553753136516337	-365260961777521	-157722889711718
	-365996395284944	-416431134516908	43890906568793	-715315603171129	-711092243705185	-933527433076866	-21394353840744	218727101939464
	-866739169187449	306034943206591	-680533957163546	-732060762450587	-614726001092026	208400922547471	-666582999519647	125561186103455
	-54455122866655	-561991647293826	340919066730735	-635305373699603	-549687048976269	712762339064433	-255239904173336	-32870478317884
	-487788775737087	-393820797130363	-59732262501326	-914255942212556	-70979151744071	109144128905471	-395853886990535	332152088096166
	-578878127131487	922505922596252	263219137309718	-868207083198437	-960958352581117	127627863140387	-494837739082288	320113596484772
	-467585855292234	-167986150146571	-191511641134258	15746373728174	-498641738442036	-284154782858006	-20855799041392	-630515630735703
	-391982228109741	710300249478242	104967376430134	-556635784711913	-536165687434695	718554249228889	-10175894787124	277018676051221
	-822104279536558	211419776622161	187011487049313	-77005815529864	-704534486499133	-150283579877737	-578109428203832	215784533477466
	-491886575504549	398335275466412	813517624559203	-817176914892657	-126554322377099	448526761010836	-803361135145304	556328143449446
	-491552149880964	118003603442977	-400800538729417	-481023351878914	-151754715740651	-309074952553594	-744526765779908	190952253256793
	-908727315096892	-267295533205526	278318129998616	-432896351699974	-817259293635981	-321944769004778	-29892850139539	-175987771308524
	-358720622573677	309347242613639	499095689208829	-302000072863935	-151957642364495	-130158722769506	-296566866643862	-532597038544414
	-596267941231173	861687880426046	704134461763016	-752969531429517	-373311933627757	-175341455163213	-563518365188641	-53777847463011
	-332095526136605	144552040345044	-705055167151557	-510566545563911	-500494199870172	269721620806706	-5465606566676	-308532466665607
	-255767441891245	334739484818326	-384958173156812	-394491594881883	-806484320309314	499842822636431	-696250961722504	143858042736319
	-596129467750365	106198812815556	306074272654789	-732488314476979	-964250617795999	648327354161765	-735378449626028	147570407505593
	898765250546937	182490317406005	159537044841622	-620196947475625	-957884156759207	915384403294915	-12143159834582	541265254126431
	-964463735166791	-152597390991747	973886184284282	-117702794048806	-954621110600205	-478268123792684	-142856002083467	325275639658653
	-543174605418287	640446345395964	336754728470617	-977550782012442	-117505029171748	451751377328469	-104995072981685	334535847068339
	-214535243682675	344612435259431	75810258167872	-781662642965886	-801577764671016	277411142380005	-141489149651041	318769615806882
	-25567074113185	272280619616319	-975269323170051	-135089866384786	-119707433840651	463493905808391	-114974213636423	-27744112889302
	-463864785749479	-110174410464557	-821750271807698	-66784589607693	-906386972710146	324471394453019	-938110257999055	197072794054307
	-149003276649546	15862112896073	-210014871481362	-112284197506789	-101540728732502	220908133674824	-123839502628075	-74005492730733
	-154107769379243	-345280408528363	-381311502804321	-879750378361129	-104192684148331	311907846777205	-681698437956595	409685899648256
	-284312983303991	148791608705401	752396751192871	-952792993211795	-577894866207397	188677857321017	-458107645317168	255684626366262
	-211013691530705	-661791544788064	159693426661705	-101725603212304	-119302405016043	722448066912504	-659788511101456	185068180001254
	-102688969397197	-213514738082661	443175278716213	-596656106384037	-633185143816861	-286522684896814	-521786908694561	121561518067422
	258206796999763	-226764261295762	-109309090593228	-18546061381083	-552469520607571	-286757643632398	-124144469437174	411116206877677
	44186582627728	-770261345090307	-778916173618942	-672144385094959	-468554174947162	298243697877475	-757557473234964	49177617215332
	-15510213917426	-194072101186823	133992810468242	-421298848601413	-615914870217397	-474045676170524	-102763945064631	220427016237079
	-241889250682048	-366773869047485	289116317755942	-5473600527657	-123590174375567	-323312638691988	-922933301083549	-14586557195142
	19135387465367	-276659573137969	-181938137696739	-44187959170221	-980592073409503	-633481498382196	-835592470258453	550868449148783
	134895333812516	-452387886357076	118787866220513	-937690017766419	-841957002649169	-373196641632544	-106545528484839	885256602022339
	-136653420647544	-746113352274506	212098393025744	-921048295323827	-538423208116313	-625081325785989	-70025756578135	34470205162168
	181482005608906	-435591039316431	-72173297791393	-101947295866977	-598870798659414	-757008550029772	-109557692600733	394497655561962
	66310273268136	-318452137210922	-461034654492859	-401780321342803	-945053739867888	590793910115559	-100456465551454	752553447568427
	195265059516302	-174666473980517	-338080366743741	-452561622877683	-951044758389029	-260632260970032	-449946062889088	355380048174746
	361107413420512	-239094018681761	-259680004435014	-741536909479521	-659915491109403	-380818406379479	-815210679870716	651162315137383
	692859696477036	22211651178347	-512348307755659	295011351959194	-936915244216164	-346617121366513	-175448468622517	115263895324045
	-349554993771414	374533901837796	-137707074622653	-167738089810944	-123768023933873	343525446166278	-113154232805501	840118375036092
	-155694988325245	498830844002183	-95967140723758	-338982728626683	-670881679804419	-655767396732229	-113940274005494	367896179076683
	-201649644657803	33558493506173	648352056123874	-187634648743212	-79140555784437	-550267141699438	-125893227803243	125935616732514
	-295102803190745	-346052635179832	143694468868639	-581538492844137	-370493759733253	-841667035416697	-601966554000409	472839353076567
	-277444878756318	-141715355067073	-53272743619238	-46574092678082	-705284934261676	-483737081968057	-946736739926666	175429807075116
	302354794448955	-341321248004578	452613887915532	-793036849285955	-98661752588442	-129138791638181	-925289610317666	286056907005534
	-577928407932435	-469419275343735	15727792388074	-545197817870906	-148450927889399	13208219572068	-814309218249224	-371142551827747
	-355116156916294	-96925539853658	-481402938975718	-221578834371169	-868473782905087	-557360684660722	-135172632389109	132864305513854
	-195958828538687	356395348454705	164110198336236	-782301434732744	-593611811278163	-555292095308859	-116985535529142	66172832840033
	-125099858948084	310880829639853	-159056224318731	-746103396776879	-831069861895297	-121438156831318	-107600559306048	456573565081933
	-343873963372853	500663876292622	-12956146933936	-722491826775354	-101689657353825	-342983523938383	-787010734653516	-36619334806442
	-294073346435508	453926331443546	-133348016802801	-593229258601931	-839529944356817	-236533909274845	-88623357429113	553510244431988
	475519336955502	-123003973177236	469322517691778	-401793887210866	-106488848489459	94693291126866	-119377035172579	-556002597645381
	-277809580028865	181403175154361	-396094301947697	-874857572556645	-661874837416702	-31339492769153	-937232740075851	662954781404279
	628422166561393	-403139415024581	-465771649709693	-271262048945731	-760531026901045	358791086918917	-632758390800337	-157381804700922
	304871464104257	279270699084525	280306037000104	-723261217258095	-398008835340408	-134217349456679	-794622274695852	-490972416756561
	-261057822198834	240287766374831	-13403439462586	-757813956997376	-47211056183576	-14960914836164	-713808125677576	-200599194572124
	-278768269986021	673702479829517	406755261861115	-956918387580292	-301415763831078	-330026994950552	-661193462982744	-218637984578313
	-297270693991803	247712712596715	235957951713862	-823640609898067	-776487313915744	674673606050064	-289999968128348	-514572254856319
	-163459202926109	127467428320141	312125180497133	-192275782151449	-342126006024926	123782175853653	-391182419588666	-377528538916738
	-378848077165415	404176794833212	321434549565095	-547539764947474	-124374153914613	387547566422814	-930883060464766	-385040851365435
	-109329133061434	-757238656188661	731209965380245	-776947201617458	-890496859840377	-415238661792953	-996706389231526	-14315872526587
	-446381622518872	-194227418340248	172122147295012	-704493432483174	-101890516149697	742411573738887	-117588446720174	-126290209807026
	142469473601013	-831777725438539	269158949615889	-698222085935589	-361463447382404	-99258543965315	-103949402272392	-233914575332957
	-43014665728147	-18680405230215	64772227346744	-916142335827261	-547644425199336	-342887082194855	-83735335387314	-8936065127078
	75999990681813	-202250992817415	41682300055019	-356338224114676	-286690369686409	-98621149115604	-666458322344792	219633995061159
	298765638005641	-33626679657601	114672332498222	-444920393029899	-80416292755916	-234282687377879	-616278502911933	831945800701751
	756107932623815	-184366731782465	-261800182814876	189168680757359	-764827160409119	354981979912639	-829863562093868	-25619574159465
	-179058480906547	-459012919045644	256134485774977	-901504365724002	-113195167547213	455816453075064	-569503084077759	112147058395317
	308097040898298	-472789832257065	-461769037005213	-118753860640875	-85984466888917	341494727809762	-132575569790605	292841801903165
	-195155737324456	-127348634933947	-115789537692537	-426091601748366	-708041754250915	283121925187419	-477018990029235	-441823281046193
	150331107463973	-107547993111382	144666319188851	-724152102242813	-111529928931632	-399388289720546	-546130016607494	-221483122691155
	361535552139017	-601771518636134	-333477740608423	-337810367545269	-929490103089993	232652682153799	-380010084535992	-133563453822237
	-432666124009265	-325386962534226	888962488955399	-911910468766875	-869795391093077	627682650585506	-438663077123007	-492470725657047
	-201529711771074	-252475434476097	-403878660184404	-362551688080727	-110495067877654	-275608586977111	-105514684657375	-645920099262016
	-109497567084035	-579229481977359	700748471010926	-241618188218876	-754603952062918	-102389242380447	-288642661465286	-277052757624202
	-644322516603806	-177318199101052	248559748555598	-352198438459914	-87864444779132	16147704791049	-468770752229583	-176506919925651
	-395392368135723	-316802583645209	-104005816107193	182705879505646	-10752016134042	317620446713352	-244254706462056	-687021652543894
	-514795412626346	-512863334899698	238168059533401	-351746957414117	-998742085235882	128023321366389	-547311136264542	-481328469857892
	-260931913547782	-648220881720993	81574942791791	-991514612354119	-87440477579701	316894905040171	-410948470867986	-317308166127602
	-487728824968254	-733532806622772	-322033800482239	-578755703635543	-116393607788105	149833459927852	-439881702534058	-631551479001972
	-297756703129693	648126118198565	13403562150147	352825572531976	-938260248959753	-470110004382027	-627765667846796	-235342122406372
	-307510843586707	-44539412495296	272685267039401	-703293878823209	-148135384216412	240315705509966	-645010671670134	-440452407801405
	-25406292159014	-910208578132188	213258650270594	-50432901240898	-113987822937265	-16019259419037	-967727100356057	-277892241836568
	-179423394820145	-329503504291867	146307613723344	-887931687489016	-804838030846317	250621561663442	-899338875404808	-27109359656328
	-171432748504663	-468567984230659	173004379483763	-117550458215234	-970626070533028	-265457556151001	-906169640928315	347861364305964
	-457017200482039	-623637962052484	-390302096764214	-287084960521744	-439305650290884	315889582448009	-827182844623224	-121769316325491
	-190572614185792	-295801617234296	-97700535385533	-309929037239777	-721135252698952	-224430402623777	-976631537503659	627202698023794
	-205815044073869	211167294004429	-217523029438691	-747648531598009	-784889051622181	-144326374488817	-737930775614267	-172926631817366
	-596314456119194	-578708701287742	-620694584026258	-761759342311128	-969761882888024	499418690024467	-668538610590523	-352985270045415
	-24627801261973	-18713007995365	117559218338576	-72644165882905	-777374377922278	179256343383992	-125465122037251	492104549293547
	-238830483994759	-615091427101372	417490609898794	-853450923940486	-109699108717722	140113872037843	-11036229902344	-211379907656878
	-27855224313701	-263997345105313	-313407872964587	-100966294867477	-657774913967461	-309282606858152	-452723259073528	-533101169557634
	-370805634639229	114488790241799	-161551609599922	-367378721577329	-129225297628412	-654989386246499	-348365055739365	-351649321822704
	-89938740653582	-521463572000332	-330021815065536	-358594907642647	-115258986129886	-56621328990208	-640438589632171	-109965258439946
	-313285177324089	-287623849343234	-306700187157105	-542394653773404	-121189868394286	-294092231224805	-6049287883295	-705248366442092
	47959120637493	-664983100406443	316516964851022	-921236022526664	-844812992606553	-163692620176391	-201779391625549	-644847743894583
	-427884877659877	230088337241213	-163431798361428	-173103723720752	-171893123543058	-202571196997959	-568124017747022	170527335212625
	-641629513483674	-41545643251942	-200023102177789	-130551618254717	-108976092121612	-272918977863836	-105464274886173	-636052303966538
	-415953993667139	-749141352289995	145633319396268	-30543957605636	-113544204004375	-18844255858421	-526909008769759	-115427313378529
	-444093587673532	-649439629320594	-118831483850473	-884258612463182	-110821971697397	141621089778616	-261068365850263	-132159297635801
	-216503113918934	-735349454679092	177828073008712	-256840081600169	-11777552822633	-297922966158067	-121333076704046	102192094113271
	-228005404526345	-512751397192542	-76357691739264	-123253318148134	-106092117857887	-900776744498205	-879121779567443	-780871863740731
	942112832365861	-542923760443871	253020896709489	-365407352747587	-885388098902999	-456823978564745	-196800292971728	-377286722274829
	-173448190052465	-470050186225682	-529626151376826	-185801711775088	-106134404822308	801674985191752	-104277556547819	-31296324867703
	-15299380819965	-846186079520229	-122700230296917	218927845638952	-102786502528073	-229235215755218	-396030866383169	-50458479960883
	-400465361106412	132604572847768	-304917504407846	-783471804266329	-816184393173867	-536139634251786	-81409488938713	-297718470825507
	145187372789169	-720905704669429	-930860489504959	-424329726095432	-950216257048885	904977330420354	-566200547311808	118796057573167
	-324980523765241	-208685158219372	793677666869062	-490860071236141	-970066525224336	-195973621632805	-807677920813883	646714675680853
	-261623858738606	-445547216352348	-94345244784524	375418133396032	-130050984982558	256758191028139	-690123809823634	-699398301258578
	103036621334963	-794866284839722	21783941085888	-476502143738897	-920403690381655	39549509099356	-148345334619599	-300609021948632
	131472875999436	-854889948003278	220218515963999	-102829824742074	-105716346836251	-122159925568701	-320528909792555	-46749947309379
	-105555997947463	-257723178200024	395502787694144	-908829374256969	-114107643932586	-169279588097149	-460506523804142	186667877592262
	-210370639197427	-200030042702714	23236370214213	-325872283838019	-967880362744712	-534116955508618	-279044384264465	-283955280323826
	-283548692690633	-265914471685589	318838817160692	-246846463984134	-853160894511543	-159825048466535	-598079754241139	-212458622650246
	216876557368922	-565228013688003	160747358378979	-584348242946277	-971919904052882	-357141524973605	-499960949214657	670320785981843
	300781815889391	-982177546881818	-171175295276676	959401575464009	-87747274314208	-312212562424048	-396707469647648	-572206269823699
	137765468409735	-574461927353642	262805996665242	-136150494635489	-696975532584679	-5923987886059	-322476435791087	-168915180003742
	-422418419910485	-18586490153276	157963792087419	-384681573058106	-812714918996446	141790500995329	-715297183997927	317176431872127
	-614305589309647	-575249843467752	135523554896283	-206655909487944	-69355960001697	11444734409195	-426821708705624	-344892938261871
	393308429713143	-521361437427247	238734941757341	-524707634160914	-227568204789305	293192591415025	-286862059702475	-147404613790795
	-217981366078749	-286791618475264	41984830923848	-393412966502643	-694553488648257	-730269675106714	-383867553003378	-447415390681176
	195542575663095	-647244356286414	-30572447600409	976667280776064	-762603686470384	-189499147598638	-633184659128028	-809010188861453
	-401791314213705	-296479770027482	43764476601014	-411517308623683	-307883505644701	-390611802817073	-746403143943185	-717671815187136
	-163638172131034	-681304672971728	347995910894521	-440395691987943	-892219076301407	32085466952947	-75350483745125	303130153759791
	-323424507973762	-197336631153697	114336210972517	-334287166747892	-10409719883751	-206250885633232	-634902575001841	-132149057959183
	-206746375693601	-591727707211349	190774987245256	-436047698223682	-88388534524848	-503485216597047	-887602145460942	-266323832530009
	-321314899645493	-336424173327335	-7219317381772	-213847833819641	-978075723529321	-129860439955631	-695878434917559	157101455612834
	-303684578773363	100002004219178	347726271714543	-737371330639752	-859508252234957	-954782005143206	-343895834551993	-191988181130963
	816128541955117	-256207225954627	222647258429146	-595252745123297	-671541975779977	-567680460251587	-863794277325793	-153827730645557
	195758676160402	-322814812056396	-123641334410522	-522797013785422	-65318615915687	-384623430877603	-753893965225478	-13872569354571
	-342743875417184	-422803472872591	-9562876013318	-218082610474133	-813041752291623	-645375753084415	-508001425611178	-606325799907235
	-109047037965833	882575861789041	-537598432641934	-569388947057407	-888615417030904	-591822980285791	-105691352751008	120471411690525
	-172989953929898	-403722193542465	204746988155582	261318973134178	-554085165342767	-555392657324047	-689584765312103	-625276065422616
	-463135571078429	-600582711032574	169247368656653	-571062904026565	-107291975591501	-208716069384522	-650577260615293	-301352124153555
	150679661168204	-541834144150376	-324238650925694	-297328276295861	-105251209499691	-526455553566097	-600990572950558	-966094585547074
	224523108318852	-412280973835225	-486575597617115	-582708572937067	-119429953835811	-328578315132283	-462950744225667	108533847559177
	-186835469612664	-953833730949411	-580772179949324	-294598720257403	-980299202441195	687621954927391	-376925948618631	-17153279535917
	10718703048818	141966154250037	577802880034761	-49969060945684	-989637017801187	-598051651629225	-268153132070925	-421812714823583
	-720375989475719	-220331970578257	-99208681304721	-233729019033282	-110307419853935	-644782869268221	-439083241382652	122388025901383
	-903863781484668	74175455159714	130558797447843	-564655545467926	-870263220738694	-734161604696696	-46413549245851	-492696094463052
	-943858074798084	-405415109330202	139439627299483	-340674379601713	-104659208904576	-52177438747074	-620164440812473	281390583115815
	-203429707843541	172626166143222	-212446503735126	-329872969083776	-106823099797201	-462623537784487	-715100019907367	-449200259492209
	-470008703904966	182379728660873	-140534608360873	112699302485471	-944655239619468	-52702126921422	-825916281748684	-108312977061625
	-681948771716678	-445311912496369	-414554803897843	-379748146262223	-148399851032238	-573327843304696	-340615154819845	-279654774390389
	-403399748629448	333140423142756	24868507619163	-122803831180366	-10333494272412	-537988546959624	-771017564602194	-277459857561201
	-442131651081309	132843995499025	185612211793268	-52665705602923	-109376162098893	-320691268899018	-826969954888173	644702834848754
	-105672363712124	63460928250898	415249865827667	-559931632948466	-781950113826484	-391228614036743	-524348998087265	-261302894912999
	-281186315387882	-490606245887308	-350377037334063	-470281674934639	-994090936954045	-395368236914784	-407955389421927	-156307377990257
	-246036261119752	-282558394348319	160246859461147	-459934305876152	-137199098516509	-457895790304136	-297124824122282	-426905773321017
	-757324712241985	-423675521167243	-640363617470495	-490532951042919	-912984616208266	-491096310336414	-81631621166605	-169046343140902
	-92216646525987	-360061011797173	-440756616998185	-160480204288949	-973262152153046	-935925715391362	-632241064728115	-683715455540886
	135173937119774	-354614892903349	-16259618545215	220336404332959	-986169938410664	-819581472030567	-779882196033754	431054193769656
	-288825369886697	-661590449119411	-26238320933797	388849920951715	-110337618188998	-209904845129557	-723340575037611	-437209904168548
	-200060640964475	-546786838200994	-350978378900101	358746388209551	-665042439037217	-714313350423037	-835341526547453	312660209335651
	-270592758794478	-679031365634974	-806718821215132	-25078267838909	-464552155058362	-156116826628417	-746706122998532	-348997328243444
	-22314848640928	-263542960179961	-89166662909895	-192588190931519	-671177279864787	-217967667500285	-435680539233923	293926709456534
	-277978105617463	462066944857088	-148722883539031	2297746849086	-665380503321839	-300348646248572	-261736535501455	-453496992060687
	-24026772657294	-501466858134274	-435050534273183	-426538895635077	-923086054508905	-691688469562162	-408446134724687	-600469195860488
	-138374474727048	-473971248184287	-621544173298044	-202356792449631	-592183432203623	-563002848099758	-282279043465359	801054657590032
	-379924427075814	312454175353988	-277204940462928	-420868965720144	-534073823301822	-111397230507953	-553876880789636	313174452522819
	-923717162638656	188619558813397	-48197652377161	-778093969338931	-667951265045409	-722479090417867	-616656833555434	354418883751985
	-209294366249519	-247276482336926	-124908491503958	-148239420437314	-711765593408143	-759614223179025	-637515024303299	783875413318866
	-114181209761784	-566657800471028	-735811432677269	-441047084794829	-522555410037103	-813407387322648	-454331403335369	494538801885063
	-35187918186479	-188538660502218	-290779704378647	-568226912339619	-520337684540025	-27763672183287	-350812611031686	177596426251844
	100389161662993	-27223789536462	-580042972412938	-201528690841127	-180675338984973	-270082538441911	-473639909926639	-60176520921098
	124549825222535	-928584082706136	-162258975313051	-46078696165435	-211017164146478	-237414751157435	-28275224363291	-47623226514488
	157055824773433	-48013488480808	-283324061904053	-689359058142828	-334791065603534	-105263750985292	-339445256425135	-232452333510298
	255812873824159	-103845187510038	-275636574782905	-512639910079892	-640604982943779	195586703625984	-363841008577408	-656645149517908
	-71862896542063	-247709090478684	-262598598681263	-524015219093631	-182566900707148	-627307620876727	-440228951458479	346619237471302
	215953496554538	-517012228593014	-505670423058957	-524467016501272	-401211769476143	-103277910809626	-788658171896868	-303732201352051
	895970744621072	-536513471404993	-350539262730792	-70188723995627	-49821405230662	-396476837344058	-375465320274118	-233682326855276
	-60124355849303	-153269262229745	-698607389623902	-397192498250708	-221604174814667	-389596138429986	-843012848194729	-23504019207737
	147045459952724	-668423480746316	-580387439749751	-438082555865786	-492268088136949	-197101730480542	-466032152646128	-111584345709499
	-33270925146567	-138400047666987	-517094146023122	-57421432580366	-274572587015792	-238603771106673	-5322779811418	761374749707067
	-145210333102086	181261589714276	-308632216667865	216555285272099	-589830267572873	133308193872642	-230019464569491	943339234457095
	5598160951896	-318196306281677	-418268975531877	-283971432787286	-470456612683521	-322570414241881	-327540330432605	327053607444356
	-85352341600808	-674475643548667	-455381341463139	-108460389708084	-54098319102789	-482075609545322	-782626865974479	801978265111611
	-331680405466117	487798874485516	-278154926637033	-785467983458572	-618770157242038	-393199702117325	-527380608082957	882940205225725
	-995180707013129	-220512474217472	288652677118667	-460031195017569	-568115160214234	-228532145636159	-507193233818524	826121797326596
	125214640303332	-250666960538019	176167315349213	-216016631478484	-43754401582388	74671143640512	-484614773843543	192915451822968
	135628739350526	-284158000365243	-136651486095746	30243844195115	-400872387123842	-339868918474856	-510678153981244	229488335058975
	35910682922928	-162105286569156	258307951707999	-462401801235772	-554727864848163	-474997592028064	-66470877150648	-577274036605246
	-5276755665873	-454820850347385	-925386034483278	34475954498882	-608217913847693	-165730668250662	-532767942901652	-220099558308275
	226450580161622	-610297763871625	317263675938211	-116609301858912	-85014396401489	-478919530685643	-672544055213564	-210733758489215
	-193162743310946	-72179749932581	729290776338924	735764485080687	-571284834346237	522596634545023	-794634661584556	-683423613732968
	-792080720446644	-691453019330698	-126232860432803	-132661807321079	-274955520692861	-163383837996854	-695528071570054	-256159108417139
	-328292599860409	-279130574017348	360235700368981	293877498915733	-35417214706179	-334439279098764	-693408864486951	498327300871418
	-1788473047952	-306739652063826	107491121164765	-392580429913892	-432409788520109	-111468389123131	-319327583934854	-111116124022461
	157511246621569	-374969777882233	-290918014387112	-627549367234881	-832275263155741	205120033221826	-61472534942601	-379629105069798
	758486902970779	-353915616083849	-378857559975675	65751234198496	-187959629534782	120125247918108	-274852955941262	-277703313196314
	-392583774375425	828614563774433	530202846256253	-356092645020253	-343877775249933	238371536659647	-791398472268797	-463737093801661
	-205112264250318	-217851629564869	-33469274454533	28498205640982	-505679196619236	-235035284428122	-5867919551746	-647530663426107
	269829912408237	-536231050760581	350432139108198	-678067749454853	-118984423349711	-300776883272247	-63498616046436	-391316866968266
	-184989932735377	-377790305485185	-492379822839159	-187914388408076	-270057419207687	-628546854661921	-115167047804092	675504552998413
	-27077387948714	-698149858110754	-264379941425369	-280714709547591	-279379722227936	-64245378130144	-885997443751934	129863954239041
	-394227352947069	-892839635625044	-240562121049364	-455539115126556	-900127964676136	126010280118698	-105029375783479	566227854747569
	-158479057949292	-428812052719915	133582289721254	-500930012563306	-333597900083773	-402945486597064	-402580372222568	619118342561945
	-255955894864186	-25387416657855	-32973581732832	-299453593580617	-145527265450356	-6360830738261	-816458121937053	579547389789091
	-788301791521866	-658151237685982	355082880632627	-796988912270957	-1799102343897	-802907129924543	-608415738160664	120620543233263
	147292988544242	-758052360520042	-643257261266195	-408895798626072	-898805357127924	-228941066296078	-954406118194418	321402716933125
	146281409901156	-665750799919485	-210047159506285	-180430452464004	-138552164830579	-223570208030421	-700869545323019	150547276381495
	347794859136956	-709945021097693	373262549938119	-125258816166154	-322186274147668	-486908693773589	-7467462355564	403723555902325
	-324531072749332	-336634854818458	105125795281012	-668789510395644	-251234830150232	-830820246075239	-605195399980673	171576962279005
	-418605252453355	-796380713752304	-255108768816084	-505211561677115	-469987491298983	308115012394307	-269208162170541	462677210507794
	-372768064486623	-539215887472571	-122216424814973	-475399884682376	-156681314016786	-485889553268879	-931148048647565	103476351429906
	-239546658633546	132445108640731	-43625417299386	-541129985296839	-260209267517537	-215223897949572	-646476849263149	133692217464267
	-155623720994643	-448743939805656	-498660525557101	-30524919133691	-47946336341598	-145196518293343	-639310106109292	701861170876489
	487598102902889	-2450186408955	-144050624812385	-866579771532074	-697767067052208	-385841622750344	-819415649084465	-368650086121315
	656248260719029	53949758415353	-99551413793697	-195070684905394	-431732919347654	-115206434583768	-20311674663599	-333229501587894
	-155365349427395	60000970142145	329542326238924	-123891813218169	-622562609404765	-710344112053021	-380251984969278	138688751271454
	-18991657250187	367944279075727	104222013253997	-559225804568772	-393802729695686	-655314194224743	-642367896017466	2197650826793
	-183983317104518	356650383451493	-472915984259162	-612945471468643	-59617573070073	-132841666089849	-667489623929589	408785261074705
	-538863548753134	137706960640105	995857482739908	-346185444095746	-422448216244761	-501134059039778	-270823360602995	-23577006061224
	-34180377136997	-350480385549499	767545199995061	-306131108662792	351128445657882	-48672782645942	-579221135198964	-393406749326786
	77836253067873	-9822287776536	253886506514925	-834429686201239	-320885812279683	28613354754059	-425638647837799	356058596194164
	-33697058391896	587238261611339	-265348793186903	-344351307918178	-23829946925232	339980962158475	-233017163157979	-131207195493069
	35936374208138	-639430664732518	393897582301505	-653989431740531	-196897116516683	23947179948691	-436085243976846	-546843380266601
	-954399182353563	-300059280972505	-882642896517493	-786984282384094	-33074976607718	134438657618402	-279495932850512	384513620229537
	-167279402124121	-27185103335822	111527032667798	-617201679976709	-702568763363617	-20768564934256	175238477210053	-400104873899005
	152474173652801	-5553476948803	-714703414193314	-623042551456226	-317047941869207	-210661075148233	107971154419343	207314454599196
	-134275397046561	-122226141645298	365410449068415	-743809568059344	-414712865373351	-442604834057611	-263752726430549	308824997139294
	-64808934850756	-429281397824119	-363250756824837	-640887289839795	-205666040990846	-542632169265505	-272900622538001	312275928580343
	-715016788466335	-235185561831732	-497922568498945	-476863431593675	-349803402821012	-125175361612455	-181125895437927	-935509241162663
	614997460655	-239717827607899	109553932850567	-411147896006999	-762384507377534	516544203011119	-15485081751563	-146316501988232
	-950859048263169	-382160123421448	-178683480876414	-211546916132596	-848440030857848	-617247199782687	-737848372235556	50253109008199
	212154610158795	-349025006173205	65716065848936	-472714638167307	-767340820332858	-256041955375149	-337391706961209	394191527189515
	-142427511436345	205034126343263	-141841590867747	-601848962953902	-588613383361492	-370576554517142	-510460115412068	651748827079653
	942732326828786	-449675717916734	-9604289413811	-18750895083126	-218216039691557	383974986224821	-750620733335467	446663309989249
	-650437830809398	292240165304344	-158654735300093	-24518777936296	-568354417138962	-892149554631822	-11656645008164	954155457770615
	-397554833728584	-264351492616354	-260186309179259	-606131166168112	-491985489505188	-428673521215786	-598674871836826	336042788226916
	-232618750400117	-1883720104402	-480957083083677	355432748390213	-749911070279743	368450500183816	-528474636679552	727494619428693
	-492246380612641	-823147570490827	286062385882274	-736853568905868	-43655710123325	237829049838262	-742520545351768	753555918960923
	-256619121020351	310800557885835	-703467743896508	-43672634865996	-436489155214014	112911928812621	-613296083640864	368903420842205
	122341543075483	-370928208174955	156306346171123	-252783810868835	-632863261379413	348549708030919	-32352675751035	411033491015918
	130594669457209	-657192114963515	403470963188847	-470923797171508	-43456021585819	-16299091190669	-513141061337012	-555243274456263
	-145034705042481	-30156644981495	485479354947105	-592556031599775	-892127985603603	-329565517308466	-448634961588591	192352014222927
	-883685335359617	-400748799741826	-822151827156733	244668337536613	-525006080478829	-173556990124995	-398306199115053	209136210841378
	890104533950437	-165361098369108	-965836820631917	-304001679829011	-371485488974748	-11725479190052	-262069226646989	112111949817365
	466391125496827	-981136792298746	53029667650138	-105189963156038	-456302308389173	-146918106133279	-209617034228838	454307397637435
	172658706251126	-865984551956528	-112357345974052	-216718872661681	-200524717140677	-721899557124718	-789926642423072	640072981817865
	-143034280551333	-17266805239326	314040576738595	-121956889846523	-485995879802241	-407390508233759	-154425078982302	660890745228263
	-407726373824993	-442701179845094	-171988582093486	-586979758424716	-590177370047277	-260133478979553	-669765245934511	394789117362127
	441435711847709	-439639518662329	300589461181803	-131234745717405	-642617597755467	20267195153861	-536162509669388	26684212902679
	277561306552414	-532154980813331	25640725028653	-158968661773619	-660239984995274	-200602644551177	-430091230831351	482456993232856
	117410437286012	-278311536063725	935676301531373	-879445534592995	-353115426196766	-663848220647381	-685065447677789	730670732239151
	-456305737649889	119311569993936	221789213927529	-738636729173015	-604943679189088	772892872218813	-301634432557219	-17266205333335
	-187830979652699	244930959040771	450121901185922	-874081591403898	-651945437848536	-51437015457156	-394832984778586	184632319376226
	-385601373791054	-282598739574725	182472506847185	-593956602905727	-211042266266717	-431794051456053	-424874887514112	413640086205545
	-148495091508616	-132548784229174	28943546504239	-102214513070988	-5180134390739	-611803474678299	-516825664711048	229811851034887
	-134353442555524	-739856450970445	-107500553620647	-366138715477792	-399562113078806	-907856180200752	-360472665168195	408406309950361
	-46988409962012	114259991897747	-74868391698783	615663248142371	-15713293259788	-465190280319845	244657046746767	-523115923279199
	-453685369903332	393007188752662	123653290054359	-128946031957267	-848925600789159	110018110065433	-667780930136111	223006431917971
	-279461954443208	642671016823782	-670677556850364	114157072849656	-811731429547029	-235908368307805	765057041052637	-231403924116971
	-289844856875812	244090879330193	15550153535687	-126793653499095	-618889871781433	-49756580418856	-235054976759754	58339311544669
	-692424095579854	-247919843624322	-345001927498192	339066582627138	-646882869762335	-53974806707482	-217349816109099	731944985707804
	-148088318062006	160433589393224	-296534902325124	-803235646358451	-405207499851214	-577503904528007	-73558703701124	137552407393286
	-313619563098002	145611497920992	-138081111599768	390597365137861	-445794349871692	-284030311851032	-167058068790524	337319078011337
	-415298918667817	135417923915955	38171134937689	-654308400218093	-53890562404039	-466187644926452	-211079661481166	160156484805563
	348799883116459	-450477874342686	-910535479091852	-39174427892135	-424294575599734	-360071523151683	-240733085009641	-386380794758378
	215745635013291	-122001415813934	-297629748314773	177077069346744	-453764698934225	-520744731225964	-360338941829601	-19730952772972
	410703171535913	-204329023549052	-15162462620141	-4839745283873	-507638325809489	-761506591492246	-696696826004145	189684887004687
	554644098321757	-430629781445566	584015616250987	-247119695198413	-307420475649233	218555436937098	-267549722764246	-333926837043758
	127847173469469	-295317474033809	-216281316168561	-139410870331728	-373516345970771	-397798014079011	-290270121373852	302450034760835
	270662075967904	-72139270713767	-384002719122412	-584774293536589	-494209553135071	-47585601995781	-186905483809852	25222342642413
	-541181340591209	-223823661378375	-20497832238886	-429825368610614	-490898051634225	-564338380755749	261825382726068	-390618462944867
	-409652843597673	450804009290972	-256331402810965	-720283872644137	-500228485999889	-439438337007064	-131080244911335	176856539368279
	-134463798553181	971381124661358	230530761815749	-103619385069673	-228820975209519	-553555692779469	-117739928350855	3221680359785
	-268173124019954	113453850799605	880434829077634	656458510160637	-494531962231099	-507947283921472	44936468192143	620560341584192
	155629924837019	-389566500146959	-703693145393513	-292364713509992	-671597475377725	544936408325602	398882426836282	-644733257670728
	571406442157971	-190661492185944	11580125689224	291396757205512	-796011277899868	-71812803820977	216778405624717	-710668955399098
	-134497177973793	257437778596259	126995515836148	-598774915916869	-105872802966197	-243905322066185	-32801036850354	182024802414884
	-119719555562662	-350005721399621	-17411786781196	711586112751905	-762615557506628	-132584530367571	-223602999352326	-393665177902166
	172659564475002	-466583203433175	-331192080782326	424059544616637	-91103265508607	-230937186043129	122397945987353	-527696736067059
	431832192428319	-265226089413892	232551582811794	131641801482533	-985022321301314	-356817995631643	-958455354087639	281520686058949
	448372261607448	857062006874785	228706498229094	-931276269308403	-6710957793363	-163624172507917	363804966272119	-122931650954363
	-29577757805036	16129043482362	-10691442633143	-683295981789816	-658098484979864	-349196296059272	379455375767786	-342289448000568
	109088858540192	-358594015357043	-15898586137967	-255283692772665	-259581855719904	-240242912607216	7650494762986	-195533031678516
	-112202498454045	205659015757099	121781423374034	-805689713174554	-531624157677258	96839475914936	-291962864269017	-107230164250431
	927189120600453	-627544361945903	272531940491941	-452458160922261	-890987948685681	362442624558271	-200020102448572	-726713807192074
	17568960825991	-506260697746534	-139572838542915	-187940143357717	-736622627876914	-657904161505167	471450865585632	-446945203219247
	-162252079199937	-378760834175893	-324953952958718	-37136381740672	-709835995104997	-222093806758756	-892758484077719	515500339794518
	-654757107531863	-342824476287407	308125361898486	-102622524167046	-568441622358667	-257271850889213	-189050024720878	-380247931275644
	-101711303214044	-117429148037531	252213987176713	-248158470675888	-735271359625749	-291120470678175	-130291617174165	-388571144984111
	-258415598527774	-315216559210632	278561132142544	-547927499908715	-630379792330939	-474056150117266	-194671437795524	-231057487372641
	-22816205080073	-243045969527253	102313430125355	-761436369935334	-716828051687279	-340630029576275	-821549591011899	-392533854494086
	-212355633652735	184501594836109	-248812955426637	-134676779189088	-645222090919386	-628764663839539	424216021727002	-658804204766035
	-285708558043435	355454494668105	-21701843560744	-398614607863274	-467369410908669	-855535332756637	232972679566233	-107222243349971
	-310832810317898	-230413075050243	474606263029847	-442878724716662	-502308180011731	-528898341239297	317151550843732	-116520691416147
	-330261582707621	262347276608134	-302491481912901	273579748135718	-631540216141832	-263750037779242	-417915863143068	-590649895151836
	-462432152048056	-76975507507711	-900671897622887	-242765275430563	-296777799619348	-362136987084779	-112118970495742	-848562463293821
	-381199348620905	-855301627311827	-255850317030634	144865528716065	-47708629564623	-291423716555015	242815742390993	-50190261947383
	-300402799989194	307934391584064	-10279192597403	614876134483423	-460331180999234	-335921715902204	913535730822664	-971148289613923
	-347282465157671	-248765529413777	-113852682678306	-103651029785332	106438645999327	543067363861275	64866899653025	-259665751485412
	-134887150123441	-217976382342396	-452240962921039	422576009483151	-273650952977555	139659245060103	-876590326083492	-68600762143464
	-200159163035196	-787120960468362	-235312574909407	-168689341144077	131973779673331	-635723453723207	-678255798464991	-720422261649829
	-374456235875556	-318130573458571	-149323965009327	-449329464006803	-260242753228987	122949376147989	-40156655865901	677671112090823
	85089500958006	-27312277218243	345919061298113	-609246206774206	-270944769725685	-525958393253757	45092992304487	-364853102068273
	-165538314463517	160628612304648	-218544776795438	-644527961704445	-256846921932784	-477911138457381	-294421811811275	-380714290457043
	-526070012076797	16478586653622	-818338826631934	-107290296747861	-209218828226483	-15619432709661	-142422891880912	-607769763159197
	-52382772606112	202526314025972	139721582378733	631919117690639	-603031092190195	691576789430096	-492084168911142	-483848190441421
	-616952452894515	590009638113516	-346823284040155	-393230154833707	-124140167677087	-137396438471839	-309821596621117	-372543042785172
	-485786266116293	63201383806621	637434995013542	-231132886539861	-254013457252941	267795267826051	-850865010046117	-523480656366261
	-190012046422991	-3207987476746	410147454313802	-331637586960471	-423225078191724	249685911814627	111839784274239	-414304522542743
	-431765107877602	496112582150644	831503109224636	-75823661167712	-221268350301004	-11397306413394	-422857503034904	-109272707788288
	-249399039736159	288993349419493	-623145365882705	-264772248075743	-367730977976781	-400315200594856	-332686002244766	755874016773414
	-892375944300801	-246156642832104	74613440458629	-278122252894712	-20904946359014	-435172187016359	-268988330788699	-114723167317896
	-298405610678756	886164787757769	137891435975897	-392320534432211	-763182881784361	-296813713662041	-273793170853018	18011085691712
	519478410747464	-565830289838761	-306890712473708	812729520414056	-730454202749779	-57358171095115	-204417232224858	-544931139001135
	154432470129036	-759809306175402	105303038022332	-37660245999618	-443892493614711	-340980364359583	-101480269029942	409393216573216
	207446805349944	221492281772199	-341763708011494	234877288765373	-586723887783848	211111795084664	-72287828634534	313569298436164
	153731960773533	-225346819688578	650551928156596	131605442962901	-569445951224279	-437637631065216	-12104717205512	861123442690458
	-271284295009386	-105506078276017	263206528073659	-181692559084637	-567986449550985	-840988698563119	-573879098567954	210013323738764
	93437793532243	-534029211752066	-672749177888337	-390682435271455	-875878155436152	-560848582315162	-992387393673006	221132027189277
	-153261066462931	319941941828918	298555320468791	-607946141291711	-800494317050496	-142238500820942	-1085121372655	-511049378162217
	-151960560766193	-367602509009058	-33458463630996	-505911508063155	-605364713234169	-774875319061297	-886469265052943	201982116108001
	-97602673131555	-315202008174035	-285000746173159	-533601266410132	-232950895015075	-444128992632656	-727393364383795	225333537557862
	40713827218892	122058153139122	361713963618347	-785517904358915	-525102497357146	-447081613669155	-845450910647856	195372658876345
	-31419697039911	-166509650300436	473493715663655	-732926046758052	-44774494950443	-308849794239776	-438360032667174	-332657603314517
	-415296912724669	581201213548158	122262698435303	-233436209808667	-563657322681656	-285876556822235	-795428347906017	690689825967789
	-59061281582325	-316115931311697	208991249808844	-594174650102535	-123945582355068	-80503225405193	-703899665588872	-808253437525488
	-379093038079829	-154282397564161	192956175038497	-742710766267181	-517484016875149	-133221866030639	-669681038704875	340479169268219
	171792743917052	-913461328580755	298599669084176	-43046278878356	-405737264645318	-509218818608953	-538355562929805	-172322394983716
	-259370266796205	-11799542151885	26747440819088	396804140895434	120704716170297	-561117641455873	-340543478366134	13668081013001
	113038847217737	-466097819191705	12501459830753	-254021423904318	-594430459789555	-146498861835724	119331440090184	-919987457100183
	-287390629517316	258141764092706	-347614688921817	-430668349567546	-145668578106159	-60296280839028	-911710178103942	171642617877464
	237830956124706	-683614711533766	-145311347640347	-300996748965	-355620112188235	-488948671433956	-808085629634425	-167498823780935
	-279965627636456	32301476467266	82233280305632	-830169667624081	-184623960606886	-301734021269951	694946690837203	225059151670368
	-287862167412964	-576694320781766	-274275495238173	-272291995717638	-424347357272636	-664778463577582	-124749205913543	742973576748602
	-5098950984299	665325131178602	179051851019289	393283105666199	-536617319703199	-866186368688201	237386106184909	-462296438752643
	-286094613010527	-446254790321783	866807746699658	-35015176128957	-403274201412616	-574366866309004	-511289598545272	469732470368339
	16148744330661	-532971318562268	380561184689241	-458141726780049	-663232073559194	-201703912262022	-332226733237809	15243445558419
	-295025506283304	437176767307944	621881407139571	-86347222058493	-39488133781783	-762859749805928	828310703385475	354350925303756
	-581355194782393	324207076668162	399807066320707	-391206938251532	-235010125708801	-129061892774355	-101651752168122	603134642000992
	-764170241930837	428241057675744	513235836345441	-141185919992346	-389698184934398	-666278350028856	-124057162350564	226779408767384
	-560154097841585	592815454952284	-179785473652699	-378311125798909	-272687476191377	-901979915151094	-85606814520743	272502665858342
	-733542742146229	449816998875512	184716669400633	841427324781271	-178156285053165	-715820041547456	-209668865232198	602127196855955
	-51393190693903	675205212616798	687331252889994	-115312008579213	-290419156816426	-510734421444065	206373643842965	-290409209515714
	-105737029453728	542289635216573	334089706783723	-38520342329378	-313758281329298	-83603585716602	111773078012254	723308621576721
	-206495949378985	616160675772771	-1220672576018	175125638440252	27941308941987	-553708562043452	-148237656444911	-145300072687704
	-338695510608459	257606411102002	384812295314694	-911976684477734	-725326460495401	-503568142950712	-296914266402229	383911944240408
	-832880405394232	98705529662099	-120722086063895	123618540356431	-377559178891198	-462293424084015	-191973681407672	-160956599420197
	-755641243138477	-153082012078052	152122679819148	-294818657017824	740615825187519	-164193534943257	-230965661362836	-121374413737484
	-379386198721692	232539605821351	382040938730464	-715196607255566	505401132564209	-578123169095147	730878301011208	-175680067873642
	-175480308260434	12458175036726	-11586767245628	-393837921510519	-477317020047174	17357662842985	357450173973989	-569701779543358
	-524590321588495	312810385097081	333004016970488	-43713997610824	-306028853963517	-34406859538577	-40958443661018	130180314998167
	73815158869447	-303455390517498	896986637685394	-485158173460329	-153981880465487	-405718345667288	-593216647682406	-245740825225882
	-150313314817374	133185304794936	607868465495236	-244636174079837	-456141485868281	-543552408293492	770978393160159	-10220445341715
	-102929191007376	-117875632735489	729804320943716	-421817709260208	-512617774728385	-211635257789537	-43524838835373	-324963242072593
	-208853046077677	658887869293054	-553601240226971	-417179926524467	-73467669680791	-862963589703786	-350039023959657	-924349825719239
	-198103669132401	402090547145333	961958220760239	-425017903623283	-377352528588436	-459389191971061	-260260014317753	344271793712372
	188963840357151	279229252598729	60765111430395	-515883738185738	-533479373264833	-477194820491937	-166169634782691	602101974350718
	-134936007410597	-887343926940175	-337615885168811	-36958366658897	-846645310214272	-742539546798845	-515221150809155	220194018148506
	-189507849313924	172546026765352	-114360210502349	-104174764821599	-473100659888583	-102150474809472	-194354650936764	-225868399720133
	-222758608132815	168777979360923	-233567925476554	-316523565819367	-763690386203754	-651314160787745	-189548136745203	-573648760468343
	-766673544806251	-205124379261904	350315273863967	-394326436007894	-770531659422462	-22672291545536	-416874086809369	327932395632561
	195473378154865	-26972657171129	855171470557806	-122668594186728	-659550936919263	-266777045289521	-177087486886797	474635052546753
	-497339923009337	819692439582989	654081448117843	206016402325812	-292115943854444	-114399923658079	-536249523181449	379056547316121
	221662236772172	-13824148852669	-209366024248049	165059157653614	21793451143264	-765152235702406	-665924313382789	384451683307413
	-161625023209945	-159330681751136	201148901366887	-390626860580545	-431150473323322	-715770607182745	-65115370669155	540270077820492
	201455325501544	143046886490278	-506293223381813	-305023218054189	-105721164402991	-184495359968045	-545803213291295	987499946200645
	-620138735951291	210732626783003	18307292804114	-400316483923543	-300286063858073	-151286304435273	-646022010098438	28698425975359
	-108930077156288	-150599092093996	640208465285105	-148099006973529	-362214412232165	-397459781956431	333358050074174	-141384534940883
	-13016534803859	-438780665978867	102206225332617	-341008572991514	-278713269884358	-284345158012729	-757127013287136	-302693872032969
	605753288012884	-160720681934632	563021345569239	-34368450293866	35732784670828	783869058771548	-67344406875211	-174639854610059
	-102629381898304	-253281658525513	292377220746376	-653436448589658	-43148743888229	-584470263234065	-554546156453933	903629422252002
	228817110947095	-475485204551045	-136808365816791	-419759389113449	-63506369576936	-123932003410978	-317465775207107	-311360569984387
	-202545961774034	242167317191578	-837446451957054	-333047793571248	-710258757036039	-821420513208066	-407575714772062	-496909548755743
	-583148782021154	392355716019873	159437753453126	-253427093182421	-545171794705351	-512334022676054	-203943058977568	115158701059001
	-110690187487597	79606902954724	473699412884612	-216033286176418	-525047466629326	-268864984405455	-224113990830263	-155124662753797
	879651721395806	-255038709231269	280506893550961	-612296111246221	-805071518469792	-1094030975492	-455526020735985	-502772537311351
	-159201343171954	-50950267631799	195556507589998	-713007802244591	-355414507970409	-261143035160027	-422632081082571	-445917236898597
	-317577937103989	-320302733181209	35061227841438	-516352511632858	-28297978077178	-54647754431481	-384268294297249	-85286508666777
	218120360590393	-37839722239697	148917311042121	-387953923860497	-530174875735388	-318142162635718	-252712405405726	-610777572442348
	-246128337330615	440956123901725	181114301854113	-271865251732071	-581174817500284	-888356918950696	122681366640664	-707739786408073
	-193842229144161	-151134865907925	-113847816582728	-233104581596895	-515995379263952	-771732588325994	-812572646942198	-528485598482174
	-141928750818877	-204476658154233	-205393345101744	-270075250809858	-666079616998588	-152220958546149	-355964330876498	516393216193549
	-19280728137906	-447732602729562	-187078052834277	-678505138492017	-499427632483021	-525404197582559	395361539814609	-596086378676202
	-335683804647082	104013644265242	11165597811772	-479881000731651	-506897539401911	-907825553771686	-439716523178245	636183081750912
	-197406581013029	-290451573333237	466348349766675	19359180785803	-782684098973275	-340602769524535	-210820851930003	-346358195013911
	-644613712701362	-380257649660927	219679368579001	-918319652155429	-100816769880007	-2688723797582	-208610129791185	-18248931726735
	-441324474926475	-511990198093039	92278346176911	-279379376151907	-87554165744024	-182188477026953	-244266683182021	-730796108142891
	-236019576418492	-749772458538257	176176621363013	-364603938650315	-100732447037031	-394219906860584	286692939124886	-752843532466789
	-771115956894148	-496341942244508	392617539693946	-365436373547054	-809575670295141	-913852036658191	-159769672950948	-565185089373056
	-143691954641779	-228750612147788	347050331413481	201495625789186	-463680603178969	-118533198896469	-288166251476334	-975226636257163
	-130174133314824	-196505983762106	-109129722172939	273289055847815	-811971037070337	-647425353458044	-4546053376219	-63403365352858
	-574319808823553	-376479385692904	371415353312487	-506854420659608	-108426569201132	-907525519902761	-504527084667327	-82345749021407
	-673055036216075	-788094110764358	64614780382353	-183449246706392	-892069558954954	-469944895233519	-739085712336902	-135338933576959
	-178586574039323	-212094640042461	740059811084034	43537542591728	-360081979630868	-684673022389259	-81032823036687	-368558828802149
	-959105247765902	583863713360173	518025861698105	-340020098839875	-403522178208936	-451193432365001	-461170188275244	-858766469400353
	-203425588620477	409323913875987	-576543695480089	-379787245441932	-211635993299896	-572301308687663	-385498644416389	-724720040396094
	-334131954716671	354780366393642	-347371057797562	-276368106446221	-741221808115169	98857053106321	-228379375037836	-482154068074991
	-329975972710191	784678788463902	521008471550552	-544828006419271	-399118938448563	-819187456242799	-130370913479753	-291575620570979
	-933752477889023	-795823044449833	-118750980526195	-647843933608651	-353369183774849	-108387336251076	-332768654848618	-277308542588756
	-232425311464643	409724210871458	-279243524435253	-111791162382615	-63409284405034	-600008005388117	-291831370208938	-107233602978356
	-298498023910851	-291463271317538	109188834078563	-339581801637616	-171494726728939	-545987413896638	-496309402966559	-225101636524841
	-148340613574912	159219057953484	289747034738558	-648800932959589	-44821246911912	-457937619381864	-343181293167272	302664300585279
	-13111159665101	-311103342133306	320567144762608	-460154763643304	-614209597160327	-938022684028491	-508224809240788	-539619664431331
	-188332583646701	226649744503271	325667932304413	-727716570384859	-647944899958838	-798103319250456	-492572309530276	-694137713231705
	-219751412398443	656163849416797	427635247891675	-197025911731229	-752616754889711	-491038750875886	-198296942374827	-847817155007075
	-723090937124367	-221944637246781	3604421999016	-602043185197754	-25324163568156	-468871199742798	-153954387920066	-594380871229256
	-440404858862116	380238190122253	277824894173582	-842594765044027	-507123892313947	-424039214899591	-385661563577791	-397810775438869
	-285060844415744	-557238809429787	349303586427331	-24741361785199	-264795735372197	-33671714633981	-512485640930857	-311903691890961
	-512698604274139	-145164716545988	119335994179542	-323971129929531	-797401987542371	834351630896698	-13712494048491	-554870064759016
	60314082854715	-829334301203131	128398466951049	-819435181336376	-361953686801412	-715615462888919	-276595567991525	-608738698207567
	-37192435803119	159004522711916	799488858838984	-796539062010526	-531010979702505	-190606392441139	-488027173942651	-310357836338076
	-498181141974718	-223267132276038	302512758135829	-644313848417287	-576395043742498	-584848396170797	-321850394461941	-58057006926299
	-333327910317113	199917799963394	141809065208146	-482113280958408	-946628339553991	735387541098501	-104287461303174	-675273508253435
	-162815541059861	-1020755669148	-205638201689354	-586390681995397	-7768004943425	-463964124426658	-261429281913891	-347320325746007
	-90189564171017	11157781725875	120370401178977	930226196469189	-107694563267486	116699704893595	-511115366675993	-529639919915652
	-176058377542608	419928900066227	283671504151214	-763537554570685	-572540634031302	277111435627312	-24464743168607	-300088257506153
	-202393375343142	147592521140589	302958991814262	-540665735368217	-902648223795707	-166319734925208	-380469196435023	600965455181893
	-122061137711097	224876257738081	194391071600685	-375495338908684	-55535913833796	-698613077283813	-415860123248591	-259188879408758
	261197063964406	-130890558465507	257644973383115	-508921847857327	-899012309032236	-864745684343032	-36112667906388	132451380557444
	245415664791089	-631969853609645	361328354241077	-708739339045575	-560965298909488	-272939382347532	-447290748883957	-14210569089173
	-329651939914314	35133947158292	470000488038921	-452595876121991	-543882892296542	-544891103185908	-184003443248797	-245018373291091
	-79878752040013	-98518267273485	346889222177996	-408676431220974	-264382368159668	-584458830073503	-472528379187907	406262889142133
	-939008500904791	235232032019359	658655686732584	-105894234743819	-743183560415448	-526139707872776	-346703209728986	-415531752558932
	189038471029361	-458915920004517	3053711382222	581465873977745	-212121850227471	-903091643978546	-395914670823973	595667508903446
	-289940061134762	988868370159018	111672132596557	-129905636704396	-898658545160981	-511668040072426	-109203759078537	-110420897355378
	-903477925573437	-184744026310888	129353223659906	-539507970527587	-424140930433065	-630277324491972	-36680762148968	603294561410058
	-101186544923905	232846255460472	279992105304144	-702376243065622	-583290678143506	-142330755039691	-508635389462555	63793472249546
	-167136959867553	294229282024815	-459772152043292	-173065022853404	-754035988190201	-380199165795222	164027993881398	-101755942790516
	-666897769017756	242997955115385	407223576321315	-180229629766343	-815300890379015	339499668877976	556632806915885	338398497410244
	114037438342254	-411686440182762	-218721155078561	646252229700313	-734901499308113	-108868919749463	249471620810892	-564662085134165
	-878815422562305	13923223895253	-834803755007146	-674835913701963	-909951647083297	-525026019774704	-87224598155275	22917656051565
	13105940466063	103878449545649	1427059291648	-456876560759213	-586786586070555	-280573405556381	85783545580953	619182220134972
	-130826812506025	324669665146237	955235976044547	-69505062118261	-738575847682396	193336874852523	-736675003816633	-268022738006282
	-133337623030026	-559260133989063	162609264053013	382601758313161	-955157973451796	-765073714249546	-153810077293912	-556429065875912
	37390761612791	-116887989601667	161664160841773	-201989780424004	-704795480708897	160377039477785	46846197543587	367733157799144
	24109167968575	-166712174683199	375953715802858	-243359970401965	-530456652072276	-212438681804009	-79743423508027	206494263665969
	-134465623590564	85649814703886	-100058796936557	284801486649407	-568909258887733	-486941683758219	314158979002603	339786596645735
	-269682979989611	-357826977733893	511457925632733	-104881065136064	-749266212764852	-158142011624024	289973485177336	-214226266996783
	236226692813689	-554789077346501	-883439401516664	-405314603864384	-537207008489906	-210540558029297	477142632785393	-292946453877817
	50392971539723	755024022679636	-159797998142282	-353343304007487	-345364376120847	-43537287194125	668222397731093	-492494971304769
	-46510270255488	281408245606567	-193260924244796	194698103191282	-543214849624551	-62182102141606	713638338268249	-491890647738258
	-351767252136768	1627704941972	-504683747932723	-149518625944447	-919565863266088	-375442486415773	-161043607495311	188912583565454
	697757506759108	-55652803857674	222273554051448	-804320974147828	-117329177763991	-512382905021198	763899406248226	-448688993065992
	-142575051097148	-407672039152427	-209330795995463	-295519756336521	-584601452708989	-375152150975678	-193663158171388	-54657225283711
	-63933412473839	57741091868674	325537610505027	-595023447822594	-716947565317193	-341856262365939	-463222673447341	-539617694721574
	106712600759831	-757453448638565	-161046852103105	-136252894871488	-611201613349176	-72988952338818	145558834419898	-247576471901351
	-488350907957385	412423906840452	-251646239824968	-587713353572974	-55367881199699	-666170710422657	263726397289132	-129206525707598
	-165734650550665	-156907284087477	-448974013107055	252793040613675	-554306542755616	-407164452611367	-165496238604785	262978061531819
	20446627697073	-352858291354196	885450208577283	-227991854945651	-588387059058689	-289450135975511	284183451393505	-147362060552285
	-121652759239749	-152858686982295	159680365536921	-500068245443092	-434406269480968	-81763937086086	625707215530895	-664450227515989
	-145862142284537	-228345151288008	-314779830878184	-200007947038583	-192808809111276	-338149592200063	33058890472193	-228960981233558
	-310803694856427	174225721252691	-24838371813998	-169850755779074	-152636545936451	-626083621286162	389427412683299	417655445510609
	679244718642491	143434385200623	6304769700533	-185623212969393	-6156158997105	-426946826548979	688937482908245	-734205802686273
	185098112078471	-463321029871108	208623216390912	-6550290640663	849223766574362	-255844819514213	349666373625594	-59956697170155
	212070767833174	-255784546563452	-155359196718517	91674543004705	-234757545667943	-702379648602326	202496063379819	-385532463755413
	-381064020670758	-505062205589018	-385272321532544	-103853242900859	-278873418231749	-75618359986859	334841316159565	-132266900669958
	-552040641763068	-402441369148785	-371686793712454	794406335577167	-520143023050919	-238365184302223	24010648050675	-253559240430114
	-293609925965936	-97764676814658	-267540293005449	832937276170212	-360143782446361	-573234010491919	-38569479881245	-207200827408906
	248365699945423	-668409005170867	924750355216926	-867924020482046	-55242768662401	-765171689474732	-538230488763277	396356511952901
	753495308470225	-442186214278749	-984927419828547	-391357892027058	-465602124889137	-309084942875066	-329693404688603	564402326535987
	397890663492053	309099393957882	158734510854376	-636977296874368	-380007905048606	-246483239179527	405880287813526	448736289087968
	236829828163743	-28723474723955	222556123958235	673956123228017	-984803489941276	-374222230188144	-291684104319502	-246127783490369
	-108319389032395	-23240637124462	267305190963671	-527949747400861	-274013339666869	-296585150693694	-872369733396732	183890284025735
	-140975539118451	384421896455233	-126332880128288	-501437871234676	-637790255353101	-252096522415585	75962896301806	-131626402682786
	-306636522421981	365981482462301	104729785246417	-347235443489971	-313521265841831	-407556398653955	-488808162671862	311189833174327
	-181063957321038	-324974173038796	-119398805995388	-600794820817352	-681337766169615	-573924293550329	-492544774855306	-465796150839968
	549694609425712	-605870382048307	168927546200097	-330255841713366	-706151582322356	-764582268930667	-415171442388667	-388203578409033
	22794027116155	-3027365147318	370854667555219	-585432785201054	-558828383993855	-721265660544088	-391214937614646	-189653824628056
	-744578468549271	-935233219472997	-127867905310845	472889647056922	-541003181411203	-730627613299247	-549070574697306	-606888189838009
	-67415423484376	-12639207019891	-141532977314923	877794071483064	-589009994922875	-621020283802416	-407073951569178	-351625729818114
	-119703141404081	-114799541007757	-111097607538104	252952087847056	-681079185145903	-472031953454299	-919605374575076	-778075779514454
	418381926984692	-775880722626531	-117219908458633	-22600256415494	-621888028577723	-658942122101619	-278951139904276	-275747752667528
	-35459132969423	-669252093305947	-220190423580042	-297709327564797	-690729580321215	-472157121870613	-60963369934949	-28141551169545
	-128166386865327	-944386726335657	-410310787751175	-13577803214211	-253192249316082	-701050101523101	-580993504466191	-11437519724792
	35534562375884	-228390847592669	-134042556236885	531266667815497	-640558102030805	-435225701605053	-429332270037627	108518326401989
	131011090577241	-207830062467598	-293629658645971	-148012956073215	-162430260652029	-666094681675893	-619635612028984	70288720685259
	231055454787326	246951155811944	-522913855737209	-220455171278948	425639781634476	-744566477149943	-331870696656191	280909712456914
	-302704300334244	149895685302448	184130586404387	-570743815736644	-506647167427143	-581116653002209	-314345257267564	186650826857062
	23530050313319	-273476585898509	-489394533973799	-494392319084996	-615017254996302	-680972506210257	-265258375666308	113928332957654
	908298041171988	101012845678852	102108713762985	-473024934239282	-571599231189039	-447057532704781	63906679314459	-378434523421067
	409221675173485	217519287900737	-107505741549178	-176706478427403	-365605437929782	-263082499846203	-148837134031556	-479530101929045
	-429862854845377	-144164198284736	190482417269304	-891096156607581	-378264700224654	-869689705066413	-460932095458676	928037429290787
	-620720259762594	346607674802364	-307249474992015	-367180188307321	-483797864707477	-413459434637693	-226181922984267	-352220160117232
	178065640019982	-10023808038559	408122509756551	-512938312919052	-359442822740612	-149040532200242	-208169512320932	-262027148366314
	665928170319193	100747773480359	745461750535331	-320000279660256	-289363901682552	-737414055938747	-320239424913712	297120003196454
	27108108329426	-193140133194759	745035522714766	-426089301365661	-450860308818418	-527222584353427	-12838238351788	130824670662097
	-322135216082815	513862259869618	757743913312065	-603702140765465	148233364943907	-99369288271887	-525422260922585	703207788897117
	-302773665233053	17082112530929	209755141511132	-224380204644062	-254051451543401	-178231854687441	-345058412084431	325668412864963
	-252168484357621	-351968211588241	810081776823286	-113467407590767	-332137456342994	327854068828024	-259941296791449	-196247825659768
	-477472327067217	-583612705813346	-121522881239096	288890317671993	-69728176379592	260034840158393	657076843779241	-211006774868022
	-583531559383373	-255458857392756	-127365287929552	473408679020777	-586662689567108	-169888256459876	-296238384186976	578713447608321
	-13413823760611	-161475091729044	-697588219475373	-37311872304482	-340876695316866	-322155816063829	-40177159468648	-106903462742024
	740918600320135	-924687625203899	-133229697713623	157549065738442	-213738274648948	-374460722095606	-307171151445411	368779178719957
	-298661989671017	294749196183882	-328128632180546	647268531683667	-501374805464668	-496766928862341	-125208750546137	-123063076712523
	-342918829529524	288212125662745	-253666004698726	570099675574992	-570920876218373	-151173676003556	-422547099745961	-587137093683983
	110381418162129	-345987923017151	175065998589481	189946095076706	-694970570483278	-867200372824242	-999190168618088	-103050883021927
	-16365596378807	-281902857617813	-365644023155302	30085074107894	-775494575025469	409342560957355	-171617330598532	-463671619760049
	-343355962130968	-308599580114468	-149879100156768	-249349172548831	-477969893027119	-184544088118896	-356568069637024	-179200715906048
	-143746002641227	-338992331006232	112466550657109	458685995722442	-60155308465453	-539309914453466	-203870510582445	-735391487745848
	-330810896332938	43112330037579	-593740082535313	226708387901228	-649119412606337	-142946783668054	-564312368175513	-401577507742249
	-199449549818108	264878914507708	-170129963714113	-183831950305903	-636796363134785	-311380117308093	183425142762196	-385120988447111
	-466568688413998	217900459472145	-556998661570722	288166823003198	-495870657877109	-333396522465353	-352652362654759	-138187652121365
	-226632091272277	-914747181438604	-349006335539153	-3009215568953	358032707881305	-692313369553317	-134544284879696	161462169428316
	9601084848895	-636587549755275	-245272047216088	-444504210672549	-285720157797242	-676645188406453	-29422146200424	-256715020207765
	-254741081418757	-301284494990888	-148718503149389	331604507625841	-598641442299808	-187636986435543	106612148675436	-319118739619063
	-289657108774626	254461075965237	-203446477425758	199143492039893	-441658407265377	-365942976801722	-192158635711413	-20750673565229
	167704629940912	140077326394396	255550759746771	-342311312950213	-440310486952682	-814497259985998	-19685005763193	-511308526404187
	-876161603660946	-475456207692848	31768121834796	-175063382828226	-364742360459114	-212173588243784	-116515371204579	-236733126513766
	194183384305929	3899387034828	-425972291936611	11802209434779	-185315269791217	-328331954450692	-105173265622203	215472401963095
	-38392426985966	589610495444305	-20821244809277	-27353436962272	-585003956245864	189531650545289	118885178520937	-154320611888444
	163977750262728	-142879351299641	144353506390566	-69993548859149	-912146945381567	-124481747553602	147106532818874	-55262060172353
	141954113887103	-128337069119195	42250001251227	11995470444014	-132091483310672	-118138527018509	-379449624455063	-424859797600885
	220302797011211	-159502272520501	961880125426813	524467432515075	-101130502970226	-317354195951433	-238593267080909	-48260049137907
	-113862174249661	362251618826486	854057462523891	-392565275776652	-4717211919608	18813449697012	-430748104232811	-243425211914483
	-100579486089341	251369103259056	-292513102484088	39098536814286	-377717198029397	-378441705920937	-273722943313067	282398479266185
	-176076708765098	-107094426546527	-269186224052455	497045637456512	-305997761397877	187691949694538	-663753106951175	-372667499190841
	-621212846598	-173902253167626	73446313891312	697421198253395	-959766981724046	-891486849104101	-395729518520774	-456632567235056
	114458790233056	-26959664524489	526049202615999	482179678749367	-331516416022455	-592210836515985	961561322148205	-155775184789209
	21242942737249	-455416634720144	509424568687443	311922941082014	825826798664371	-983612285084332	-296466332934762	-428896327867152
	107890057904585	-378489894307739	466126830968291	516509452544235	554649943939359	-428418800529577	-27419975588085	-292279883652987
	280391585331567	188179016226662	4086345371665	-198617280740109	-273092112239142	-719200880141555	-328878973919692	-642456399579136
	-14368881999512	-327044676751991	285752168324612	-626478415290005	530868575551416	-423743497341394	-168864227588145	-355486084740215
	49213592734092	213178604850056	50431521887795	-16082696641475	254969291972679	-909778611744483	187492373293879	-458204700554499
	422421384092229	-681172885323916	153407767366799	277517798303174	271841831432308	-495535801956397	-424640279435663	-140215524201461
	-55534421297881	406484178404683	239866002162694	355846981730174	-775906475903821	-110423417981637	124379220042204	-763536777088261
	-179762455023023	-243062771816509	99587468024014	628442399230188	-60612276011145	-378579118811588	-611095376857522	-794592124004497
	12978872844339	-279521054694566	114590505584501	-626990656125447	-5205854146411	-293601582087517	-182150601506365	-560131649963871
	-387448776548896	-138814989488015	-14248673701409	-504270771589096	-433857870351297	457067045128228	-391961486086159	-144676852323357
	-101720731284722	-213105138610583	14410625978775	-297996554207028	-63848902662353	-684841887753888	-226954710305852	214607906329038
	243757963767472	-897018013983942	-250918403007449	217125410911865	-487207371223365	-343279985089118	-541206463121981	613291005234116
	443462345420227	-331752630335391	971256284112576	-365381190947686	236005454323044	-869248221646814	-413192031498327	-591809684261492
	687732879170044	-171434064978344	-178464219545501	-127902616820556	-258294954926654	-552841331244269	40603476400633	643426578489238
	4816394913603	-285202699635963	463736040031	-649700979655619	-487238383301384	-948023970465702	735535857030107	-192363011081448
	468650838338163	116032031185031	-505822088982005	-165298294923989	-563004399658399	-7496531384321	-398373060365568	-395423268898633
	17313793420322	-537161918706402	132422867979083	-113900757565091	-313302940562011	-590234710560821	100173222752429	83890508845446
	146076915349302	-370900932099985	-229443604354488	14859176035799	-595798013396977	131354325126473	210700070049947	-613664902049734
	-107155634745786	-348175959133732	65790144427947	805599680883726	-85217961676441	-364893958812941	-815237084442149	161056024712892
	-386130586955821	-370924952941179	504879169751225	-179374249679986	-653345486420143	-405943096150965	937966664964916	-284279228970333
	125627039013723	-316132062920284	863357450491707	-426529167668056	-905790494786826	297100966934316	-240340928009218	-146732471486768
	135754834470279	-38414220294625	659832072901465	-276426138181304	-676590188313396	282957681417465	-491204706686358	109371291120952
	422058612005533	-56443089451909	-146399657713749	-194039123817544	-727166846511639	177133935988331	-298828391986509	38297710023219
	135503235086769	-385015025788729	-492615116592713	-144398642889072	-887153718115898	878576197652338	-601237007439961	555848491715279
	-128716488440952	264286934135533	-199805184228461	548442014427943	-810283792685199	336465244806123	-144659358058042	375536042267395
	-191309798257837	-234953855653084	-231628452964998	-56808661854986	-799665900787972	-299687017789012	-232959352642613	358515096233294
	578910277763934	16547180616986	-2750160731463	-418954250552078	-874302176280425	-853228367867807	-336348892425541	-107893030416243
	515908408587501	-230975372219037	-33268439927032	-573197023688815	-888838867793788	-236176788865252	-33651878855541	280098540396492
	-249663731972641	-178144038052696	-316739909644737	829322450310939	-623986599816178	-129544977726125	-213381689836717	-211904810068976
	329192055190145	-798211084300303	165985759242021	-362099857907601	-922222160731851	-742223121597545	-335452768836419	-706348183529035
	139056710330512	-551446275942207	433343370054156	-236150557115416	-883194708665837	-106335441242766	-377729962726652	-110740772636193
	21944420737637	-225214484071498	927661376541136	291986948027218	-585577861871307	-500178161996266	-17397646337865	-484917648466941
	329150022080776	188294526841834	26673738310958	-409023017972651	-12189198717838	-617476523603982	-179557355250107	-405424839675417
	730759313552133	772143476689736	362644196023948	-551374115925124	-736126297065478	-400783878908033	168692673258662	-115301587663855
	162947570601477	-622771603168951	482266644315659	-371918173878624	-787385894312758	-205970864368126	103146932111738	145202561222036
	174878616268437	-219734712157023	414568655178374	403306685832437	-795257662311873	-344652003379146	-434964960986798	-2377711768729
	359492815838934	614827774602695	211670814321383	512308221534073	-647453101230581	-387350102900189	-120341960672298	52675857374225
	182636635961424	-354893544262429	431631639347889	-223220164301084	14279336322607	-620450764212418	-143693588898021	848979510294957
	306592125868215	-517374491977288	683206239469917	-107892063258171	-266861407831548	-632766819097639	-39930769839405	140435600597718
	904810452569241	-338075506029931	591548220562332	-120165157193305	-115147360848291	-80667567114168	113402847743574	-293814340950189
	-825161073947484	629296132517059	181244576620223	452852008458026	-17427902797334	-76174248413569	-284804420057872	175642944343521
	-138237980248106	164687064977051	11665981192076	209878390866308	-156358387946407	-414241081036154	-743582837203278	433922238251459
	200598725240704	-320717619532762	-844275106410462	-270775049601368	-414679493673425	-295972398028047	-264204859331401	556589546399838
	-16703780906023	712590475340692	243621526552073	130992441219656	-257502169511363	-142380276002456	-710358853896849	438886011343943
	356704203627148	-379921308957627	259612141360564	120884273026342	-767750837098503	-239925182361935	-635641411587258	139205537798036
	-1079950564647	552482734723017	267782572687439	16117013252189	-176577096465707	-335656467749838	924909728944547	289822576477623
	184510899346509	168732238250133	422276858849613	335414760485095	-266170264784301	-359142331645838	-190245051863946	152536048176957
	142522987471291	234124443983484	101076499836555	146577737170111	-275735159462731	-29982261825831	-307798366759103	-438586254968082
	-826203973742312	115257621403685	7120847356211	220947044549131	-866486217511525	-38320680425084	-14417721702878	148721084014837
	205836958005083	25294257793147	264440693286752	-379748235205951	-447432854336195	-212052610831876	334458699678879	-459265433436211
	-206920849092804	-21944667592586	786295034200847	-55060523845733	-667799031498074	-515452994545556	70052993874128	-316063153074865
	304899778273641	-400094713745143	108435851927342	-249288916832912	-796810295833252	-643936951152895	-874937580257265	263049016084323
	-33389960019186	209938357472942	997398390016064	-212052789209603	-100345342174995	-76101172917312	-196070790172361	209311144645994
	179574364964411	881091015462871	106974910819134	171751185213802	-102040524876291	311678675345311	-882654082675892	-134111067081199
	970110188231827	578403295421517	811379307923357	304492578935539	-100002411746618	-4327733639591	-968475172567244	28753403664232
	-101386932448037	4025611802586	277543018162674	15142455051293	-970344815866078	-257544584298077	-346076201927857	-473312310895071
	349061976142249	189545022186024	185244056440551	-288145334208309	-819756056336456	182297544262404	171566978089346	-82917435928161
	-348967640019292	156346822397032	383999928168144	-142203629558523	-585978624164873	-171256541778333	-592530731714997	-187741947769247
	163443782110783	383224413144772	12884125283243	-711013164104831	-816932481760682	113346354180279	-613475209860754	420997620090026
	-108424111933102	384159517426716	944597574544975	-171502010171238	-808475779090505	-510765415817865	-106047187425438	583907560763773
	208956705073058	405216356196287	507341452534475	625907762196263	-101071620699185	-481258608039396	-422183678422386	-715473618925332
	128281491269665	721184196999388	847979261912197	-200502896614027	-874434803086195	-151574572336872	-506901308829317	-179626384677356
	-410499751527098	-153850340006036	534046208027254	292346373939911	-946097540466907	-616690805899908	-409263694911108	466560204303249
	-120290090034478	854049897322711	113168847666025	-864476759415281	-907863496838539	-704450747748752	-317880138945759	-52035004780985
	-69530816817992	-125671718382693	279322509661976	390979060773168	-485530940671116	-523253504374694	-362424933823416	468774372898985
	443880466043366	170880932082553	408775167962206	838497163411542	-938571397260433	-353869429958649	10984569393264	-407472611258269
	-509855791283979	310453607477495	716935087251119	-751228724891084	-624236673602005	-397941992685133	-253428390445321	374421057298997
	109867876311362	399214636247252	453364953893439	-43663537178612	-182484884194439	-712774829372705	-156186413547977	-104382299624184
	193326219505198	251529209572551	862284593191006	414219764140122	-348123687429341	-629902946956103	-46500588128229	27388201334772
	101282911326987	509953194860151	616250010859407	67573965624836	-101555788287542	-749267227705628	-25373836586986	192452720831173
	-2485400817928	432346891767895	627671713386714	120031430106607	-123201723985559	-111454624528928	-353841434139476	615973844529522
	-18645456346708	-332009449494429	143137672036112	-130916142030289	-798516879937574	-908669130151009	-470155492892765	-131579308882428
	163165266183258	494250159592214	430863871898169	-169102136527995	-111558536681641	-711177280816553	-589575140976679	254081666615647
	226399003065867	102699427342415	361969452784319	331150812063041	-110037696327994	-111231856086495	-732571925425324	11168778254201
	178761803918296	29810306855174	992841427786219	212892361328672	-122366280597806	-965667589650072	-725934062350968	733948912913413
	-122732062113879	49833481188483	508177029421867	-454291456669508	-630188084389357	-147833651032888	-537865979775664	29624167579713
	26326283013707	655907887628553	215956328568371	494686230560865	-929299687908118	-514793339201841	-116989292742455	323953357607406
	-408928184042158	458180642974511	835906239031077	-208935158461694	-776321431398338	-285377711677148	-584071944443147	140981181636841
	-218243735594967	400334286071361	113090497294753	286206303051282	-118123301603383	-453747146857962	-680501988588218	674773449357745
	125510169810073	502986247979936	350137554980195	-928565792263104	-116920922073809	-496753207830109	-852389408868856	417711281991194
	-42918972946114	-268462575231897	971467422876994	148481372605286	-119047711934574	-353506732806067	-270668253838092	696487371569017
	-562102003208605	753119436336501	417797457145976	190250031974692	-135756791275154	-839086283918387	-577013376540307	461471166785903
	147172440371203	-815899531722123	821890414744668	-55963267178705	-992060260119595	-12478062744278	-10540195886389	434907013062485
	-158937772614996	561984711607231	673253045469199	-857083417401834	-972621114689265	-735660815374541	-380991232855921	-776405579445418
	319692584346446	840536183629413	253330899492497	268537453208855	-104193576313688	-598354632945317	-201069598884759	279844982228787
	-58912943816425	643638213577864	-858546918767817	-63989614124458	-815039006886381	-607426130084926	-115333376004309	645434515308276
	511578417442165	277942657939287	354273739196805	969269549976512	-103932485457273	-953130724979257	-621964083972035	412799917040622
	687913131637678	926426181180165	335423861578489	-517605402239796	-113189295682735	168084233699507	-413855924794429	939917543491137
	191678535142664	-844143213572661	549790257646973	-418006985069791	-164201058281805	279859500310039	-474485805141866	525635000347909
	313647144377972	-408813505846996	-370356453705542	-156337430512976	-202780641290679	101475388857878	-482461362964257	506068149191053
	185904085428968	-348241997351567	302090012680677	-257663963075996	-170133954634547	728100672845232	-295706510235189	149717745606411
	-178583651322747	234052847640359	-140146970312642	296987443449316	-181933745127461	46128809680663	430124717733892	-136466936017085
	173931597970133	220145435983133	50817381836587	-384878973670075	-142525770730208	242681381287533	-208647686357445	-198495256798498
	161437630379113	7454444157609	1799932518385	131262926508259	-158454435189111	696318469986918	-233578999760046	-7172769003708
	-15687077425059	651563786231177	146583076511999	450939286625538	-153151647617823	511713725727403	174656320203769	-604128940348702
	-809530593464204	811815703137834	488912203564252	739541465869885	-145071396171655	215880554038743	523013464706836	-837884072155492
	128644235931025	95994163196539	495148054201696	232914589317215	-167171158939689	533128203104167	208486468662006	-65182242313873
	146149384445707	438417269627721	543430374105238	296847013019738	-152133376517683	560777795300567	-93434822545526	-320966690423945
	-743301189803685	805273567017599	559329028150672	141389982135449	-149864436097587	480283730346848	172702327377061	-165046366815413
	202592078433668	-192187622480734	446276167137796	171399682204141	-173086707018951	332368157752729	399478172628895	-925051808442937
	-608827275417803	989670447616305	748288563552628	-41628142978936	-13608107166371	-279021704322231	-111634695588988	-493064675382726
	-503081803390599	459368784247985	343059086923467	-21333454336646	-169058150470877	188835118330524	234001191454529	-218222184704142
	137900032605925	445602310076207	400245327890111	372772146443242	-146971852306042	28570639127725	104604858707972	-21849343935251
	854896332696939	226632349032666	279549618365101	211165421236381	-14557535965389	840577792260891	-369231819409106	-311163992841492
	-173561985824575	490478250023772	-679562267654241	-191902521506032	-168296052906391	103600962112889	-28998061305672	-750085667901483
	-795119136394245	150531154360259	-29348002958902	7717931182302	-147506193269994	-275544969955412	-475607655780558	-500270364223623
	103374728882908	189359329892845	197972227870346	105634508773102	-158167658081617	447160353068633	-487017694835249	196149540817949
	246656220610857	163380893621569	182137091835614	-220873283035281	-830685837326938	-153964799789837	-188340166024578	-545584966272218
	-264469149428012	201877534007721	150429907780318	108137223500756	-763772968433969	-491976021006401	-394326575238775	-700360093203191
	376697977162332	218129223537928	170446377502563	322427446078325	-673805299891254	-487622179525646	199280944834638	-791805904319184
	-189926488896871	829170409768152	-469718966503514	115485120555179	-688120041550019	-109939243353754	-586702902691237	-428122849096232
	203802856415706	-40608967153761	224461768398815	187273105237908	-811651618831641	-583953990518836	-226338333040815	-502659483382918
	-842770539287332	113696414768627	-961643664229531	-237580705799817	-753495813014707	-485434537794019	-424085411984956	-766385197625816
	-188746975143196	96831713465724	302058731439862	-259552374818431	-795031222802125	-612118691546437	813565301433958	-503585761593538
	31120694648784	-236572651437925	576720498481634	424754135995002	-730868374605607	-589390820772272	181428831194242	-118430904071437
	-258572901679422	899055176532549	-549046768020599	111641641378074	-497903775382692	-10140312281066	512263611274717	-769867933858792
	-153905697153867	6442936281243	214633632608748	-432943303408255	-865208178227818	-485455288000363	-387675583872159	194965401846961
	-334810131493767	16443708658976	-158381062766072	8871093575268	-470590587415812	-306215531798146	-351213316609037	-580539283086897
	-514308993454308	842522823480712	-102371873281909	-651950461587832	-742930388869461	-252269930877218	-25261738396192	-588006933870373
	-130925014151248	-219346032579537	-549188707095827	-228747101415632	-349845542241672	-37070838270746	458418728485664	-607772447968355
	24396400497813	-380655544500067	-303766129103717	-153227824226429	-196838369207857	-540626918999244	-447686395771238	-856109256682579
	-145073834042728	196980943345925	-136701814988613	-100107324347052	-373094066295998	-338504907836648	914944467302974	-570083529284524
	-788491388504789	473390433626771	164538252439095	-172815214428714	-647179243652854	-549005622970537	-276236262231544	-348468654182426
	313833510401975	765297924628156	145368086190813	-384805475096071	-750847672404846	-721341341381145	-125221271646905	-381553368596283
	48784393177415	457926872211695	-166318518802376	298205128175787	-513241979076622	-509238562183975	-819476935377032	-789537891664826
	280768745907851	307798480757194	624668583936666	31341956026475	-66218011696485	-102960928601065	-220679998602093	57358969259467
	-110368667466225	-14165014152613	762587244126711	213139081699332	-493743251236582	-956516256927267	294907098834392	-646269383919401
	-175414786674175	4549193229639	-181998991283239	553101197863177	-3484860905817	-110882761766307	779052054271239	-343223104305692
	-114126961364507	686048168062089	-54271252132768	-210524999614041	-812720719681164	-774687028737957	-788977790515072	-479522279481175
	218494298413423	899022345465348	-199355221659178	761237374242576	-696258726532733	-857091945231013	457855903340136	-73862401529397
	251125277022175	-668055426099759	179608529839374	-514142586078804	-282227508166574	-942610900942764	73562033361113	-649897257356211
	-712619499334236	176209938686624	59410465231597	-4200513639778	-599703402319304	-129361144272668	478793833110822	-670079859311189
	43187091415515	101936416193939	-158809959488823	198458031821565	-336203379891394	-686067712688084	440106439897561	-718348309474316
	106994082759745	639744699350736	132264211975264	-418398233704666	-731425224737975	-507107845498229	-216936372311076	-749131659488165
	135546687831106	-10204853803381	-270987952864913	-939642692884613	-584839195050514	-288353438887495	-13956459404675	-664108950527697
	-219183186693539	345563537469621	-311690306208016	29843994490026	-33685987910211	-646917099097875	-18679394695457	-48031586797309
	-26302382836796	-91819810555528	9610704809261	-167443444649955	-7001766151524	-146694272570406	329782350718578	-648244691957983
	-174323570353595	664908394648926	-217203536847866	189582064281923	-574313404100251	779439235273164	-133313416941435	-537448668554831
	39465877143058	466162668458648	16003166314132	-318500443808852	-953417119276631	-591220850362066	387534113253385	-614572314122166
	-172225481595107	722732039396455	-123596160112579	362743195547739	-619783244967059	-577386673242811	-277058816097059	-428896479942409
	-894239080804186	331481124997219	394596289639039	-18991196692031	-997391741852521	-410252607051482	521059229397482	-941569019402946
	-539095415283433	503812805952247	390345584655898	-356235096440733	-90702303629006	-514736520938694	299273997017498	-30769583185776
	410385589967726	-137031574639703	-3053953357744	372943412066873	-826843502857073	-382024780899043	-359806588176331	-741051539756358
	277048755319754	55960356251648	299702543695903	-731749845873459	-991216599139297	-581117879463955	14716933247521	-134190758658386
	64653527746527	368489579712641	-219096732203473	211211703059241	-634002482169694	-537187737906779	270271019368267	-821343965168841
	-41025535010325	101507473339168	921780820572198	-454441694369389	-85298331558822	-5615181534226	83095573371211	-944086434402742
	-375734054494384	390336174705358	451270071812954	-819755705859986	-895359820429402	-600117746587295	749608217295891	-635805049328339
	148504866726527	-418096009619345	272604641204465	-692434582661131	-898868008201794	-723585144263449	-247571293597202	-854780017272975
	176184495895435	331616035086249	123118241163493	-505061165477899	-847372088649541	-581872891075783	-22304706955086	-61738528878232
	813583606282753	182288641327983	104900111494151	-734303646053913	-116302587972467	-23020633847546	-201005783352858	-932768685290776
	-299012592431628	112399796106062	515814164009476	-295994787050652	-667867444691935	-125953938555285	-514716304402319	-57101979028861
	-198717361873773	648287715370176	674142091002465	-691796714341046	-516615921564224	-985751433150666	-993329638197248	-932117332011179
	15174993620911	55328285227421	152220914388146	-440618494801105	-101314178786649	-178477854708465	22981386270916	-423566441622809
	-861420549192042	536041209220283	645077294508241	-132360577688706	-110061420133137	-76595554644411	-122434157669377	-44039910070698
	-143030535826349	371521843083847	363721997091898	-364939117586277	-832052488477363	-656172826463777	677575593311668	-642556851364852
	-824835737580523	-790197341309334	110192384031296	-358167737501112	-856853483224323	-43322712685244	217625573500923	-698345184502174
	512077147178238	561089028915281	396294843889979	-47609078115041	-706730639370353	-548808091467574	119530905839349	-899082424376907
	-334428193379388	515514808281917	203522203253727	-661646314501884	-53057558292654	-698888283605602	-162326053603565	-851014575536194
	806225104201179	-242104485881377	567832757028414	-535560551441913	-962714562769916	-45387509033912	-213836928631288	394799775410502
	-20037698943894	651433483582754	333370645483013	-302523160394134	-116064474392558	-399086101886171	-45465309633362	-239342909234946
	-794084160772605	25644116250916	-66472643774408	112298455209046	-932582365288338	-145085906906111	-455806798948009	386196458562648
	106385155220965	-525825006474486	181301182720023	-912970277596962	-103354993049568	-811941702603035	-158440953835959	735194679622652
	524567594451252	-374870569468607	-134610490085075	-332330056992301	-58684277510889	-735402633402172	-10778957478161	-679476516353013
	124029052886465	-234820411103591	129943788983065	-184097286147472	-789070808580979	-713943311494987	-262855447226663	-401672519385494
	369902095042206	-155236200043424	229708172167663	-684018370101971	-813521866124746	-934269956577253	-500157781210201	-445388240107671
	-32489213162661	288942547232222	-247245242801124	-131746316833629	-879347354919858	-114397158958461	-205921487198273	-848163716212315
	-421529590276943	56822318884199	252086511634044	-106947582315704	-108580963081647	-881814413967792	-429456783825733	-182090261081714
	797974647617199	-279198997206903	161539504554881	-370334283101793	-86721844668067	-166910322370408	-289650537550564	-301929637639739
	-163197665272061	745379036701744	880984275862875	688999547918827	-10311238119019	-19321654753183	-102988659602834	-30437675875317
	-188083922620067	137963039694252	373636741716142	-570610351580512	-387542696205044	-279631543886289	-153965803224061	-333019743781307
	350651677623752	221465167683389	968682730396496	-282577316716383	-587787113087018	-565926256024085	-170063488371991	-797798758754862
	527957331293131	-387264086647834	366717361715993	-204169719304363	-102171353804786	-226177471080126	-21966052833542	-292353538971393
	-689094579012014	195489653106047	201153931216849	-243963101699838	-347441483352592	-104186661513521	128637103142861	-350690124340357
	-101144287906622	331181817176802	317932489488581	-643631332570261	-942120236499087	464571558404066	157133855547998	-82783604297422
	-107659253411638	-118516662889693	-334251043802349	-183334390289702	-824967728199145	-243093954094413	164519091322205	-33276929060027
	120963737084627	607517009206309	218154642929614	-383531257306387	-437298482172509	-877954550603425	199520490072803	-501627423246544
	-164096142297175	233972014463862	304199543764599	-40447278761855	-947550930876057	-109584655923596	-11629571014549	-421856745568101
	57309807348248	-361507967547392	421382600132375	289354513468725	-515175098343746	-673684794561144	268929127512324	-411552344375613
	446444936529581	-142460675419991	850871893952962	-629722187451035	-594414890564515	-97363713094942	208606622426768	-275003897849879
	-1582917909696	241887783816339	760286360841783	-85117186069204	-730531694986276	121076555673513	-381438188546284	-123108743305073
	-871680052079616	-364763915452986	574152917904924	-797651739947357	-89681404009306	-29782991878576	-648827554475836	-716246517546179
	-975373585000997	344865933325567	598002887335532	-551411325574304	-752384531773429	-648825121321834	401463790684303	-788188279377759
	19324471030933	174948908220979	492193589505588	-597779825064147	-426659540899653	-100298519357269	458451606844297	-598579378666101
	-133147097306725	237508214416953	214117416694758	-287854912274839	-648638317738734	-44394140322851	154808292220083	-16656296529862
	206217103723438	331151760399564	195925941692344	-13615696209516	-503854932815529	-300660951205035	185767223973047	-808650613642657
	83756937090043	272938839233667	76683139221392	-297997884586656	-919916413239273	-471470497130909	291229609820636	-512741366733701
	-153318350897409	142191455127067	222406668991476	-117118639159085	-104137854904341	-452879408631458	-428718319153261	-426028569319631
	429287919156282	153776702245317	359490974323238	-362581652161898	-818092485362394	-642753507724749	386170213911785	-582271648553108
	-228850197864152	260770243171563	429566879372237	-311886323078534	-926073744541157	-366463769345872	686858687102503	-430358523178347
	-316963243513592	156793926866769	758957997652304	231530329287752	-937191955978087	-412461140068415	-197690590409345	-330481174873102
	-343062225474044	-254798794507885	552387209435425	661216702022626	-653614132519919	-112094728949555	252997291251337	-716108204699819
	-415672473786149	-223303047568417	390673217153143	236795034053769	-104680639002721	-191142981234049	126115530323056	-282305473664485
	-187662509281188	233093966914388	297774977653084	-143125011339214	-632847512761389	-356987511303418	-17154699082025	-276082249646461
	-496936820927668	-68638608966014	493569234217241	393264539264753	-768568180340925	-468531002973575	321618340318796	-439054739270138
	112189032809827	-369979113647743	658241072484502	232741173859992	-842460091716047	-836094742776788	490232373647066	-46150656173305
	-505465482268122	104361908179465	221401565100555	-114925120321043	-105975094588445	-283916516653993	279920264934522	-438724866021587
	-200487020319168	-342921616121746	217177581201438	152293859569737	-725623755946784	8610840272698	160391920445487	-120445882861657
	36805666166751	-430743398314992	377049169913231	-428212120241635	-101056343664642	-666668106238955	181207847546883	-314848106963447
	-132848933142349	188047741292711	278741127796436	120765245745669	-80875433952957	-295923597045705	487743746271201	998904967976356
	5049344328224	-273650358345015	-104199253992312	-967808238652075	-628731726511822	-64606287924988	166683636075773	-953168426811147
	-27443238849883	333152626475395	61316622183312	-439784239420154	-534254677589748	-530075287764582	137790079852182	-223742476696034
	-248148060506751	598367777288891	142982361026596	-186041482804676	-786291365404296	-150415530690366	726200192163525	-547222253983361
	-131918667460169	-124295279075564	332274123105622	-275389493058088	-350397827572512	-58326390332489	479788304481888	-57123515764483
	-184421578225454	-181207643701077	279571703667096	-46739013473212	-930572187270984	-9040288766027	187589262739506	-405591482285222
	-615008064627256	420479481104084	220532159079642	-397367259830137	-640031888364904	-395367088931977	314576964612831	-161207893690309
	-348618607439043	10570204331269	-147026326485007	492914693436873	-36160003794942	-32909212213294	103872836507138	-608101833789809
	-618912750108098	187949833357885	212911814706624	117109638665287	-38450273892776	-403423909482903	241303769044293	150402591828577
	108795724533938	-169230213946777	201773790374314	441761248139708	-752655701411061	-165811754564703	121086342153112	551107582218326
	-309743005216948	501375719972327	199014649489277	-249465501278538	-635171867980667	-388564440740108	430940957020076	-741417168227905
	-476267429673793	16944332262936	154193467484225	-182626238859279	-358020697906471	-540762458722104	131252075837762	-125698624679177
	-209137077508595	37814819506068	25511587856335	221349790285662	-489870639337222	-233811769461968	240935053232802	-164045744653618
	844921784020084	197788340618328	593952900164696	-16994264500343	-389143184649416	-687084221707245	525335197165255	-706382011150904
	334054639573536	-259902577708411	17487559607529	993243591387569	-487609905334656	-384643091715373	316026509298619	-255656758228391
	-198178956869891	156251346320986	414487158298759	-149614227689263	-59782987176721	-444980060188266	311411133905122	-366627849904032
	-370939086054917	-15132681596619	283481557925418	893032677896619	-472201892685658	-62524240181294	734126583738578	-211168393015139
	-122342118180729	140816854564533	36714888510431	4501976218441	-385043718798774	-599823060358001	344845993406539	-282100444126789
	-499545563407224	211104908113214	153534390305012	266330615128033	234602859441557	-192346952513656	188785030897865	-488973223540077
	-290452371890667	680930582320431	-623615250731709	503833368220389	341545081329408	-293155413027241	-147862340367984	-145603953398526
	-265787843759258	400363729164229	389245603378953	-37142739814948	-438728968080107	-989976123633548	-157659084722921	24319220108281
	-218581385285101	244310532993146	-125271657665841	115956156490449	-663153116465583	-220572551508257	193317102270507	-151894250987752
	-422031106236602	195143617703014	-74917212758486	-148272586772235	-365596852730527	-226740842618721	120704641116199	-217783196945451
	-94044915380652	524410436283279	238987371121482	-151814715712774	-308023032977259	-326979817942646	33041254874466	-309996541656952
	-176864813648419	713422199968134	-729158799495798	-708208120049742	-392652644305799	-262462852124308	194058856283136	99981865743028
	-137370472543621	245002279417979	162358979960003	-659961387997074	-212983225711613	-22869490420555	225983213519512	-149124138329161
	-185519411948201	476821316205924	100501963949471	-648235713092397	266978684095203	-606849885152421	486226161836078	-368299037818053
	-262276533079155	-361009367714116	-167925079097329	146183531609194	-961640785860075	-479674825475562	-101395516474436	-848979195100316
	-188152801670217	-375182756787811	-283206529921615	-267532024585411	-478499516941175	-856412259009128	-388022449279177	-191550076293115
	163915536749376	147524385611814	175322541850112	-132927846757089	31637199564119	92786512647223	152715997508202	-662797486935256
	-24345098151526	543590172315327	456855542362778	-692978267362307	-24521291595842	-407056936092529	-106065215605207	-253503987670601
	-331619318616356	463492193649498	202468615776338	156572327479371	-111880247948584	-511910869755576	-107527743968764	-439105822594896
	-51412704393183	-617532319159388	135481382804089	-450265386012005	-480658244084002	-135309271012979	110394562339809	-393862727461165
	-46361853364036	26697472785575	31281088026161	81513158141794	-905951548312759	-535508463054514	-151907775801319	-456316423486371
	-383060124898188	51061569225247	482485193046254	-151835679687784	-333515154464499	-787298269662528	161037047428127	-479101763696898
	-363055860672731	-298819958271883	162845707774619	-104679348095224	-504097437110723	-31490896454046	-403744768462641	-325652164911024
	-267946115698431	-112023358203571	24038255766039	-103311126263011	-115932119827268	-649340906367841	-800946797011857	-591343240852058
	354521342809789	196509982791724	479753729440992	389575053205026	-467166532927393	-626284452985837	-112711767569012	236048426032799
	-806705334382096	127973405801507	612705225907042	-36614367829256	241138075473848	-562702170170718	991166642219951	-895621806408863
	-252798078888344	664699395533531	237899278464789	348508970011237	-181581381552917	369922666049328	-215713325531518	-309894021501852
	-299276928777758	5075264057268	338173962874358	-114680430213453	-262055732434322	-56080183711142	59353088463345	-239286209143557
	93901487491777	31749361609415	370003177266869	-496996382599252	175830096585982	-465347547524438	380305101473489	-310501271277562
	157738213320666	-453352653718752	231716316498952	-4624296685192	-337227054132978	-572347426355632	-101248261782649	-954635684710581
	-90152430900927	-961338980868997	138519845278919	-103847591694289	178447372307546	-104815968540656	-322108056261941	-439735901818673
	-121969874121277	-525500228226062	248834854687078	-205926496782364	-617312857183462	-189824382192466	324560441079234	-396927613558489
	-197598638336912	210699882012374	19416498003605	443751167493007	-602418961097298	698787838168042	331359397935331	-578316897337585
	72515834618438	-257412763423348	200261267756769	-346897823881464	-196230477004763	-787349702214518	396508069304244	-460613439839266
	-128250781973142	-360593726433243	341802519322193	-670241018234198	471143129911749	-386907338795964	188484643516208	-502314658667646
	309440148608997	160172693177297	266041947121992	255781961653173	64059354362163	-817305625688605	194369441093717	-536145325913249
	-167130097163863	41820057118083	549066581514654	-855477107461594	13208094926776	-925490199400881	420734606514284	805365334200007
	-59040247764158	121047767558429	-18824910904028	-200879470360032	168375067384617	-73313721213146	-101335853031828	-790888498993875
	-195699626149849	170080464941785	973887964023283	-670691634856057	282329325471952	-87589796893776	321021966483302	-709213359672187
	-895510418974739	507241109765812	166635367394957	-775331579496148	168250833250831	-690532972940078	-601702097929263	-21534477859413
	-147405626493546	100194221772812	371156177008692	-336987700021905	-308757940030274	-138988476159326	110336031178364	-403438102492919
	899120907713767	-116024297298554	173694563029094	-5208086801504	446634990759583	-1192364618692	151791557668962	-446452860050285
	-143135542738309	113401131748399	477834174652581	-617542582205398	535515852578094	-129978533303242	256663447641681	-329176127424219
	-112516994543631	368516004352435	-748243998020578	208072837808341	-274142720020695	-846990135443061	-384256847157196	-204906362666214
	-269337136448924	362482693183131	-331205700691188	-741902683868303	467927994640291	-12728420701337	-212882039442168	-543865527689092
	-291869818988177	89330958224455	-213144584095587	-719095765725856	266897659071487	-470949600224148	138502084517829	-938111029194094
	-440609535039083	-334439127057712	-25530552207397	-800901413214571	122228459213364	-790188650723005	-505762838892495	18254795990012
	-282550192364047	-303401529838379	344164951141383	-613128536289483	-318793116192339	-68010068478112	-312515575891089	21803350062847
	-138993674729581	-998482668811739	-216676856796501	-496413113066889	241747582744879	-12928102498229	567094038296268	-425243746545829
	-460322077082382	629699957176394	-186249451603214	-763042063734072	-364936372189189	-808330872979065	950471297915003	-159209757843206
	-236385014092909	307509889491873	-650137274295671	-179000538509407	241541493558947	-112537073956586	219224909094536	-377328256602651
	-153731190375515	275158808782245	-503913938771276	-37155371186621	-507659335577312	-113306283210454	129092557875281	352327222834715
	-301625693355459	751092243565717	153065784917152	-297722681890399	-1356468766523	-124506908511969	270750174400115	-161893256006207
	127424868581998	38058191801209	2468891489641	-125757913218478	-158565186131481	-755330680170687	458925637047786	227537042853732
	184213586193019	513203646336317	25239311189125	116224923311852	-657903053698089	-514826956186187	218482678030368	-115840464648621
	-74389444842009	388112857809361	116764749100355	116480841933502	-158398181428155	-951037560340929	801415801592509	345127476953838
	-105642520076183	151443757806187	406413232640535	-750846950013758	-223036139980759	-906813227613485	411261436620025	-525244115187331
	-420249404722748	435306675913961	-108302918616775	263215795022458	-691805088670811	-821080350192895	206449836140039	-85983756610371
	-747112085686068	-777341869283743	-122804960935733	769850319398405	-318746986806723	-668226234361063	1986930984649	594291335579013
	276163916962157	-372948633895416	-172808523582664	327444011378639	-440346377109188	-824821062282965	357540140577833	-462281586504457
	836463169977143	196269667128853	-129437695274032	-320352981109802	-83460977118173	-386406466610493	-151449405078057	555945388583929
	131032881235597	528291809303966	227044318794696	666426755018731	-446154171332333	-992684046017989	262534884379495	-580752931592466
	-606358462208433	248580552989887	351929529729144	192195135117232	-608853803514783	-666961427546277	-384987826255072	-146626869895297
	110017721758199	-152886765617391	208405110153043	341269588418404	-522482940906447	-599406306923915	11700539156637	354091587020204
	-70025979425007	19541063142487	601660578196015	-438833051037339	252850582927985	-65955660916818	475219438708649	-810178452189094
	-223186369254321	382289049968916	57919515151325	-172976400336285	-261426149433577	-319116235760147	379904683518883	-357511265097102
	-1634018716685	300157230261276	165829044290355	528920209684727	22926144396935	-139304237602608	320079463921432	-608675790861594
	-202217036537635	602181322738759	-187783615286696	271567304506629	236835413618381	-750034286587067	310844851238283	-832633148149388
	-196224249354087	-139952359160392	150241945770753	-244807025460838	259493966190689	-102204225794373	-517778544350972	-303776052658828
	-214932253631231	587297160740699	340208346837651	-561725936729184	-119084858211118	-344559325743768	-212068215845388	-423773009311054
	-102465635532147	-448162021341863	153769693196024	702397032044473	-261727296316229	-967199128804042	109929968687587	-798573035471898
	-230021137183287	154588442814058	478757615415264	-472991326477077	147981729449392	-142394178016675	196808993988077	-57805676972192
	-224534564633537	-285842800979713	-134264375567091	321009098118704	288405915433153	-162763966412249	-11263778671546	-674297325232577
	-182358404433897	-114999283648355	408822508099747	-668539590557976	-368642839286581	-95343850715825	-165068562946476	-419828013207018
	-1422776555373	12327851832542	266146561718387	-464071023490874	-312241031158924	-689839079718964	370523032994272	-599637406482649
	-288817446920218	10514537184468	550592788284442	36267562558627	92328954023263	-839616497697478	205563956152689	190513016561226
	-106209745921321	-464576507352296	50480802818251	422670706688713	-496756792477474	-976346732042392	240167404766688	711309556272689
	-852028445711503	113453602875983	-454396522788345	52367001188303	132197580261565	-11160314206801	266252638265283	-44496898988196
	-994991936605372	328480238549055	303792872177048	76667686971631	-187985946701	-657094100125308	613542917150189	-20810491717376
	-516462601036013	472684879582454	81567832566811	295607431387573	-259777094962342	-238465670803634	291039984744101	-63983717853232
	-225170814152251	145388542507235	846473149469501	-615189217495423	-48669776280987	-539478430067275	487750348280117	-940322763287725
	-120130971371855	750548731718589	173846403119146	-314104378802738	-226133078456428	-121842904293899	250876742159621	-83198315255469
	204131321195627	828299367855483	878585914017257	226684769795414	-257769467528565	-844937514685869	3793995195437	-220380643428103
	-30147480402026	255988379269159	910388318358478	-139414927012202	-465666688432593	-75926909550246	108332377886713	133624350927936
	-304035268646851	132131204534358	619111384989081	462232197564598	409578889167538	-577981939752612	105962233759322	-449285485590094
	-344614135952914	718556344668403	547433104433038	-27784472268441	-153548020716485	-765262901687128	-65148750994103	-151127170159611
	-652000443058844	-432443817597945	-518903270351305	-568044624387121	-615297293934773	33166379057139	449376420023185	-65961295896971
	-147792670617116	512173164369663	-213851880895385	792902291453799	-873111095536053	-333530525871013	-766882524107086	-535124223284766
	-13223489962702	21099768785824	-683495315541975	237244671060834	-306099519319269	-452327192957837	510468276630526	-101494725411825
	-241192099873546	149191339954665	-414019442492783	590734636620824	-897513313785419	-47143779082645	576284552805976	-518856726365695
	-597703826866398	527909740289345	369959946055098	-315084135385644	-401827481709862	-920738927081935	300004165494426	-404998194867278
	-108070522499218	144032860644485	184841633921641	-165753757176232	-746939506158772	-354403426259111	-271799542941503	-210928627220301
	-916602126083106	309114929894376	118864903907456	719814147634047	-428396315790728	197231953977659	146019151051804	-323484959110832
	-31749730212445	516512361606401	416665073230875	-168305949320305	-69476096403672	138631689191281	45333362636622	-444715691556083
	378872416882686	599808105560573	266443105832877	180589371031076	-413459526583609	297440509570291	137200371214636	-202826531863178
	-104082016461952	480447712125117	388809343728328	-451606613830434	-566277808061683	-477645298209895	-154814930664998	-197152986221369
	-956005634454347	125005730365994	186353953773125	329742424674481	-819362119550056	310008867184394	-125674757502906	-291382168812127
	-655319998331496	527544127321406	-38308778971384	290855340743652	-622837330870782	-809562178928389	249175832740694	-500870052867057
	12960044129082	-483553434636439	-74288029197359	-659359804332677	-539600986876759	-270460267598167	231595877598847	-746607962012559
	-242092115958793	189330201386292	210236239026989	400156667106871	-247559503130022	-219326735809457	-252980346168344	-50587900532451
	-359897196764262	212712933454062	339094607574801	268456199420085	-284702032918436	-171612889230104	-52778349197938	-404972821811397
	-934151694883206	-214106493644502	-133520310849942	237563446475405	-338971462739645	-524431628802031	975746737685636	-387204186266866
	-181505462382177	-181424721959948	151629367634763	-362943639986102	-485247713698564	-146058629580749	-157868380636078	-910939055826654
	-135135064868045	-5705437904613	-331417744402025	447345112077006	-323860657897754	-869192010610427	-139753164383303	-67129670122107
	-528413636178492	-451713782506767	250013034173716	-201989482083429	-181213011145021	-184984772195676	-382419255122154	-219528490148374
	-387326003892789	508590462594938	-147387353695349	34429577422395	-958105716647503	-481602489539525	-133631089819447	-451023706243882
	108560356780598	-478905038218565	253784050488017	-555297469635771	-367261648297685	-243153760203657	-348061728174225	-208088178767607
	-538812854216085	-161570153060617	-221199232983928	130196278772002	-514514418847606	-545207684987176	-104519180206	-742991387904976
	-74821028816408	-114854157031477	245174572825647	-342640875292675	375605460166991	-181118391010729	-342672785891373	-404149501169621
	-160555166850453	-347526291992006	-118715453685121	118183895826119	-372394054967172	-129136905829966	-159309356961066	-309684262494975
	-150806082554198	93544100403141	-118333616740944	61795351802199	-590645879592458	-908845703423305	432182597086594	-49962214345519
	-518340887409829	20814497197988	-163199674574376	-627894950872114	-449120324671568	-101169428159939	288729454097458	-400472860156149
	-276214048896984	26306801211871	748808824208866	191688610062876	-869377111064235	-798947269433872	-11422342139098	414857214924567
	430587712146369	245227314041351	390277336261944	-771328501082387	-25711119084008	-541751935125006	-176008392883668	954921987141914
	-137275020849772	611946856550196	-100739428386428	-700683586137617	-727854463390012	-58443030090682	-973362825069594	-138641712672887
	103118390017923	-464721491163709	-324586347326934	337043551184551	-124477438883078	-64147949047377	-45251640072803	-453534326699753
	-54433981447995	417766111362616	-570640215189008	-169663598943066	-25106782124131	-947657997321955	932399374990282	-471141369000179
	-800992780335434	611754173116135	-242135756352894	181175225600443	-389555718313799	-986751988429086	13414656308498	-118304474300337
	-336549072035561	434532338461644	202271035441741	-105161722118792	-517148599717646	-254008991454803	-419629036794465	-453466100727818
	-833161943397215	604246669667932	117232229350696	-329716327563444	-758955552955421	-350067549346724	-318994380152302	-377143131499722
	-121490733931628	127716750550508	207300380627597	-288457971272279	-118203708195894	-573091317539105	-254772233139217	-423048136096283
	-120981885305232	280133178628892	-144226748078367	205485403373285	-774941673563432	-294818413588808	153009342050554	-752339143236483
	279555749663501	165570741016398	23443468919965	-104632927235239	-840940824092454	-590080890470677	-206563081003952	-649362789110923
	-163100711072101	323552678614639	182121524292043	-135753460420364	-204648712464065	-14212056557751	-152836815606616	-115472834539225
	-441353259518723	425474909087699	127654123408911	-442458286922891	-430699213283082	-791375756919351	362418515142708	-841631294096976
	-309044060720542	758743008796867	376942150384856	-492501187684053	-852084631009113	-168780568513901	-768413932603615	-184171409987136
	-194151846282332	860177480225348	-127923675061871	22197285026107	-561664573494107	-495923948593983	-583635417480749	683082459897389
	-214406146308651	-333587266801687	-229988819320769	151368959968349	-386931861576565	-940958279822874	-426200405834316	221183007618291
	-153653234650272	518360530994929	524624309817228	250672596550001	-189313020019893	-112284930397212	-44749118624792	-756355973710074
	-546845131409569	146527510010143	-574761910194233	825825106544677	19951671886842	-121292445285111	-388010942906595	-72113178208999
	-633582856131419	-228810190706986	580715160480422	119741472191383	-326623329011218	-825580257438396	-853191961581986	-199654552470047
	-345639028513573	284857147767404	121415631728481	765696620018626	-422625502873352	-743185912749986	-326727468726635	327681337684545
	-532697235647964	10806852910799	-279239587920662	90808864118453	-267426913105205	-10465114739221	580893995781552	-235188583383189
	-399696310258484	289659132545537	-357112378568787	422559344326781	-56039929277239	-736802094210872	-261230432207459	-138202301578292
	-449399576504928	293123237638494	321821707422607	124252542872412	-741660018203469	-720415057098835	174313338455658	-76925083910943
	-460538096988432	428872877149369	894912071755022	-130294691129686	-98190828334463	-532278497653218	-282600376600114	325920654694944
	-658627008707849	29976337938418	-21857507210463	603368027980996	-789983400560364	283863174583514	650669295273102	-379228376888101
	-412050084176315	255134489777299	-988921803173615	-279230528105245	-460697564259852	-810879991231616	-199367463597249	-633605653445119
	-442475643077675	607844435287321	-429882589244528	818451666956331	-793644905236535	191249532010302	-190066702630948	-435634770543768
	-501508498776699	472157940105037	-688239267740213	104235422852944	-84114049574087	-646950846373354	-23556446732766	-244651628754428
	-656942340274452	286708668919862	-879949916868323	581870043661711	-926515591794793	-200584338190807	-177464017182547	-374214016359135
	-41031285162847	659322031387645	-482799119173231	945172264402339	-625765308144151	371089720871665	-344856360007903	-609966633814877
	-214891852169473	307204471967981	-362805134272582	411421662644158	-104283158464358	-457564378417323	-27496775499077	-381779937341386
	-353748904561533	395873407777972	-551485971290535	943923737847494	-802549004874632	-175909388746589	-115780789299137	-652704121213409
	-113699309747105	42206892019946	-446055746730226	129801704583263	-793407485851724	-27370561754958	-419100960450314	-441070203545482
	-572404340141257	276359014471863	-624972102334288	675006513501525	-873775523800911	347768118935106	-525272849731949	174326241557141
	263192932917983	-16242962247262	-748882473929392	909311698061595	-422136635362062	19230912679233	-191807406359988	-229733929152014
	-235552922895809	573145075143155	-60978793471919	423380803356318	-107537303116456	-265888930936775	207182066725076	-612494658311262
	280611114324292	100675782100823	-582453655780039	828820943396113	-603264493772078	-124448589413193	180583031886809	-583054079491609
	-338125801757718	522170350486643	-715881707760982	622160406181076	-121440620128969	-127113461322632	-237861237276847	406330935378547
	-248849397661601	609155953288747	-357874357595381	857342828660231	-971405079489887	-532213408980446	-203473761494439	474995653258059
	-56783010387699	469957428419416	-442455893207362	896096472629421	-114655547406093	-833493836585211	-578564296362323	-195684815006939
	-313235010668547	763756766335807	-651943339223734	752444842155109	-101595016674424	-805737540681661	171985427251686	-223921704118854
	-102596454991145	858042524701145	-252228846931953	424706841385102	-127836125877203	-642439825733424	-202437631637161	-294768349613577
	279628225443707	613421265720041	22037481433324	-907056991009502	-124433067184326	-479597968252739	-252646120608018	482676793262856
	-280469974184266	7787655423619	-746066886781972	213992393669078	-100620631194268	-741345173447424	138025854405438	-487667416927265
	263246145417019	316990873646407	-655324038942579	469647195047281	-127454674190875	-693593206114223	179560258198928	-142665330835
	170681511105904	625924686530646	-209275659173062	223359134185068	-106063361316149	188265008182701	164539479525758	-453526251537965
	509947287033255	622875722361088	255088942627382	-375371186924508	-142052431775082	-285345762080073	953527673445669	674785096174019
	245097140869314	673568919265576	-237224309750219	828236580362351	-137090021448878	-29286329192457	179943919579772	-251254564612622
	212194985581748	320982477941023	-376912767706828	832652644267129	-100743071620665	412336915450472	-478234965195822	-215644787909793
	58122628785835	-240068759088028	2962415415346	-922570589580677	-740508244682271	-894933621346839	-259416852981964	-154148865878936
	356984476073752	468509060505539	-301330904449936	-245492935672182	-109669029285619	148137650119991	-284282089243463	317164214701164
	249663271147623	579232384326265	758316299406132	267356115633008	-128615121269331	-391891817877931	-183346068288074	-332313116899353
	-558667008119674	710146115662133	-66111958108937	60533466488928	-108182517526726	-297944887725493	635953751809169	174751766671492
	-269240314479063	942442095848389	-329379299012483	103000756629113	-121193724909178	-169515706799491	205633208390281	-385240208202847
	-507653462104966	19938710100746	-319357302865586	108122475975492	-100431475707781	-772014084734901	181575860912937	-557206681523261
	-971092239597326	104796914255293	-119360812857284	570821052145836	-157543065045028	484412907533426	-115769899719455	-359822396379509
	57700511051536	108542530366019	-128082815568439	640858979642638	-998752075396521	661549403181792	161018124919701	210262064972844
	42048373835655	35254867653074	-131105323169071	227418061581572	-844504826565258	-735471865642687	-126723734106259	17915818208186
	-43238393558766	791090314436215	-288124509313929	830947660652191	-790303806741599	-214275531839564	375406393670661	-30293471860937
	-204244732917781	82551627305586	-304888283395086	583649201145294	-13627010783343	-357599259714937	453815274179128	-370750205675792
	16445148312047	436595362381505	-331725535516327	957176262078119	-104932782551608	-194116342046034	553647344130828	-309061515046783
	13724364427028	609611382710454	-101852020369521	502787264818145	-976422503775357	-619380099503274	439243110922144	-451333862866267
	-354358672338375	110894050668922	-362640833590826	451395298130795	-10857385108023	-10966278190374	-108848198686584	-319108875946112
	771334906746742	548160159763002	-637133972986411	565669506943732	-114504031207457	-586923778758764	-310479450201248	-339970822698294
	-290941594432157	470106752014906	-39341265153162	534973388237129	-108341551806614	-603244914453056	442073145908241	-331155394527524
	194717551778235	759946996686048	-220337252225622	126086524545669	-150927850385329	-174498869195428	-723464684181352	-124382864330063
	-116897030371023	685172230149849	-215295779064797	356989478876875	-121268510557744	-436787382504977	22975278490512	-502885094158919
	121324952665791	677192840504765	-761364305973187	881741131576024	-763156190571461	-796171483154063	13830960768496	-529823332139323
	-162898254159189	224091818862177	-333589354451684	216660297428546	-10651345628252	-947642020063403	359412852244473	-293570205530317
	519417479982681	942716058990933	-206630386529629	230081357691744	-100097991233529	-571620861699152	46690708132626	-953757375572318
	-216261527707624	463704169491994	-314139251199916	-119189664334835	-105971713618717	-581358756367061	624867960328965	-288761964210727
	-129407637063482	-102627527928583	-244108185886075	7704259342825	-122178114735559	-233457672511613	388141257189675	-410498387635597
	-439673918813671	520245837285441	274531485517106	-385874208157889	-118805684272567	-118658814726591	633191270411534	-951481143312254
	-320114104366111	508678059689182	-199407686578186	354008665557968	-971946528071588	-502924996759613	172823102604201	215037141018886
	389050870035218	194533364310318	-15940349021596	205973827262724	-104031239720445	-114378682982947	342596315685873	-151056012130828
	338594642418585	132596246421362	-393249344651954	397904252212841	-115194374149884	-554712848261498	179930404297431	-364647684086078
	114462838411337	495513284541306	-446042325682918	482793565303922	-104415620698837	-65928433817892	-161746135713459	-178212475049467
	-397082281627486	855965365162981	342077817302464	-612489577081039	-874359340146249	-114094112623111	181008874251525	-373559928423408
	-772193558294643	624509242268628	-468797495907693	-454884487095809	-838842279024772	-7637272068791	102079703460958	-512433505882674
	45721349328255	-439633530480755	-361212467262348	432846600668687	-110561690562703	-248502274347203	369379001412157	-773113324423259
	-43365603409971	-402901870536542	-20691565619273	791040174078135	-109373727845601	-86949452030189	210663803566204	-414846739370828
	-317467321767912	678217291318183	177534842459848	657106267313344	-757950370242307	-790810157728292	109639964978255	-357479410525461
	-479532646020822	-547316211826586	-263997541478523	133004938540953	-117008585233254	-84180316417374	221513596497853	-810133384242831
	16352436773089	-372343269454884	-376767948321853	426870738069235	-10657170455504	-872264837641373	385757197486923	-405795972127886
	-46021191882777	-273819602639801	149450195183203	-147185197387723	-301274251153475	-90933673457918	427489257582288	-657132401380558
	-502647256585108	-200371699890968	186495522809251	525918007946943	-105107188653661	-232762976281843	470657046469131	-627068400165164
	150206673954605	-470991668470349	-140128800502033	-846345286244284	-101950241324013	-280233714438128	163520380391467	-61734448461249
	109102773958863	-875579487548695	427567046931644	35679783900273	-747650467662064	-107852440967457	960265479241826	-485638721680247
	-203951949295379	-18089567367619	78741819571317	282311545013697	-140442422366873	-268881857431263	-14291912977939	-37217563893983
	-356443945693319	-162060328316258	448615628161361	-111215337415156	-116647582839308	-100820806727408	167454706699512	-562549369984308
	275604807389628	-52918670271665	24101617178368	-49964922922511	-115145131226198	-527541834014627	380596624576373	-935089136179387
	-87089270935068	-341018191100448	15114416294423	789844009486941	-808409918971912	-538262638476959	213256204705258	-254008388657474
	-277302286330178	291129442186107	100136506894475	-216987734159242	-119995745591701	-493725748184623	315774128963615	-758070690061874
	-274872098022824	240295690074004	-873975460993749	388869983346369	-118026314529359	20665665487365	-132104883367608	-30972671225742
	-232670633393666	297366594503058	-113360597764741	808015982566274	-157903305858184	125265130236323	-125111777936495	-279943194887929
	-234946130015451	252598374161446	-238501209095689	704226061412046	-105913132075862	-107745356588477	-123829339735678	-264400769400167
	-311351442576679	688388757764274	-209648740789203	124711489948774	-930233409285808	-459486351442474	-283887392578482	-405855854400961
	-269157689188569	150755250851314	983715009391209	8181649072223	-128182415126916	125271961890148	288509920998809	-452725559663564
	-879972774298299	-146343509818191	-402446311313927	722548447849147	-886956634075034	-365570692259918	-148299371802486	-121082354594163
	-35992880872118	59045006631692	208184966002411	831337855002483	-113682833999594	-198475235567345	551673142406642	-591438471977688
	-173046040371447	-153496322852477	888452399535446	713491306781248	-107614648728491	469113032553994	848850882156307	-279924748339104
	-113098899277122	68910758557337	430725505402789	119629046194429	-10141968015569	-383096175979007	680908007850568	-429957249203001
	-442182652777446	355947548169033	744993493977821	702547706418085	-996402621028122	-49459890491146	-398447471053384	394550496686144
	-370437920865762	369230553333368	229856965904258	449508754911716	-12800586529793	-381893842141027	850035577579801	-279081491034243
	-3440504891872	110565566825934	197610533334407	536563584191132	-11092497505611	-733858183907581	-527618403550323	-295865784039308
	554101944230974	-204953561260126	-225592051623737	394995148931007	-116714111441169	-755974881913421	-975614818320536	-65387727883773
	-137842958039469	-849893357462324	-341683728484574	620382741120604	-111948884943923	-821831410938288	-506344214934071	-135474705273631
	371235747032458	309860919247136	-221864666901231	287092486628573	-102126183053374	-447551314511696	-32383177547746	291936717328015
	-803008919923196	290697690472931	163574413386692	486830841508639	-743851042223903	-264983568051691	-268319312863331	500395722729909
	-880175638737619	426650312538768	114544438807395	289742664586845	-114994840796109	-919091079399272	21032106479075	-44580785940397
	-469008684757363	55228704637833	-326397293045048	655829175630018	-122291462483886	-547349727359473	683981847790648	-447519933869712
	-172888799213931	482973053514955	365814208000793	257653898113672	-782801968915878	-392335050815501	-230349173698695	-436651413637467
	-400691425717702	503984849607403	-240463383881725	102606783176783	-123553112248937	-244952740956744	-234548094147348	-479341516150654
	-379858554620057	451418235052352	-204078394176759	943463923302133	-747863047369981	-105260960957778	-310878703456597	-371118699672692
	-193741012126247	-352989978825187	249382895359287	388359513857788	-129427068334975	-105049345197841	-243492192156655	-198685716559069
	-196216859561613	122398614261714	-345250821475019	596510457905015	-105704322495063	-537064409790784	71220738145169	-334678618282122
	-854299053876327	461843042612913	17335191247359	511982358094256	-113614135166355	-524361594218022	-293149213509718	-349998868653516
	-150265211947325	901351115110176	-742852710282949	554468481264177	-14337997827902	831072323224706	155098705410841	-725904946913967
	-128688685177227	448106469518251	-315523032590667	623562802838277	-122421568549945	98366780891076	572510484539241	-856567193026138
	424958035895175	-394547410950103	-222185854556744	42338330982193	-10728914479742	-4136757645768	596621462422048	-576099339272189
	221257157567379	732012728045803	132996847086614	195730501291396	-976199222731113	-255602545487798	216082077974678	-618403686736214
	108868673228873	420237722366476	533485766162229	852997097314246	-171820173158002	-864797497616586	-17226969309679	-580921556790948
	-599594954116864	814048890730928	-130498701406408	412503985441157	-133406902829052	-162400788948571	301911082253002	-554669546198237
	-392886042135478	570204916593648	109824831375319	881850606300179	-171145215000253	-848687551202548	286637377087448	-386309744912212
	274833075508683	-130971625609386	614560828886298	682288846815583	-115102081553836	-259336629750597	-479443970571658	-440020642922497
	-467424815937639	212059252584627	-14527812230279	705655113301803	-132269162729119	201406327433353	-496503473865834	320461067221134
	141656282323093	3970635320262	-183955406988664	988618055524664	-111346999059744	159594098203713	125674138451459	-480560632616126
	-384710486756242	541753825879638	-22574748992728	756269084793052	-120389002457367	-423170353413177	-49316838711275	-230982892204639
	-117949658931603	614540616673738	-149660800549099	188332185721785	-121991870517933	-295611717468155	744669329891278	-146442715830816
	371680400157457	148047615826724	-74566676226596	341628241919842	-151691124831909	-540574573517225	-107870875943591	-204616681838976
	-455165350510093	733396024189077	-991806854078307	477655182743644	-122129957761141	-725207902213466	565982737826249	-234612988090241
	-331274781484505	636158879196061	857071710886978	968212877233897	-173026542889018	-188629382695055	594877878220007	-224408490251267
	-220262275015097	630130150447371	284086332202527	815600562235655	-116014023704648	-94435844374795	-937464242640364	193124989587322
	-296632115287319	799988728809895	-431432417087508	469678080830563	-119989207812877	-940050474550685	470526929584544	-156880317488985
	779889553414733	526625531176002	142915320076121	-15938315049737	-109910293467545	-966843378412743	73345568657366	169598608684443
	-31355835326101	636512966513783	379871443764425	127899061965984	-879536114761615	-88022790184466	-239905980047196	13611625261264
	-166424512329231	353463130285044	-233684319838302	546535526024847	-153825113264939	-105930887438558	-303616755345111	-495820889385066
	17496777596121	468595408533478	-962057262814352	-243146677764458	-123400333084068	-920822899055925	-465342292632795	838776906742661
	876402487907917	427267561374684	258013630542517	303864152242217	-1204481682672	-276084600740613	117912710819237	-341598746596382
	8419931955609	763067064990809	-191109638831237	510109339623011	-12780813904789	-271065832073435	81854948236237	337835867101887
	411719375883154	348959521006158	-250459518138658	66749555522013	-124355542020811	-991866149133259	220128517450714	182377841689768
	-487993900560529	131455229857027	326210662778993	292973480934862	-113425354792245	152874181204726	533160831410044	-763269827556756
	-549243614310586	82254189439477	166894878288126	671829421069766	-107757945533897	-131189093481006	137195642090437	217424892787606
	-12811259139973	-100092537445781	-151529971347301	627147759855938	-135260205446188	74245849991749	408523601257231	-524477137594292
	-307969883771901	419188100967357	-987804392313069	787578400163098	-122512161794982	-135035013867327	309632993415183	-130145621774154
	510697694269819	394049236577514	425102796593958	129402078579771	-14209055720722	658479254436266	70194410265115	-250097827469437
	-275429001399905	209606459518312	-20942068029479	438830187932489	-114070785342862	-273612245106452	244515494221194	-481286830675197
	-872612616835365	-105565456743124	134774031848489	115154561249419	-11398778906648	-957853302523941	2074898487044	262511111310024
	45126025938862	175807225817548	-309242408108145	67555057449916	-176116422743864	314826458950277	248881619639832	-102087127580363
	-434233592162324	674549495509299	74706037332362	342400546809183	-122651748869153	-81762155279839	317558404276271	-450826205196834
	-839139088595163	553409919682049	156719047224627	120293273423524	-133789211224839	13206025514102	303922019375571	-239590932437179
	-204110821177853	384569286933209	-158801158388051	-153846855869855	-112575129274303	-281210277390344	351744752407352	-126907175592646
	-113457260414943	663064599135918	-219578619126267	65144844489662	-135361867255381	-222360462959748	-86938523546012	-324778638637726
	555890727901339	273539123734981	-27083130995013	-676556184200801	-132032987520379	-67732680581579	-258229311524263	-127024526591042
	760069944134424	272208942882786	-598597200638197	489858532254305	-9577938192756	-232108111637786	115064908095214	381993598843832
	67192763207458	142084339022614	-21453191736742	395989855292417	-128878093414371	110721396303311	281050380266333	-744854342664833
	597680901411687	282830319825503	-32165758148983	764477051677409	-149264731948281	391125257924794	367521038308284	-113253945281553
	-160170316375871	248801089659262	124426089077701	862844289417681	-179486362073661	-70403246564439	298231944615463	-634260612802186
	100962041035945	157124927990311	-160981260878581	847945415940594	-114474560091855	-141692827592832	135200666063425	-231624716536033
	-252927873770503	617699285346743	-543859651356017	772135949492149	-112171115789307	-888765260806057	637016506328516	-131713786800507
	-374324584145052	568332779564044	-150905535982277	606225574812477	-118231363032196	-632547575673849	231405639604113	-507812718789066
	101118049694709	164267188629044	302529351212789	-478881898786832	-114660973250551	-57253359933535	-294805696579916	-814512447258577
	-194277145221371	476171242159733	-926274628861562	202718296002611	-815697022495342	-224108462977287	229213058089125	-250704747978299
	149605624340686	173837711821833	-327045798056337	167999597855254	-97766569144305	-154738429430743	152747348197042	-633275506971574
	431869497753822	262205553721952	-266985261308722	295009149482824	-702386868897675	-610758145377711	93483843068286	-270321227852251
	-402043574562038	759272566559481	324245689329987	-463039925678249	-101989225833977	-155054713027298	468563502892118	-167871731055716
	-284204723550909	714227856839722	354075959694466	13915081730281	-110932113456693	-754767443548195	225531482194613	-728278060904776
	-350252533621445	413665240152352	146790582073045	-195952507740246	-109806671467708	-46533126884626	145394673837502	-608672011444551
	729718786565657	499701083745837	884472076592791	-606833328492153	-903078041714007	-354966017640613	106108906272477	-966852557776262
	-301619194547868	-185659949478117	-33270516407167	310663605680541	-438727130688817	-722188563698477	261763591536082	-880769574531763
	-24285723183907	468054621982827	310867041222849	-401470499336876	-108971905082545	-679866768331998	-131412979554823	31879684505385
	-253153557581187	238170481786341	-147136189419815	-189995749972213	-849370461557496	-659283788641232	177594321550033	-276125891738501
	-330426565648876	427841455818868	242226055351088	681649752799665	-636702883331029	-687541403005529	692100980564572	-378368350807033
	913724248547572	423445664447514	-553639802832227	279860461644667	-966959175491372	-55477101006152	-195822836241931	-228410728551111
	177834202294636	-488938344041947	-847522170453853	329175980690298	-646041219292624	-599642258115063	473394163371147	-508565269858065
	184587765635453	120533037562098	-278934034332755	454238658090463	-326916230207447	-968486388985824	451945531809504	-851206137497532
	213962408733631	170696678583663	456211430120025	-64188029900424	-478353667713886	-802247654580757	277305042307578	100029206622829
	149496840538191	686923929962241	-102148190548935	-104030522080772	-778260878901069	-515641659098464	488093213439854	-409232266140639
	450161034940424	357634282510752	153520886457396	135240672936893	-559949258023652	-723651708343588	202927656419684	-527387964944159
	446486490490933	199198525993653	124691948789051	193821666682003	-726715911747825	-340400575635789	38862370551943	-330375155427588
	-713513412761988	548593551517027	13170378621767	447259627001268	-914466774445058	-556380990689954	261928001253628	27952368892771
	-247902314011489	469095446998737	213268777502494	-261172229734853	-75385337519125	-862289974798499	103229937620798	-379685279211775
	-393840948079655	117078423334389	-109420726147486	291898518995396	-114660127888074	-256565627590055	129634532448392	-42930967887521
	-335216218487838	137565699057991	364896861909075	855318136216908	-12218402206276	-382484685173461	520189142580663	291366788668378
	-192332811949323	402577264512129	291026973021051	305430236506122	-981002807649678	-748656824151726	127426654202638	-148144181613004
	673878238864428	186473209887402	281714108786533	34205773493147	-101800578894339	-389188475986955	-873446038377901	-99197125378186
	-372288782668252	397950520122971	228689865004294	-509749203769703	-109739281687697	-526907221704381	209626499931095	-100112788034221
	359828111677232	276557520897106	257481225044244	197832101409371	-468805697307245	-776063463279696	398576809257267	-105602900551192
	434288151893398	160975593874358	406425271744187	-903256641638428	-702001662733131	-567734072048802	356189895885284	-160724798861312
	191148604801439	667123272892915	702428224333568	369484002611864	-989893122860242	-482211167575024	479168267485918	-477060858771518
	-396514943089134	132580048457146	142413344115086	-303177155360435	-197605507964295	-975271314043432	470877684048612	-114916956327154
	-672711128835345	-155320556842615	969680620429633	293420076489517	-519247488314955	-664321727615137	207755941421643	-405338371995438
	802652396816902	-771087287262412	524399975499999	225017438190814	-114164470361846	-150317608824683	550622635854305	-199005224055002
	168916447947925	-377488856447425	96809653329058	331251833642133	-842199376333283	-480861429978303	-428405457952878	-22475129611256
	457267021217385	-37760820998379	266525110795642	78058734250472	-131587161322548	-333951272169445	-85132313628138	-489030716393719
	-153821257678582	41297148616665	113995468285293	289868105633435	-946330752999646	-579484907046743	182053053050325	100125619493829
	176064660778581	188294182571843	119967670922642	24226895841824	-971352167836413	-732271380260879	288433357766955	-260219029158357
	172224706481478	199146988596148	-111116192675013	658209654328821	-108061710301348	-803103252716881	-409715723430919	-16724117303335
	253293563533357	-298268822522773	281641318278336	297693983455868	-942904337148406	-890606508569919	59077395856526	-100179159023108
	-520722666609194	865626545225052	-761818489947094	683335813359788	-120520302908323	-23447325069705	-560732041241512	707530692618165
	69365374600107	650610369992474	-351468078104125	282897402676734	-111505758431391	-446590765844712	607899215672083	-678664370476781
	407219039261263	20008220107979	-43868471232699	373528839413791	-831248633978486	-106413046720608	197718158489446	-626625495567915
	161534234796621	-346387421734008	-34461199855637	393956099367167	-623002565091689	-598239918845153	-366781772031627	341017684680574
	105706591279359	-658569529738089	-218769132939486	676648774868375	-534258066919031	-640912208921724	-102603686621617	-619070516471356
	707316903511004	328222044926622	-110687983172574	341745033646038	-828118880681598	-102754274784137	-104284014762212	288873599671952
	776282613039883	-15810368768156	113494712805883	107192775004302	-115723056432648	-165162289592085	140492495426602	-827620533458597
	-135242054958305	-170081093625229	76521127461045	587990286807001	-776164881461995	-111937289761229	768724972608277	-317380894406549
	359080579920937	-444283410380595	-114228409495854	120150377592454	-686909698507275	-312538487775186	-269884262613961	269715278648829
	175161315059347	-447033233053456	230774712249791	720497253416893	-984254021525915	-55774944319429	341630921916699	-642543172579446
	-204144067021253	140562620577093	-116588412971268	31436771888312	-198253346969158	-548325910790334	269042999662979	-381539575742463
	342707646667669	-517324416174073	140135383953956	-158344526430756	-102580202232504	-314706097972142	523360386661272	-265981628102021
	-404177331207143	248950713694318	340085918885539	19331462376345	-121870620916073	-896189125563062	25007754371228	-113151274063835
	-177234410535308	-859096761085277	524645557716902	-162221394440125	-623659662330009	-170054684962591	-134769512362244	-271307507764439
	-851272837272587	-174353733107488	212764301427797	261453416083523	-809561246102122	-360198723239413	-187024510172945	189285213948576
	195713305209561	-443024555992516	363599446374563	137482152629316	-903227589017241	-4157142825265	189221235398658	-417228666168361
	128642526343139	-139764387265798	-459071412387585	471346886477664	-799157371520638	-843372712394188	-230038685597381	165308447166966
	-262324617586789	-204980863795725	120180303491491	695403317573964	-864959792353816	-113108402457849	383116130680896	-508454806989074
	-83309445835256	-179565348233008	180579704993127	260457648726153	-926621308359488	210913333186529	281711579103734	-224372195302934
	-700898978385327	-40371717612675	152869386611665	404802009826897	-104289731839571	527675810580979	279714091472712	-895185146611136
	12086600496298	365440920067946	177333366758012	225146047815313	-122292268336848	307772423289501	794600742394761	-254721372986349
	-279176925011174	347529907017254	298365253326062	499804189498086	-863040194433335	-21042591939477	-260164753549031	-243914969354848
	-123460430283981	779816253552326	219171185794587	37396200091795	-116156509414166	245979984608943	253600747658695	-169196057035566
	710290818203469	319002877853612	-336944240706997	897949438860764	-103949867382967	390491862885508	333093491092222	-582451604366234
	-16551768888855	437429331604378	148902317431477	635062030905036	-916329363642282	507634231766149	232178022547288	-27495347264999
	327463242137553	28001565183152	368277048394109	492695637514208	-11371033589276	502641975764074	-102785593203454	355946911079302
	213802147889707	124118707550222	2464495262163	122242609340161	-111324781446788	84595677899223	-239639831750849	271593708415379
	508263349821511	113732305471735	226554859889483	780440698983373	-708943710236342	-50004772630174	132722585378977	-929716987071043
	484076361025395	125278397346258	363557517212779	115288624349289	-109055336072628	-243905775129449	-294968242073557	-191097071749479
	-107347646742472	307585049902347	-170686405643525	311866587216194	-698269450302252	264022899427843	-190391952689295	-702627841044562
	-179186389498073	104968356200682	-113609395803419	511780860295818	-973605455593211	398233836850718	374453193143774	-621474809477316
	-478913162713366	120752930914311	-273253220235382	674108313190051	-108683572131136	300395052580612	802934232614953	-517374459268706
	221194473168754	-28433265740489	639766043387809	354562871771827	-146860019659217	54230056418025	107535659006268	-508824260557909
	374498443575098	-378010227798728	-942314312752555	658471169222083	-892279721214613	163091927750043	106442710706488	-699008004433855
	279407156281123	-188119183905947	150958130454687	103626508076174	-118746008429026	553964234559836	168126019054067	-355396105123963
	381142166011424	-354922965514041	249446441826791	228898403900913	-14433710469891	579125216928723	152518547643093	479307052633887
	-976776084552172	-135520778108119	579445913323267	245159327230568	-185519060764434	657445962842117	-19833093286186	208141742207484
	374177721246238	555149298390894	-208323634388876	912924848257715	-133894257294756	-49039866549264	156725893063076	-546197273479748
	296913736250515	-397816460084484	-203875677300479	478647605516923	-116920072084157	-405227401657077	171606160013289	66776150190907
	-72365272186873	-524837315069953	36020903607373	731989545516908	-131027212593086	-313627680891674	434063207930631	259131097803536
	170740664406905	-66130557892898	735286821690932	788436439480614	-117582477352471	-570390393205574	-156246620645543	971299098137667
	106673409106127	-180505151878027	-143910620110664	494546126356422	-132259290605925	859492611989201	353426599756115	-705981261443251
	-899224227286463	317701461439071	686988997538299	896629643107554	-771332355892253	-432340839054745	708834475691028	-310073820908906
	-114518553803432	46208958130694	-331824803382927	104855691166771	-569838865928323	-364292320308393	-921211824188107	410606577508484
	133599286752958	2430525256405	-913570955476522	871879103292465	-354028499418351	-310419999943655	-811488885335257	-153657142446955
	392557331664811	-65122731044204	107065876514666	564864602412435	-757681425555256	-182612910561071	497031838113314	-355363925558547
	243293179951405	-307275256720872	136623768868412	725346246444331	-301555173566898	293955452911302	936347957295523	-355102882249366
	285186217393125	891932031939393	-465845777735338	732946860900559	-857341362647473	-210704657573882	-316978362105655	891073734107344
	874489109955253	-20370367214262	29497905782479	725372288877498	-479504616147822	283503434721993	220289685262389	-384160608348043
	314643118863263	-385164137604255	-25369366117449	813409566955908	-749094044682998	489446945918304	-141384959634776	-912310894739045
	-768042385809047	156734700919981	275127420435808	367828053062552	-364792593572997	-437607233617111	139906466682468	-579972007922405
	-72804654283502	631586329653991	-313705018075708	48106532909632	-115114595138625	-935731734904957	-250006125207166	-132418854573019
	136625711101295	609243453903984	-345267467740302	81153254706688	-489588489358132	-115447743096976	283676404518388	-700124613425838
	892702079807433	269661055713252	-338988875187879	451868863546099	844363123169895	-556744986072015	601699151932046	-305123212790752
	344889226346936	-285565338481349	-511629350558772	618997788198382	-515996220904013	-584695816243932	422424575324975	-393565939536203
	80160702824591	-472299605557437	-163226869817703	313437386980295	120136476081345	-317023577695787	-277268435734169	-690652662202016
	-745461175348332	226822636580157	-248135871245675	596951062375176	-110824549705627	-257827622504966	-79414000591073	-315210773293404
	126447687409474	-351068174263768	739825222983504	401098897874237	-252196370661957	-568810726518081	250646231227975	-515052023093427
	-344583830085507	-488061680449528	-240161832086237	282773907277243	-726076228259512	-169045598517197	192337912581551	-422263354273853
	112800787646967	-430138435273033	319937922483365	-144314143342756	453473614320844	156860997680474	808483706416657	-230428752238797
	797126957515631	-912735249908977	-184726577808785	-461064358938309	183996197805173	-326142284939962	-814844852491368	743057577437179
	-153677190644827	122079031603387	-119909922908972	765924914327292	-366029736733758	-325045251230089	165101629913448	332220823261712
	-214981847009864	-863878986832199	255643219209822	326411155201641	297416523501362	-391858538288314	121395324284386	-410498843116278
	-75876853371905	137278691855226	222276905732171	237224354478454	330644872151136	-40807513995601	241117029425561	-756221640614587
	-306933156721346	186838462290457	-178409146311573	375202634457882	-834625738711195	-476401488394605	197993777855363	-402365108962844
	-340735224144499	322559137260233	-212028852352939	3100330524706	521902437488403	136495881096913	837999147618087	-431744613052562
	106909070567401	-197481582528027	763122993590174	261204706985038	301323264123987	264565809862457	680616350169425	467680970050832
	-175254497622725	522223127131961	313093813422789	-354808319297286	245626291118994	23167584255986	271320436685957	-319279503871308
	786747891367219	-827761044937819	703946094837491	135444174825722	327507434190231	-572449559090566	-543292311244307	-609287856756211
	989339967291646	797960550501194	24040346226891	421669070832975	190512115276416	-324501249632541	-116598440709525	115159562697815
	-121574194750991	326372193632231	-197379266543437	256154817729766	281854681448194	-302350932948334	-159928221896445	-718664497308846
	-143562353824108	531720235700945	-237891582081853	505323237056341	-280120465015617	881366896248672	207327167416645	25446192165216
	320897292783859	105066667014992	867258746553632	-420458548435881	113617676806164	611379739177636	-275191695827437	254608946095996
	265663562635672	187570447441261	817934248873145	-718455765361919	-2493712397328	-377531142555986	-256392487489386	-17833321726791
	149136760045804	494874676362134	442468114707019	-252738409127488	-366221300581961	-820367271325319	5635189724448	-327675318630545
	179333880227265	426030127627655	245885249270073	-180402318778381	-117620128217323	-704739340240819	-343281024785972	-163162418034723
	50039448753845	205257552822868	212481887731662	-528230590361612	-648099023780289	-116524549719895	146140853918355	-250282043711596
	212910017166522	379770653574598	-303620450936119	60815524073493	-413307313384248	205109543577913	-160360919122	852239443278868
	217738466260403	-396942241527628	-176853464543304	272262865930343	-247421399266542	-891090443215601	-921203077661863	195406708695479
	217510025491049	203412506725555	189160384101562	364462959540366	-519887003824548	33044949602767	-320326523518717	-16576345387337
	12737286221928	-238562718760173	1503152298831	200092303439374	-793411249883743	-780292560634059	-228999253475072	290432350417756
	314267612520432	223781448402818	119840869596669	58040623034886	-235865133979625	-458176291201503	-579563751758138	601206824450648
	246045227790096	-23306178097785	-599830473827517	646851904053611	-571854353020242	-703387142054626	403298626808873	-437195026922542
	180369890753441	-175739405748821	-124015789644436	-298264080140975	-80827287587901	-908434507971979	731778539789089	210092348719055
	315469368660767	14550885509397	236870457480401	163239053786504	-794810553452679	-106288024096817	702727243025607	308679544870145
	938616589273294	622267624959397	940521054144757	362709302595198	-881692236972324	-535261721489823	-826400938532776	123573519483942
	1458480726698	-226068164266429	-279180533959116	148671542036293	-881419603360728	-399987063919453	542379852272105	19853150312962
	953885224652351	-29401584907212	410019510495218	136599114581919	-500931920571156	-773131208048756	298345537614603	230735612879015
	232514010324606	-564560087288186	11017470979575	-471612331444652	-22090059522576	-32908546195803	410072638197786	-83634541921048
	21352583530812	-590509366335676	277875599021863	-21468691870426	-216895581500745	-647538515462845	207843680069787	-31048799190007
	336284444229252	292565555032317	-154411161817207	792465362773111	-733058992052263	-19016456438708	120557549346023	-396163398059428
	204352251738759	-25619283244642	-210928360783308	763361983535114	-639522498951442	-266957300178289	-140323957041696	244217829024436
	-821655945280116	330799550527579	190470154976697	-204659394891171	-610286795063907	-153284715687067	175976738208596	-553028836764513
	226257050136048	-394383788025493	708450999965035	268157538612088	-315795405051906	-176315405121292	-511084501874237	673624294994439
	655724695007452	-557148621858559	203890631518434	932790116292158	-307045994698752	-161560814097538	285380194304298	-191826589439205
	327535731744127	-911063780338075	381866548275229	-289713275553657	-449583878306873	-662545046086253	166385148079663	-183946545611887
	193081462198074	123941638371701	35278782002989	330363887740164	-965600465903412	-524879015302881	193543641693488	-314494737852187
	420496597452397	-37256408439894	247212090201758	208433702167414	-490881004245538	-783854104055988	785211757890099	-682250490015149
	93150857987077	-142415691527555	-160841275441405	-120966960753071	-201075985613022	-711329504245913	42250326310821	-425293474449611
	176900249509353	-292562254882278	51749414423249	-105725563095575	-276677505571394	-601871949132471	360374824190195	-337496330788351
	281642755687536	-385732187087986	-11354835576922	169030092453266	-620195524302356	-50262804430635	567937990963872	-525245482001251
	469236864038507	-365298753562796	-109738313323937	454657830516212	-547732475041093	-904515818637648	160716346904221	42188363464935
	-141782231253612	129853550395145	501503501583422	-614048336347018	-689800445817308	-344101710355271	37526645740603	-171919107593638
	173947488072148	-429574903910601	167343105297106	197590550350101	-383718565398346	-862263756068837	497701794721156	-479572717569886
	205577783433246	-334715577345379	152505290102506	867079008806242	-237910520189866	-177463214710278	251338663204302	-148156031915385
	196616650528629	-154235088098973	341368472014383	-141073846525009	-68980452077428	178770130774356	340738873280174	-369179862432121
	-117418580109892	132064251169088	323944158189234	524776606560079	-887807712214787	421694231349935	178489063597959	-234506515506713
	936519264357489	25193872607377	115106141345789	133296182629921	-768969420762514	-264137423981071	100784071926024	-633018822536252
	189473562458841	114710578590431	673648904450761	-822814332328551	-661844025087061	191377247770205	-173211145577266	41893700287936
	556014618607209	150166777831516	277884218900911	-206377845592741	110968118377279	-518551013507217	999321215330714	321773896230501
	112286251094365	270899465403277	326543000804302	962362624998241	-724332172090723	-681442843619528	416834914965508	-293924669644502
	36394050070584	201690724054047	887709137035783	240724204055655	-611191999629645	-528089512574804	-198028172236347	662778837233369
	515925738132591	-345600580171038	110719657477972	-218634430395466	-545492305450583	-486966214554311	114527320060936	245232459906453
	473350405844431	-40609812508756	-151937119279415	220670415527884	-427482977649617	-433744403486365	-277814371909176	514624520767238
	252383444232851	342201657499939	-328118448617994	-81105477558473	-830831446732071	-456745271843572	-145808733272956	-253468116545856
	355063119888586	50940141697034	-664438656805255	405777085233624	-670409611499276	-183868804996362	-211226547457382	-294216522209494
	390453599564592	209220188768987	-155027986858652	-256713901795295	-917361827316011	-563285749806542	556909629205838	-59740256269825
	550359119369063	-814964523656174	368056069984095	-159193486313296	-837587972281749	-68469538990866	-314337240346892	654287130226341
	550595864736165	-602761520877723	-274682999696317	234027341478383	-575520722703468	-409727957055569	-327995281764411	241430556677533
	187836209940873	132599557934456	-445958172376425	-386569870968371	-106151415009317	765792161314673	-448316740618429	307769962180873
	383234205986908	-92954921701929	-200535859051226	-164046407010297	-490276472645045	-436567053733106	240509687188347	130394148922683
	635750670050883	246822535036366	-301375637635613	-168144844862089	-905616694651293	-461678795685773	942817678858388	6747221644883
	339598704528759	-271594979759855	395984493073736	201505882889847	-62050873650818	-490299706128534	-361292366161463	436893047786001
	581242094414671	121180920278606	-363699678091537	27830451359574	-604225535215917	-841491899213676	-581881435680826	216436505480867
	414975601386488	375506863839423	15342850572299	-317682927091674	-107395091601933	-378032595379535	-517654742166906	-224959542304964
	836777051151042	-265612565161605	-161859345029598	-373872585428556	-10746011681854	963062966177871	-618703750947825	142834567717698
	351883839297379	-206707299778804	-146609492127628	-141468163463733	-591895946308385	105997142493108	-969398145112074	-833651038858444
	28243620655629	383317486035508	58566019964144	151733572471965	-848414112203712	-440254674576612	783250234920031	-558859999692578
	-81430387931301	438361093938014	290247856553998	-391614719908537	-11611852487554	72099659431992	-107422394544547	-898932520925108
	402273230542744	-531183984784824	-383718899883037	209805184971923	-418285963454858	-339557057613791	-267028954290086	-239432950871691
	517170702076325	-358795920413525	170444604401709	-170868780418117	-244291491789677	-78135248996314	-243471490310448	110021217999952
	598993787771755	-573551328091737	-316589433023851	-455678014271906	-609251265837736	-770692257481084	-563068193402964	178354675300458
	100237423626687	-275760060733642	-689523934399262	-282181917517745	-621023974531478	-70471423160392	-201800762383441	318462933040292
	646503445386051	-476133906236623	-13466501419544	-225410034761369	-570082821714824	-956368206909457	205539252899489	-120235494646321
	362389530970833	-989982867744319	-11758688304906	282185715137064	-376337290893875	-107126484794675	-125411729159717	-431909992270426
	273021108430516	-136659203193293	223597007924004	-151242569849187	-519142090568944	269568538175943	-513928988742279	283123017930819
	336748795584068	-151846084128047	-331909505111767	-160773492635692	-673046042877621	-169258780137191	-549991401947097	136351506192686
	449245455369485	915131095046441	129144828889672	-114201835208322	-722001187864321	-311000702207654	-404529352878521	-105354250775176
	283076318346384	-94664367546178	-79940172644413	-210288160320653	-250974499026119	-215201830112284	-623010008428861	404138454106453
	251185308327804	12054969880182	-491146630969033	390199015911001	-620136869280797	674156470023181	-497234616138936	33482236255
	124762981530695	208245229610571	-94182472392479	487944567404364	-471951951917807	283883629344065	-277247358138154	-884137993311342
	31202892419985	456267964563751	260959225812206	218590833281603	-224318422555052	-687063750919008	83123260874534	-208958086641512
	-62654798400271	5057009182503	704885393971627	990526584331918	-408284931576733	-732293947027539	-737769328709243	222806811847467
	155383470106425	170495670131085	904484334794751	-228941981840125	-361517821343339	-894716974986349	-272449642162135	-331872702284938
	102033774885718	541580468226498	987136624810027	-389955652895454	-58645977986595	-698342189426087	-780622768227399	-795536603754342
	367482137993026	364690802342852	-172365240104649	-310629510559819	-571769384778767	75896097332266	-466701652812397	265509934944538
	-589845002480913	624530812966643	-2140440260073	-298640731986444	-466896208411362	-366344829076081	-316048700013612	115947496578349
	182972394460832	-609154929156149	-829549341378128	-351117933719457	-674004299673506	-460745972291482	-188690876816492	-468642133901303
	150698897343528	-801298134812453	74456268803816	-190972953335347	-853644849897944	-387193793370103	-496616058092683	187437587632452
	138405965197457	-733151441316556	-715669894316202	44801766767699	-667404120384299	-611602202923282	-765588822300525	48608406797082
	105274959155909	-115753770424372	-180221774234641	233779655540774	-427038804819295	-558973850505418	-318538736441867	-218810347321752
	-893523023188451	240058070165961	-155251942074678	363602305125604	-817752553400198	168940385331065	-445847351575572	-422616012900891
	-146105614196465	117667502538318	130807556818377	-316881860695526	-274651033259745	-976969493664276	-312266501770699	-362908406600964
	-327995022248445	-108616078152307	281669623832688	-264550933714132	-663159426580274	-30810273059695	-241982282858964	-166824350983604
	34870272846307	-551909730583449	-202468229565252	100402527812777	-479540475650033	-352499719572721	-519903181872355	44843474072134
	-372068292702059	-611039026760844	349832960911489	-713781238279773	-48146128663879	-344129124476202	-360825344659697	-279986526804023
	153890453696151	-413375687147946	370228622592512	358471903979426	281677358702438	-574636805579521	-505254103944621	-67134858581255
	205835848665784	-569053666686515	196627737547919	164156065111613	-550356698338127	-299082951122727	-427045665283622	-499995493665206
	126442617108265	-248583126760652	161754277483328	39918160888513	-488829353128333	-808895973725489	254066848238092	-211283051565395
	-993340578156019	-520815859436028	-607548637719895	142587868686078	-577893411403441	-495202132487687	-170952401928583	-152143193086643
	522679521504117	-446772407466846	-124283588086479	477071424522377	-177799540788024	-110886642100553	-524908070106795	479360483353401
	448292933435319	-221214892991533	-130139049878757	276334174801263	-142753407898428	-666843496844731	-391985885905959	247427644305769
	441015688848087	-662192745010209	225119913122443	276138680447917	-407067752972217	986546019894738	-411777119484226	437718790499951
	228560301173252	993416775765244	158400327679808	-40080630496017	-403870498282326	-279557591140377	716030575510925	-194856628859483
	294970152506729	175743483735955	273193227372483	-235169023041328	-294008435048334	134808396108977	821949779193674	-307717007689313
	756108547027254	-167607848469455	-438746077200782	-24189617659351	-270194371808545	-318408274529356	-666670527138249	34339606071405
	151203395561018	-196141520946924	534482819267625	-36677271763181	-557126682603627	-211579458654225	-151285772999103	-59917486177806
	194381443069359	246277469718075	-44549561077642	286265654666364	-172258272984891	-312747510141712	-365967354962276	-341391906563506
	119258079145203	140675397667586	216818528656537	894486231042986	-550314323267411	124509309326375	-303032484669001	-109573483408147
	11030285321066	312570003164911	-937297263481264	808407164592883	-33425100261079	-325351960937442	-250346674784854	107563950560881
	14473545932963	-118023652740065	32879330408829	-199554187708153	-205493631277695	-132159194859601	136103022554101	545115508565272
	-174615130600845	508987020777162	-252541429158747	857865525930444	144865203553607	-630294208567976	25865820383713	-357823437962396
	2129747099327	-263053694711047	152810297581689	18346187210881	-444677942500287	428517847296349	-236493843298328	-125868898265351
	42127873110237	-510925261928895	297414755833337	-176420519562603	318756055564019	-619257663833155	-91648679471679	-499893266696818
	854056913892891	766070376677735	227595806261147	-134190656270803	-89387624845592	-374840414936231	-374598774046972	-615646424739942
	280025294895844	-254244452061989	-111009106464434	661868647353096	-48559939168748	-447250695006997	142039360548426	-220374498449987
	163888047577405	122275328635626	330318584524434	-93688913336445	-849461600490357	-682331098113849	846819174976179	997205475543358
	342377245302545	-184978216076616	1104075792456	11086545294315	-817830817336274	-439747712347892	-180381239742848	-215744494600746
	362429745882318	-369399911401334	197406243915467	158214217733869	-454317340346506	-752208854697521	840947238679645	115624985484978
	189724503299059	17979447176698	415059742849887	31393687265214	-679869522233817	-742192757215459	-359762526966404	420892518236815
	170296044396257	-153982389946654	-170905954879672	721149922180416	-57768536048049	-343612547645871	-26110814229821	179194009852316
	303777611125258	-361231896546131	311259567859275	268708859292373	-452387933253763	-67590407724678	184247267551886	-597641555122737
	238628934507495	-536832751625825	240009177190511	283136007531305	-170201569341137	-121154441647733	288118157452422	468467360641657
	571409010808508	-17736103404849	389742019379915	-200962538272956	-626369943060901	-562325555115977	197700877786588	172791316512056
	595430476624041	-466601925554462	180661821183324	157820946278738	-42277872621045	-408996579992272	170399675984501	-436795149963683
	-163343947340668	111556756708313	858210419004583	-131449623253988	-57135806671972	161601556599066	83328048242699	-420036954817892
	-26616949926172	-286130622157639	-990715694332403	311217839989249	-601941380079697	-55792727732547	787297178617545	-18831982951588
	-382610197429416	187134164340689	33430461180773	-514839719950241	-815088063391417	-276478598316642	573834713910278	246238798308673
	1239901927021	-349960808126537	168055641301194	-108180431054434	-541297577926469	-679712784594502	-115203754646758	-389403809921578
	344401096543976	-517355945622494	-121140226187229	277266310005965	-631124341550624	-285148638076979	-114275945590476	-350144667234349
	255792771033729	-225526735982625	-62240525281286	286418740770967	-44438441087362	-120064729163125	-102742609052428	-24413921681111
	128592508572897	143409250867877	-624228153204005	242275147190156	-941809171415271	-720918386239463	-358266290016533	-582992629043425
	-148481591958364	388251202227103	207502335911746	858588732866962	-747561362878114	-643874550256161	-119652412600787	62532547410778
	-346886420426749	-303855643267745	-116652513576894	838593936188997	-729481227083	-271423786806634	-239499490091602	-479912154471922
	317069611172766	-229372753656531	-298596139276271	180876183329536	-743575147404319	45144890108149	-952668498621984	-221367438620143
	263495735728824	-17584311907158	916538925425107	-145078540686961	-685716965586152	-59957741573521	-144834911469882	352803769076858
	-405203192735628	208652095293483	-21345224362692	-211013105968993	-2331530091376	-873226869607691	-383374486285345	195974108171975
	938957418922462	4687948475219	-408993869289613	397400980474841	-6704574377307	-420679007035716	-724332452099062	185554490633187
	-283974433196746	653781039446385	-294881848858518	522702954492376	-100129570876328	-151994715684662	-112175309773963	244303821313012
	147090464846759	-265352073860055	-334523214332879	-409527621987458	-810810052445968	-332213548128178	100575207176005	-504667317931286
	630474592446948	166605795662115	-746371980966502	-105013438439816	-682235684368822	-10624994806246	265758764662178	-477103738995943
	115948144365511	-426544733541174	3255672826713	219448386500156	-739236874913093	-573711384149955	675754511636873	-225065185153256
	155349988276483	-460786511549074	391298342812398	-479554701297772	-662422298801638	-100886384311236	-181835600535018	111417794603004
	114477569138585	436669394108463	178600049407043	-333130593216439	-205423121344871	-104688239217748	438318058439733	-708465941543692
	244454873436312	-884337755349425	225056325033064	40998834012447	-430140686113952	-354985523334253	397593738718595	-290158826597392
	41483048458799	213031252321753	-675501939311386	236446401988538	-548801256333134	-502152933781885	-734830264361156	122857925743047
	370264860320354	-787666971808095	-736978639388822	-537200331408841	-555729376004889	-48056617577054	-968544040410924	699395991752636
	-406640380133361	401845374362293	-205479661001498	-351485523356973	-23063987046894	-689257132836025	-567886499848785	571055808360857
	-226472521034639	134774966993718	-292163268724564	-713329433250823	-586294592075836	-230917624128526	845976979917299	435315297022227
	332315024693348	-796530799859516	164784703643096	-123092489905869	305106158040142	-123208060252654	-9305216341084	-587262411102883
	482062428313228	272426997186474	414924143113091	-180389399138625	-487438920625848	-107814155763818	-228943097916852	-272887725559696
	353294550019506	327885274419718	-368472227406351	-148199714550304	-163748272403606	558846892571494	353971262740084	-629863766918723
	243908698234777	578722038733016	238159506423217	221053601544698	150807725701734	-476220642436447	591640712018492	699809793302537
	-351733196754454	103282416355003	17001686692669	-106836174713277	-11705484059656	-119521062503527	220406510735185	542543743876653
	309999354029493	-696007817918957	-266164470317737	107431688030654	108041391047428	-617248875222329	225452750133827	317239213385088
	-246270713404572	323823987924407	596215488167925	-542948862786081	103431645535033	-109223784772831	956754989084448	181907480652374
	-111867842504469	120017930264497	-114946277548074	657739538100731	-66072470981065	-566353475066593	-536617650740959	382401684232128
	-305470080664103	942859537122272	-235538638102047	-47339507170089	-294026833595534	-711569844461963	369377949266636	-597852927248666
	395692950450521	-787135361774315	911634951461955	-946152269168465	882654321368105	-149639565755984	-132665324778164	209685137601225
	-217388665146067	528602906548632	428863514581648	-81550927001738	-231759261870562	274279862746353	166748959286891	-20907817420894
	797166721475142	260505429436053	104159510476022	-156270660960427	-178861424288767	-312063097525615	411340484103482	-125520057574423
	5427799901089	-702908622003138	174159868441429	-374769048027509	-392660560554454	-200924122661283	845071849651448	-126278134163617
	-952537085483208	-308498961138549	247402418524792	-483466092789519	-249870718442363	-448755767558099	126414213146921	-31121794742788
	-366279392123791	288391194813401	13980440415957	-629505316960811	-11094975813536	-339984436710333	-174748457276845	176848639508605
	-234809259633466	-544866657607495	-16346270001166	-172810772805596	-131900200559684	-397854955134033	137794348688974	104733019348313
	-392274060049501	316011533013129	364931456917157	-924532162545748	-160971542256114	170858152981268	143995265966083	-302768716835772
	49409720557518	-208644093398496	174801876289171	-569899498413413	-754626222775322	-284220426769668	512219925920006	-600107082135997
	191434645258656	-181852808956456	366822703586462	-96059390817133	589887733635359	-173583164598865	-968187520341254	364006926805086
	-99182685701336	443327840647629	-131248753576244	-377475415236063	-178480412829632	-515810006392315	989479494698117	-257296535837434
	140547193126172	766324686020411	-333347474498897	-24549495922474	575973842213615	-109089883690768	-146000989038008	253470595309554
	-181446700223853	-696228222429969	406192061127273	-441941546758013	563520506430465	-643702363216648	-246000081463444	155497196551913
	-436233049141506	-136325568568358	35941012811887	-474723644525517	-449767149407256	-842005822189144	176371862475914	-74974983736061
	353171500108005	-359834810184778	-568959736507169	-529337471086995	-126046497283033	-885238440348961	-916651351914478	-294286043840404
	625608305300535	-263503621072502	-391375964928259	-128788170514268	-910169520710265	-395073910459387	323839651019887	-113277149332934
	202278660361932	-309728794261747	108423077798529	-636425124954757	951274071355021	-32971044799272	250235344522568	-598161945744671
	172790432532829	-195789501151732	336164567495023	-734468140113943	468837611106083	337324091313825	322518623598495	-466351744881114
	19188015466166	356121776158549	187135680956677	-232174945431887	700503984970417	-389770555292945	383467261061709	-133688042827092
	135977148101036	-158939381053195	170668491744323	-258084154064075	189463790529912	-532337706248659	-90548619600084	-501557660990331
	207679643328615	528287138658974	-487903911830197	161458052296855	-221799236170008	-137783202633227	-981243479653616	11568092339779
	916786365151615	433461169463597	-95803890990182	-149726155936655	-334823222092229	133133377229999	387217179676792	-726550982703475
	-888625728212797	143355764677262	623436100200485	-40556735231434	-40182066143826	-309079260579687	434470035104244	-106298454410626
	551234253085575	98433242450705	-1960760201769	-836792104579443	-498579314901635	-365691100398035	297258188711441	-285233712463777
	191334728305227	251014138061424	265784856532174	-199084565183923	-156934790153556	-309618385653534	387473158452572	-464310108278797
	273132942019319	-52333810777114	273762300677915	-147603400341867	-345626039097353	189227010273837	-477257534580476	593905576037327
	239132104278983	276458580231111	238734358909591	-216583843056969	-217378166460026	308896328591535	803059571236735	540038700961457
	194550692174121	120542379662359	-675877753996121	68978664487285	369669295636958	-289967534235812	370434958665433	197191661632024
	248439198470285	-137499472904777	159561243679708	-434292901047752	-14203324757312	-959133287011474	648297646465655	-606840466030447
	271626148857142	397424641342709	-142473776672774	-252606107972311	-427775225630507	734473453694542	179396148036377	323924460804083
	391645418915524	195616260248626	216990805289529	-919590830394863	410328653939615	132451934265166	40381975648951	-249168731484438
	380916818903238	-411687442945557	159239118041526	-75558816366486	112446392331494	-388545042326156	-145417414395149	796384483155159
	142173329447136	150579365681056	-581107500098151	-301196159020055	228344058910415	-314629483376327	274184631270927	496152240437029
	-206378663968536	398497660358432	101352848254598	-103309580183078	-29249281140732	300227474906949	-247023813895542	447880078337207
	-307754154786081	109564566954791	100367696291075	253737220747689	10932116281525	101624859782708	-247370112077728	127193462261313
	183772329027824	247591728922589	176975393940581	-165739347383128	108840341940243	-33902502328347	-659253066952275	300605022794788
	340989930284153	244440537887608	-147053372872142	275162151815395	676337103286018	314978830196042	-149947406443891	126655381026913
	102408724522587	450840702598069	90351915634066	-132199728714583	376247775839929	-252485425344614	134868399314637	519361998562602
	465360727831449	-451514905068047	-135934729355639	-37474373537268	-319602823598516	-217572897114384	282952110774293	40249024411863
	-260607316500291	653835940943434	257813163347932	-647787498060978	-244409218330899	-113952590996195	-169685239544403	112224255965297
	-475331574551863	635307864241051	138524343896628	210555789933511	60091859408803	-380048939738798	-647100732604299	117638439705665
	-168757115006732	193696950321789	-135609981125023	-201796999513181	225653862818912	-701118875397466	-900319085416244	124233826413995
	-136581626409126	153431835015035	362499819159792	-659271395854122	-359283198422166	-438716916740612	-451121207833584	58072451982226
	780340987048097	-389538171190293	296753259627295	-797494050751947	-257481918398372	-704022893580517	-991469768556997	969302503627565
	-464997102567538	331283763300009	262602473065853	-471218487227002	-13695309128772	-583401157400752	-352054200934477	503207250171099
	-327394408689203	194430066124332	243702966893013	-550801414764566	-442866403487882	-31099691361677	-878355709157287	419499588268091
	238403817835756	233373501915946	647038192670838	-475580296520292	-382659758420243	143622420734089	-721998127975275	75377036950705
	308411371641367	386439933009561	247668674038766	-236722491334691	-348938018213994	-370607605972428	164711511845994	470602475621314
	-567208901789909	430467427716601	949806686716674	-729769083607385	-254683737984263	142710632254289	-439886500800111	569757737215323
	-528634540956811	62168791422285	192894408604582	-227532185987212	239152779639438	-567183217175835	298839562528604	419823517537142
	-122844466857929	378122595215001	202836778070338	-163068000842094	-464121130992636	-460862746056427	200106993941267	229667493277732
	-713875067353441	177435150859886	152197803694908	-678347592432497	-271264836392059	227705659893602	334418161770979	589288052282228
	-269778251711596	223048291901262	147320670627834	-479023714236191	-259762643414421	417404401347308	363704883316276	474440399426941
	-138208882612308	314945033569006	171958986580908	-683276437746991	-544366252655312	-460781646389928	170226287608356	767964032909165
	474319193163228	-39724824553657	-274241417203432	70297136697762	969113070740504	-551858548911614	222077415325013	907069523445234
	-327910061454739	691009936418469	-574040898391742	753660887078383	-234427589315563	252200239693373	850685036555598	141738752829213
	240430921953793	-2158716068609	217736176136157	-591427746418848	-233378752745535	955254414714303	-454826472675037	284724144842218
	-21672377310127	212510373625478	66186236705796	-160708726292024	186321003370191	-13093937851623	-823963402855846	584255123500529
	-323644663843449	169705907764265	397702727055465	-582265596745248	742755459968154	-160682519145126	123299212903628	374111960919345
	-358181707425011	305544298822382	405563057983143	-301233669652415	-452311397093581	122676137182424	-216061113243061	432147593468429
	-289957017664263	108112834927072	150050908349041	-54444137978587	884752031009621	-388728290924186	132448090047444	438379558162542
	384205048527071	691305011129484	707471953592139	-253412755065381	105981039135861	-177655556331643	-259759833835032	737076680179606
	-313324492806124	226455019124508	264288570565301	-340427779734017	-108952196181965	112018614856395	791609664649654	62532842809002
	-251470878943787	-285084313791349	18992885430703	-419139658632684	-385652907439237	-108079663097364	1179494202396	294610934127777
	165688263584175	502034780993027	-757118983597189	117351598686233	-269297370968189	322508358437716	279355840251001	515185782347349
	-115303034862431	167875355575646	-164026455988681	131751188162538	-511215296142652	-114522055490744	326012845442788	629048333579152
	-153886259698495	-203282112547249	125846058374011	69049092449386	-275830138990799	193597757861619	621743250630134	523482149880356
	-373375772499248	-4853210939111	408773412399218	-266648127219837	125286407820001	-174841845153932	-672411206781036	411214876890103
	-248746908164035	-871669485715365	141374905886449	-251456024217138	-108163494178936	-815110683589276	-222505120993093	628029663576053
	-398211415852483	5831658902567	-203917666187664	-176691363702875	228514661648715	-32394985974821	-308080995614027	958539274859517
	248030001973988	34345865878974	192487504615396	-125279189770212	917997857095605	-844559182937172	-901885695794301	888886133013229
	-205484768919249	-186916395373794	-202228642601225	386223454530072	244808800873458	-114782527398494	-2097836427214	274688309477859
	-332542394068086	423607235469126	143526001981503	464521813318567	181917907816968	-6684122557445	-839710892575928	8826383560374
	-694025499179519	-300019358232292	165427731742133	906550074649647	-187873144515881	-748730677280424	378145821234163	486227502680726
	-137893211671258	-219453955909992	285052260018159	-290905679449491	-438602724100874	-200346023168933	165197963365813	493207411158841
	13456163838706	-46361020598018	126872117554392	381721788527322	305209243261218	-425372466159958	839530931916433	141329892968443
	278898104816149	-582381664334888	127809498439019	433444317299208	-211500731652066	-92439725619467	-269512514663641	-433202577957343
	-112300017823379	-207274803163607	-332927826293381	239595259561187	245648962626253	-639334413032468	-996574306142523	-323181910010195
	349410924200125	-191492821379425	-449317849298687	642920112089592	165930241923431	-540570801727073	-654652581277626	-630297491270308
	-289905545504247	-376012342182927	141530142955051	4763829376184	100626428569721	670540598768602	-422594695746654	341231425226355
	-21943807041216	366001655476346	172447492050608	523755244017804	150016497991459	-617269467095826	-495055451064575	328590942148483
	178776877011599	-117945823081468	-171312285214661	284234447794506	-838267025434634	11261896142045	-599140235981101	118734684294756
	-316909316665897	57413928894691	-181069883375459	662305215743743	-894190499294884	758493406363252	-340310822800092	-172429512046304
	210180787681666	-412840326893307	-845012508323961	846608057132404	-524005084774608	374993200765404	197801080628554	-224872133119117
	350626758126371	-54842469747868	-296166756878204	670251394628011	-131612591647735	865990946704254	242776101553561	243609795587127
	-296652445619	-751079137894202	-466240769988157	-182569749739689	22729624428832	-261050833913809	-186077746948235	137563894123431
	453013652734709	-116612260140209	310695628787396	432067468415156	134205237176411	-41162354028366	-312873032374854	250839333521698
	322294213057409	-653703362368439	517238741700197	621793133622907	-170720117347105	-323879737630562	-186007038323776	432171260369501
	-284451464374887	-265272459481275	-724656726917049	77265049145044	-236011088394368	412578051844276	-454860753052673	842191207947497
	-791080920720131	259070613031716	288690823369292	857308392183156	418482278422324	278405965171544	-450306054365836	405766775113386
	-438065931430118	-116621732261444	155284341151787	171749396202897	-106569919983183	-628717465703353	714260813341394	636944445759195
	78743085290829	-24119494087137	527169446068714	-136842161881701	-225037064109538	-197591761904374	-229471968925928	640693804601286
	-450048059961247	-177227810398286	233222956931153	306080994061194	-140449250875139	-302063177358956	312068638818218	62919201683943
	410358146714493	-393091996377808	-147590933666339	680787614686233	-115186646237693	45812662217526	800043783965702	117241312130945
	-158412285599522	-474056931208163	533039485421305	323791822402927	-139184814920948	-417955073596562	-185936110863547	917565932964801
	-402663188940618	-266772825871868	-668864418131659	968898616511816	-359608728133161	-92471062583698	143517902124329	766860317979692
	-718469838274313	-350965542027455	-619566668876189	552563063606275	-411840529880918	211739488016729	110011377210974	109266062621227
	-544783837432551	-74316287626087	335860795015671	336341406637206	316798289040776	-934801715512823	241248248428543	123439334118953
	-745792687070948	-447847273222436	-340187621826738	472785154352177	-580586111216229	-303992978698409	281568945611248	502064435134216
	1694814219236	-204298512514636	-160486647917739	315285936938952	-122456513810351	-603475474291513	525250291533081	-947932594617095
	144893782875699	-685929553678112	121693424636202	270872799169375	-384457901742759	852489459638486	556646093457814	-6564182116898
	-443850241843182	257658808191384	158928161753822	251188315382629	154746925531032	-309333614644645	182172627208221	4441014371358
	-158023923809215	679510764164815	-77661139338663	-121304216882822	-428102440572536	-121704180893396	103259659089962	491433624046457
	364267993368645	-177939680821695	-253716693646877	430732703703776	-4816193300554	-574762846526004	-29605533463184	614119897246149
	-225867109326321	-434047125700098	-223954217123157	401610941300415	-135188953312947	-113276622116024	152857224315093	414770896525771
	-140544323264957	-180140269027684	-513183501994274	916774573193092	165866592742773	-397028749908591	20734314802308	448201433985367
	106934510811802	-436875596219859	-453745926975811	-452637782974155	-104300234193798	-105181653327168	-592959114557783	139873009660421
	882172272195751	-90874861332196	-289442641197688	136060534859539	114208972035313	-57138129084681	-59291188077197	307378476853668
	211982009136599	-795270418705302	-321765415797428	562447791338906	-365134780791624	606216188520109	-97494819963908	111495076286867
	-282681279222135	407613092571907	-650358856126988	606717277442493	145822926150077	-202839872230403	308716239434383	804849411859231
	-201445870978846	398840179712059	-419257237791241	-933256919697684	-895682971233203	-607920186269873	418424160798262	419904177543249
	-360517261485386	-348824611506105	-677152881679024	212802849309321	-580772675654393	-27265590116487	248490689636946	-263840347453662
	175946121201902	-553225862132788	-481490106202479	72477501497409	-450498837558774	-513335157403905	-550636723175538	586953021066593
	300309670206951	-73036955394319	-396244176877057	190776290230642	-641588570165069	-454509410914083	-430311022896624	662064166798997
	192559274688343	-355184792733374	-530886730357948	260070285423363	366420007656475	-3864542031708	-17562964116527	327831444096081
	2731748370241	-801726322858294	-445750375674166	239751656843392	-152019841980171	-189685027888396	-312712198869803	121585498358311
	12140686507419	-445046029754925	-417728414655215	55765017971083	134639723638285	-324211161060473	-525939066032072	551817898804803
	588422611231356	-603688841940341	-632851770013926	574806583521513	407254395576365	-387760173760741	-866583336030775	748989154981426
	-85295969890433	244238523591964	-274204616620973	561359720698542	18241962376176	-451091757797728	907879553306685	564975888745707
	219391629806415	-35607194974952	-243199780572521	-234867851016338	27241733995505	-659552649333984	279623065489355	3774576041496
	-119737050529254	-309030161285013	-329315172516603	27856199805402	157074982127191	-255704103260813	218644228318069	470227787249669
	-57855643873077	-602714249960737	-42818862976371	292588468846716	-220279049639659	-411867275521703	447972070324831	-120511245757251
	-399566609249385	363422613289072	-945269781918953	-453150896677935	-19034993583316	469382672536622	405975854046483	613153517076361
	-202613737387708	-650199130585804	-30904179044715	-158448461317028	407375729090718	-171165922118509	259630436629164	429498709689198
	332552878610509	-401007433440507	-207348304101607	-245036967596279	-284836091979293	255787863533407	-178736789243397	780255066048701
	293569335223947	-352498100248276	117956620904982	144707943576944	-21595825506633	151299420267502	172242048855448	-55150810439397
	40286074178853	119235120427771	-350075183735884	146975776043226	-171306349481166	-638562455547165	48527498631176	456807259999695
	404980799272045	-197840578417209	-330351304471984	170309449551226	190321491675129	-74150189226825	-148516196741799	261252806608989
	165371693176689	-507539141267858	-162594893606475	-354166481972148	197484042227325	-187731132409202	-430086641594524	840891316567446
	262919099887125	-75425226308929	-396781165005617	-537994291908279	105622594180846	-402455923892276	4497792113176	660298012476176
	758558523029038	-317363973177169	-161593113700716	-294533073738884	308923516999633	-330265608489342	-4076038935856	214739392835398
	-533197594577686	30751410357287	-108409763777453	-141496196714759	-39855729457474	593626631568482	-689872730293746	693821636200503
	-322428969738016	110022604713195	-691674465852499	-11835619900801	206380684400848	-116263132522739	-337376564837846	549234408895476
	216862846801596	-313067024297279	752350980412294	-282263264435322	-639077988602398	366652959121539	-413319214429014	569586045995803
	-153341805250537	-26821174620984	122384912698162	-354431444688849	479725724000662	-700428755143908	-210148396123658	472228025248132
	-422814750612546	-169350940051253	-128327722634793	-735625681433928	-303431457068982	28271165498245	697551595409244	137772860873511
	-231468962077039	300673806543727	319172846311769	-370188269806535	-428739423644794	248362353785288	457924770939528	-644786659729269
	-208063175134035	386799114735719	-354751249158736	-2979433667739	-222133279918543	-350524042965106	191882358151248	-383575076589943
	-240127419635577	-279044315536254	252839970797678	-385701273425806	155744462813472	-472024706396181	12041679915107	-227876175109253
	99611562070597	-31415558311632	530366526535178	-227362148667092	-159485439501787	-843045918465471	-483171450085806	11672648193844
	193964771739483	573916732165406	278670140229746	186147636840194	-293634931815836	428522355967194	-564868342795381	259145548715814
	-211405993116956	258100408404179	-257730356258865	652481009984074	-692293874215345	345493276522722	-238489488554143	450584135899179
	-165956522654113	426966041096148	643336746042618	-621106835186746	-553944121832582	435693729092229	-444480110019133	900938314293265
	-166964508928737	-350973828551383	249652921500869	266428953506025	-505463399714436	-202711294259613	724029119009982	595730769957922
	-214070160374521	-243073696430083	-394515214840222	64400325423632	-38896033916317	-722492873854058	114727004382317	132774996484454
	-104849390715039	967523429743571	-255014067646411	12099208993668	-474025312737008	490602738046954	-167599697239126	299670113156104
	-345232936147115	2037658600288	-187578213034768	53262757724645	-308736751067897	-344537652964587	-289843629058357	879149314733632
	-229931083024287	337465066967813	-13913641365922	-359190813463548	-240488233780731	-416813422299583	113401687023812	-271572017126037
	-250352109285413	-358919187269866	-179383493437688	-129421090187343	-220335939627405	-624974558167245	364039411019343	257440601668479
	-225179694688877	198886249506556	389855098280416	-336918785878472	-512053110196398	-159707728149344	-145497088580299	272143069907605
	-425589457461344	114875428608056	208373768703899	-21517764612787	344110750474674	-49691730273916	579467543972069	287657632915951
	-192486429992363	-198204946721281	941103651029463	-201551387232799	907960476018842	-754717834890596	271958586641112	239024126128186
	105819583807733	79204985490364	-486652498878437	-158491098058245	-28640932393845	-194786474868443	-31379620708221	72898262855556
	234097278304306	370606809119007	-197520997234486	230214277576138	-629029867829084	-333541167449488	396222984574569	252062889684924
	-336428358780714	506489826410456	-948373478752884	-291869932788254	196574079979978	-576550611690371	265331282388684	499126426256703
	-696815445757878	22714661622262	-83380368986772	-151353323550489	-121556696869825	-301192589258893	87147466634583	-326194354956809
	-625998222884932	-493799199235727	306771877400896	-557539175135064	-466954689080415	226836110102347	-423775243691076	246071190307721
	-329813484259703	362709535034295	-242555211233407	134071805610356	171171683473552	-238280153795719	207890138908339	623152957918103
	440655403861076	-236837461440229	-129077295272596	-761767051437441	-253373198124693	-178527023800508	-9747930968369	935325058323053
	-254293752720113	-119182870917582	-460350050491045	-30776583835481	-518575929002693	-15381975625058	-117020536361611	594684837833906
	159604682016954	883598950418844	168102573696302	-30853691127379	-536105150774264	-265470278309933	-343481091531627	100730643634295
	-989196175733514	249824304686871	-499242630725338	121383143220376	-804965755831597	-12338917978178	-252593367151666	766407682979959
	-227984430092375	-253290048801538	-98348822509252	-164236222335322	-649873038934058	-796554015395526	-549871287877277	116604375214614
	24395260721872	77767630785885	-470728912743578	-423450109744341	-54903549580508	-656325909056208	-824985943265965	854516217093179
	-870399626177	-21510580693825	-335669616942543	-159927000254959	-547274984934679	-298139088621416	55253666441293	828043534522704
	26236264043902	-217118024755337	-353597424949755	-330177716025725	-710793806022209	642853454771127	-49292410191696	237467492993863
	-437213765833107	-267577408638606	172372995603501	-641554751042336	-466180914559093	181138884453413	-180351549135491	-107713179485901
	683544478661061	-438582213319581	-416659078954692	254815185172371	-571103050166068	227571913903542	-4402358886039	413562335238753
	136805912335803	-452881150825876	531264101975952	-536047819536903	-489309299011365	44100876738055	114411843450626	113597197572898
	33510135676124	-545840909115172	730683811523359	-359977874226622	-62310631385544	786353662852518	227833229730719	265765713090132
	26009084729103	-143724976001659	282960151748974	-104374562056227	-221458737905062	-35052764248691	-447014954653341	357728837226634
	586511025910886	-883599357546279	156882082584546	-352708503764922	-666482518893266	558813514160708	33571058951309	430006058731689
	210659685608815	-297615382466925	120627073016045	-489671815320375	205915327178474	-395502698659947	194221133314205	437647638804232
	146015451806667	-220498323180261	348793759725927	-814878287951014	-324557814161427	128792299965539	250387916848656	-163775211862527
	162442063980211	-258497962093804	-10635919765851	267893205981274	-312278101519728	153375701697083	328679916019259	260059741879692
	-951521944048008	962163096118051	-321373480741368	-344529069492506	-212692278153005	587864897917324	-219647229655633	476315043419766
	380471099986484	-50644436036286	-302211000711044	-217105406971156	-188465001374853	115316125013313	-628216940428316	304369246147321
	17013859291699	-247188236033621	-128341186086934	-379599355989092	-117324812694251	638204512229169	327833644107819	950105260309
	152995010158503	-161820495440599	-419181923858915	-234982925647253	-661147777866705	-177370339996967	403709395843182	256883403487641
	203738838958998	315379294213579	-220221869971022	139881991063391	-977865197949848	-726115528403104	711942376323328	310670411104275
	-100281539279878	487190408417621	-343863843340478	122752232705388	-258190263569915	-903731723273291	333960531120054	450763023461179
	36085421328369	40252353976117	-277892080553136	-3178576161226	-650535952475837	-800888427793207	247852508885524	214093687405853
	-151831234254163	303254330453581	-162066240102386	743947637208273	146295473787857	-382096974348112	-203226613327959	74496441320547
	-12250394717342	35198493053341	192573472111892	-558063082424552	-745575072384023	-457299839274174	25825796160146	-267979832129573
	-287653159010279	258604780545304	594024917698389	-308418643872846	498619036420098	-20464342109438	451875560162836	116985856150765
	148851637304324	-414680561834998	876332321058136	83821422311703	-238020860788503	867347548098751	196980369885642	190300511490893
	-66576587810428	418831226533095	424870432169758	-488524574184448	730998386724549	-221685960112729	754278917542088	37213714889591
	-958361038772648	292769398739752	865405071169132	702273521053091	-301720562826241	31669530561131	-381093464674712	520485110618021
	299009930956314	-302561088685297	235413191994359	-128326907791863	238668982523452	-533708026438333	242266798547811	168882176587311
	511096135604862	-498817900698246	-311699370559494	9013685667117	800810982753531	-311750434562764	-10513419343008	675662785911778
	393948017720756	-54373443039521	798240841839908	169758002035511	390831611704684	-275858884785532	-322085190726512	711960664907667
	-193463940254145	412518598419389	115752101596543	-244531944848872	-50001630869823	-307736177167277	-116371796128597	44900197856673
	-547402796810316	-257009987785663	-129278054943057	-96559381089242	-531621271823595	114781557283187	736594400687137	-465084581438414
	296653706332199	-726811622661029	206476594789795	-221615081578613	-300671943361572	380880976352444	981935850746006	-140034758439245
	84196746708759	-314614395664285	216080056246661	-207071283888173	77727485479596	-736245698960649	-343846003963255	244041075831136
	338499527409462	-363105186450975	857804746982889	-383210162940596	562401226563251	701632938943294	-17578845889962	135363791360794
	-104813005649913	290317428527562	109695615996952	-228986848232587	-151910794464887	-154317475730246	-298870519892374	436894420939691
	981638843894712	884167014588428	-539006178370879	-132939246475083	154419796984095	-127566086009416	-142766884009598	-850253270098957
	18392728398662	50724183858142	-187369793182445	-537723519097643	-55543724730034	-15395217711755	137053449190608	-214681693832717
	473748886476792	288024622871788	-222312400576156	219629540125488	172890983091367	-747760243802599	388741388140282	-195312815267736
	-3686385590736	954082015156357	-407721034361782	-220235876786424	-239694714168437	-164198047279403	148032856262466	-326492792970245
	145091812889364	172438223431092	220347804090724	-628534920908306	-128354626173722	101710200803953	449576382794165	281416686798267
	100012554489579	-138280113817245	126360209390453	-224992316470952	34256822161253	-508984160187636	-97127523817423	110241070976681
	112595467293152	-902997186639948	155848384206438	-14402470631084	104785270727831	-345848099379438	-15306231743198	821932593933444
	-103401558500362	-15726649901271	108380904391781	320239733336862	-100717859125299	-343442892422781	-271671513687132	496019922339061
	247592757475283	327637889301635	260961542307089	-129444234393951	-135857706732214	-322933424671733	-226819275159708	-111806792247831
	192337682590834	276361923150945	510606623774987	-443003382883963	157038970912806	-303225121995277	-157923074352106	-237050225126682
	-158882277444624	323511625118019	567297476580998	-67023398396294	272532749674944	228392848509401	100547411234245	-9833113934686
	-380276684953902	622241138918755	-167234487434928	131608502007471	-217472542169024	144698202421113	290419373280872	-172643790344801
	992260347032198	880501746811242	-290734987130141	-632366691189042	-233910667360238	472175348546179	-1091318348612	-421498171974361
	104130059881123	659091814886067	121948504184485	-274417308129633	-203624979469253	-153242410991816	22257736440156	-674877865260469
	-318073187237595	705380828634801	-136183566776709	-543608482432155	-163703821483555	882693223928507	383856391216923	23142990429851
	-294567954443306	217354212464953	-655861418414912	214721392146049	-788169981085207	501017448189686	-329441546983646	-222085894862009
	-766022222964069	700487678966698	967367915837704	-234688503404039	-104262448044729	118999945469783	-344661825305913	-542174229002667
	487289138698872	181491655341585	-10172680497848	-122649320555938	-241746702910256	-675106185820139	-232567007037741	-136168378080858
	203346507459504	-152331414743091	-118239724622253	406841590794152	-117222340121613	341706463388077	111453031285544	-119129428372597
	-184992877405413	489596288215708	-255681840903022	204773470052635	-403222580244151	384005743008206	-173260597064162	-512407554929077
	-26108362233813	210594476687564	-216485069676235	286936252001801	-331911027737137	550326726194018	179988686929493	-675423552304629
	500743357993389	189470706907056	-143500115148405	-206654036820416	-105129342768455	-603291946313376	-143129343841927	25543646395728
	-177737776467296	512067433509043	-177700294962271	257971274800211	-302885885428251	-699925740251633	-181052716244167	-464108436306576
	150728677963609	287876195802863	-272048474876002	-460194385584264	160226790791525	223368036724146	-467747326494423	362931463837912
	273147979676356	322258276810205	221892923642804	-715674309698151	-174939040211616	169199940953456	-172826336895235	-307891975042228
	278440403524568	-948129175105527	-190314611716092	-11316565455299	-132435001815575	930392007957002	-200665680758799	-514361286639317
	7622189386271	416007225609619	-319938415988819	-295029949167946	-240561284421094	157467970865293	-273809155895083	-53549948533383
	817032962696453	736111087155937	-219226930214751	-318166236287472	-161813347949682	-139772165689483	-175488594687086	-209314134031347
	-112691056813222	139254976777914	-12162053956922	-688667208173329	13011231861631	412506462276938	-465217617185882	-240466599647402
	471370686790364	570022052547693	-179448040090643	-612481803035109	-708080429682665	482591644821728	-110196888700207	428856142090503
	141053193605046	32616621820107	-34955299060311	-290857225634205	-243560250270489	364742282223674	-33238372240885	-365363622511715
	-279251173160031	494141309195531	55702328152658	-139171234417655	2843775364015	84586185956287	-855041487280241	954032628994613
	141864792268736	54441699304793	301447540970078	-608442675018552	185701575988774	178571786227647	-596834954362587	-42309133409597
	-393608183377949	460046580612513	338525406820595	-598763384507691	429466250255451	-184969238483912	-102287664755052	-866391667244084
	-375239458342062	181540893038604	-32656281288097	-43533918852246	-128038322344116	158543003799181	-216034053538061	-583628188063671
	-254703722839772	180288763393344	282647945072557	-201662737669141	-164467084090925	283622668854961	-412360445949796	63054833355564
	-887772358777104	701310922701088	39973774453218	-362389795134114	161985274437782	147567908705723	603292996645203	-350728180001845
	-270433225766239	37536534658459	-111301698935365	-262806053863166	-162409278560932	472304305509698	110676920213408	-881297543061727
	-361818307076844	431244840031835	21737600663429	-653036911266406	13737068394587	859769500647297	-451843435921744	-436217038953975
	-150519096318317	365702474550689	321163797829113	-392969732135668	-390741185796561	131499413308618	-261124249916916	-186624382277472
	-398602022755498	407768030852039	-767800417232167	-476698320901434	-364143905046986	-553051648838999	-313369531225577	-937200651845986
	984175164949998	143781564422154	-725342551419808	-371533431438053	850097032870052	-118830740449839	-118372187954908	-331657526874357
	214731680785123	796835204701277	122671893175105	-785408991920906	56503659632612	-499164265502991	-507236840518897	-802138038246196
	593361817435022	417434343874032	349953604758807	-852508106427786	294401640096772	-335957555545531	-301329939037214	-454554720948543
	946960292384638	903807978822853	258090762393454	-794651049244046	114412221443773	107586730115679	672470218306588	-605844207142664
	-244849201266109	82277463289476	-204601021776967	-290806776887603	-294935607130893	506358722613168	-188257115925885	-65376693160183
	-368236994011051	344330981572941	-108657673781168	728732249396728	-112714494646032	-507565300352453	-153581235721292	-9916575522738
	-297989134864861	332170370941191	103183659322158	-462492670352275	195484005158465	134106560899561	-173722743294566	-523022307847311
	-737734965074748	235473476891174	331671635559932	-485682608608695	803137446813396	-228165861991209	-174389597449162	-778589094537456
	-248699852960505	499379533817549	228509161125979	-10885016479438	200354735720264	-632480134344214	-55536168238739	419315958229035
	-185149803563272	171807938081257	-15438843964574	-227950333180254	-484321559151927	28649598593315	-436586408687093	-261189886007829
	-172680462720862	608661647571915	164059934282794	-789539304326287	-508540071001422	-199061901013425	-297533693116107	172955605614641
	915753878230396	215674942058857	113373493393751	-439691632372415	-979979938576555	-495981313344875	-355055604745972	-329792886700758
	-322279001670483	61182783215556	-22011591398714	144670519542968	-175390484498978	-636933953745882	-544450295899574	-162892769258458
	-175619137762413	183099544228216	-125683405511173	-567375726909028	-239659839283203	435854578119268	-354359538995001	-499415525168967
	-158088277323991	236175639513885	839990570863935	-888521279512038	-143903090976197	-809597712501851	-266854873447443	-716903678931609
	130932655519775	238544657906575	-531897360154667	-657015250603327	-156826299270602	241542707227865	202840399820357	-944820711776109
	-722438931293993	296301340353536	-106918298195783	-540334863316776	225880976600488	375932329125957	-524012002003548	154125764657661
	-497305285413001	601373534024838	-334229120333647	-477844588822502	-369324900925626	935287537048914	-617786994887807	-787240547335295
	172920882081381	-219902847262597	-108462052171324	806473112449913	445276619106822	-1717135314678	-29602098626009	-464607657739701
	-141106662644971	17454768117164	-78547830751965	-553179019845849	-39368512035314	-348639589818116	-385624043149904	-333041346709825
	-426480902719412	-118827548575777	-114695482842697	-437760451254305	-181153635533917	210936502929519	105188513581025	-824451781524053
	-68427332239118	-529520947603729	-923938394260735	-102745914489886	218196006892378	-36819192664461	-844132733390023	-558615811149278
	680482073902622	-253543645367634	73276323222237	-249322517619429	-139034026169127	-128210381581818	375527435310834	-166228884691712
	447482935736103	458634129519802	-123950940349518	-540246759314501	53526287481072	-236502064793971	-206851335965677	-28790200726293
	323485914082915	281533363475255	-157405040096798	-514727396896968	445598738349826	-166315680992517	-317843017269676	-925785056105795
	-180976525635741	-221529985433866	276105937782764	-959252729799911	205131713180162	-334262207763632	123787134323363	844233529055461
	17479029548822	-167212533656711	435016138304552	-64549149117791	350780637800226	-377045870396173	-822618029794828	-182264826766496
	-176554566235044	-586523027454875	-158643694748448	-531840412991475	-256726728006151	295840253652576	324081314129579	-543431731114489
	287359117075941	-278399943276984	333716745512747	-10297995048814	-782737537512768	285226163067603	274841392139528	-777118987264195
	-175776187835396	415821260764407	-403319406944788	127620381181376	240177351054323	-502181887428169	-931936102490507	143547816229163
	144218494712131	-350224370028763	413441776448285	-968957135657839	-346751800365575	733347413976189	469655016414726	246287320597309
	-177440782326225	-349491657931717	-142726703217191	-612410529747083	-192045162492994	330951714895812	-979702126823108	250568944532756
	349910689666135	-831304517556021	226000606729243	-696049722236276	-564171452451103	491627971981611	175697384182107	-441151365432671
	272322780952789	-481001754009857	-7648738978421	-618197882522365	-217750537691458	523634137412322	-818209762901911	118548965425423
	355993196105256	-319943075408401	144737126832056	-871992138717285	-391693950684246	39207172655338	122942674081184	-449126038119304
	151649074866681	-244072537492656	-156652539186629	-685101136848847	-654957091992448	490272503347018	154609582092293	-698999846199064
	391411500142536	-369420074932627	-931138020641104	-343687255487097	-912397289846047	382243537622608	306272798174279	182502409851234
	400587105808823	-379536469203367	-380232475309471	-473232936743958	-647777796639589	-629965914582641	-368869360045237	264343405927193
	484393539892829	371340843424217	-161666190802732	-508286993618973	-844319757789401	908243049256916	-684641333864034	-287156637425348
	483551678000542	-995825419489062	750023339687738	-338598440866144	-462159671793529	341969739374336	158441633544539	-989905532186032
	-577089142990369	409231652324088	-193667343290001	-100316726347142	-867049593164941	487792909341108	54744534122162	-380930344335881
	278455652967734	197396318155387	-164212945058701	-347876932868723	-814831357540709	493868338523685	262157057457826	-295182573032119
	579736485073487	525862730724807	469509824300683	-519007673840569	-983428278233225	72420308158156	343102269202509	-182304593750683
	-144841867316098	217542331670163	-452861312237638	-724673224598368	-622506690141475	339844072665062	-975359544264261	17675265626995
	356945129755126	618153768809693	-747670804452254	-307775871114198	-982428375999238	660800746206722	-992564785437884	-139207683541545
	-943019430641193	636314805423559	-489350224339122	-340838052560652	-954211963237984	382918222991421	249387469738232	-482105795858707
	-172391381634817	115252195351442	1355666940525	-135439401474279	-781174924978677	10025784186741	430172338377767	-183050623016936
	-297819874186291	-249852077944447	148396110861473	-586461360094696	-618556961151635	-692599608499296	589434954223232	-887450247385503
	-176373134605849	-10949710341051	-5647210422034	-623445599084046	-842753536594764	564236987746344	632152180290775	335285657762509
	-169957874920618	-106243916782487	-177842762093978	-672765832341423	-828889208569961	637365144963042	29383438462652	-247792290593185
	-416530698230194	-252477185943224	17885729156139	-753545035529536	-654462798531323	312398267535621	196509187181919	41398074244845
	205146162245144	-231884224623898	405455674729569	-372045139583467	-978516801901398	94957207079494	-174981446621573	194443442381145
	-100145267047496	599523122985172	535180845480851	-94851830896981	-7277627116613	-17037466179543	-54554342388691	-146120296040864
	156608890913401	-57025044457777	-219038916392184	-130936060576285	-798217137481261	342952473373371	-20252399055828	845507604753723
	-163642579791756	110804730884139	285199559447862	-403120827402861	-786626530180503	308999667171672	-426093797231163	684659884654779
	-152584564694021	231878266351129	222453191249838	-309055106387754	-437071012179827	515462203801102	-64373874093982	-462909128943349
	105681175279299	266092547535046	-226687724986327	-55780473229923	-486819528694855	215060817005045	-439664500176266	488692453686581
	-9472410037046	387167807120839	-362831412987637	-335416275636593	-753487200869062	479626891220543	-413711174976687	-411449311694833
	744022675861835	186160481057868	26963728225772	-428224208418923	-390659871105226	527329318535728	-493482272875082	416018740023
	435624374322741	482994149615017	228164768678758	-727011534650235	-212498768093974	374303487079411	-454427034288266	539540045713597
	472116517877854	272863946646333	36281767068179	-174226658404809	-67031633673196	832395046269597	-819422670137572	-818147545762058
	-735669017835914	688664749889698	229939445158478	-917142016145226	243864640086303	-156977761263786	-29293766068877	333294827274033
	141109032057528	489196593201926	166552314441486	-456356359150032	125775027468965	782566636341737	-327028835807392	536813897450432
	202215891247767	153855935253234	299016709881746	-147255023167536	-734817590984484	152558891839791	282623376413816	-290680188695318
	156944986308613	664417866036116	-800871928734278	211778703169653	982600961480813	-538603614445957	-288135055406527	145496775534763
[truncated: 13,002 more rows]
