# Supplementary material for: Structural basis for the bi-specificity of USP25 and USP28 inhibitors
Source: EMBO Rep. 2024 May 30;25(7):2950–73. doi: 10.1038/s44319-024-00167-w (PMC11239673; doi:10.1038/s44319-024-00167-w)
Supplement: Supplementary file 9 — EV Figures Source Data [file 44319_2024_167_MOESM9_ESM.zip › EMBOR-2023-58480V2-Source_Data_for_Figure_EV4/EMBOR-2023-58480V2-Figure_Source_Data_for_Figure_EV4-sd.xlsx]

## Sheet: Tabelle1
	time [sec]	WT	E373A	E373Q		time [sec]	WT	E373A	E373Q
		fluorescence [RFU]					fluorescence [RFU]
	20	4490	6931	5865		20	1625	2252	1593
	40	4251	10336	8742		40	1669	2978	2051
	60	4981	13974	10995		60	1702	3731	2316
	80	5949	17303	13170		80	1746	4525	2742
	100	7068	20489	15876		100	1902	5543	3244
	120	7760	22585	17948		120	2084	6209	4004
	140	8784	25851	19923		140	2115	7170	4336
	160	9740	27833	21811		160	2338	7825	5005
	180	10736	29726	23361		180	2575	8762	5447
	200	11620	31218	25637		200	2720	9897	5937
	220	12314	32774	26152		220	2632	11102	6672
	240	13089	34165	27785		240	2986	11915	7242
	260	13876	35539	28719		260	3166	12715	7631
	280	14638	36051	30065		280	3428	13317	8220
	300	15729	37707	31206		300	3436	14788	8620
	320	16190	38111	32380		320	3672	15522	9174
	340	17106	38730	32704		340	3638	16145	9743
	360	18006	40263	34085		360	3765	17278	10287
	380	18743	41157	35298		380	4124	17964	10770
	400	19483	41078	35312		400	4246	18774	11252
	420	20318	41771	36552		420	4490	19327	12220
	440	20841	41800	37029		440	4721	20275	12493
	460	21565	41926	37473		460	4830	21172	13161
	480	22186	42484	38434		480	5015	21424	13282
	500	22795	43805	37921		500	5014	22062	14217
	520	23261	43516	38701		520	5402	23349	14908
	540	23827	43581	39217		540	5365	22935	15130
	560	24545	43757	40158		560	5648	24204	15854
	580	25028	44748	39939		580	5727	24865	16117
	600	25392	44425	39605		600	6007	25338	16305
	620	26253	44873	40328		620	6259	25858	17289
	640	26849	44996	40964		640	6451	26321	17297
	660	27392	45599	41070		660	6130	26691	17881
	680	27410	45650	41255		680	6674	27528	18529
	700	28295	45794	42112		700	6864	27815	18715
	720	28687	45829	41776		720	7019	28630	18925
	740	29134	45425	41556		740	7062	28886	19612
	760	29758	46215	42055		760	7507	29239	19752
	780	29971	45460	42688		780	7485	30247	20180
	800	30468	46293	43122		800	7828	29905	20455
	820	30712	46543	43266		820	7918	30117	21357
	840	30981	46813	42647		840	8301	30844	21382
	860	31507	46337	43155		860	8254	31308	22255
	880	31853	47036	43486		880	8340	31707	22312
	900	32124	46798	43703		900	8804	31949	22542
	920	33201	47511	43696		920	8749	31538	23263
	940	32635	47751	43811		940	8930	32466	23070
	960	33007	48043	44244		960	9246	33190	23633
	980	33695	47582	44053		980	9039	33210	24195
	1000	33240	47848	44384		1000	9524	33087	24312
	1020	33976	47534	44285		1020	9647	34255	24820
	1040	34081	47890	44861		1040	9586	34118	24928
	1060	34514	47378	44309		1060	10190	34267	25199
	1080	34486	47980	44598		1080	9968	34523	25058
	1100	35253	48270	44912		1100	10261	34979	25548
	1120	35474	48590	45124		1120	10443	35173	26081
	1140	35680	48208	44876		1140	10638	35512	26532
	1160	36059	48543	45239		1160	10586	35565	26482
	1180	36847	48503	44880		1180	10947	36064	27630
	1200	36373	48440	45318		1200	11276	35701	26946
	1220	36782	49024	45821		1220	11192	36028	27528
	1240	36972	49057	45513		1240	11166	36020	27601
	1260	37064	49005	46075		1260	11344	36576	27744
	1280	37592	48964	46105		1280	11494	37166	28002
	1300	37969	49001	45737		1300	11718	36479	28195
	1320	38062	49052	46457		1320	12319	36891	28922
	1340	37639	48933	45852		1340	12001	36843	28659
	1360	37605	49016	45917		1360	12395	37205	28873
	1380	38619	49865	46516		1380	12528	37496	29454
	1400	38411	49454	45806		1400	12445	37618	29332
	1420	38830	49793	46006		1420	12681	37924	29764
	1440	39497	49497	46647		1440	12560	37717	29722
	1460	39523	49286	46610		1460	12878	38184	30526
	1480	39175	49440	46680		1480	13131	37906	30384
	1500	39088	50441	46845		1500	13472	37936	30532
	1520	39241	49004	46734		1520	13510	38163	30458
	1540	39934	49809	46317		1540	14080	38841	31117
	1560	39768	49999	46257		1560	14136	38947	31198
	1580	40363	50300	46098		1580	14000	38764	30917
	1600	40267	49727	47468		1600	14350	39324	30870
	1620	39752	50285	46776		1620	14109	38889	31195
	1640	40701	50196	47112		1640	14366	39296	31456
	1660	41148	50293	46900		1660	14553	38947	32292
	1680	41446	51062	47868		1680	14641	39100	32219
	1700	41359	50383	46936		1700	14938	39047	31430
	1720	40576	50156	47161		1720	14886	39631	33070
	1740	41609	50203	47055		1740	15170	39738	32241
	1760	41491	50326	46486		1760	15393	39765	32585
	1780	41616	50496	47788		1780	15288	39282	32517
	1800	41717	51005	47252		1800	15711	39897	32507
