# Supplementary material for: Structural basis for the bi-specificity of USP25 and USP28 inhibitors
Source: EMBO Rep. 2024 May 30;25(7):2950–73. doi: 10.1038/s44319-024-00167-w (PMC11239673; doi:10.1038/s44319-024-00167-w)
Supplement: Supplementary file 9 — EV Figures Source Data [file 44319_2024_167_MOESM9_ESM.zip › EMBOR-2023-58480V2-Source_Data_for_Figure_EV3/EMBOR-2023-58480V2-Figure_Source_Data_for_Figure_EV3-sd.xlsx]

## Sheet: Tabelle1
	10 µM USP25-fl DMSO control				10 µM USP25-fl + 5 µM AZ1				10 µM USP25-fl + 10 µM AZ1				10 µM USP25-fl + 20 µM AZ1					10 µM USP25-fl DMSO control				10 µM USP25-fl + 5 µM VSM				10 µM USP25-fl + 10 µM VSM				10 µM USP25-fl + 20 µM VSM					10 µM USP25-fl DMSO control				10 µM USP25-fl + 5 µM FT206				10 µM USP25-fl + 10 µM FT206				10 µM USP25-fl + 20 µM FT206
	V [mL]	dRI	V [mL]	MW [kDa]	V [mL]	dRI	V [mL]	MW [kDa]	V [mL]	dRI	V [mL]	MW [kDa]	V [mL]	dRI	V [mL]	MW [kDa]		V [mL]	dRI	V [mL]	MW [kDa]	V [mL]	dRI	V [mL]	MW [kDa]	V [mL]	dRI	V [mL]	MW [kDa]	V [mL]	dRI	V [mL]	MW [kDa]		V [mL]	dRI	V [mL]	MW [kDa]	V [mL]	dRI	V [mL]	MW [kDa]	V [mL]	dRI	V [mL]	MW [kDa]	V [mL]	dRI	V [mL]
	-0.23	3.58485e-07	10.5053	564.367	-0.23	2.74916e-07	10.5078	584.137	-0.23	2.74138e-07	10.5046	564.588	-0.23	3.54551e-07	10.5076	599.876		-0.23	1.13756e-07	10.5067	600.789	-0.23	-2.44294e-07	10.5037	604.263	-0.23	3.34196e-07	10.5072	608.172	-0.23	4.17692e-07	10.5072	586.098		-0.23	1.88907e-07	10.5056	619.293	-0.23	-2.21812e-07	10.5008	638.161	-0.23	9.81022e-08	10.5056	647.066	-0.23	3.84339e-07	10.5053
	-0.22211	3.5007e-07	10.5137	564.814	-0.22211	2.6479e-07	10.5162	580.241	-0.2221	2.55343e-07	10.5131	565.894	-0.22211	3.47663e-07	10.516	593.208		-0.22211	8.91673e-08	10.5151	597.361	-0.22211	-2.74639e-07	10.5122	603.04	-0.2221	3.01945e-07	10.5156	608.762	-0.22211	3.80245e-07	10.5156	583.047		-0.22211	1.64333e-07	10.514	613.162	-0.22211	-2.36255e-07	10.5092	634.816	-0.2221	7.5247e-08	10.514	645.885	-0.22211	3.46135e-07	10.5137
	-0.21421	3.40586e-07	10.5222	561.18	-0.21422	2.5153e-07	10.5247	575.388	-0.21421	2.17401e-07	10.5215	559.437	-0.21421	3.44982e-07	10.5244	593.266		-0.21421	6.91137e-08	10.5235	593.083	-0.21421	-2.98505e-07	10.5206	600.63	-0.21421	2.72946e-07	10.524	605.476	-0.21421	3.49175e-07	10.524	579.502		-0.21421	1.463e-07	10.5224	608.581	-0.21421	-2.50312e-07	10.5176	630.147	-0.21421	5.09035e-08	10.5224	640.884	-0.21421	3.09997e-07	10.5222
	-0.20632	3.08342e-07	10.5306	555.321	-0.20632	2.3827e-07	10.5331	572.89	-0.20632	1.82852e-07	10.5299	558.583	-0.20632	3.10294e-07	10.5329	594.505		-0.20632	5.26377e-08	10.532	588.189	-0.20632	-3.17089e-07	10.529	598.17	-0.20632	2.48104e-07	10.5324	601.025	-0.20632	3.22588e-07	10.5324	575.743		-0.20632	1.27423e-07	10.5308	606.67	-0.20632	-2.64294e-07	10.526	628.439	-0.20632	3.28714e-08	10.5308	638.876	-0.20632	2.78156e-07	10.5306
	-0.19842	2.78374e-07	10.539	555.758	-0.19843	1.97925e-07	10.5415	569.998	-0.19842	1.5717e-07	10.5383	556.271	-0.19842	2.73176e-07	10.5413	584.196		-0.19842	4.07113e-08	10.5404	585.304	-0.19842	-3.35937e-07	10.5374	592.314	-0.19842	2.24286e-07	10.5408	595.701	-0.19842	2.95912e-07	10.5408	574.09		-0.19843	1.08326e-07	10.5392	601.552	-0.19843	-2.75337e-07	10.5345	620.546	-0.19842	1.17073e-08	10.5392	632.822	-0.19843	2.49746e-07	10.539
	-0.19053	2.47541e-07	10.5474	555.275	-0.19053	1.65649e-07	10.5499	567.01	-0.19053	1.31361e-07	10.5467	553.274	-0.19053	2.42466e-07	10.5497	580.828		-0.19053	2.84612e-08	10.5488	581.677	-0.19053	-3.55207e-07	10.5458	589.147	-0.19053	1.9923e-07	10.5492	590.804	-0.19053	2.69714e-07	10.5492	572.379		-0.19053	9.2391e-08	10.5477	596.365	-0.19053	-2.83778e-07	10.5429	617.969	-0.19053	-1.0703e-08	10.5477	624.864	-0.19053	2.25255e-07	10.5474
	-0.18263	2.16391e-07	10.5558	553.873	-0.18263	1.39906e-07	10.5583	562.099	-0.18263	1.08102e-07	10.5552	546.766	-0.18263	2.17446e-07	10.5581	579.432		-0.18263	1.5273e-08	10.5572	577.431	-0.18263	-3.72623e-07	10.5542	586.457	-0.18263	1.78953e-07	10.5577	589.759	-0.18263	2.47276e-07	10.5577	568.519		-0.18263	7.99018e-08	10.5561	594.399	-0.18263	-2.93818e-07	10.5513	611.44	-0.18263	-2.7982e-08	10.5561	618.722	-0.18263	2.02644e-07	10.5558
	-0.17474	1.92474e-07	10.5642	552.835	-0.17474	1.16793e-07	10.5668	559.039	-0.17473	9.3061e-08	10.5636	545.496	-0.17474	1.94291e-07	10.5665	577.141		-0.17474	4.53086e-09	10.5656	576.201	-0.17474	-3.88283e-07	10.5627	579.841	-0.17473	1.62934e-07	10.5661	583.564	-0.17474	2.28919e-07	10.5661	563.579		-0.17474	6.86807e-08	10.5645	587.862	-0.17473	-3.06239e-07	10.5597	608.005	-0.17473	-4.08351e-08	10.5645	618.956	-0.17473	1.79818e-07	10.5643
	-0.16684	1.72706e-07	10.5727	545.653	-0.16684	9.26511e-08	10.5752	559.739	-0.16684	7.77496e-08	10.572	543.193	-0.16684	1.6971e-07	10.5749	572.373		-0.16684	-2.58192e-09	10.574	572.226	-0.16684	-3.99338e-07	10.5711	578.197	-0.16684	1.46605e-07	10.5745	579.41	-0.16684	2.09929e-07	10.5745	562.423		-0.16684	5.52883e-08	10.5729	585.899	-0.16684	-3.15124e-07	10.5681	604.271	-0.16684	-5.1568e-08	10.5729	615.416	-0.16684	1.60566e-07	10.5727
	-0.15895	1.52761e-07	10.5811	542.157	-0.15895	7.04371e-08	10.5836	554.59	-0.15894	5.69178e-08	10.5804	542.885	-0.15895	1.48265e-07	10.5834	567.12		-0.15895	-1.1064e-08	10.5824	574.55	-0.15895	-4.11315e-07	10.5795	574.674	-0.15894	1.29024e-07	10.5829	577.459	-0.15895	1.91669e-07	10.5829	558.69		-0.15895	4.22027e-08	10.5813	580.829	-0.15895	-3.19839e-07	10.5765	599.264	-0.15894	-6.47346e-08	10.5813	613.167	-0.15895	1.44795e-07	10.5811
	-0.15105	1.33998e-07	10.5895	540.594	-0.15106	5.19703e-08	10.592	552.117	-0.15105	3.97283e-08	10.5888	541.311	-0.15105	1.30813e-07	10.5918	567.18		-0.15105	-2.19147e-08	10.5909	567.605	-0.15105	-4.23244e-07	10.5879	573.054	-0.15105	1.12681e-07	10.5913	571.842	-0.15105	1.74625e-07	10.5913	558.163		-0.15105	3.37062e-08	10.5897	577.76	-0.15105	-3.22823e-07	10.585	595.972	-0.15105	-7.75996e-08	10.5897	606.191	-0.15105	1.27781e-07	10.5895
	-0.14316	1.17303e-07	10.5979	539.063	-0.14316	3.49947e-08	10.6004	547.723	-0.14316	2.63893e-08	10.5972	537.164	-0.14316	1.15739e-07	10.6002	563.975		-0.14316	-3.16778e-08	10.5993	562.986	-0.14316	-4.30203e-07	10.5963	568.716	-0.14316	9.92036e-08	10.5998	565.492	-0.14316	1.60026e-07	10.5998	554.192		-0.14316	2.57453e-08	10.5982	572.175	-0.14316	-3.28485e-07	10.5934	592.873	-0.14316	-8.62018e-08	10.5982	598.697	-0.14316	1.1187e-07	10.5979
	-0.13526	1.03628e-07	10.6063	533.984	-0.13527	1.79348e-08	10.6088	546.046	-0.13526	1.60876e-08	10.6057	535.682	-0.13526	9.95331e-08	10.6086	562.34		-0.13526	-3.83462e-08	10.6077	560.84	-0.13526	-4.36541e-07	10.6047	565.397	-0.13526	8.76301e-08	10.6082	564.319	-0.13526	1.491e-07	10.6082	549.669		-0.13527	1.5007e-08	10.6066	568.898	-0.13527	-3.37136e-07	10.6018	586.908	-0.13526	-9.33099e-08	10.6066	595.927	-0.13527	9.70648e-08	10.6063
	-0.12737	8.84885e-08	10.6148	532.556	-0.12738	1.89654e-09	10.6173	543.654	-0.12737	4.63327e-09	10.6141	531.128	-0.12737	8.36092e-08	10.617	559.611		-0.12737	-4.1898e-08	10.6161	556.299	-0.12737	-4.44672e-07	10.6132	562.907	-0.12737	7.48365e-08	10.6166	561.759	-0.12737	1.36164e-07	10.6166	548.45		-0.12737	5.44997e-09	10.615	566.388	-0.12737	-3.43793e-07	10.6102	586.308	-0.12737	-1.02336e-07	10.615	594.961	-0.12737	8.44571e-08	10.6148
	-0.11947	7.52001e-08	10.6232	530.835	-0.11948	-1.0966e-08	10.6257	541.795	-0.11948	-8.2209e-09	10.6225	528.664	-0.11947	6.94297e-08	10.6255	554.488		-0.11947	-4.72445e-08	10.6245	551.154	-0.11947	-4.5341e-07	10.6216	562.469	-0.11947	6.23123e-08	10.625	559.392	-0.11947	1.24043e-07	10.625	547.697		-0.11948	-7.85738e-10	10.6234	565.877	-0.11948	-3.47678e-07	10.6186	583.671	-0.11947	-1.11104e-07	10.6234	590.293	-0.11948	7.51954e-08	10.6232
	-0.11158	6.3609e-08	10.6316	526.18	-0.11158	-2.07758e-08	10.6341	542.107	-0.11158	-2.02557e-08	10.6309	526.783	-0.11158	5.89337e-08	10.6339	554.236		-0.11158	-5.50147e-08	10.633	550.263	-0.11158	-4.62458e-07	10.63	558.56	-0.11158	5.20153e-08	10.6334	555.571	-0.11158	1.13245e-07	10.6334	543.403		-0.11158	-5.83175e-09	10.6318	563.074	-0.11158	-3.54222e-07	10.6271	578.497	-0.11158	-1.17972e-07	10.6318	586.831	-0.11158	6.45705e-08	10.6316
	-0.10368	5.28972e-08	10.64	527.539	-0.10368	-3.19643e-08	10.6425	538.747	-0.10368	-2.79764e-08	10.6393	526.777	-0.10368	4.8825e-08	10.6423	549.602		-0.10368	-6.08468e-08	10.6414	548.353	-0.10368	-4.69837e-07	10.6384	553.756	-0.10368	4.3503e-08	10.6418	552.908	-0.10368	1.04755e-07	10.6418	539.976		-0.10368	-1.03136e-08	10.6402	558.645	-0.10368	-3.6118e-07	10.6355	576.63	-0.10368	-1.21534e-07	10.6402	588.111	-0.10368	5.25884e-08	10.64
	-0.09579	4.24505e-08	10.6484	524.997	-0.09579	-4.41098e-08	10.6509	534.791	-0.09578	-3.44964e-08	10.6477	523.697	-0.09579	3.62859e-08	10.6507	548.127		-0.09579	-6.45941e-08	10.6498	545.209	-0.09579	-4.74755e-07	10.6468	552.028	-0.09578	3.78109e-08	10.6502	551.893	-0.09579	9.61537e-08	10.6502	537.569		-0.09579	-1.54772e-08	10.6487	553.078	-0.09579	-3.64878e-07	10.6439	569.594	-0.09578	-1.25924e-07	10.6487	587.136	-0.09579	4.23436e-08	10.6484
	-0.08789	3.07498e-08	10.6568	523.206	-0.0879	-5.47439e-08	10.6593	534.213	-0.08789	-4.38806e-08	10.6562	522.138	-0.08789	2.53807e-08	10.6591	543.619		-0.08789	-6.95889e-08	10.6582	541.691	-0.08789	-4.79779e-07	10.6553	549.433	-0.08789	3.0702e-08	10.6587	549.557	-0.08789	8.44111e-08	10.6587	535.439		-0.08789	-2.03791e-08	10.6571	548.567	-0.08789	-3.66167e-07	10.6523	565.498	-0.08789	-1.3412e-07	10.6571	584.365	-0.08789	3.56078e-08	10.6568
	-0.08	1.97233e-08	10.6653	518.276	-0.08	-6.15462e-08	10.6678	528.115	-0.08	-5.4381e-08	10.6646	519.516	-0.08	1.75177e-08	10.6675	540.345		-0.08	-7.50646e-08	10.6666	538.142	-0.08	-4.85645e-07	10.6637	545.878	-0.08	2.2076e-08	10.6671	543.625	-0.08	7.49349e-08	10.6671	532.436		-0.08	-2.35468e-08	10.6655	547.789	-0.08	-3.6717e-07	10.6607	557.615	-0.08	-1.41091e-07	10.6655	575.915	-0.08	2.98218e-08	10.6653
	-0.0721	1.15857e-08	10.6737	516.244	-0.07211	-6.83778e-08	10.6762	527.467	-0.0721	-6.21333e-08	10.673	518.294	-0.0721	1.11837e-08	10.676	539.713		-0.0721	-7.85744e-08	10.675	538.104	-0.0721	-4.9093e-07	10.6721	544.471	-0.0721	1.78554e-08	10.6755	544.411	-0.0721	7.03144e-08	10.6755	528.757		-0.07211	-2.84543e-08	10.6739	545.047	-0.07211	-3.68172e-07	10.6691	558.347	-0.0721	-1.42127e-07	10.6739	571.137	-0.07211	2.13009e-08	10.6737
	-0.06421	8.84067e-09	10.6821	516.247	-0.06422	-7.88683e-08	10.6846	526.631	-0.06421	-6.55389e-08	10.6814	518.755	-0.06421	2.54769e-09	10.6844	542.538		-0.06421	-7.93959e-08	10.6835	538.479	-0.06421	-4.9527e-07	10.6805	541.085	-0.06421	1.53601e-08	10.6839	544.187	-0.06421	6.65879e-08	10.6839	525.914		-0.06421	-3.45775e-08	10.6823	541.22	-0.06421	-3.70275e-07	10.6776	554.542	-0.06421	-1.43743e-07	10.6823	570.242	-0.06421	1.36337e-08	10.6821
	-0.05631	2.71416e-09	10.6905	514.745	-0.05632	-8.789e-08	10.693	523.42	-0.05631	-7.09965e-08	10.6898	514.745	-0.05631	-5.66749e-09	10.6928	537.09		-0.05631	-8.08862e-08	10.6919	532.773	-0.05631	-5.02763e-07	10.6889	536.11	-0.05631	9.93671e-09	10.6923	539.563	-0.05631	5.87655e-08	10.6923	525.16		-0.05632	-3.96528e-08	10.6907	540.246	-0.05632	-3.71572e-07	10.686	547.862	-0.05631	-1.4536e-07	10.6907	567.747	-0.05632	9.30511e-09	10.6905
	-0.04842	-6.18119e-09	10.6989	511.303	-0.04843	-9.37553e-08	10.7014	520.286	-0.04842	-7.79386e-08	10.6982	511.889	-0.04842	-1.38821e-08	10.7012	531.893		-0.04842	-8.23765e-08	10.7003	531.373	-0.04842	-5.11118e-07	10.6973	530.555	-0.04842	2.82376e-09	10.7008	537.075	-0.04842	5.11412e-08	10.7007	522.786		-0.04843	-4.27139e-08	10.6992	538.16	-0.04842	-3.72106e-07	10.6944	546.347	-0.04842	-1.50839e-07	10.6992	562.258	-0.04842	5.28495e-09	10.6989
	-0.04052	-1.13616e-08	10.7073	508.123	-0.04053	-9.68587e-08	10.7098	520.859	-0.04053	-8.33945e-08	10.7067	507.51	-0.04052	-1.92783e-08	10.7096	532.036		-0.04052	-8.72515e-08	10.7087	529.548	-0.04052	-5.16055e-07	10.7058	529.889	-0.04053	-2.86207e-09	10.7092	536.287	-0.04052	4.86059e-08	10.7092	521.335		-0.04053	-4.31936e-08	10.7076	536.905	-0.04053	-3.7264e-07	10.7028	544.941	-0.04053	-1.5375e-07	10.7076	557.633	-0.04053	-7.19501e-10	10.7073
	-0.03263	-1.30419e-08	10.7158	510.321	-0.03263	-1.01292e-07	10.7183	517.288	-0.03263	-8.58149e-08	10.7151	508.604	-0.03263	-2.28148e-08	10.718	530.34		-0.03263	-8.86275e-08	10.7171	525.297	-0.03263	-5.17674e-07	10.7142	527.269	-0.03263	2.92191e-09	10.7176	538.939	-0.03263	4.66819e-08	10.7176	519.997		-0.03263	-4.36731e-08	10.716	532.68	-0.03263	-3.74749e-07	10.7112	546.633	-0.03263	-1.54337e-07	10.716	558.904	-0.03263	-6.93946e-09	10.7158
	-0.02474	-1.63137e-08	10.7242	512.61	-0.02474	-1.08189e-07	10.7267	516.85	-0.02473	-8.86536e-08	10.7235	509.19	-0.02474	-2.98851e-08	10.7265	527.835		-0.02474	-8.90398e-08	10.7256	520.962	-0.02474	-5.17751e-07	10.7226	523.594	-0.02473	3.62302e-09	10.726	532.566	-0.02474	4.19577e-08	10.726	518.168		-0.02473	-4.52168e-08	10.7244	527.744	-0.02473	-3.75952e-07	10.7196	541.17	-0.02473	-1.5616e-07	10.7244	557.439	-0.02473	-1.09986e-08	10.7242
	-0.01684	-2.21087e-08	10.7326	505.425	-0.01684	-1.14211e-07	10.7351	515.019	-0.01684	-9.59766e-08	10.7319	508.522	-0.01684	-3.58919e-08	10.7349	522.604		-0.01684	-8.94521e-08	10.734	517.305	-0.01684	-5.20052e-07	10.731	524.631	-0.01684	3.16134e-09	10.7344	526.42	-0.01684	3.5146e-08	10.7344	516.596		-0.01684	-4.79206e-08	10.7328	526.675	-0.01684	-3.73972e-07	10.7281	536.304	-0.01684	-1.60174e-07	10.7328	555.006	-0.01684	-1.29749e-08	10.7326
	-0.00895	-2.83144e-08	10.741	503.06	-0.00895	-1.17515e-07	10.7435	514.208	-0.00894	-1.01467e-07	10.7403	503.644	-0.00895	-3.80592e-08	10.7433	520.493		-0.00895	-9.03959e-08	10.7424	514.993	-0.00895	-5.21463e-07	10.7394	520.502	-0.00894	2.69954e-09	10.7428	522.654	-0.00895	3.03305e-08	10.7428	517.631		-0.00895	-4.85343e-08	10.7413	524.507	-0.00895	-3.7126e-07	10.7365	533.319	-0.00894	-1.63136e-07	10.7412	552.855	-0.00895	-1.66401e-08	10.741
	-0.00105	-3.34303e-08	10.7494	502.885	-0.00106	-1.20254e-07	10.7519	510.563	-0.00105	-1.01643e-07	10.7487	502.22	-0.00105	-4.13316e-08	10.7517	519.934		-0.00105	-9.36151e-08	10.7508	514.059	-0.00105	-5.22583e-07	10.7478	519.455	-0.00105	4.06257e-10	10.7513	520.221	-0.00105	2.99372e-08	10.7513	512.618		-0.00105	-4.91481e-08	10.7497	524.604	-0.00105	-3.7133e-07	10.7449	531.661	-0.00105	-1.63745e-07	10.7497	548.516	-0.00105	-2.24349e-08	10.7494
	0.00684	-3.42714e-08	10.7578	505.265	0.00684	-1.25448e-07	10.7604	508.785	0.00685	-1.02723e-07	10.7572	502.601	0.00684	-4.7845e-08	10.7601	517.323		0.00684	-9.43841e-08	10.7592	511.043	0.00684	-5.23613e-07	10.7563	518.606	0.00685	-1.29017e-09	10.7597	520.673	0.00684	2.84521e-08	10.7597	511.12		0.00684	-5.10174e-08	10.7581	521.998	0.00684	-3.714e-07	10.7533	528.621	0.00685	-1.64929e-07	10.7581	547.322	0.00684	-2.6679e-08	10.7578
	0.01474	-3.62423e-08	10.7663	501.275	0.01473	-1.30945e-07	10.7688	506.379	0.01474	-1.06795e-07	10.7656	502.218	0.01474	-5.43685e-08	10.7685	516.223		0.01474	-9.53672e-08	10.7676	507.943	0.01474	-5.24242e-07	10.7647	517.824	0.01474	-4.62321e-09	10.7681	521.122	0.01474	2.3379e-08	10.7681	509.243		0.01473	-5.46445e-08	10.7665	517.89	0.01474	-3.71566e-07	10.7617	528.869	0.01474	-1.67873e-07	10.7665	543.128	0.01474	-2.89731e-08	10.7663
	0.02263	-4.13285e-08	10.7747	497.347	0.02263	-1.34284e-07	10.7772	506.139	0.02263	-1.11836e-07	10.774	497.526	0.02263	-5.82131e-08	10.777	514.895		0.02263	-9.63504e-08	10.776	506.755	0.02263	-5.27237e-07	10.7731	514.914	0.02263	-1.03969e-08	10.7765	517.99	0.02263	1.81691e-08	10.7765	508.393		0.02263	-5.53357e-08	10.7749	517.111	0.02263	-3.72518e-07	10.7701	526.948	0.02263	-1.70276e-07	10.7749	539.707	0.02263	-3.01621e-08	10.7747
	0.03053	-4.48964e-08	10.7831	497.533	0.03052	-1.34582e-07	10.7856	506.2	0.03053	-1.14879e-07	10.7824	497.477	0.03053	-5.92915e-08	10.7854	512.381		0.03053	-9.86247e-08	10.7845	508.043	0.03053	-5.29633e-07	10.7815	512.037	0.03053	-1.5571e-08	10.7849	516.389	0.03053	1.73147e-08	10.7849	507.3		0.03052	-5.56349e-08	10.7833	512.356	0.03052	-3.73209e-07	10.7786	522.445	0.03053	-1.71742e-07	10.7833	538.428	0.03052	-3.35434e-08	10.7831
	0.03842	-4.60177e-08	10.7915	498.541	0.03842	-1.36058e-07	10.794	502.459	0.03842	-1.15778e-07	10.7908	497.315	0.03842	-6.03699e-08	10.7938	511.92		0.03842	-9.81295e-08	10.7929	505.748	0.03842	-5.30715e-07	10.7899	511.892	0.03842	-1.70662e-08	10.7933	515.221	0.03842	1.66178e-08	10.7933	503.92		0.03842	-5.59342e-08	10.7918	512.562	0.03842	-3.75384e-07	10.787	520.621	0.03842	-1.72499e-07	10.7918	538.917	0.03842	-3.90332e-08	10.7915
	0.04632	-4.79166e-08	10.7999	495.675	0.04632	-1.40487e-07	10.8024	500.253	0.04632	-1.16676e-07	10.7993	494.999	0.04632	-6.60198e-08	10.8022	510.959		0.04632	-9.76582e-08	10.8013	502.882	0.04632	-5.31155e-07	10.7983	509.865	0.04632	-1.78016e-08	10.8018	512.967	0.04632	1.25162e-08	10.8018	503.438		0.04632	-5.67109e-08	10.8002	511.852	0.04632	-3.76481e-07	10.7954	518.987	0.04632	-1.73256e-07	10.8002	535.189	0.04632	-4.14916e-08	10.7999
	0.05421	-5.21749e-08	10.8084	495.519	0.05421	-1.43511e-07	10.8109	500.509	0.05422	-1.18835e-07	10.8077	496.269	0.05421	-7.03762e-08	10.8106	507.636		0.05421	-9.82653e-08	10.8097	501.065	0.05421	-5.31594e-07	10.8068	511.139	0.05422	-2.12395e-08	10.8102	514.076	0.05421	8.43726e-09	10.8102	503.498		0.05421	-5.93072e-08	10.8086	508.899	0.05421	-3.74129e-07	10.8038	517.962	0.05422	-1.74816e-07	10.8086	531.907	0.05421	-4.1808e-08	10.8084
	0.06211	-5.57007e-08	10.8168	495.166	0.0621	-1.44517e-07	10.8193	500.926	0.06211	-1.22332e-07	10.8161	492.516	0.06211	-7.14845e-08	10.8191	506.21		0.06211	-9.88724e-08	10.8181	502.295	0.06211	-5.35159e-07	10.8152	507.78	0.06211	-2.44496e-08	10.8186	512.032	0.06211	5.79776e-09	10.8186	502.179		0.06211	-5.79102e-08	10.817	505.998	0.06211	-3.7414e-07	10.8122	517.407	0.06211	-1.75888e-07	10.817	530.533	0.06211	-4.33578e-08	10.8168
	0.07	-5.58962e-08	10.8252	495.771	0.07	-1.46894e-07	10.8277	499.025	0.07001	-1.22646e-07	10.8245	492.308	0.07	-7.25929e-08	10.8275	506.991		0.07	-1.00451e-07	10.8265	498.831	0.07	-5.35805e-07	10.8236	505.947	0.07001	-2.47152e-08	10.827	510.236	0.07	5.30309e-09	10.827	499.631		0.07	-5.71499e-08	10.8254	505.167	0.07	-3.74542e-07	10.8206	514.716	0.07001	-1.75881e-07	10.8254	529.785	0.07	-4.60842e-08	10.8252
	0.0779	-5.71437e-08	10.8336	494.727	0.07789	-1.51022e-07	10.8361	499.261	0.0779	-1.23477e-07	10.8329	492.416	0.0779	-7.47827e-08	10.8359	501.826		0.0779	-9.89482e-08	10.835	497.316	0.0779	-5.35918e-07	10.832	505.982	0.0779	-2.49807e-08	10.8354	510.67	0.0779	4.80842e-09	10.8354	500.038		0.07789	-3.90711e-08	10.8338	504.668	0.0779	-3.74944e-07	10.8291	512.344	0.0779	-1.75873e-07	10.8338	527.219	0.0779	-4.91888e-08	10.8336
	0.08579	-5.83912e-08	10.842	490.283	0.08579	-1.54546e-07	10.8445	498.2	0.08579	-1.24308e-07	10.8413	491.774	0.08579	-7.97045e-08	10.8443	502.498		0.08579	-9.87866e-08	10.8434	496.6	0.08579	-5.36031e-07	10.8404	503.065	0.08579	-2.85689e-08	10.8438	506.995	0.08579	3.02386e-09	10.8438	498.853		0.08579	-3.77214e-08	10.8423	503.173	0.08579	-3.74328e-07	10.8375	511.933	0.08579	-1.78721e-07	10.8422	522.414	0.08579	-4.83762e-08	10.842
	0.09369	-6.1672e-08	10.8504	488.729	0.09368	-1.55484e-07	10.8529	495.905	0.09369	-1.27203e-07	10.8498	489.063	0.09369	-8.17931e-08	10.8527	504.203		0.09369	-9.87448e-08	10.8518	496.084	0.09369	-5.38754e-07	10.8489	502.768	0.09369	-3.14434e-08	10.8523	504.936	0.09369	6.96954e-11	10.8523	497.566		0.09368	-3.76562e-08	10.8507	501.12	0.09368	-3.7414e-07	10.8459	510.191	0.09369	-1.80607e-07	10.8507	519.362	0.09368	-4.89946e-08	10.8504
	0.10158	-6.2036e-08	10.8589	489.661	0.10157	-1.55715e-07	10.8614	493.598	0.10158	-1.28528e-07	10.8582	488.221	0.10158	-8.20683e-08	10.8611	500.554		0.10158	-9.87029e-08	10.8602	495.2	0.10158	-5.4095e-07	10.8573	501.314	0.10158	-3.3266e-08	10.8607	504.792	0.10158	-2.86034e-10	10.8607	496.17		0.10158	-3.99868e-08	10.8591	501.682	0.10158	-3.74588e-07	10.8543	509.949	0.10158	-1.81459e-07	10.8591	521.535	0.10158	-4.96131e-08	10.8589
	0.10948	-6.23931e-08	10.8673	489.204	0.10947	-1.55946e-07	10.8698	492.32	0.10947	-1.2854e-07	10.8666	489.226	0.10948	-8.23436e-08	10.8696	498.161		0.10948	-9.83091e-08	10.8686	494.715	0.10948	-5.39681e-07	10.8657	499.762	0.10947	-3.29975e-08	10.8691	503.914	0.10948	-6.41763e-10	10.8691	495.838		0.10947	-4.23173e-08	10.8675	498.629	0.10947	-3.75036e-07	10.8627	507.528	0.10947	-1.80759e-07	10.8675	518.809	0.10947	-5.09101e-08	10.8673
	0.11737	-6.27503e-08	10.8757	487.932	0.11737	-1.59519e-07	10.8782	492.968	0.11737	-1.29313e-07	10.875	488.87	0.11737	-8.60658e-08	10.878	497.865		0.11737	-9.84061e-08	10.8771	491.349	0.11737	-5.39454e-07	10.8741	498.002	0.11737	-3.34993e-08	10.8775	502.417	0.11737	-3.84531e-09	10.8775	495.782		0.11737	-4.76228e-08	10.8759	494.723	0.11737	-3.76697e-07	10.8712	506.594	0.11737	-1.81091e-07	10.8759	515.398	0.11737	-5.15986e-08	10.8757
	0.12527	-6.74477e-08	10.8841	487.362	0.12526	-1.60407e-07	10.8866	492.517	0.12527	-1.30085e-07	10.8834	485.937	0.12527	-8.7637e-08	10.8864	496.857		0.12527	-9.85031e-08	10.8855	489.82	0.12527	-5.39714e-07	10.8825	496.904	0.12527	-3.40009e-08	10.8859	499.315	0.12527	-7.11717e-09	10.8859	494.292		0.12527	-5.22283e-08	10.8843	494.76	0.12527	-3.74885e-07	10.8796	505.535	0.12527	-1.81424e-07	10.8843	515.155	0.12527	-5.22871e-08	10.8841
	0.13316	-7.02552e-08	10.8925	488.643	0.13316	-1.60612e-07	10.895	491.93	0.13317	-1.32227e-07	10.8918	485.314	0.13316	-8.6896e-08	10.8948	496.007		0.13316	-1.00156e-07	10.8939	490.113	0.13316	-5.39974e-07	10.8909	494.927	0.13317	-3.41757e-08	10.8943	498.563	0.13316	-8.699e-09	10.8943	492.286		0.13316	-5.45836e-08	10.8928	495.45	0.13316	-3.73162e-07	10.888	504.192	0.13317	-1.80221e-07	10.8928	514.627	0.13316	-5.371e-08	10.8925
	0.14106	-7.0046e-08	10.9009	487.001	0.14105	-1.60816e-07	10.9034	489.089	0.14106	-1.1707e-07	10.9003	485.437	0.14106	-8.70229e-08	10.9032	495.761		0.14106	-1.00833e-07	10.9023	489.13	0.14106	-5.4025e-07	10.8994	495.196	0.14106	-3.65649e-08	10.9028	498.906	0.14106	-8.68152e-09	10.9028	491.646		0.14105	-5.80839e-08	10.9012	493.725	0.14106	-3.72391e-07	10.8964	501.17	0.14106	-1.79671e-07	10.9012	513.695	0.14106	-5.53324e-08	10.9009
	0.14895	-7.02162e-08	10.9094	487.482	0.14895	-1.63132e-07	10.9119	488.887	0.14895	-1.05802e-07	10.9087	485.496	0.14895	-8.71499e-08	10.9116	493.912		0.14895	-9.87056e-08	10.9107	487.47	0.14895	-5.40616e-07	10.9078	495.139	0.14895	-3.37947e-08	10.9112	501.666	0.14895	-8.66403e-09	10.9112	492.299		0.14895	-6.34551e-08	10.9096	492.627	0.14895	-3.7231e-07	10.9048	500.217	0.14895	-1.79497e-07	10.9096	513.618	0.14895	-3.35127e-08	10.9094
	0.15685	-7.03863e-08	10.9178	484.501	0.15684	-1.64748e-07	10.9203	489.608	0.15685	-1.07073e-07	10.9171	483.005	0.15685	-9.00295e-08	10.9201	495.004		0.15685	-9.80534e-08	10.9192	487.094	0.15685	-5.40982e-07	10.9162	494.096	0.15685	-3.36989e-08	10.9196	497.468	0.15685	-1.1126e-08	10.9196	491.66		0.15684	-6.67279e-08	10.918	490.91	0.15684	-3.72576e-07	10.9132	498.438	0.15685	-1.7939e-07	10.918	510.72	0.15684	-3.1179e-08	10.9178
	0.16474	-7.32035e-08	10.9262	482.192	0.16473	-1.64163e-07	10.9287	488.837	0.16474	-1.08344e-07	10.9255	481.867	0.16474	-8.98376e-08	10.9285	496.45		0.16474	-9.77696e-08	10.9276	488.349	0.16474	-5.41784e-07	10.9246	493.194	0.16474	-3.52937e-08	10.928	495.555	0.16474	-1.16056e-08	10.928	491.374		0.16474	-6.55478e-08	10.9264	490.48	0.16474	-3.72841e-07	10.9216	497.577	0.16474	-1.79283e-07	10.9264	507.478	0.16474	-3.06022e-08	10.9262
	0.17263	-7.37901e-08	10.9346	483.426	0.17263	-1.63917e-07	10.9371	486.787	0.17263	-1.11037e-07	10.9339	483.268	0.17263	-8.97192e-08	10.9369	492.364		0.17263	-9.74858e-08	10.936	486.174	0.17263	-5.42914e-07	10.933	493.554	0.17264	-3.68885e-08	10.9364	495.95	0.17263	-1.15822e-08	10.9364	491.423		0.17263	-6.58119e-08	10.9349	488.911	0.17263	-3.75031e-07	10.9301	497.144	0.17263	-1.78643e-07	10.9348	507.181	0.17263	-3.4609e-08	10.9346
	0.18053	-7.40927e-08	10.943	482.151	0.18052	-1.63671e-07	10.9455	488.317	0.18053	-1.16007e-07	10.9423	482.835	0.18053	-8.99703e-08	10.9453	491.453		0.18053	-9.58796e-08	10.9444	483.588	0.18053	-5.42705e-07	10.9414	492.702	0.18053	-4.14517e-08	10.9449	494.71	0.18053	-1.15587e-08	10.9449	489.584		0.18052	-6.6076e-08	10.9433	487.54	0.18052	-3.74521e-07	10.9385	496.549	0.18053	-1.75833e-07	10.9433	506.3	0.18052	-3.86158e-08	10.943
	0.18842	-7.43953e-08	10.9514	480.77	0.18842	-1.41902e-07	10.954	486.777	0.18842	-1.2117e-07	10.9508	479.631	0.18842	-9.02214e-08	10.9537	488.278		0.18842	-9.45588e-08	10.9528	484.25	0.18842	-5.43077e-07	10.9499	492.445	0.18842	-4.57182e-08	10.9533	493.271	0.18842	-1.31704e-08	10.9533	489.485		0.18842	-6.7228e-08	10.9517	486.959	0.18842	-3.74488e-07	10.9469	495.224	0.18842	-1.74667e-07	10.9517	503.574	0.18842	-4.46637e-08	10.9514
	0.19632	-7.617e-08	10.9599	481.209	0.19632	-1.38445e-07	10.9624	486.657	0.19632	-1.26131e-07	10.9592	481.355	0.19632	-9.05826e-08	10.9621	488.635		0.19632	-8.77033e-08	10.9612	482.808	0.19632	-5.43449e-07	10.9583	490.698	0.19632	-5.15186e-08	10.9617	490.767	0.19632	-1.48255e-08	10.9617	488.251		0.19632	-6.85759e-08	10.9601	486.567	0.19632	-3.72031e-07	10.9553	493.889	0.19632	-1.74558e-07	10.9601	505.251	0.19632	-4.74873e-08	10.9599
	0.20421	-7.86099e-08	10.9683	480.056	0.20421	-1.36973e-07	10.9708	486.223	0.20422	-1.28643e-07	10.9676	480.795	0.20421	-9.07479e-08	10.9706	488.252		0.20421	-6.84299e-08	10.9696	481.961	0.20421	-5.47522e-07	10.9667	490.717	0.20422	-5.62361e-08	10.9701	490.018	0.20421	-1.42127e-08	10.9701	486.329		0.20421	-6.89094e-08	10.9685	483.492	0.20422	-3.70856e-07	10.9637	492.534	0.20422	-1.72991e-07	10.9685	504.009	0.20422	-5.09688e-08	10.9683
	0.21211	-7.59773e-08	10.9767	479.76	0.21211	-1.40098e-07	10.9792	485.304	0.21211	-1.2954e-07	10.976	479.639	0.21211	-9.09131e-08	10.979	486.632		0.21211	-6.90896e-08	10.9781	481.756	0.21211	-5.48067e-07	10.9751	489.81	0.21211	-5.67463e-08	10.9785	490.421	0.21211	-1.44554e-08	10.9785	487.146		0.21211	-6.92429e-08	10.9769	481.819	0.21211	-3.70456e-07	10.9722	491.98	0.21211	-1.69754e-07	10.9769	502.708	0.21211	-5.39194e-08	10.9767
	0.22	-7.57111e-08	10.9851	479.176	0.22	-1.43224e-07	10.9876	485.723	0.22001	-1.30436e-07	10.9844	479.331	0.22	-9.22052e-08	10.9874	486.307		0.22	-6.97493e-08	10.9865	480.223	0.22	-5.46694e-07	10.9835	488.625	0.22001	-5.73492e-08	10.9869	491.516	0.22	-1.46982e-08	10.9869	486.826		0.22	-7.06573e-08	10.9854	482.094	0.22	-3.70056e-07	10.9806	492.147	0.22001	-1.68313e-07	10.9853	500.445	0.22	-5.52792e-08	10.9851
	0.2279	-7.56601e-08	10.9935	479.364	0.22789	-1.48586e-07	10.996	485.252	0.2279	-1.33971e-07	10.9929	480.65	0.2279	-8.89837e-08	10.9958	485.893		0.2279	-7.13818e-08	10.9949	480.41	0.2279	-5.46241e-07	10.9919	489.346	0.2279	-6.06189e-08	10.9954	491.568	0.2279	-1.6264e-08	10.9954	485.813		0.2279	-7.20528e-08	10.9938	481.871	0.2279	-3.693e-07	10.989	490.397	0.2279	-1.66871e-07	10.9938	499.762	0.2279	-5.58519e-08	10.9935
	0.23579	-7.5609e-08	11.002	479.694	0.23579	-1.49974e-07	11.0045	483.075	0.23579	-1.36866e-07	11.0013	479.007	0.23579	-6.44338e-08	11.0042	486.141		0.23579	-7.48026e-08	11.0033	481.511	0.23579	-5.45788e-07	11.0004	487.65	0.2358	-6.43368e-08	11.0038	490.967	0.23579	-1.6247e-08	11.0038	483.876		0.23579	-6.96022e-08	11.0022	480.345	0.23579	-3.68984e-07	10.9974	489.735	0.23579	-1.66202e-07	11.0022	498.956	0.23579	-5.66113e-08	11.002
	0.24369	-7.5169e-08	11.0104	478.953	0.24368	-1.51397e-07	11.0129	482.971	0.24369	-1.37815e-07	11.0097	477.325	0.24369	-6.52844e-08	11.0127	485.182		0.24369	-7.92408e-08	11.0117	477.389	0.24369	-5.45227e-07	11.0088	485.892	0.24369	-6.6097e-08	11.0122	489.208	0.24369	-1.41122e-08	11.0122	483.675		0.24368	-6.7947e-08	11.0106	478.107	0.24368	-3.68668e-07	11.0058	489.844	0.24369	-1.63713e-07	11.0106	498.371	0.24368	-5.73708e-08	11.0104
	0.25158	-7.49108e-08	11.0188	477.283	0.25157	-1.551e-07	11.0213	485.414	0.25158	-1.37995e-07	11.0181	476.142	0.25158	-6.6135e-08	11.0211	483.077		0.25158	-7.96175e-08	11.0201	476.299	0.25158	-5.43505e-07	11.0172	486.352	0.25158	-6.68731e-08	11.0206	486.935	0.25158	-1.3246e-08	11.0206	484.813		0.25158	-6.749e-08	11.019	477.148	0.25158	-3.68367e-07	11.0142	489.098	0.25158	-1.6147e-07	11.019	497.054	0.25158	-5.93138e-08	11.0188
	0.25948	-7.49355e-08	11.0272	476.833	0.25947	-1.58013e-07	11.0297	483.857	0.25948	-1.38176e-07	11.0265	476.657	0.25948	-6.97402e-08	11.0295	481.96		0.25948	-8.12432e-08	11.0286	476.732	0.25948	-5.43577e-07	11.0256	486.89	0.25948	-6.76493e-08	11.029	486.825	0.25948	-1.43677e-08	11.029	484.717		0.25947	-6.70329e-08	11.0274	479.064	0.25947	-3.59226e-07	11.0227	487.627	0.25948	-1.58782e-07	11.0274	496.681	0.25947	-5.94419e-08	11.0272
	0.26737	-7.57637e-08	11.0356	477.315	0.26737	-1.58494e-07	11.0381	481.376	0.26737	-1.40302e-07	11.0349	478.086	0.26737	-7.56929e-08	11.0379	483.648		0.26737	-8.47047e-08	11.037	477.497	0.26737	-5.4365e-07	11.034	485.529	0.26737	-6.95521e-08	11.0374	486.067	0.26737	-1.54894e-08	11.0374	483.798		0.26737	-6.69008e-08	11.0358	478.342	0.26737	-3.46743e-07	11.0311	487.732	0.26737	-1.37581e-07	11.0358	496.673	0.26737	-5.90392e-08	11.0356
	0.27527	-7.65918e-08	11.044	477.516	0.27527	-1.5988e-07	11.0465	480.738	0.27527	-1.40249e-07	11.0434	478.491	0.27527	-7.91399e-08	11.0463	483.936		0.27527	-8.83702e-08	11.0454	476.552	0.27527	-5.4407e-07	11.0425	485.887	0.27527	-7.09076e-08	11.0459	487.66	0.27527	-1.67654e-08	11.0459	482.639		0.27527	-6.44489e-08	11.0443	476.798	0.27527	-3.40759e-07	11.0395	487.465	0.27527	-1.34366e-07	11.0443	494.297	0.27527	-5.9194e-08	11.044
	0.28316	-7.69801e-08	11.0525	477.51	0.28316	-1.61265e-07	11.055	480.202	0.28317	-1.393e-07	11.0518	476.056	0.28316	-8.22148e-08	11.0547	480.6		0.28316	-9.03112e-08	11.0538	475.3	0.28316	-5.41606e-07	11.0509	485.768	0.28317	-7.14531e-08	11.0543	487.48	0.28316	-1.52304e-08	11.0543	483.522		0.28316	-6.45444e-08	11.0527	477.007	0.28316	-3.41948e-07	11.0479	486.682	0.28317	-1.32805e-07	11.0527	494.05	0.28316	-5.93488e-08	11.0525
	0.29106	-7.64595e-08	11.0609	476.652	0.29105	-1.64344e-07	11.0634	480.846	0.29106	-1.39089e-07	11.0602	476.911	0.29106	-8.70153e-08	11.0632	482.427		0.29106	-8.97771e-08	11.0622	476.201	0.29106	-5.41128e-07	11.0593	484.685	0.29106	-7.19986e-08	11.0627	485.334	0.29106	-1.48771e-08	11.0627	485.17		0.29106	-6.46399e-08	11.0611	475.988	0.29106	-3.43137e-07	11.0563	485.559	0.29106	-1.34922e-07	11.0611	496.13	0.29106	-6.11542e-08	11.0609
	0.29895	-7.59389e-08	11.0693	476.13	0.29895	-1.6377e-07	11.0718	480.065	0.29895	-1.39226e-07	11.0686	477.195	0.29895	-9.12214e-08	11.0716	481.963		0.29895	-8.99769e-08	11.0707	475.002	0.29895	-5.40897e-07	11.0677	484.064	0.29896	-7.31571e-08	11.0711	485.556	0.29895	-1.47035e-08	11.0711	483.057		0.29895	-6.49334e-08	11.0695	476.369	0.29895	-3.4706e-07	11.0648	486.321	0.29895	-1.3704e-07	11.0695	492.812	0.29895	-5.91793e-08	11.0693
	0.30685	-7.53441e-08	11.0777	476.631	0.30684	-1.61254e-07	11.0802	479.863	0.30685	-1.39363e-07	11.077	477.072	0.30685	-9.13024e-08	11.08	482.82		0.30685	-9.01767e-08	11.0791	475.241	0.30685	-5.40666e-07	11.0761	484.729	0.30685	-7.51306e-08	11.0795	485.167	0.30685	-1.45298e-08	11.0795	480.953		0.30684	-6.3301e-08	11.0779	474.607	0.30684	-3.49537e-07	11.0732	486.035	0.30685	-1.41675e-07	11.0779	492.821	0.30684	-5.79811e-08	11.0777
	0.31474	-7.41642e-08	11.0861	476.043	0.31474	-1.60922e-07	11.0886	479.978	0.31474	-1.38616e-07	11.0854	475.513	0.31474	-9.17849e-08	11.0884	480.714		0.31474	-9.26199e-08	11.0875	474.047	0.31474	-5.40173e-07	11.0845	483.48	0.31474	-7.29032e-08	11.0879	484.851	0.31474	-1.33406e-08	11.0879	482.619		0.31474	-6.26455e-08	11.0864	474.886	0.31474	-3.50266e-07	11.0816	484.719	0.31474	-1.42652e-07	11.0863	491.184	0.31474	-5.6783e-08	11.0861
	0.32264	-7.36263e-08	11.0945	474.691	0.32263	-1.60892e-07	11.097	479.696	0.32264	-1.38033e-07	11.0939	474.59	0.32264	-9.22675e-08	11.0968	480.117		0.32264	-9.20653e-08	11.0959	474.393	0.32264	-5.36336e-07	11.093	483.425	0.32264	-6.98804e-08	11.0964	485.055	0.32264	-1.30029e-08	11.0964	482.787		0.32263	-6.26235e-08	11.0948	475.31	0.32263	-3.50912e-07	11.09	483.038	0.32264	-1.43563e-07	11.0948	490.8	0.32263	-5.66078e-08	11.0945
	0.33053	-7.44031e-08	11.103	475.929	0.33052	-1.60862e-07	11.1055	480.923	0.33053	-1.37449e-07	11.1023	474.732	0.33053	-9.60969e-08	11.1052	481.312		0.33053	-9.2158e-08	11.1043	473.665	0.33053	-5.36166e-07	11.1014	483.511	0.33053	-6.96257e-08	11.1048	484.165	0.33053	-1.28812e-08	11.1048	481.173		0.33053	-6.26015e-08	11.1032	475.001	0.33053	-3.51441e-07	11.0984	483.555	0.33053	-1.44475e-07	11.1032	490.151	0.33053	-5.44545e-08	11.103
	0.33843	-7.51799e-08	11.1114	475.937	0.33842	-1.58896e-07	11.1139	479.964	0.33842	-1.37276e-07	11.1107	475.503	0.33843	-9.62667e-08	11.1137	478.496		0.33843	-9.22507e-08	11.1127	472.952	0.33843	-5.36192e-07	11.1098	483.848	0.33842	-6.93711e-08	11.1132	483.984	0.33843	-9.63955e-09	11.1132	481.011		0.33842	-6.10904e-08	11.1116	473.9	0.33842	-3.50887e-07	11.1068	482.825	0.33842	-1.46357e-07	11.1116	490.855	0.33842	-5.44489e-08	11.1114
	0.34632	-7.58274e-08	11.1198	475.648	0.34632	-1.58952e-07	11.1223	481.227	0.34632	-1.34932e-07	11.1191	475.337	0.34632	-9.65577e-08	11.1221	477.803		0.34632	-9.15667e-08	11.1212	472.712	0.34632	-5.36218e-07	11.1182	482.646	0.34632	-6.88721e-08	11.1216	481.915	0.34632	-7.38915e-09	11.1216	481.405		0.34632	-6.03852e-08	11.12	473.276	0.34632	-3.51031e-07	11.1152	482.448	0.34632	-1.46878e-07	11.12	489.095	0.34632	-5.45128e-08	11.1198
	0.35422	-7.3076e-08	11.1282	474.314	0.35421	-1.59008e-07	11.1307	480.543	0.35422	-1.33628e-07	11.1275	475.495	0.35422	-9.68486e-08	11.1305	478.583		0.35422	-9.1169e-08	11.1296	473.119	0.35422	-5.35168e-07	11.1266	482.569	0.35422	-6.763e-08	11.13	480.047	0.35422	-5.45146e-09	11.13	481.775		0.35422	-6.01449e-08	11.1284	473.055	0.35422	-3.51175e-07	11.1237	481.976	0.35422	-1.47399e-07	11.1284	489.239	0.35422	-5.45768e-08	11.1282
	0.36211	-7.28401e-08	11.1366	474.488	0.36211	-1.59394e-07	11.1391	479.794	0.36211	-1.33201e-07	11.1359	475.503	0.36211	-9.77934e-08	11.1389	478.79		0.36211	-8.83455e-08	11.138	475.369	0.36211	-5.35041e-07	11.135	482.441	0.36212	-6.73546e-08	11.1385	482.639	0.36211	-5.52431e-09	11.1385	480.559		0.36211	-5.99045e-08	11.1369	473.316	0.36211	-3.54394e-07	11.1321	481.075	0.36211	-1.48688e-07	11.1369	489.56	0.36211	-5.45465e-08	11.1366
	0.37	-7.29004e-08	11.145	476.75	0.37	-1.58859e-07	11.1476	479.461	0.37001	-1.33259e-07	11.1444	475.166	0.37	-9.93519e-08	11.1473	477.441		0.37	-8.80136e-08	11.1464	474.031	0.37	-5.35625e-07	11.1434	482.378	0.37001	-6.70791e-08	11.1469	483.006	0.37	-5.59715e-09	11.1469	479.699		0.37	-5.9914e-08	11.1453	472.978	0.37	-3.54966e-07	11.1405	481.914	0.37001	-1.52614e-07	11.1453	487.94	0.37	-5.26611e-08	11.145
	0.3779	-7.29607e-08	11.1535	475.924	0.3779	-1.55204e-07	11.156	479.046	0.3779	-1.33317e-07	11.1528	473.027	0.3779	-9.82291e-08	11.1557	476.713		0.3779	-8.76817e-08	11.1548	473.252	0.3779	-5.3621e-07	11.1519	481.983	0.3779	-6.71337e-08	11.1553	482.322	0.3779	-5.81961e-09	11.1553	480.896		0.3779	-5.74469e-08	11.1537	472.66	0.3779	-3.55537e-07	11.1489	481.1	0.3779	-1.51825e-07	11.1537	488.086	0.3779	-5.1949e-08	11.1535
	0.38579	-7.19306e-08	11.1619	475.006	0.38579	-1.54569e-07	11.1644	479.069	0.3858	-1.31801e-07	11.1612	472.242	0.38579	-9.62844e-08	11.1642	477.127		0.38579	-8.63222e-08	11.1632	471.878	0.38579	-5.35517e-07	11.1603	481.191	0.3858	-6.44981e-08	11.1637	480.781	0.38579	-5.91555e-09	11.1637	480.964		0.38579	-5.60454e-08	11.1621	473.237	0.38579	-3.6043e-07	11.1573	479.641	0.3858	-1.48437e-07	11.1621	485.787	0.38579	-5.12368e-08	11.1619
	0.39369	-7.14765e-08	11.1703	475.531	0.39368	-1.54374e-07	11.1728	480.092	0.39369	-1.31479e-07	11.1696	473.581	0.39369	-9.62056e-08	11.1726	478.32		0.39369	-8.28858e-08	11.1717	472.302	0.39369	-5.31183e-07	11.1687	481.358	0.39369	-6.0108e-08	11.1721	481.496	0.39369	-6.01149e-09	11.1721	480.243		0.39369	-5.54518e-08	11.1705	473.456	0.39369	-3.64121e-07	11.1657	481.025	0.39369	-1.46372e-07	11.1705	486.716	0.39369	-5.13041e-08	11.1703
	0.40158	-7.18859e-08	11.1787	475.5	0.40158	-1.54178e-07	11.1812	480.095	0.40158	-1.31351e-07	11.178	474.887	0.40158	-9.62625e-08	11.181	477.659		0.40158	-8.29943e-08	11.1801	472.225	0.40158	-5.30782e-07	11.1771	482.373	0.40158	-5.84059e-08	11.1805	481.37	0.40158	-6.70711e-09	11.1805	480.549		0.40158	-5.48582e-08	11.179	473.218	0.40158	-3.64051e-07	11.1742	480.581	0.40158	-1.45542e-07	11.1789	488.367	0.40158	-4.77444e-08	11.1787
	0.40948	-7.22953e-08	11.1871	475.861	0.40947	-1.52253e-07	11.1896	479.539	0.40948	-1.31222e-07	11.1865	474.632	0.40948	-9.45811e-08	11.1894	477.809		0.40948	-8.31028e-08	11.1885	470.741	0.40948	-5.3038e-07	11.1855	481.23	0.40948	-5.83319e-08	11.189	481.291	0.40948	-7.65107e-09	11.189	481.111		0.40947	-5.47608e-08	11.1874	472.201	0.40947	-3.61916e-07	11.1826	480.92	0.40948	-1.44712e-07	11.1874	487.135	0.40947	-4.80246e-08	11.1871
	0.41737	-7.16596e-08	11.1956	475.491	0.41737	-1.51306e-07	11.1981	481.001	0.41737	-1.29636e-07	11.1949	473.84	0.41737	-9.17293e-08	11.1978	478.414		0.41737	-8.3314e-08	11.1969	471.128	0.41737	-5.292e-07	11.194	480.191	0.41737	-5.73564e-08	11.1974	481.547	0.41737	-5.9713e-09	11.1974	480.556		0.41737	-5.50995e-08	11.1958	471.885	0.41737	-3.6141e-07	11.191	481.416	0.41737	-1.44406e-07	11.1958	485.794	0.41737	-4.83049e-08	11.1956
	0.42527	-6.90909e-08	11.204	475.186	0.42527	-1.51106e-07	11.2065	480.178	0.42527	-1.28384e-07	11.2033	473.825	0.42527	-9.00879e-08	11.2063	477.196		0.42527	-8.1505e-08	11.2053	472.46	0.42527	-5.28228e-07	11.2024	481.911	0.42527	-5.59948e-08	11.2058	480.608	0.42527	-5.01947e-09	11.2058	480.078		0.42527	-5.54381e-08	11.2042	472.397	0.42527	-3.60904e-07	11.1994	479.735	0.42527	-1.42301e-07	11.2042	486.478	0.42527	-4.88675e-08	11.204
	0.43316	-6.88638e-08	11.2124	476.289	0.43316	-1.50907e-07	11.2149	479.39	0.43317	-1.28155e-07	11.2117	474.758	0.43316	-8.99402e-08	11.2147	477.183		0.43316	-7.79772e-08	11.2137	472.273	0.43316	-5.28002e-07	11.2108	481.02	0.43317	-5.56027e-08	11.2142	481.103	0.43316	-5.09264e-09	11.2142	479.019		0.43316	-5.67267e-08	11.2126	472.797	0.43317	-3.60088e-07	11.2078	479.726	0.43317	-1.41619e-07	11.2126	487.378	0.43316	-4.72389e-08	11.2124
	0.44106	-6.86366e-08	11.2208	475.194	0.44106	-1.50952e-07	11.2233	478.662	0.44106	-1.27927e-07	11.2201	472.984	0.44106	-8.97595e-08	11.2231	476.157		0.44106	-7.76113e-08	11.2222	472.01	0.44106	-5.28269e-07	11.2192	479.983	0.44106	-5.59317e-08	11.2226	479.613	0.44106	-5.16582e-09	11.2226	479.218		0.44106	-5.71077e-08	11.221	471.908	0.44106	-3.56919e-07	11.2163	479.24	0.44106	-1.41449e-07	11.221	486.388	0.44106	-4.4557e-08	11.2208
	0.44895	-6.85259e-08	11.2292	474.596	0.44895	-1.48784e-07	11.2317	478.659	0.44896	-1.27906e-07	11.2285	471.452	0.44895	-8.66641e-08	11.2315	477.27		0.44895	-7.72454e-08	11.2306	472.401	0.44895	-5.28535e-07	11.2276	480.502	0.44896	-5.62608e-08	11.231	478.416	0.44895	-6.54618e-09	11.231	479.914		0.44895	-5.38928e-08	11.2294	471.487	0.44895	-3.56896e-07	11.2247	479.109	0.44896	-1.41024e-07	11.2294	486.457	0.44895	-4.39718e-08	11.2292
	0.45685	-6.61436e-08	11.2376	474.746	0.45684	-1.48718e-07	11.2401	479.589	0.45685	-1.26227e-07	11.237	472.942	0.45685	-8.61982e-08	11.2399	478.662		0.45685	-7.64749e-08	11.239	472.966	0.45685	-5.26905e-07	11.236	480.945	0.45685	-5.5783e-08	11.2395	478.664	0.45685	-6.35001e-09	11.2395	479.458		0.45685	-5.19196e-08	11.2379	471.975	0.45685	-3.56873e-07	11.2331	478.448	0.45685	-1.38168e-07	11.2379	485.035	0.45685	-4.40005e-08	11.2376
	0.46474	-6.48241e-08	11.2461	475.751	0.46474	-1.48652e-07	11.2486	479.519	0.46474	-1.25092e-07	11.2454	472.807	0.46474	-8.57323e-08	11.2483	477.087		0.46474	-7.23999e-08	11.2474	471.46	0.46474	-5.22476e-07	11.2445	480.578	0.46474	-5.32687e-08	11.2479	479.893	0.46474	-7.27261e-09	11.2479	478.417		0.46474	-5.15548e-08	11.2463	473.077	0.46474	-3.55819e-07	11.2415	478.809	0.46474	-1.37825e-07	11.2463	485.795	0.46474	-4.34725e-08	11.2461
	0.47264	-6.42725e-08	11.2545	475.339	0.47263	-1.47617e-07	11.257	479.559	0.47264	-1.24741e-07	11.2538	472.87	0.47264	-8.57701e-08	11.2568	475.384		0.47264	-7.27068e-08	11.2558	470.432	0.47264	-5.2196e-07	11.2529	480.395	0.47264	-5.28997e-08	11.2563	479.965	0.47264	-8.19521e-09	11.2563	478.91		0.47263	-5.11899e-08	11.2547	471.638	0.47263	-3.53069e-07	11.2499	478.936	0.47264	-1.37737e-07	11.2547	486.045	0.47263	-4.21683e-08	11.2545
	0.48053	-6.37209e-08	11.2629	474.194	0.48052	-1.44965e-07	11.2654	479.585	0.48053	-1.2439e-07	11.2622	471.812	0.48053	-8.36959e-08	11.2652	476.287		0.48053	-7.30136e-08	11.2643	471.188	0.48053	-5.21445e-07	11.2613	480.253	0.48053	-5.28315e-08	11.2647	479.601	0.48053	-1.37678e-08	11.2647	479.417		0.48053	-4.91945e-08	11.2631	471.216	0.48053	-3.48474e-07	11.2583	479.471	0.48053	-1.37648e-07	11.2631	484.163	0.48053	-4.15782e-08	11.2629
	0.48843	-6.34498e-08	11.2713	474.884	0.48842	-1.43723e-07	11.2738	479.6	0.48842	-1.21416e-07	11.2706	471.393	0.48843	-8.28302e-08	11.2736	477.143		0.48843	-7.36869e-08	11.2727	472.531	0.48843	-5.21149e-07	11.2697	480.935	0.48843	-5.27633e-08	11.2731	480.098	0.48843	-1.24499e-08	11.2731	479.008		0.48842	-4.89981e-08	11.2715	471.323	0.48842	-3.46328e-07	11.2668	478.803	0.48842	-1.35136e-07	11.2715	483.419	0.48842	-4.16251e-08	11.2713
	0.49632	-5.9931e-08	11.2797	477.011	0.49632	-1.43458e-07	11.2822	479.073	0.49632	-1.20681e-07	11.279	472.335	0.49632	-8.25668e-08	11.282	475.638		0.49632	-7.20393e-08	11.2811	472.822	0.49632	-5.1862e-07	11.2781	481.151	0.49632	-5.28292e-08	11.2815	480.712	0.49632	-1.17915e-08	11.2815	478.607		0.49632	-4.91771e-08	11.28	471.358	0.49632	-3.45274e-07	11.2752	478.187	0.49632	-1.30697e-07	11.2799	483.614	0.49632	-4.16721e-08	11.2797
	0.50422	-5.9751e-08	11.2881	476.164	0.50422	-1.43193e-07	11.2906	478.645	0.50422	-1.20644e-07	11.2875	473.021	0.50422	-8.26445e-08	11.2904	475.27		0.50422	-7.05552e-08	11.2895	471.654	0.50422	-5.18497e-07	11.2866	480.477	0.50422	-5.33606e-08	11.29	480.082	0.50422	-1.15193e-08	11.29	478.224		0.50422	-4.93561e-08	11.2884	470.903	0.50422	-3.44562e-07	11.2836	478.497	0.50422	-1.3052e-07	11.2884	483.162	0.50422	-4.06254e-08	11.2881
	0.51211	-5.97189e-08	11.2966	475.491	0.51211	-1.41564e-07	11.2991	479.955	0.51212	-1.20607e-07	11.2959	473.066	0.51211	-8.27222e-08	11.2988	475.987		0.51211	-6.98609e-08	11.2979	470.201	0.51211	-5.18589e-07	11.295	480.336	0.51212	-5.38921e-08	11.2984	479.877	0.51211	-1.1247e-08	11.2984	477.879		0.51211	-4.82733e-08	11.2968	470.996	0.51211	-3.43884e-07	11.292	478.101	0.51212	-1.30343e-07	11.2968	483.029	0.51211	-3.82198e-08	11.2966
	0.52001	-5.96868e-08	11.305	475.363	0.52	-1.38542e-07	11.3075	479.463	0.52001	-1.20302e-07	11.3043	472.81	0.52001	-8.02934e-08	11.3072	476.85		0.52001	-6.91666e-08	11.3063	470.894	0.52001	-5.18681e-07	11.3034	480.543	0.52001	-5.38453e-08	11.3068	479.54	0.52001	-1.1044e-08	11.3068	477.78		0.52001	-4.61419e-08	11.3052	471.392	0.52001	-3.43897e-07	11.3004	477.722	0.52001	-1.29385e-07	11.3052	482.263	0.52001	-3.7145e-08	11.305
	0.5279	-5.84402e-08	11.3134	476.268	0.5279	-1.3786e-07	11.3159	479.826	0.5279	-1.1902e-07	11.3127	473.011	0.5279	-7.92238e-08	11.3157	475.926		0.5279	-6.74377e-08	11.3148	471.499	0.5279	-5.18225e-07	11.3118	480.663	0.5279	-5.17646e-08	11.3152	479.791	0.5279	-1.109e-08	11.3152	477.866		0.5279	-4.51516e-08	11.3136	472.243	0.5279	-3.4417e-07	11.3088	478.703	0.5279	-1.258e-07	11.3136	482.126	0.5279	-3.70908e-08	11.3134
	0.5358	-5.82487e-08	11.3218	476.007	0.53579	-1.37179e-07	11.3243	479.701	0.5358	-1.18576e-07	11.3211	472.674	0.5358	-7.9103e-08	11.3241	475.095		0.5358	-6.56954e-08	11.3232	471.162	0.5358	-5.15825e-07	11.3202	480.524	0.5358	-5.184e-08	11.3236	480.493	0.5358	-1.1136e-08	11.3236	478.611		0.53579	-4.49902e-08	11.322	471.819	0.53579	-3.44443e-07	11.3173	477.996	0.5358	-1.22523e-07	11.322	482.213	0.53579	-3.58883e-08	11.3218
	0.54369	-5.85631e-08	11.3302	475.432	0.54368	-1.36293e-07	11.3327	480.314	0.54369	-1.18398e-07	11.3295	472.705	0.54369	-7.89821e-08	11.3325	475.557		0.54369	-6.52496e-08	11.3316	471.016	0.54369	-5.15217e-07	11.3286	480.446	0.54369	-5.19948e-08	11.3321	480.014	0.54369	-1.29978e-08	11.3321	478.6		0.54369	-4.48288e-08	11.3305	470.926	0.54369	-3.42097e-07	11.3257	478.162	0.54369	-1.22388e-07	11.3305	481.596	0.54369	-3.38886e-08	11.3302
	0.55159	-5.88776e-08	11.3386	475.092	0.55158	-1.35015e-07	11.3412	480.585	0.55158	-1.18221e-07	11.338	472.995	0.55159	-7.63009e-08	11.3409	475.074		0.55159	-6.48038e-08	11.34	471.1	0.55159	-5.1461e-07	11.337	480.337	0.55159	-5.21497e-08	11.3405	479.812	0.55159	-1.19544e-08	11.3405	478.27		0.55158	-4.30094e-08	11.3389	470.649	0.55158	-3.40089e-07	11.3341	477.739	0.55158	-1.22253e-07	11.3389	481.363	0.55158	-3.39449e-08	11.3386
	0.55948	-5.81443e-08	11.3471	475.742	0.55947	-1.34649e-07	11.3496	480.285	0.55948	-1.1552e-07	11.3464	473.102	0.55948	-7.62579e-08	11.3493	474.155		0.55948	-6.37018e-08	11.3484	471.911	0.55948	-5.13797e-07	11.3455	480.368	0.55948	-5.11875e-08	11.3489	480.671	0.55948	-1.00493e-08	11.3489	478.149		0.55947	-4.18694e-08	11.3473	471.556	0.55948	-3.39295e-07	11.3425	478.158	0.55948	-1.21106e-07	11.3473	481.715	0.55948	-3.41046e-08	11.3471
	0.56737	-5.74294e-08	11.3555	475.921	0.56737	-1.34582e-07	11.358	480.193	0.56737	-1.14765e-07	11.3548	473.126	0.56737	-7.63953e-08	11.3578	474.215		0.56737	-6.12953e-08	11.3568	471.489	0.56737	-5.10935e-07	11.3539	480.63	0.56737	-4.8121e-08	11.3573	481.226	0.56737	-8.64424e-09	11.3573	478.346		0.56737	-4.1534e-08	11.3557	471.712	0.56737	-3.38502e-07	11.3509	479.041	0.56737	-1.18563e-07	11.3557	481.839	0.56737	-3.42641e-08	11.3555
	0.57527	-5.73605e-08	11.3639	475.972	0.57527	-1.34514e-07	11.3664	479.81	0.57527	-1.14407e-07	11.3632	473.274	0.57527	-7.65327e-08	11.3662	473.855		0.57527	-5.84461e-08	11.3653	471.387	0.57527	-5.10372e-07	11.3623	480.762	0.57527	-4.82056e-08	11.3657	481.021	0.57527	-8.27894e-09	11.3657	478.313		0.57527	-4.11985e-08	11.3641	471.678	0.57527	-3.38139e-07	11.3593	478.382	0.57527	-1.18539e-07	11.3641	481.997	0.57527	-3.34891e-08	11.3639
	0.58316	-5.79197e-08	11.3723	476.045	0.58316	-1.32048e-07	11.3748	480.227	0.58317	-1.14505e-07	11.3716	472.96	0.58316	-7.57771e-08	11.3746	474.73		0.58316	-5.80182e-08	11.3737	471.812	0.58316	-5.10267e-07	11.3707	481.209	0.58317	-4.83439e-08	11.3741	481.029	0.58316	-7.85636e-09	11.3741	478.479		0.58317	-4.09485e-08	11.3725	472.285	0.58317	-3.36988e-07	11.3678	478.352	0.58317	-1.18514e-07	11.3725	481.803	0.58317	-3.07638e-08	11.3723
	0.59106	-5.8479e-08	11.3807	476.726	0.59106	-1.29667e-07	11.3832	480.715	0.59106	-1.14603e-07	11.3801	473.317	0.59106	-7.13848e-08	11.383	474.393		0.59106	-5.67124e-08	11.3821	471.804	0.59106	-5.10161e-07	11.3791	481.386	0.59106	-4.84822e-08	11.3826	481.138	0.59106	-8.38865e-09	11.3826	477.14		0.59106	-3.79368e-08	11.381	472.093	0.59106	-3.36575e-07	11.3762	478.013	0.59106	-1.18566e-07	11.381	481.49	0.59106	-3.00623e-08	11.3807
	0.59895	-5.42877e-08	11.3892	476.642	0.59895	-1.28352e-07	11.3917	481.508	0.59896	-1.11977e-07	11.3885	473.894	0.59895	-7.08795e-08	11.3914	474.204		0.59895	-5.29883e-08	11.3905	471.387	0.59895	-5.08443e-07	11.3875	480.765	0.59896	-4.79477e-08	11.391	481.069	0.59895	-8.92093e-09	11.391	477.132		0.59895	-3.72215e-08	11.3894	471.989	0.59895	-3.36162e-07	11.3846	478.01	0.59896	-1.13952e-07	11.3894	481.06	0.59895	-2.93607e-08	11.3892
	0.60685	-5.29579e-08	11.3976	476.931	0.60684	-1.27923e-07	11.4001	480.314	0.60685	-1.11585e-07	11.3969	473.367	0.60685	-7.08528e-08	11.3998	474.156		0.60685	-5.2527e-08	11.3989	471.069	0.60685	-5.06282e-07	11.396	481.24	0.60685	-4.64475e-08	11.3994	481.044	0.60685	-1.00677e-08	11.3994	477.959		0.60685	-3.65064e-08	11.3978	471.904	0.60685	-3.35895e-07	11.393	477.911	0.60685	-1.12965e-07	11.3978	479.788	0.60685	-2.83604e-08	11.3976
	0.61474	-5.26239e-08	11.406	476.732	0.61474	-1.26888e-07	11.4085	480.88	0.61474	-1.11193e-07	11.4053	473.64	0.61474	-7.08261e-08	11.4083	474.305		0.61474	-5.23498e-08	11.4073	471.418	0.61474	-5.05419e-07	11.4044	481.717	0.61475	-4.64822e-08	11.4078	481.042	0.61474	-1.08922e-08	11.4078	479.021		0.61474	-3.61474e-08	11.4062	471.972	0.61474	-3.33796e-07	11.4014	477.885	0.61474	-1.11978e-07	11.4062	478.971	0.61474	-2.76957e-08	11.406
	0.62264	-5.22899e-08	11.4144	477.059	0.62263	-1.2362e-07	11.4169	481.63	0.62264	-1.11047e-07	11.4137	473.54	0.62264	-6.8987e-08	11.4167	474.463		0.62264	-5.31459e-08	11.4158	471.781	0.62264	-5.04049e-07	11.4128	481.664	0.62264	-4.65169e-08	11.4162	480.867	0.62264	-1.10117e-08	11.4162	479.476		0.62263	-3.56949e-08	11.4146	472.169	0.62264	-3.31999e-07	11.4099	477.511	0.62264	-1.11717e-07	11.4146	479.572	0.62264	-2.74664e-08	11.4144
	0.63053	-5.22549e-08	11.4228	477.59	0.63053	-1.23681e-07	11.4253	480.825	0.63053	-1.07356e-07	11.4221	473.874	0.63053	-6.92458e-08	11.4251	474.519		0.63053	-5.3942e-08	11.4242	471.751	0.63053	-5.03565e-07	11.4212	481.786	0.63053	-4.52632e-08	11.4246	481.1	0.63053	-8.49402e-09	11.4246	478.759		0.63053	-3.59504e-08	11.423	472.221	0.63053	-3.31131e-07	11.4183	477.464	0.63053	-1.07212e-07	11.423	479.08	0.63053	-2.75198e-08	11.4228
	0.63843	-5.10886e-08	11.4312	477.198	0.63842	-1.23741e-07	11.4337	481.748	0.63843	-1.07226e-07	11.4306	472.95	0.63843	-6.95045e-08	11.4335	474.422		0.63843	-5.08993e-08	11.4326	471.794	0.63843	-5.01692e-07	11.4296	481.53	0.63843	-4.41225e-08	11.4331	481.99	0.63843	-7.13797e-09	11.4331	477.957		0.63842	-3.62058e-08	11.4315	471.486	0.63842	-3.31125e-07	11.4267	477.479	0.63843	-1.06689e-07	11.4315	478.881	0.63842	-2.75732e-08	11.4312
	0.64632	-5.06652e-08	11.4397	477.127	0.64632	-1.24137e-07	11.4421	481.764	0.64632	-1.07352e-07	11.439	472.881	0.64632	-7.02003e-08	11.4419	474.531		0.64632	-5.07331e-08	11.441	471.664	0.64632	-5.01535e-07	11.4381	481.494	0.64632	-4.36745e-08	11.4415	481.635	0.64632	-6.5389e-09	11.4415	478.784		0.64632	-3.81508e-08	11.4399	471.691	0.64632	-3.30874e-07	11.4351	477.191	0.64632	-1.06462e-07	11.4399	478.432	0.64632	-2.50633e-08	11.4397
	0.65422	-5.02418e-08	11.4481	477.811	0.65422	-1.2095e-07	11.4506	482.293	0.65422	-1.07478e-07	11.4474	473.243	0.65422	-6.83346e-08	11.4504	475.299		0.65422	-5.10341e-08	11.4494	472.123	0.65422	-5.01378e-07	11.4465	482.272	0.65422	-4.32265e-08	11.4499	481.002	0.65422	-5.93983e-09	11.4499	479.093		0.65422	-3.72103e-08	11.4483	472.367	0.65422	-3.30864e-07	11.4435	477.759	0.65422	-1.06235e-07	11.4483	478.882	0.65422	-2.44131e-08	11.4481
	0.66211	-4.89809e-08	11.4565	478.338	0.66211	-1.16969e-07	11.459	481.406	0.66212	-1.07235e-07	11.4558	474.051	0.66211	-6.7968e-08	11.4588	475.542		0.66211	-5.13352e-08	11.4579	472.769	0.66211	-5.01017e-07	11.4549	483.406	0.66212	-4.30897e-08	11.4583	482.447	0.66211	-4.36241e-09	11.4583	478.045		0.66211	-3.5459e-08	11.4567	472.951	0.66211	-3.31242e-07	11.4519	477.986	0.66212	-1.06179e-07	11.4567	479.118	0.66211	-2.44345e-08	11.4565
	0.67001	-4.61573e-08	11.4649	478.177	0.67	-1.16049e-07	11.4674	481.901	0.67001	-1.04131e-07	11.4642	474.847	0.67001	-6.78679e-08	11.4672	476.038		0.67001	-4.96367e-08	11.4663	471.825	0.67001	-4.99088e-07	11.4633	481.993	0.67001	-4.0511e-08	11.4667	482.258	0.67001	-4.42318e-09	11.4667	478.024		0.67001	-3.47287e-08	11.4651	472.545	0.67001	-3.3162e-07	11.4604	478.414	0.67001	-1.02645e-07	11.4651	479.354	0.67001	-2.4456e-08	11.4649
	0.6779	-4.62781e-08	11.4733	478.19	0.6779	-1.15943e-07	11.4758	483.276	0.6779	-1.03871e-07	11.4726	473.866	0.6779	-6.77679e-08	11.4756	475.638		0.6779	-4.62619e-08	11.4747	472.461	0.6779	-4.98452e-07	11.4717	481.833	0.67791	-4.06994e-08	11.4751	482.785	0.6779	-4.48395e-09	11.4751	478.649		0.6779	-3.47253e-08	11.4735	472.08	0.6779	-3.31519e-07	11.4688	478.621	0.67791	-1.01555e-07	11.4735	479.595	0.6779	-2.2064e-08	11.4733
	0.6858	-4.63988e-08	11.4817	477.894	0.68579	-1.14322e-07	11.4842	482.551	0.6858	-1.03611e-07	11.4811	474.521	0.6858	-6.6918e-08	11.484	474.43		0.6858	-4.65549e-08	11.4831	472.998	0.6858	-4.98152e-07	11.4801	482.404	0.6858	-4.08876e-08	11.4836	481.674	0.6858	-5.52473e-09	11.4836	478.302		0.68579	-3.47219e-08	11.482	472.557	0.6858	-3.29023e-07	11.4772	477.701	0.6858	-1.00465e-07	11.482	479.098	0.6858	-2.15412e-08	11.4817
	0.69369	-4.68379e-08	11.4901	477.167	0.69369	-1.11505e-07	11.4927	481.748	0.69369	-1.03357e-07	11.4895	473.611	0.69369	-6.419e-08	11.4924	474.858		0.69369	-4.68479e-08	11.4915	473.676	0.69369	-4.97852e-07	11.4886	483.315	0.69369	-4.12527e-08	11.492	481.67	0.69369	-5.35055e-09	11.492	477.356		0.69369	-3.45717e-08	11.4904	472.464	0.69369	-3.27742e-07	11.4856	478.481	0.69369	-9.9909e-08	11.4904	479.844	0.69369	-2.1431e-08	11.4902
	0.70159	-4.41808e-08	11.4986	477.791	0.70158	-1.09851e-07	11.5011	482.019	0.70159	-1.015e-07	11.4979	473.123	0.70159	-6.40926e-08	11.5008	474.621		0.70159	-4.75093e-08	11.4999	473.419	0.70159	-4.94735e-07	11.497	481.898	0.70159	-3.90923e-08	11.5004	482.052	0.70159	-2.45117e-09	11.5004	478.466		0.70158	-3.48594e-08	11.4988	472.031	0.70158	-3.27567e-07	11.494	479.156	0.70159	-9.62458e-08	11.4988	478.652	0.70158	-2.1427e-08	11.4986
	0.70948	-4.28575e-08	11.507	477.983	0.70947	-1.08796e-07	11.5095	482.567	0.70948	-1.0033e-07	11.5063	474.089	0.70948	-6.40757e-08	11.5093	474.804		0.70948	-4.67293e-08	11.5084	472.579	0.70948	-4.90274e-07	11.5054	480.914	0.70948	-3.80546e-08	11.5088	481.889	0.70948	-2.38697e-09	11.5088	479.113		0.70948	-3.51471e-08	11.5072	472.57	0.70948	-3.27392e-07	11.5024	479.243	0.70948	-9.40489e-08	11.5072	478.456	0.70948	-2.14232e-08	11.507
	0.71738	-4.28187e-08	11.5154	478.103	0.71737	-1.0761e-07	11.5179	484.037	0.71737	-9.97769e-08	11.5147	474.691	0.71738	-6.40589e-08	11.5177	475.855		0.71738	-4.56874e-08	11.5168	472.723	0.71738	-4.89817e-07	11.5138	482.219	0.71737	-3.7903e-08	11.5172	483.501	0.71738	-2.32277e-09	11.5172	478.154		0.71737	-3.65228e-08	11.5156	472.681	0.71737	-3.26673e-07	11.5109	478.586	0.71737	-9.36584e-08	11.5156	478.891	0.71737	-1.83973e-08	11.5154
	0.72527	-4.27798e-08	11.5238	477.389	0.72527	-1.05323e-07	11.5263	483.493	0.72527	-9.92234e-08	11.5231	474.995	0.72527	-6.23378e-08	11.5261	475.663		0.72527	-4.5265e-08	11.5252	472.853	0.72527	-4.89676e-07	11.5222	482.197	0.72527	-3.77516e-08	11.5257	483.29	0.72527	-1.34776e-09	11.5257	477.347		0.72527	-3.51249e-08	11.5241	472.76	0.72527	-3.26586e-07	11.5193	479.075	0.72527	-9.29131e-08	11.5241	480.06	0.72527	-1.65778e-08	11.5238
	0.73317	-4.18094e-08	11.5322	478.217	0.73316	-1.02466e-07	11.5347	482.578	0.73317	-9.90751e-08	11.5316	475.165	0.73317	-5.89588e-08	11.5345	475.689		0.73317	-4.48425e-08	11.5336	472.583	0.73317	-4.89535e-07	11.5306	483.11	0.73317	-3.68738e-08	11.5341	482.857	0.73317	7.71395e-09	11.5341	478.608		0.73317	-3.0872e-08	11.5325	473.065	0.73317	-3.26648e-07	11.5277	479.547	0.73317	-9.11989e-08	11.5325	479.068	0.73317	-1.59782e-08	11.5322
	0.74106	-3.90007e-08	11.5407	480.531	0.74106	-1.01993e-07	11.5432	483.355	0.74106	-9.54645e-08	11.54	474.621	0.74106	-5.84665e-08	11.5429	475.776		0.74106	-4.2129e-08	11.542	473.258	0.74106	-4.8691e-07	11.5391	481.85	0.74107	-3.46142e-08	11.5425	484.268	0.74106	2.9133e-08	11.5425	478.92		0.74106	-3.07105e-08	11.5409	473.075	0.74106	-3.26711e-07	11.5361	479.708	0.74107	-8.67885e-08	11.5409	479.193	0.74106	-1.53786e-08	11.5407
	0.74896	-3.87929e-08	11.5491	478.981	0.74895	-1.01832e-07	11.5516	483.589	0.74896	-9.48385e-08	11.5484	474.718	0.74896	-5.79743e-08	11.5513	475.6		0.74896	-4.03351e-08	11.5504	473.368	0.74896	-4.8467e-07	11.5475	482.526	0.74896	-3.35652e-08	11.5509	484.14	0.74896	2.778e-08	11.5509	478.267		0.74895	-3.05489e-08	11.5493	473.981	0.74896	-3.2629e-07	11.5445	478.023	0.74896	-8.66114e-08	11.5493	479.435	0.74896	-1.33491e-08	11.5491
	0.75685	-3.85851e-08	11.5575	478.596	0.75685	-9.98944e-08	11.56	483.373	0.75685	-9.45829e-08	11.5568	474.666	0.75685	-5.69472e-08	11.5598	474.593		0.75685	-3.98946e-08	11.5589	474.312	0.75685	-4.83684e-07	11.5559	482.404	0.75685	-3.32748e-08	11.5593	482.235	0.75685	2.64269e-08	11.5593	477.602		0.75685	-2.9071e-08	11.5577	473.514	0.75685	-3.22511e-07	11.5529	478.185	0.75685	-8.64343e-08	11.5577	477.608	0.75685	-9.97297e-09	11.5575
	0.76474	-3.83858e-08	11.5659	479.261	0.76474	-9.6964e-08	11.5684	483.579	0.76475	-9.43274e-08	11.5652	474.663	0.76474	-5.50346e-08	11.5682	474.829		0.76474	-3.94541e-08	11.5673	474.078	0.76474	-4.82698e-07	11.5643	482.113	0.76475	-3.29845e-08	11.5677	483.167	0.76474	2.33253e-08	11.5677	478.404		0.76474	-2.78839e-08	11.5661	473.21	0.76474	-3.21129e-07	11.5614	478.769	0.76475	-8.61194e-08	11.5661	478.497	0.76474	-9.61023e-09	11.5659
	0.77264	-3.82422e-08	11.5743	479.605	0.77263	-9.65023e-08	11.5768	483.668	0.77264	-9.20683e-08	11.5737	474.195	0.77264	-5.52655e-08	11.5766	475.714		0.77264	-3.89751e-08	11.5757	473.27	0.77264	-4.81136e-07	11.5727	482.262	0.77264	-3.07614e-08	11.5762	483.547	0.77264	1.98429e-08	11.5762	478.745		0.77264	-2.74121e-08	11.5746	474.251	0.77264	-3.21105e-07	11.5698	478.685	0.77264	-8.28098e-08	11.5746	478.351	0.77264	-9.68263e-09	11.5743
	0.78053	-3.8223e-08	11.5827	478.557	0.78053	-9.60406e-08	11.5853	483.821	0.78053	-9.08774e-08	11.5821	475.68	0.78053	-5.54964e-08	11.585	475.2		0.78053	-3.59938e-08	11.5841	473.148	0.78053	-4.78497e-07	11.5811	483.168	0.78053	-3.08096e-08	11.5846	482.196	0.78053	1.66965e-08	11.5846	478.176		0.78053	-2.74411e-08	11.583	474.912	0.78053	-3.21081e-07	11.5782	477.891	0.78053	-8.26814e-08	11.583	477.651	0.78053	-9.75494e-09	11.5828
	0.78843	-3.82039e-08	11.5912	478.756	0.78842	-9.51213e-08	11.5937	484.199	0.78843	-9.07392e-08	11.5905	475.223	0.78843	-5.60942e-08	11.5934	475.3		0.78843	-3.54354e-08	11.5925	474.919	0.78843	-4.7824e-07	11.5896	483.698	0.78843	-3.09072e-08	11.593	482.704	0.78843	1.19068e-08	11.593	476.448		0.78842	-2.74701e-08	11.5914	475.435	0.78842	-3.20835e-07	11.5866	478.424	0.78843	-8.26792e-08	11.5914	477.399	0.78842	-6.768e-09	11.5912
	0.79632	-3.75087e-08	11.5996	477.731	0.79632	-9.30591e-08	11.6021	483.656	0.79632	-9.06011e-08	11.5989	474.175	0.79632	-5.40903e-08	11.6019	475.358		0.79632	-3.48769e-08	11.6009	473.686	0.79632	-4.78199e-07	11.598	482.613	0.79632	-3.10048e-08	11.6014	484.008	0.79632	8.77579e-09	11.6014	477.137		0.79632	-2.72127e-08	11.5998	475.431	0.79632	-3.21087e-07	11.595	479.73	0.79632	-8.26771e-08	11.5998	476.999	0.79632	-6.40617e-09	11.5996
	0.80422	-3.57395e-08	11.608	478.854	0.80422	-9.29221e-08	11.6105	483.958	0.80422	-8.99214e-08	11.6073	475.322	0.80422	-5.06306e-08	11.6103	474.302		0.80422	-3.43273e-08	11.6094	472.745	0.80422	-4.78158e-07	11.6064	482.035	0.80422	-3.04342e-08	11.6098	486.456	0.80422	7.76378e-09	11.6098	477.824		0.80422	-2.68672e-08	11.6082	474.319	0.80422	-3.21338e-07	11.6035	480.401	0.80422	-8.07628e-08	11.6082	477.298	0.80422	-6.45354e-09	11.608
	0.81211	-3.31487e-08	11.6164	480.089	0.81211	-9.29758e-08	11.6189	483.897	0.81212	-8.91178e-08	11.6157	476.584	0.81211	-4.99346e-08	11.6187	474.08		0.81211	-3.21886e-08	11.6178	473.426	0.81211	-4.75369e-07	11.6148	484.291	0.81212	-2.71384e-08	11.6182	484.298	0.81211	7.04806e-09	11.6182	477.872		0.81211	-2.68824e-08	11.6166	474.199	0.81212	-3.22276e-07	11.6119	478.992	0.81212	-8.01011e-08	11.6166	477.43	0.81212	-6.501e-09	11.6164
	0.82001	-3.23753e-08	11.6248	479.504	0.82001	-9.30296e-08	11.6273	484.176	0.82001	-8.90699e-08	11.6242	475.526	0.82001	-4.96378e-08	11.6271	475.252		0.82001	-3.20993e-08	11.6262	474.416	0.82001	-4.74162e-07	11.6232	484.905	0.82001	-2.72051e-08	11.6267	484.367	0.82001	4.79862e-09	11.6266	476.575		0.82001	-2.71272e-08	11.6251	473.723	0.82001	-3.21253e-07	11.6203	478.225	0.82001	-7.97776e-08	11.6251	475.179	0.82001	-4.518e-09	11.6248
	0.8279	-3.19431e-08	11.6333	478.915	0.8279	-9.15708e-08	11.6357	485.188	0.82791	-8.9022e-08	11.6326	474.534	0.8279	-4.90487e-08	11.6355	474.359		0.8279	-3.22927e-08	11.6346	474.739	0.8279	-4.74008e-07	11.6317	481.71	0.82791	-2.73284e-08	11.6351	486.559	0.8279	2.42568e-09	11.6351	476.555		0.8279	-2.7372e-08	11.6335	474.574	0.8279	-3.1818e-07	11.6287	478.759	0.82791	-7.9454e-08	11.6335	475.132	0.8279	-4.2058e-09	11.6333
	0.8358	-3.12483e-08	11.6417	479.795	0.83579	-8.82954e-08	11.6442	486.18	0.8358	-8.87903e-08	11.641	475.501	0.8358	-4.64085e-08	11.6439	473.398		0.8358	-3.24861e-08	11.643	474.26	0.8358	-4.73855e-07	11.6401	481.118	0.8358	-2.74515e-08	11.6435	486.78	0.8358	2.45624e-09	11.6435	477.33		0.8358	-2.65003e-08	11.6419	473.987	0.8358	-3.15576e-07	11.6371	478.325	0.8358	-7.72837e-08	11.6419	475.068	0.8358	-4.38483e-09	11.6417
	0.84369	-2.97865e-08	11.6501	479.843	0.84369	-8.80247e-08	11.6526	485.158	0.84369	-8.74535e-08	11.6494	474.53	0.84369	-4.64017e-08	11.6524	474.81		0.84369	-3.27649e-08	11.6515	475.025	0.84369	-4.71971e-07	11.6485	482.425	0.84369	-2.56347e-08	11.6519	486.688	0.84369	3.26369e-09	11.6519	476.839		0.84369	-2.65861e-08	11.6503	474.416	0.84369	-3.14901e-07	11.6455	477.182	0.84369	-7.41401e-08	11.6503	475.635	0.84369	-4.56376e-09	11.6501
	0.85159	-2.95207e-08	11.6585	479.347	0.85158	-8.7754e-08	11.661	484.486	0.85159	-8.70797e-08	11.6578	475.273	0.85159	-4.67164e-08	11.6608	474.243		0.85159	-3.02314e-08	11.6599	476.236	0.85159	-4.68669e-07	11.6569	483.489	0.85159	-2.53651e-08	11.6603	487.831	0.85159	3.14838e-09	11.6603	477.565		0.85158	-2.66719e-08	11.6587	474.219	0.85158	-3.14191e-07	11.654	478.065	0.85159	-7.34475e-08	11.6587	475.443	0.85158	-5.24046e-09	11.6585
	0.85948	-2.94382e-08	11.6669	479.292	0.85947	-8.77441e-08	11.6694	484.54	0.85948	-8.76266e-08	11.6662	474.941	0.85948	-4.70311e-08	11.6692	473.427		0.85948	-2.91686e-08	11.6683	474.72	0.85948	-4.68059e-07	11.6653	484.443	0.85948	-2.53296e-08	11.6687	486.029	0.85948	3.03307e-09	11.6687	476.839		0.85948	-2.78697e-08	11.6671	473.569	0.85948	-3.13704e-07	11.6624	480.031	0.85948	-7.30988e-08	11.6671	475.299	0.85948	-1.36941e-09	11.6669
	0.86738	-2.93557e-08	11.6753	479.412	0.86737	-8.52988e-08	11.6778	484.283	0.86737	-8.81734e-08	11.6746	474.264	0.86738	-4.60739e-08	11.6776	474.237		0.86738	-2.9128e-08	11.6767	473.498	0.86738	-4.6745e-07	11.6737	481.856	0.86738	-2.52942e-08	11.6772	485.737	0.86738	1.46667e-09	11.6772	475.78		0.86737	-2.74149e-08	11.6756	474.422	0.86737	-3.13666e-07	11.6708	480.359	0.86738	-7.27501e-08	11.6756	473.779	0.86737	-1.63283e-09	11.6753
	0.87527	-2.78426e-08	11.6837	480.078	0.87527	-8.41928e-08	11.6863	483.976	0.87527	-8.67458e-08	11.6831	473.816	0.87527	-4.4912e-08	11.686	472.891		0.87527	-2.90874e-08	11.6851	474.952	0.87527	-4.6694e-07	11.6822	481.358	0.87527	-2.50293e-08	11.6856	486.816	0.87527	1.49962e-09	11.6856	475.732		0.87527	-2.6247e-08	11.684	473.989	0.87527	-3.14353e-07	11.6792	478.431	0.87527	-7.05557e-08	11.684	474.846	0.87527	-1.89633e-09	11.6837
	0.88317	-2.74296e-08	11.6922	479.299	0.88317	-8.41148e-08	11.6947	483.887	0.88317	-8.54488e-08	11.6915	473.559	0.88317	-4.46792e-08	11.6944	474.596		0.88317	-2.76941e-08	11.6935	474.828	0.88317	-4.64659e-07	11.6906	482.068	0.88317	-2.41433e-08	11.694	487.561	0.88317	1.53257e-09	11.694	476.201		0.88317	-2.57304e-08	11.6924	473.62	0.88317	-3.15039e-07	11.6876	477.49	0.88317	-6.68243e-08	11.6924	473.917	0.88317	-2.34302e-09	11.6922
	0.89106	-2.7402e-08	11.7006	479.452	0.89106	-8.40368e-08	11.7031	484.482	0.89107	-8.52771e-08	11.6999	474.617	0.89106	-4.44465e-08	11.7029	475.942		0.89106	-2.75784e-08	11.702	475.077	0.89106	-4.61869e-07	11.699	482.054	0.89107	-2.42849e-08	11.7024	485.223	0.89106	-1.43519e-09	11.7024	476.414		0.89106	-2.52138e-08	11.7008	473.313	0.89106	-3.14061e-07	11.696	478.084	0.89107	-6.61323e-08	11.7008	474.926	0.89106	8.706e-11	11.7006
	0.89896	-2.77227e-08	11.709	478.938	0.89895	-8.33571e-08	11.7115	484	0.89896	-8.51054e-08	11.7083	474.74	0.89896	-4.44827e-08	11.7113	472.995		0.89896	-2.77199e-08	11.7104	474.903	0.89896	-4.61826e-07	11.7074	480.421	0.89896	-2.44265e-08	11.7108	486	0.89896	-2.90057e-09	11.7108	476.013		0.89896	-2.47192e-08	11.7092	474.648	0.89896	-3.1115e-07	11.7045	478.313	0.89896	-6.60628e-08	11.7092	473.385	0.89896	1.33857e-10	11.709
	0.90685	-2.80435e-08	11.7174	479.937	0.90685	-8.32601e-08	11.7199	484.029	0.90685	-8.44947e-08	11.7167	473.624	0.90685	-4.37183e-08	11.7197	471.874		0.90685	-2.78614e-08	11.7188	475.589	0.90685	-4.61784e-07	11.7158	480.708	0.90685	-2.35967e-08	11.7193	486.199	0.90685	-1.34003e-09	11.7192	475.05		0.90685	-2.52549e-08	11.7177	474.635	0.90685	-3.10189e-07	11.7129	477.691	0.90685	-6.36237e-08	11.7177	471.171	0.90685	1.71404e-11	11.7174
	0.91475	-2.49916e-08	11.7258	478.85	0.91474	-8.35286e-08	11.7283	484.556	0.91475	-8.3129e-08	11.7252	473.27	0.91475	-4.38212e-08	11.7281	472.204		0.91475	-2.75151e-08	11.7272	474.775	0.91475	-4.61119e-07	11.7242	481.391	0.91475	-2.23231e-08	11.7277	488.456	0.91475	3.49211e-10	11.7277	474.634		0.91474	-2.57907e-08	11.7261	474.434	0.91474	-3.09228e-07	11.7213	477.131	0.91475	-5.99597e-08	11.7261	470.502	0.91474	-9.95765e-11	11.7258
	0.92264	-2.50303e-08	11.7342	477.767	0.92263	-8.37972e-08	11.7368	484.79	0.92264	-8.24799e-08	11.7336	473.063	0.92264	-4.3924e-08	11.7365	471.569		0.92264	-2.56936e-08	11.7356	474.366	0.92264	-4.60814e-07	11.7327	482.619	0.92264	-2.18892e-08	11.7361	486.761	0.92264	1.1337e-09	11.7361	474.503		0.92264	-2.69551e-08	11.7345	473.627	0.92264	-3.07891e-07	11.7297	478.014	0.92264	-5.97307e-08	11.7345	470.747	0.92264	-1.98966e-10	11.7343
	0.93054	-2.51691e-08	11.7427	478.556	0.93053	-8.35037e-08	11.7452	484.516	0.93054	-8.32909e-08	11.742	475.488	0.93054	-4.45203e-08	11.7449	470.941		0.93054	-2.49257e-08	11.744	473.539	0.93054	-4.60508e-07	11.7411	482.427	0.93054	-2.17985e-08	11.7445	486.663	0.93054	1.9182e-09	11.7445	475.328		0.93053	-2.73355e-08	11.7429	475.223	0.93053	-3.07429e-07	11.7381	478.667	0.93054	-5.97648e-08	11.7429	470.371	0.93053	1.88423e-09	11.7427
	0.93843	-2.53079e-08	11.7511	478.485	0.93842	-8.03831e-08	11.7536	484.994	0.93843	-8.41019e-08	11.7504	475.046	0.93843	-4.21291e-08	11.7534	470.28		0.93843	-2.48226e-08	11.7525	474.824	0.93843	-4.59103e-07	11.7495	481.338	0.93843	-2.17077e-08	11.7529	486.818	0.93843	3.39808e-09	11.7529	474.494		0.93842	-2.47504e-08	11.7513	474.363	0.93843	-3.0739e-07	11.7465	478.161	0.93843	-5.97989e-08	11.7513	468.884	0.93843	2.57745e-09	11.7511
	0.94633	-2.32605e-08	11.7595	479.195	0.94632	-7.76956e-08	11.762	484.71	0.94632	-8.26618e-08	11.7588	475.458	0.94633	-4.25616e-08	11.7618	468.671		0.94633	-2.47194e-08	11.7609	476.197	0.94633	-4.58875e-07	11.7579	481.569	0.94632	-1.9816e-08	11.7613	485.102	0.94633	5.2001e-09	11.7613	472.552		0.94632	-2.40997e-08	11.7597	473.505	0.94632	-3.07687e-07	11.755	476.761	0.94632	-5.8896e-08	11.7597	470.355	0.94632	2.57078e-09	11.7595
	0.95422	-2.30585e-08	11.7679	478.726	0.95422	-7.77238e-08	11.7704	484.972	0.95422	-8.2226e-08	11.7672	472.49	0.95422	-4.29941e-08	11.7702	467.765		0.95422	-2.29803e-08	11.7693	475.349	0.95422	-4.56009e-07	11.7663	482.18	0.95422	-1.7868e-08	11.7698	486.074	0.95422	5.51684e-09	11.7698	473.615		0.95422	-2.38807e-08	11.7682	473.935	0.95422	-3.07984e-07	11.7634	477.41	0.95422	-5.81793e-08	11.7682	468.584	0.95422	2.5641e-09	11.7679
	0.96211	-2.30098e-08	11.7763	477.931	0.96211	-7.76674e-08	11.7788	485.222	0.96212	-8.20301e-08	11.7757	472.759	0.96211	-4.38054e-08	11.7786	468.189		0.96211	-2.22374e-08	11.7777	474.738	0.96211	-4.51138e-07	11.7747	480.683	0.96212	-1.73655e-08	11.7782	485.407	0.96211	5.83358e-09	11.7782	473.241		0.96212	-2.36619e-08	11.7766	474.92	0.96212	-3.06347e-07	11.7718	478.164	0.96212	-5.78163e-08	11.7766	466.62	0.96212	4.24413e-09	11.7763
	0.97001	-2.31648e-08	11.7848	478.523	0.97001	-7.46591e-08	11.7873	483.818	0.97001	-8.18341e-08	11.7841	473.761	0.97001	-4.40787e-08	11.787	468.298		0.97001	-2.22912e-08	11.7861	474.12	0.97001	-4.51051e-07	11.7832	479.284	0.97001	-1.7302e-08	11.7866	484.683	0.97001	6.08863e-09	11.7866	471.894		0.97001	-2.26241e-08	11.785	474.41	0.97001	-3.02755e-07	11.7802	476.435	0.97001	-5.74532e-08	11.785	467.974	0.97001	5.93357e-09	11.7848
	0.9779	-2.33198e-08	11.7932	478.375	0.9779	-7.47163e-08	11.7957	483.318	0.97791	-8.07013e-08	11.7925	473.443	0.9779	-4.10957e-08	11.7955	467.441		0.9779	-2.23451e-08	11.7945	473.906	0.9779	-4.5104e-07	11.7916	480.604	0.97791	-1.67355e-08	11.795	485.016	0.9779	9.4741e-09	11.795	470.794		0.9779	-2.19209e-08	11.7934	474.119	0.9779	-3.02548e-07	11.7886	474.912	0.97791	-5.63114e-08	11.7934	468.034	0.9779	6.03161e-09	11.7932
	0.9858	-1.95239e-08	11.8016	477.121	0.98579	-7.47735e-08	11.8041	482.532	0.9858	-8.0264e-08	11.8009	472.903	0.9858	-4.13787e-08	11.8039	466.345		0.9858	-2.13227e-08	11.803	473.47	0.9858	-4.47015e-07	11.8	480.588	0.9858	-1.43905e-08	11.8034	485.916	0.9858	1.1134e-08	11.8034	470.126		0.9858	-2.19324e-08	11.8018	473.762	0.9858	-3.02521e-07	11.7971	475.575	0.9858	-5.64655e-08	11.8018	465.983	0.9858	6.26113e-09	11.8016
	0.99369	-1.94549e-08	11.81	476.106	0.99369	-7.53697e-08	11.8125	482.771	0.9937	-8.0236e-08	11.8093	471.939	0.99369	-4.16616e-08	11.8123	467.294		0.99369	-1.98885e-08	11.8114	473.542	0.99369	-4.46092e-07	11.8084	480.559	0.9937	-1.45039e-08	11.8118	487.184	0.99369	1.17945e-08	11.8118	469.676		0.99369	-2.23234e-08	11.8102	472.461	0.99369	-3.02493e-07	11.8055	476.344	0.9937	-5.66195e-08	11.8102	467.01	0.99369	6.58523e-09	11.81
	1.00159	-1.93859e-08	11.8184	477.387	1.00158	-7.50985e-08	11.8209	483.685	1.00159	-8.03241e-08	11.8178	474.131	1.00159	-4.2255e-08	11.8207	467.473		1.00159	-1.92628e-08	11.8198	473.91	1.00159	-4.46048e-07	11.8168	479.52	1.00159	-1.46171e-08	11.8202	485.058	1.00159	1.2455e-08	11.8202	470.9		1.00158	-2.27145e-08	11.8187	471.436	1.00159	-3.01633e-07	11.8139	476.678	1.00159	-5.71888e-08	11.8187	464.552	1.00159	8.92705e-09	11.8184
	1.00948	-1.90387e-08	11.8268	476.804	1.00948	-7.19604e-08	11.8293	483.812	1.00948	-8.04122e-08	11.8262	473.261	1.00948	-4.03341e-08	11.8291	465.406		1.00948	-1.86371e-08	11.8282	473.916	1.00948	-4.46005e-07	11.8253	479.699	1.00948	-1.50029e-08	11.8287	486.586	1.00948	1.38013e-08	11.8287	470.268		1.00948	-2.03964e-08	11.8271	472.087	1.00948	-3.0134e-07	11.8223	475.501	1.00948	-5.75483e-08	11.8271	464.916	1.00948	9.24745e-09	11.8269
	1.01738	-1.85838e-08	11.8353	478.359	1.01737	-7.13094e-08	11.8378	481.325	1.01738	-7.85622e-08	11.8346	470.296	1.01738	-3.60349e-08	11.8375	463.617		1.01738	-1.7199e-08	11.8366	473.448	1.01738	-4.44964e-07	11.8337	480.063	1.01738	-1.28778e-08	11.8371	484.11	1.01738	1.35626e-08	11.8371	468.889		1.01737	-2.02312e-08	11.8355	472.425	1.01737	-3.01815e-07	11.8307	476.326	1.01738	-5.48917e-08	11.8355	463.254	1.01737	9.36493e-09	11.8353
	1.02527	-1.84725e-08	11.8437	477.082	1.02527	-7.10836e-08	11.8462	482.513	1.02527	-7.75302e-08	11.843	469.003	1.02527	-3.58577e-08	11.846	464.435		1.02527	-1.57905e-08	11.8451	473.275	1.02527	-4.41259e-07	11.8421	478.318	1.02527	-9.77452e-09	11.8455	482.462	1.02527	1.33239e-08	11.8455	467.779		1.02527	-2.02455e-08	11.8439	472.222	1.02527	-3.02291e-07	11.8391	475.531	1.02527	-5.37072e-08	11.8439	460.926	1.02527	9.48232e-09	11.8437
	1.03317	-1.85201e-08	11.8521	475.59	1.03317	-7.08578e-08	11.8546	482.248	1.03317	-7.71024e-08	11.8514	470.182	1.03317	-3.56805e-08	11.8544	464.221		1.03317	-1.5534e-08	11.8535	473.324	1.03317	-4.4042e-07	11.8505	477.505	1.03317	-9.62308e-09	11.8539	482.677	1.03317	1.26761e-08	11.8539	467.553		1.03317	-2.02597e-08	11.8523	473.445	1.03317	-3.02022e-07	11.8476	474.107	1.03317	-5.33671e-08	11.8523	458.857	1.03317	9.71892e-09	11.8521
	1.04106	-1.85678e-08	11.8605	476.467	1.04106	-6.91814e-08	11.863	482.025	1.04107	-7.66747e-08	11.8598	469.618	1.04106	-3.3147e-08	11.8628	461.752		1.04106	-1.58706e-08	11.8619	472.845	1.04106	-4.40008e-07	11.8589	478.016	1.04107	-9.47175e-09	11.8623	483.289	1.04106	1.31747e-08	11.8623	467.145		1.04106	-1.99413e-08	11.8607	472.421	1.04106	-2.98544e-07	11.856	472.966	1.04107	-5.3027e-08	11.8607	458.801	1.04106	9.67813e-09	11.8605
	1.04896	-1.80317e-08	11.8689	477.723	1.04895	-6.88724e-08	11.8714	483.329	1.04896	-7.56141e-08	11.8682	469.417	1.04896	-3.32969e-08	11.8712	461.053		1.04896	-1.62071e-08	11.8703	472.968	1.04896	-4.39597e-07	11.8673	478.221	1.04896	-8.65614e-09	11.8708	485.216	1.04896	1.49164e-08	11.8708	467.083		1.04896	-1.98788e-08	11.8692	473.086	1.04896	-2.97774e-07	11.8644	473.955	1.04896	-5.08745e-08	11.8692	460.864	1.04896	8.69851e-09	11.8689
	1.05685	-1.58587e-08	11.8773	474.607	1.05685	-6.88229e-08	11.8798	480.988	1.05686	-7.37064e-08	11.8767	468.781	1.05685	-3.34468e-08	11.8796	460.323		1.05685	-1.37959e-08	11.8787	472.566	1.05685	-4.37272e-07	11.8758	478.345	1.05686	-8.17795e-09	11.8792	483.257	1.05685	1.63519e-08	11.8792	464.337		1.05685	-2.09615e-08	11.8776	472.262	1.05685	-2.97463e-07	11.8728	474.17	1.05686	-4.97521e-08	11.8776	458.044	1.05685	7.71899e-09	11.8773
	1.06475	-1.60842e-08	11.8858	474.84	1.06474	-6.87732e-08	11.8883	480.655	1.06475	-7.39901e-08	11.8851	470.395	1.06475	-3.46107e-08	11.888	459.483		1.06475	-1.11331e-08	11.8871	471.909	1.06475	-4.36166e-07	11.8842	476.556	1.06475	-8.75505e-09	11.8876	482.684	1.06475	1.64836e-08	11.8876	465.881		1.06474	-2.20443e-08	11.886	472.831	1.06475	-2.97151e-07	11.8812	473.525	1.06475	-4.95271e-08	11.886	455.943	1.06475	8.09569e-09	11.8858
	1.07264	-1.63097e-08	11.8942	475.993	1.07264	-6.80327e-08	11.8967	478.51	1.07264	-7.42737e-08	11.8935	469.137	1.07264	-3.55817e-08	11.8965	458.982		1.07264	-1.07552e-08	11.8956	473.339	1.07264	-4.35645e-07	11.8926	474.379	1.07264	-9.33215e-09	11.896	482.291	1.07264	1.65507e-08	11.896	465.446		1.07264	-2.25241e-08	11.8944	472.098	1.07264	-2.96688e-07	11.8896	473.111	1.07264	-4.93021e-08	11.8944	455.155	1.07264	9.66921e-09	11.8942
	1.08054	-1.67083e-08	11.9026	475.83	1.08053	-6.72647e-08	11.9051	476.75	1.08054	-7.48636e-08	11.9019	467.145	1.08054	-3.35616e-08	11.9049	458.045		1.08054	-1.03773e-08	11.904	471.797	1.08054	-4.35124e-07	11.901	475.682	1.08054	-1.03577e-08	11.9044	481.929	1.08054	1.66177e-08	11.9044	465.316		1.08053	-2.00794e-08	11.9028	470.697	1.08053	-2.96577e-07	11.8981	473.472	1.08054	-4.87544e-08	11.9028	452.679	1.08053	1.02633e-08	11.9026
	1.08843	-1.32819e-08	11.911	473.251	1.08842	-6.70169e-08	11.9135	477.191	1.08843	-7.36035e-08	11.9103	464.679	1.08843	-3.19881e-08	11.9133	456.516		1.08843	-9.78947e-09	11.9124	472.202	1.08843	-4.34756e-07	11.9094	475.133	1.08843	-6.7288e-09	11.9128	480.053	1.08843	1.7181e-08	11.9128	462.562		1.08843	-2.00363e-08	11.9113	470.673	1.08843	-2.96465e-07	11.9065	472.278	1.08843	-4.64692e-08	11.9113	451.739	1.08843	1.04289e-08	11.911
	1.09633	-1.33661e-08	11.9194	472.015	1.09632	-6.69891e-08	11.9219	477.783	1.09632	-7.2672e-08	11.9188	467.197	1.09633	-3.10868e-08	11.9217	455.66		1.09633	-1.02923e-08	11.9208	471.219	1.09633	-4.3091e-07	11.9178	473.12	1.09632	-5.42397e-09	11.9213	477.369	1.09633	1.72859e-08	11.9213	461.382		1.09632	-1.99931e-08	11.9197	470.819	1.09632	-2.94717e-07	11.9149	470.184	1.09632	-4.33558e-08	11.9197	451.91	1.09632	1.05946e-08	11.9194
	1.10422	-1.34504e-08	11.9278	474.433	1.10422	-6.69613e-08	11.9304	478.822	1.10422	-7.26296e-08	11.9272	465.644	1.10422	-3.05124e-08	11.9301	456.291		1.10422	-1.0795e-08	11.9292	470.995	1.10422	-4.29489e-07	11.9263	472.057	1.10422	-4.98639e-09	11.9297	479.441	1.10422	1.71746e-08	11.9297	460.737		1.10422	-1.99818e-08	11.9281	472.961	1.10422	-2.9296e-07	11.9233	468.503	1.10422	-4.32369e-08	11.9281	451.296	1.10422	1.11922e-08	11.9279
	1.11212	-1.35889e-08	11.9363	471.651	1.11211	-6.3973e-08	11.9388	475.371	1.11212	-7.25872e-08	11.9356	463.039	1.11212	-2.80905e-08	11.9385	452.779		1.11212	-1.26311e-08	11.9376	469.391	1.11212	-4.28069e-07	11.9347	472.922	1.11212	-4.54869e-09	11.9381	478.574	1.11212	1.70634e-08	11.9381	459.89		1.11212	-1.92792e-08	11.9365	470.422	1.11212	-2.9041e-07	11.9317	467.891	1.11212	-4.31181e-08	11.9365	448.703	1.11212	1.08306e-08	11.9363
	1.12001	-1.29557e-08	11.9447	469.391	1.12001	-6.39604e-08	11.9472	477.812	1.12002	-7.04281e-08	11.944	461.904	1.12001	-2.61833e-08	11.947	451.803		1.12001	-1.49418e-08	11.946	469.284	1.12001	-4.27892e-07	11.9431	475.334	1.12002	-3.25355e-09	11.9465	478.765	1.12001	1.97508e-08	11.9465	458.621		1.12001	-1.90442e-08	11.9449	469.376	1.12001	-2.90046e-07	11.9401	470.072	1.12002	-4.18272e-08	11.9449	449.049	1.12001	1.0469e-08	11.9447
	1.12791	-1.15701e-08	11.9531	470.658	1.1279	-6.4181e-08	11.9556	478.113	1.12791	-6.96507e-08	11.9524	461.691	1.12791	-2.63671e-08	11.9554	450.098		1.12791	-1.23585e-08	11.9545	468.451	1.12791	-4.2692e-07	11.9515	472.906	1.12791	-3.00139e-09	11.9549	476.92	1.12791	2.022e-08	11.9549	455.889		1.1279	-2.03264e-08	11.9533	468.361	1.12791	-2.89682e-07	11.9486	469.952	1.12791	-4.04825e-08	11.9533	447.785	1.12791	8.90031e-09	11.9531
	1.1358	-1.12477e-08	11.9615	471.498	1.1358	-6.44016e-08	11.964	476.48	1.1358	-6.93029e-08	11.9608	460.835	1.1358	-2.65509e-08	11.9638	447.816		1.1358	-1.06358e-08	11.9629	470.931	1.1358	-4.26657e-07	11.9599	470.069	1.1358	-3.13042e-09	11.9634	477.427	1.1358	2.06892e-08	11.9634	456.017		1.1358	-2.16088e-08	11.9618	468.225	1.1358	-2.88157e-07	11.957	467.638	1.1358	-3.9903e-08	11.9618	445.75	1.1358	1.165e-08	11.9615
	1.1437	-1.09254e-08	11.9699	470.418	1.14369	-6.35833e-08	11.9724	474.454	1.1437	-6.9204e-08	11.9693	461.307	1.1437	-2.69474e-08	11.9722	447.55		1.1437	-1.00466e-08	11.9713	468.92	1.1437	-4.26786e-07	11.9683	470.638	1.1437	-3.25956e-09	11.9718	478.872	1.1437	2.07715e-08	11.9718	454.367		1.14369	-2.16493e-08	11.9702	468.358	1.14369	-2.8841e-07	11.9654	466.171	1.1437	-3.93235e-08	11.9702	441.272	1.14369	1.17104e-08	11.9699
	1.15159	-1.08e-08	11.9784	470.318	1.15158	-6.18118e-08	11.9809	471.05	1.15159	-6.91051e-08	11.9777	459.289	1.15159	-2.31283e-08	11.9806	444.261		1.15159	-9.45747e-09	11.9797	469.194	1.15159	-4.26914e-07	11.9768	469.202	1.15159	-4.35592e-09	11.9802	475.001	1.15159	2.28778e-08	11.9802	453.572		1.15159	-1.74736e-08	11.9786	465.324	1.15159	-2.88663e-07	11.9738	465.096	1.15159	-3.84524e-08	11.9786	437.671	1.15159	1.13264e-08	11.9784
	1.15949	-7.94064e-09	11.9868	466.408	1.15948	-6.11283e-08	11.9893	471.409	1.15948	-6.80373e-08	11.9861	459.031	1.15949	-2.2245e-08	11.9891	445.211		1.15948	-7.37174e-09	11.9881	471.961	1.15949	-4.24905e-07	11.9852	466.701	1.15949	-2.79051e-09	11.9886	471.832	1.15948	2.55047e-08	11.9886	452.203		1.15948	-1.74637e-08	11.987	465.708	1.15948	-2.89174e-07	11.9822	464.058	1.15948	-3.71431e-08	11.987	436.839	1.15948	1.09425e-08	11.9868
	1.16738	-7.2151e-09	11.9952	466.1	1.16737	-6.04448e-08	11.9977	470.854	1.16738	-6.80025e-08	11.9945	458.035	1.16738	-2.13616e-08	11.9975	443.667		1.16738	-5.53352e-09	11.9966	466.942	1.16738	-4.2185e-07	11.9936	464.436	1.16738	-1.87591e-09	11.997	472.275	1.16738	2.61771e-08	11.997	450.951		1.16737	-1.76753e-08	11.9954	465.153	1.16737	-2.90245e-07	11.9907	462.985	1.16738	-3.6775e-08	11.9954	438.205	1.16737	1.15353e-08	11.9952
	1.17527	-7.20971e-09	12.0036	465.845	1.17527	-5.97565e-08	12.0061	469.711	1.17527	-6.80765e-08	12.0029	456.009	1.17527	-2.12871e-08	12.0059	441.113		1.17527	-4.66941e-09	12.005	463.909	1.17527	-4.19894e-07	12.002	465.516	1.17527	-1.47325e-09	12.0054	472.874	1.17527	2.62736e-08	12.0054	448.827		1.17527	-1.7887e-08	12.0038	465.117	1.17527	-2.88571e-07	11.9991	461.081	1.17527	-3.70974e-08	12.0038	434.482	1.17527	1.16339e-08	12.0036
	1.18317	-7.20433e-09	12.012	464.476	1.18317	-5.67057e-08	12.0145	468.662	1.18317	-6.81504e-08	12.0113	454.905	1.18317	-2.00209e-08	12.0143	437.383		1.18317	-5.09795e-09	12.0134	464.053	1.18317	-4.19218e-07	12.0104	465.62	1.18317	-1.07071e-09	12.0138	472.631	1.18317	2.637e-08	12.0138	447.854		1.18317	-1.70322e-08	12.0123	462.24	1.18317	-2.849e-07	12.0075	461.636	1.18317	-3.74197e-08	12.0122	432.259	1.18317	1.12934e-08	12.012
	1.19106	-6.75765e-09	12.0204	462.793	1.19106	-5.6614e-08	12.0229	470.285	1.19107	-6.63607e-08	12.0198	453.884	1.19106	-1.94257e-08	12.0227	436.849		1.19106	-5.52649e-09	12.0218	464.265	1.19106	-4.18027e-07	12.0189	465.778	1.19107	7.93889e-10	12.0223	468.534	1.19106	2.84797e-08	12.0223	445.723		1.19106	-1.66805e-08	12.0207	461.213	1.19107	-2.84156e-07	12.0159	461.158	1.19107	-3.54309e-08	12.0207	429.101	1.19107	1.09528e-08	12.0204
	1.19896	-5.11467e-09	12.0289	462.593	1.19896	-5.67782e-08	12.0314	468.768	1.19896	-6.62653e-08	12.0282	453.099	1.19896	-2.00407e-08	12.0311	434.123		1.19896	-5.09998e-09	12.0302	462.865	1.19896	-4.16288e-07	12.0273	463.823	1.19896	1.6318e-09	12.0307	466.425	1.19896	2.84883e-08	12.0307	446.641		1.19896	-1.69445e-08	12.0291	462.155	1.19896	-2.84139e-07	12.0243	460.928	1.19896	-3.4777e-08	12.0291	426.368	1.19896	1.03803e-08	12.0289
	1.20685	-4.41881e-09	12.0373	462.284	1.20685	-5.69422e-08	12.0398	464.542	1.20686	-6.63968e-08	12.0366	452.689	1.20685	-2.06557e-08	12.0396	430.543		1.20685	-4.95693e-09	12.0386	462.475	1.20685	-4.15458e-07	12.0357	461.342	1.20686	1.66584e-09	12.0391	467.087	1.20685	2.8497e-08	12.0391	444.068		1.20685	-1.72083e-08	12.0375	460.034	1.20685	-2.83946e-07	12.0327	457.825	1.20686	-3.44631e-08	12.0375	425.421	1.20685	1.27933e-08	12.0373
	1.21475	-4.53254e-09	12.0457	462.514	1.21474	-5.55919e-08	12.0482	461.919	1.21475	-6.65283e-08	12.045	448.619	1.21475	-1.92792e-08	12.048	428.165		1.21475	-6.48075e-09	12.0471	461.947	1.21475	-4.14629e-07	12.0441	459.158	1.21475	1.62751e-09	12.0475	465.778	1.21475	2.78622e-08	12.0475	441.028		1.21475	-1.80648e-08	12.0459	459.15	1.21475	-2.83891e-07	12.0412	456.359	1.21475	-3.41493e-08	12.0459	422.698	1.21475	1.4131e-08	12.0457
	1.22264	-4.64627e-09	12.0541	459.768	1.22264	-5.43744e-08	12.0566	462.508	1.22264	-6.64103e-08	12.0534	447.417	1.22264	-1.7601e-08	12.0564	427.483		1.22264	-8.00457e-09	12.0555	461.243	1.22264	-4.1328e-07	12.0525	455.974	1.22265	1.58906e-09	12.0559	460.816	1.22264	2.90875e-08	12.0559	439.353		1.22264	-1.49208e-08	12.0543	455.562	1.22264	-2.84967e-07	12.0496	455.287	1.22264	-3.40168e-08	12.0543	417.755	1.22264	1.43285e-08	12.0541
	1.23054	-2.61763e-09	12.0625	458.744	1.23053	-5.4032e-08	12.065	461.271	1.23054	-6.50881e-08	12.0618	446.313	1.23054	-1.69637e-08	12.0648	425.949		1.23054	-7.19195e-09	12.0639	460.94	1.23054	-4.10036e-07	12.0609	453.656	1.23054	2.70479e-09	12.0644	458.945	1.23054	2.95056e-08	12.0643	437.752		1.23053	-1.49209e-08	12.0628	456.285	1.23053	-2.86043e-07	12.058	452.805	1.23054	-3.27702e-08	12.0628	415.883	1.23053	1.45259e-08	12.0625
	1.23843	-2.43114e-09	12.0709	459.364	1.23842	-5.36896e-08	12.0734	460.874	1.23843	-6.45196e-08	12.0703	445.113	1.23843	-1.63264e-08	12.0732	423.068		1.23843	-6.75273e-09	12.0723	460.758	1.23843	-4.08122e-07	12.0694	455.212	1.23843	2.36679e-09	12.0728	460.729	1.23843	2.96852e-08	12.0728	435.506		1.23843	-1.50437e-08	12.0712	454.848	1.23843	-2.85537e-07	12.0664	450.218	1.23843	-3.21323e-08	12.0712	413.157	1.23843	1.50781e-08	12.0709
	1.24633	-2.45267e-09	12.0794	455.278	1.24632	-5.29217e-08	12.0819	459.438	1.24633	-6.46942e-08	12.0787	445.058	1.24633	-1.58391e-08	12.0816	420.139		1.24633	-6.69991e-09	12.0807	458.496	1.24633	-4.073e-07	12.0778	454.22	1.24633	2.02867e-09	12.0812	461.959	1.24633	2.98647e-08	12.0812	434.367		1.24632	-1.51665e-08	12.0796	453.273	1.24632	-2.82014e-07	12.0748	449.422	1.24633	-3.23902e-08	12.0796	411.934	1.24632	1.58573e-08	12.0794
	1.25422	-2.4742e-09	12.0878	452.303	1.25422	-4.84846e-08	12.0903	456.884	1.25422	-6.48687e-08	12.0871	440.62	1.25422	-1.46764e-08	12.0901	419.601		1.25422	-6.82141e-09	12.0892	456.971	1.25422	-4.06478e-07	12.0862	452.276	1.25422	1.35514e-09	12.0896	456.697	1.25422	3.01041e-08	12.0896	431.034		1.25422	-1.44284e-08	12.088	450.373	1.25422	-2.82029e-07	12.0832	449.932	1.25422	-3.26482e-08	12.088	410.208	1.25422	1.60874e-08	12.0878
	1.26212	-8.88917e-10	12.0962	451.889	1.26212	-4.82559e-08	12.0987	455.683	1.26212	-6.30758e-08	12.0955	440.618	1.26212	-1.44149e-08	12.0985	417.453		1.26212	-6.94291e-09	12.0976	456.767	1.26212	-4.04736e-07	12.0946	447.989	1.26212	1.92883e-09	12.098	451.128	1.26212	3.33124e-08	12.098	429.008		1.26212	-1.45313e-08	12.0964	450.64	1.26212	-2.82318e-07	12.0917	448.149	1.26212	-3.12269e-08	12.0964	407.09	1.26212	1.57757e-08	12.0962
	1.27001	-4.26371e-10	12.1046	450.913	1.27001	-4.81991e-08	12.1071	452.637	1.27002	-6.24219e-08	12.1039	441.18	1.27001	-1.48198e-08	12.1069	413.302		1.27001	-4.89293e-09	12.106	453.733	1.27001	-4.02872e-07	12.103	448.152	1.27002	2.13884e-09	12.1064	452.543	1.27001	3.32385e-08	12.1064	427.616		1.27001	-1.46342e-08	12.1049	449.937	1.27001	-2.82607e-07	12.1001	445.932	1.27002	-3.0984e-08	12.1048	407.215	1.27001	1.54639e-08	12.1046
	1.27791	-3.54116e-10	12.113	451.71	1.2779	-4.81424e-08	12.1155	449.399	1.27791	-6.23045e-08	12.1123	436.408	1.27791	-1.52247e-08	12.1153	410.331		1.27791	-4.98269e-09	12.1144	453.402	1.27791	-4.02201e-07	12.1114	446.784	1.27791	1.82182e-09	12.1149	452.991	1.27791	3.31647e-08	12.1149	424.696		1.27791	-1.59922e-08	12.1133	447.469	1.27791	-2.82468e-07	12.1085	444.301	1.27791	-3.08753e-08	12.1133	402.981	1.27791	1.62907e-08	12.113
	1.2858	-2.81861e-10	12.1214	448.503	1.2858	-4.54749e-08	12.124	449.226	1.2858	-6.21872e-08	12.1208	430.651	1.2858	-1.45776e-08	12.1237	407.526		1.2858	-5.07245e-09	12.1228	453.429	1.2858	-4.02184e-07	12.1199	443.603	1.28581	1.50469e-09	12.1233	450.29	1.2858	3.27789e-08	12.1233	424.191		1.2858	-1.53669e-08	12.1217	443.763	1.2858	-2.82443e-07	12.1169	443.836	1.2858	-3.10096e-08	12.1217	399.298	1.2858	1.61137e-08	12.1214
	1.2937	1.75298e-09	12.1299	447.184	1.29369	-4.53224e-08	12.1324	449.603	1.2937	-6.16546e-08	12.1292	430.982	1.2937	-1.32579e-08	12.1321	404.998		1.2937	-5.6533e-09	12.1312	453.695	1.2937	-4.02168e-07	12.1283	440.605	1.2937	9.2523e-10	12.1317	448.808	1.2937	3.44523e-08	12.1317	421.872		1.29369	-1.46236e-08	12.1301	445.141	1.29369	-2.83351e-07	12.1253	440.994	1.2937	-3.11438e-08	12.1301	395.677	1.29369	1.59367e-08	12.1299
	1.30159	2.1596e-09	12.1383	445.903	1.30159	-4.55349e-08	12.1408	450.571	1.30159	-6.04541e-08	12.1376	429.848	1.30159	-1.28106e-08	12.1406	403.886		1.30159	-4.18456e-09	12.1396	451.01	1.30159	-4.00678e-07	12.1367	439.904	1.30159	1.47061e-09	12.1401	445.03	1.30159	3.44954e-08	12.1401	419.717		1.30159	-1.46199e-08	12.1385	443.57	1.30159	-2.84258e-07	12.1337	438.192	1.30159	-3.02625e-08	12.1385	393.23	1.30159	1.50401e-08	12.1383
	1.30949	2.1929e-09	12.1467	443.617	1.30948	-4.57473e-08	12.1492	443.899	1.30949	-5.98928e-08	12.146	429.093	1.30949	-1.30481e-08	12.149	400.065		1.30949	-4.06191e-09	12.1481	448.351	1.30949	-4.00497e-07	12.1451	439.539	1.30949	1.4945e-09	12.1485	444.936	1.30949	3.4308e-08	12.1485	417.069		1.30948	-1.51175e-08	12.1469	440.187	1.30948	-2.84465e-07	12.1422	435.458	1.30949	-2.99548e-08	12.1469	390.184	1.30948	1.55375e-08	12.1467
	1.31738	2.2262e-09	12.1551	440.565	1.31737	-4.50298e-08	12.1576	441.885	1.31738	-5.93314e-08	12.1544	424.251	1.31738	-1.32856e-08	12.1574	396.841		1.31738	-4.11868e-09	12.1565	446.837	1.31738	-4.00509e-07	12.1535	436.81	1.31738	1.5185e-09	12.1569	441.1	1.31738	3.41205e-08	12.1569	415.26		1.31738	-1.56151e-08	12.1554	437.648	1.31738	-2.81307e-07	12.1506	433.947	1.31738	-2.96472e-08	12.1554	387.064	1.31738	1.53565e-08	12.1551
	1.32528	2.34676e-09	12.1635	440.127	1.32527	-4.17967e-08	12.166	442.218	1.32527	-5.84001e-08	12.1629	420.278	1.32528	-1.04683e-08	12.1658	394.053		1.32528	-4.17546e-09	12.1649	446.162	1.32528	-4.0052e-07	12.1619	434.043	1.32527	1.97661e-09	12.1654	437.131	1.32528	3.36649e-08	12.1654	411.209		1.32527	-1.48701e-08	12.1638	435.371	1.32527	-2.79737e-07	12.159	432.477	1.32527	-2.95699e-08	12.1638	384.256	1.32527	1.51757e-08	12.1635
	1.33317	3.12339e-09	12.172	439.075	1.33317	-4.20992e-08	12.1745	438.437	1.33317	-5.76773e-08	12.1713	421.155	1.33317	-9.56448e-09	12.1742	392.38		1.33317	-5.09135e-09	12.1733	443.974	1.33317	-3.98807e-07	12.1704	431.275	1.33317	4.55819e-09	12.1738	436.651	1.33317	3.54241e-08	12.1738	408.613		1.33317	-1.49948e-08	12.1722	434.76	1.33317	-2.79618e-07	12.1674	429.631	1.33317	-2.88595e-08	12.1722	380.131	1.33317	1.44282e-08	12.172
	1.34107	3.53697e-09	12.1804	436.462	1.34106	-4.24017e-08	12.1829	434.198	1.34107	-5.77364e-08	12.1797	421.497	1.34107	-9.46442e-09	12.1827	388.206		1.34107	-3.38243e-09	12.1817	442.04	1.34107	-3.9786e-07	12.1788	431.094	1.34107	4.31272e-09	12.1822	434.615	1.34107	3.57767e-08	12.1822	406.663		1.34107	-1.51195e-08	12.1806	431.602	1.34107	-2.79498e-07	12.1758	425.832	1.34107	-2.86203e-08	12.1806	378.122	1.34107	1.376e-08	12.1804
	1.34896	3.33236e-09	12.1888	435.367	1.34896	-4.32663e-08	12.1913	433.438	1.34896	-5.77954e-08	12.1881	416.963	1.34896	-9.36435e-09	12.1911	386.813		1.34896	-2.5183e-09	12.1901	441.421	1.34896	-3.97713e-07	12.1872	428.668	1.34897	4.06713e-09	12.1906	432.024	1.34896	3.59687e-08	12.1906	403.713		1.34896	-1.7335e-08	12.189	427.92	1.34896	-2.79533e-07	12.1842	424.599	1.34896	-2.93046e-08	12.189	376.034	1.34896	1.56366e-08	12.1888
	1.35686	3.12775e-09	12.1972	431.555	1.35685	-4.12889e-08	12.1997	432.97	1.35686	-5.95415e-08	12.1965	412.304	1.35686	-9.29705e-09	12.1995	385.636		1.35685	-2.3458e-09	12.1986	440.667	1.35686	-3.97757e-07	12.1956	426.135	1.35686	3.13279e-09	12.199	426.862	1.35685	3.61607e-08	12.199	401.979		1.35685	-1.77362e-08	12.1974	427.96	1.35685	-2.80177e-07	12.1927	422.743	1.35686	-2.99889e-08	12.1974	371.107	1.35685	1.5641e-08	12.1972
	1.36475	3.31499e-09	12.2056	432.038	1.36475	-4.13252e-08	12.2081	430.232	1.36475	-5.86469e-08	12.2049	410.207	1.36475	-7.94831e-09	12.2079	381.872		1.36475	-2.17331e-09	12.207	440.096	1.36475	-3.97802e-07	12.204	422.395	1.36475	3.97583e-09	12.2074	425.196	1.36475	3.69717e-08	12.2074	399.58		1.36475	-1.65289e-08	12.2059	428.482	1.36475	-2.80821e-07	12.2011	418.988	1.36475	-2.83532e-08	12.2058	369.196	1.36475	1.55589e-08	12.2056
	1.37264	2.94562e-09	12.214	429.687	1.37264	-4.14853e-08	12.2165	428.529	1.37265	-5.81757e-08	12.2134	409.116	1.37264	-7.68569e-09	12.2163	376.723		1.37264	-1.03176e-09	12.2154	436.915	1.37264	-3.95467e-07	12.2125	421.726	1.37265	5.14632e-09	12.2159	427.687	1.37264	3.67642e-08	12.2159	396.523		1.37264	-1.59804e-08	12.2143	423.529	1.37264	-2.81896e-07	12.2095	416.549	1.37265	-2.78204e-08	12.2143	364.615	1.37264	1.54768e-08	12.214
	1.38054	2.57625e-09	12.2225	424.811	1.38053	-4.16453e-08	12.225	424.645	1.38054	-5.81637e-08	12.2218	406.455	1.38054	-7.81151e-09	12.2247	373.259		1.38054	-1.12784e-09	12.2238	434.498	1.38054	-3.94422e-07	12.2209	421.335	1.38054	5.31193e-09	12.2243	425.884	1.38054	3.65567e-08	12.2243	393.218		1.38054	-1.54319e-08	12.2227	417.246	1.38054	-2.81506e-07	12.2179	414.771	1.38054	-2.78415e-08	12.2227	361.6	1.38054	1.63999e-08	12.2225
	1.38843	1.19184e-09	12.2309	424.288	1.38843	-4.0139e-08	12.2334	423.736	1.38843	-5.83347e-08	12.2302	404.174	1.38843	-7.93733e-09	12.2332	370.385		1.38843	-1.22393e-09	12.2322	433.871	1.38843	-3.94023e-07	12.2293	417.984	1.38843	4.45626e-09	12.2327	417.046	1.38843	3.57243e-08	12.2327	390.637		1.38843	-1.51268e-08	12.2311	416.495	1.38843	-2.77224e-07	12.2263	414.327	1.38843	-2.78625e-08	12.2311	358.679	1.38843	1.60097e-08	12.2309
	1.39633	1.36951e-09	12.2393	424.602	1.39632	-4.00544e-08	12.2418	422.489	1.39633	-5.85058e-08	12.2386	403.435	1.39633	-5.97234e-09	12.2416	367.372		1.39633	-1.55412e-09	12.2407	431.495	1.39633	-3.93623e-07	12.2377	414.909	1.39633	3.60048e-09	12.2411	412.401	1.39633	3.55955e-08	12.2411	387.298		1.39632	-1.52392e-08	12.2395	415.862	1.39632	-2.75962e-07	12.2348	411.254	1.39633	-2.78103e-08	12.2395	356.24	1.39632	1.56196e-08	12.2393
	1.40422	3.23662e-09	12.2477	421.356	1.40422	-4.02271e-08	12.2502	418.885	1.40422	-5.60271e-08	12.247	401.064	1.40422	-5.38633e-09	12.25	364.171		1.40422	-1.44897e-09	12.2491	427.961	1.40422	-3.92525e-07	12.2461	409.271	1.40422	5.88891e-09	12.2495	412.074	1.40422	3.77879e-08	12.2495	385.116		1.40422	-1.53517e-08	12.2479	412.605	1.40422	-2.747e-07	12.2432	406.884	1.40422	-2.50089e-08	12.2479	352.646	1.40422	1.456e-08	12.2477
	1.41212	3.26035e-09	12.2561	420.473	1.41212	-4.03998e-08	12.2586	417.042	1.41212	-5.43135e-08	12.2554	395.044	1.41212	-5.66393e-09	12.2584	360.839		1.41212	-6.26417e-10	12.2575	424.945	1.41212	-3.92575e-07	12.2545	407.78	1.41212	5.92436e-09	12.2579	411.42	1.41212	3.79543e-08	12.2579	383.743		1.41212	-1.94477e-08	12.2564	408.691	1.41212	-2.74473e-07	12.2516	403.413	1.41212	-2.51488e-08	12.2564	349.614	1.41212	1.39027e-08	12.2561
	1.42001	2.94044e-09	12.2645	414.986	1.42001	-4.12906e-08	12.267	414.279	1.42002	-5.43755e-08	12.2639	391.271	1.42001	-5.94153e-09	12.2668	357.612		1.42001	-3.72767e-10	12.2659	425.213	1.42001	-3.92625e-07	12.263	407.829	1.42002	5.72874e-09	12.2664	407.839	1.42001	3.7914e-08	12.2664	381.374		1.42001	-2.193e-08	12.2648	407.854	1.42002	-2.74139e-07	12.26	401.175	1.42002	-2.52887e-08	12.2648	345.775	1.42001	1.52159e-08	12.2645
	1.42791	2.62054e-09	12.273	416.19	1.42791	-3.9529e-08	12.2755	412.984	1.42791	-5.44374e-08	12.2723	390.715	1.42791	-5.32284e-09	12.2752	354.586		1.42791	-1.05927e-09	12.2743	425.121	1.42791	-3.93008e-07	12.2714	403.422	1.42791	5.53312e-09	12.2748	404.95	1.42791	3.78737e-08	12.2748	380.671		1.42791	-1.99025e-08	12.2732	405.071	1.42791	-2.74267e-07	12.2684	397.723	1.42791	-2.59057e-08	12.2732	343.521	1.42791	1.57598e-08	12.273
	1.4358	3.0407e-09	12.2814	415.521	1.4358	-3.92202e-08	12.2839	408.053	1.43581	-5.47176e-08	12.2807	387.703	1.4358	-3.89905e-09	12.2837	350.762		1.4358	-1.74577e-09	12.2827	421.048	1.4358	-3.91989e-07	12.2798	400.761	1.43581	6.55741e-09	12.2832	401.412	1.4358	4.00065e-08	12.2832	376.878		1.4358	-1.92515e-08	12.2816	402.367	1.4358	-2.74395e-07	12.2768	394.512	1.43581	-2.43365e-08	12.2816	340.929	1.4358	1.57437e-08	12.2814
	1.4437	3.51741e-09	12.2898	406.955	1.44369	-3.92435e-08	12.2923	403.368	1.4437	-5.32722e-08	12.2891	385.086	1.4437	-3.99159e-09	12.2921	346.611		1.4437	1.78774e-10	12.2912	419.248	1.4437	-3.88608e-07	12.2882	398.157	1.4437	9.15046e-09	12.2916	398.833	1.4437	3.9963e-08	12.2916	375.623		1.4437	-1.9036e-08	12.29	397.113	1.4437	-2.76091e-07	12.2852	392.048	1.4437	-2.07196e-08	12.29	338.546	1.4437	1.57276e-08	12.2898
	1.45159	3.27721e-09	12.2982	403.817	1.45159	-3.92669e-08	12.3007	402.347	1.45159	-5.26225e-08	12.2975	380.023	1.45159	-4.08413e-09	12.3005	344.854		1.45159	2.18931e-10	12.2996	416.207	1.45159	-3.88246e-07	12.2966	395.979	1.45159	1.02234e-08	12.3	393.258	1.45159	3.99195e-08	12.3	372.563		1.45159	-1.88205e-08	12.2984	393.993	1.45159	-2.75359e-07	12.2937	389.572	1.45159	-2.05268e-08	12.2984	336.158	1.45159	1.79653e-08	12.2982
	1.45949	3.037e-09	12.3066	402.402	1.45948	-3.82489e-08	12.3091	399.842	1.45949	-5.19727e-08	12.3059	378.644	1.45949	-4.21157e-09	12.3089	342.811		1.45949	-6.54128e-11	12.308	415.406	1.45949	-3.88187e-07	12.305	391.878	1.45949	1.05613e-08	12.3085	391.385	1.45949	3.95653e-08	12.3085	367.435		1.45948	-1.8598e-08	12.3069	392.67	1.45948	-2.71085e-07	12.3021	386.918	1.45949	-2.0334e-08	12.3069	333.888	1.45948	1.79834e-08	12.3066
	1.46738	1.52899e-09	12.315	401.94	1.46737	-3.54807e-08	12.3176	396.442	1.46738	-5.13989e-08	12.3144	376.815	1.46738	-3.44454e-09	12.3173	340.382		1.46738	-3.49756e-10	12.3164	412.546	1.46738	-3.88129e-07	12.3135	388.074	1.46738	1.08993e-08	12.3169	388.555	1.46738	4.06527e-08	12.3169	364.431		1.46738	-1.91756e-08	12.3153	390.31	1.46738	-2.70785e-07	12.3105	384.345	1.46738	-1.98077e-08	12.3153	331	1.46738	1.75541e-08	12.315
	1.47528	3.48921e-09	12.3235	397.554	1.47527	-3.56225e-08	12.326	393.872	1.47527	-5.03028e-08	12.3228	374.103	1.47528	-3.34732e-09	12.3257	338.265		1.47528	-5.2915e-10	12.3248	408.637	1.47528	-3.86653e-07	12.3219	386.45	1.47528	1.2056e-08	12.3253	385.12	1.47528	4.24468e-08	12.3253	362.463		1.47527	-1.97531e-08	12.3237	387.487	1.47527	-2.70739e-07	12.3189	380.481	1.47527	-1.93928e-08	12.3237	328.192	1.47527	1.71248e-08	12.3235
	1.48317	3.32677e-09	12.3319	393.532	1.48317	-3.57642e-08	12.3344	391.781	1.48317	-4.99949e-08	12.3312	369.804	1.48317	-3.44741e-09	12.3342	335.579		1.48317	4.25798e-10	12.3332	408.643	1.48317	-3.86085e-07	12.3303	386.338	1.48317	1.23359e-08	12.3337	380.53	1.48317	4.31376e-08	12.3337	359.899		1.48317	-2.10954e-08	12.3321	387.111	1.48317	-2.70693e-07	12.3273	379.208	1.48317	-1.94527e-08	12.3321	323.213	1.48317	1.6272e-08	12.3319
	1.49107	3.16434e-09	12.3403	390.855	1.49107	-3.61101e-08	12.3428	389.723	1.49107	-5.04841e-08	12.3396	367.43	1.49107	-3.5475e-09	12.3426	331.38		1.49107	5.87782e-10	12.3417	408.886	1.49107	-3.85891e-07	12.3387	382.574	1.49107	1.1777e-08	12.3421	378.547	1.49107	4.38284e-08	12.3421	357.482		1.49107	-2.2851e-08	12.3405	383.611	1.49107	-2.70554e-07	12.3358	375.954	1.49107	-1.95127e-08	12.3405	321.161	1.49107	1.74262e-08	12.3403
	1.49896	2.52468e-09	12.3487	391.377	1.49896	-3.55236e-08	12.3512	385.849	1.49897	-5.09733e-08	12.348	366.237	1.49896	-1.77166e-09	12.351	328.786		1.49896	3.79826e-10	12.3501	404.624	1.49896	-3.85697e-07	12.3471	378.252	1.49897	1.12179e-08	12.3505	378.161	1.49896	4.50387e-08	12.3505	355.096		1.49896	-2.06144e-08	12.349	381.616	1.49896	-2.70744e-07	12.3442	371.997	1.49897	-1.94015e-08	12.3489	319.974	1.49896	1.78879e-08	12.3487
	1.50686	3.9446e-09	12.3571	389.113	1.50685	-3.55046e-08	12.3596	383.334	1.50686	-5.07379e-08	12.3565	361.869	1.50686	-1.82721e-09	12.3594	325.855		1.50686	1.71869e-10	12.3585	404.064	1.50686	-3.84231e-07	12.3555	377.615	1.50686	1.18459e-08	12.359	378.395	1.50686	4.76477e-08	12.359	351.175		1.50686	-2.03141e-08	12.3574	377.378	1.50686	-2.70934e-07	12.3526	369.003	1.50686	-1.77595e-08	12.3574	317.247	1.50686	1.7944e-08	12.3571
	1.51475	3.49479e-09	12.3656	383.461	1.51475	-3.54857e-08	12.3681	381.75	1.51475	-5.04816e-08	12.3649	358.219	1.51475	-2.01439e-09	12.3678	322.262		1.51475	5.91725e-10	12.3669	398.485	1.51475	-3.82319e-07	12.364	376.211	1.51475	1.44505e-08	12.3674	370.996	1.51475	4.76203e-08	12.3674	346.411		1.51475	-2.04252e-08	12.3658	373.417	1.51475	-2.7206e-07	12.361	366.986	1.51475	-1.73557e-08	12.3658	314.526	1.51475	1.80003e-08	12.3656
	1.52265	3.04499e-09	12.374	381.723	1.52264	-3.4925e-08	12.3765	380.577	1.52265	-5.0633e-08	12.3733	355.367	1.52265	-2.20157e-09	12.3763	320.385		1.52265	4.67373e-10	12.3753	395.942	1.52265	-3.81143e-07	12.3724	370.495	1.52265	1.45304e-08	12.3758	367.323	1.52265	4.75929e-08	12.3758	343.118		1.52264	-2.05364e-08	12.3742	370.919	1.52264	-2.72182e-07	12.3694	364.547	1.52265	-1.74184e-08	12.3742	312.511	1.52264	1.91247e-08	12.374
	1.53054	1.9752e-09	12.3824	381.766	1.53053	-3.24514e-08	12.3849	376.168	1.53054	-5.07845e-08	12.3817	353.51	1.53054	3.30878e-10	12.3847	318.236		1.53054	3.4302e-10	12.3837	393.733	1.53054	-3.80766e-07	12.3808	369.078	1.53054	1.44477e-08	12.3842	365.935	1.53054	4.72978e-08	12.3842	342.526		1.53054	-2.07931e-08	12.3826	368.406	1.53054	-2.69132e-07	12.3778	360.066	1.53054	-1.74812e-08	12.3826	310.677	1.53054	1.88772e-08	12.3824
	1.53844	1.05883e-09	12.3908	379.934	1.53843	-3.1707e-08	12.3933	371.768	1.53843	-5.02924e-08	12.3901	352.2	1.53844	7.08398e-10	12.3931	315.816		1.53843	-1.59062e-09	12.3922	390.293	1.53844	-3.80389e-07	12.3892	367.793	1.53844	1.43649e-08	12.3926	361.75	1.53843	4.64696e-08	12.3926	341.122		1.53843	-2.06918e-08	12.391	365.194	1.53843	-2.68927e-07	12.3863	356.932	1.53843	-1.70961e-08	12.391	307.541	1.53843	1.86297e-08	12.3908
	1.54633	2.16285e-09	12.3992	373.83	1.54632	-3.15338e-08	12.4017	369.072	1.54633	-4.94735e-08	12.3985	348.514	1.54633	8.11148e-10	12.4015	313.054		1.54633	-1.06085e-09	12.4006	390.47	1.54633	-3.79923e-07	12.3976	364.541	1.54633	1.60327e-08	12.401	361.262	1.54633	4.85967e-08	12.401	338.435		1.54632	-2.10423e-08	12.3994	359.969	1.54633	-2.68722e-07	12.3947	354.515	1.54633	-1.57602e-08	12.3994	304.487	1.54633	1.80172e-08	12.3992
	1.55423	2.66678e-09	12.4076	370.325	1.55422	-3.13606e-08	12.4101	367.216	1.55422	-4.95944e-08	12.407	345.186	1.55423	3.18161e-10	12.4099	309.917		1.55422	4.79008e-10	12.409	388.296	1.55423	-3.79749e-07	12.4061	359.704	1.55422	1.59536e-08	12.4095	358.112	1.55422	4.79379e-08	12.4095	336.059		1.55422	-2.13929e-08	12.4079	357.726	1.55422	-2.67702e-07	12.4031	351.823	1.55422	-1.50735e-08	12.4079	302.52	1.55422	1.78778e-08	12.4076
	1.56212	2.40868e-09	12.4161	369.026	1.56212	-2.99452e-08	12.4186	365.953	1.56212	-4.97154e-08	12.4154	343.582	1.56212	-1.74825e-10	12.4183	307.83		1.56212	1.16947e-09	12.4174	386.382	1.56212	-3.79794e-07	12.4145	355.578	1.56212	1.56092e-08	12.4179	355.414	1.56212	4.72791e-08	12.4179	331.977		1.56212	-2.28677e-08	12.4163	355.148	1.56212	-2.66351e-07	12.4115	349.29	1.56212	-1.58965e-08	12.4163	299.206	1.56212	2.06925e-08	12.4161
	1.57001	2.15058e-09	12.4245	369.395	1.57001	-2.84783e-08	12.427	362.658	1.57002	-4.97669e-08	12.4238	341.825	1.57001	1.67221e-09	12.4268	305.816		1.57001	1.04527e-09	12.4258	381.855	1.57001	-3.79839e-07	12.4229	353.067	1.57002	1.52649e-08	12.4263	352.727	1.57001	4.56478e-08	12.4263	329.483		1.57002	-2.15416e-08	12.4247	353.663	1.57002	-2.65993e-07	12.4199	345.665	1.57002	-1.67195e-08	12.4247	296.609	1.57002	2.04989e-08	12.4245
	1.57791	3.0008e-09	12.4329	364.837	1.57791	-2.80384e-08	12.4354	360.384	1.57791	-4.82546e-08	12.4322	339.689	1.57791	1.87772e-09	12.4352	303.522		1.57791	9.21074e-10	12.4343	378.223	1.57791	-3.80689e-07	12.4313	350.577	1.57791	1.53557e-08	12.4347	352.119	1.57791	4.60029e-08	12.4347	327.588		1.57791	-2.05155e-08	12.4331	351.71	1.57791	-2.66272e-07	12.4283	343.217	1.57791	-1.53499e-08	12.4331	295.284	1.57791	2.03054e-08	12.4329
	1.5858	3.17078e-09	12.4413	362.378	1.5858	-2.82263e-08	12.4438	359.253	1.58581	-4.76714e-08	12.4406	337.684	1.5858	1.72098e-09	12.4436	301.11		1.5858	1.32648e-09	12.4427	378.327	1.5858	-3.78956e-07	12.4397	349.204	1.58581	1.62019e-08	12.4431	346.684	1.5858	4.55202e-08	12.4431	326.053		1.5858	-2.04431e-08	12.4415	349.008	1.5858	-2.66551e-07	12.4368	341.856	1.58581	-1.50186e-08	12.4415	293.984	1.5858	1.99578e-08	12.4413
	1.5937	2.00813e-09	12.4497	360.354	1.59369	-2.84141e-08	12.4522	356.453	1.5937	-4.7482e-08	12.449	335.269	1.5937	1.56423e-09	12.452	298.401		1.5937	1.08613e-09	12.4511	375.101	1.5937	-3.77828e-07	12.4481	346.988	1.5937	1.60688e-08	12.4515	339.983	1.5937	4.50375e-08	12.4515	322.867		1.5937	-2.03708e-08	12.45	346.429	1.5937	-2.66352e-07	12.4452	338.695	1.5937	-1.49606e-08	12.4499	291.413	1.5937	2.03968e-08	12.4497
	1.60159	8.45484e-10	12.4581	355.819	1.60159	-2.8025e-08	12.4606	352.311	1.60159	-4.72926e-08	12.4575	332.766	1.60159	3.89191e-09	12.4604	296.666		1.60159	8.4578e-10	12.4595	371.037	1.60159	-3.767e-07	12.4566	345.541	1.6016	1.59357e-08	12.46	337.528	1.60159	4.39737e-08	12.46	319.705		1.60159	-2.05802e-08	12.4584	343.134	1.60159	-2.63958e-07	12.4536	335.891	1.60159	-1.49026e-08	12.4584	289.998	1.60159	2.03076e-08	12.4581
	1.60949	1.32017e-09	12.4666	354.086	1.60948	-2.83645e-08	12.4691	348.532	1.60949	-4.54279e-08	12.4659	328.912	1.60949	3.59649e-09	12.4688	294.713		1.60949	-1.65917e-09	12.4679	367.562	1.60949	-3.76663e-07	12.465	343.169	1.60949	1.6012e-08	12.4684	335.469	1.60949	4.60627e-08	12.4684	317.446		1.60948	-2.07896e-08	12.4668	339.936	1.60949	-2.62177e-07	12.462	333.94	1.60949	-1.28767e-08	12.4668	287.49	1.60949	2.02183e-08	12.4666
	1.61738	2.94003e-09	12.475	350.357	1.61738	-2.87041e-08	12.4775	345.957	1.61738	-4.40388e-08	12.4743	325.339	1.61738	3.30106e-09	12.4772	292.464		1.61738	-1.5294e-09	12.4763	364.713	1.61738	-3.76507e-07	12.4734	340.135	1.61738	1.66851e-08	12.4768	335.196	1.61738	4.64414e-08	12.4768	315.854		1.61738	-2.15752e-08	12.4752	336.872	1.61738	-2.61862e-07	12.4704	330.568	1.61738	-1.24201e-08	12.4752	285.524	1.61738	1.96685e-08	12.475
	1.62528	3.6794e-09	12.4834	348.242	1.62527	-2.94076e-08	12.4859	344.464	1.62528	-4.34635e-08	12.4827	323.602	1.62528	2.28749e-09	12.4857	290.331		1.62528	-9.16087e-10	12.4848	363.374	1.62528	-3.76718e-07	12.4818	336.885	1.62528	1.67903e-08	12.4852	334.215	1.62528	4.6449e-08	12.4852	314.694		1.62527	-2.35992e-08	12.4836	334.325	1.62527	-2.61628e-07	12.4788	327.727	1.62528	-1.26683e-08	12.4836	284.407	1.62527	2.00217e-08	12.4834
	1.63317	3.66512e-09	12.4918	346.443	1.63317	-2.8724e-08	12.4943	341.956	1.63317	-4.28882e-08	12.4911	322.274	1.63317	1.9195e-09	12.4941	289.178		1.63317	-6.69148e-10	12.4932	360.669	1.63317	-3.76928e-07	12.4902	334.27	1.63317	1.65407e-08	12.4936	333.063	1.63317	4.64567e-08	12.4936	312.053		1.63317	-2.41522e-08	12.492	333.115	1.63317	-2.62039e-07	12.4873	325.747	1.63317	-1.29165e-08	12.492	281.068	1.63317	2.07362e-08	12.4918
	1.64107	3.65085e-09	12.5002	344.527	1.64107	-2.60703e-08	12.5027	339.05	1.64107	-4.19314e-08	12.4995	321.851	1.64107	4.28546e-09	12.5025	288.274		1.64107	-4.22208e-10	12.5016	357.726	1.64107	-3.78623e-07	12.4986	332.151	1.64107	1.62911e-08	12.5021	328.34	1.64107	4.66603e-08	12.5021	309.697		1.64107	-2.11819e-08	12.5005	329.335	1.64107	-2.6245e-07	12.4957	323.083	1.64107	-1.38748e-08	12.5005	280.028	1.64107	2.08882e-08	12.5002
	1.64896	6.15771e-09	12.5086	342.444	1.64896	-2.63503e-08	12.5112	337.25	1.64897	-3.94493e-08	12.508	319.543	1.64896	4.26141e-09	12.5109	285.952		1.64896	-4.18915e-10	12.51	355.443	1.64896	-3.7973e-07	12.507	329.61	1.64897	1.72326e-08	12.5105	324.964	1.64896	4.6922e-08	12.5105	308.149		1.64896	-2.06463e-08	12.5089	325.997	1.64896	-2.63973e-07	12.5041	321.212	1.64897	-1.12692e-08	12.5089	279.357	1.64896	2.08233e-08	12.5086
	1.65686	6.18952e-09	12.5171	339.761	1.65685	-2.66303e-08	12.5196	337.202	1.65686	-3.91502e-08	12.5164	318.257	1.65686	4.20424e-09	12.5193	283.331		1.65686	1.15818e-09	12.5184	351.881	1.65686	-3.76721e-07	12.5155	327.251	1.65686	1.74201e-08	12.5189	323.167	1.65686	4.68515e-08	12.5189	306.012		1.65686	-2.05009e-08	12.5173	324.074	1.65686	-2.645e-07	12.5125	319.181	1.65686	-1.1484e-08	12.5173	278.821	1.65686	2.07583e-08	12.5171
	1.66475	5.83842e-09	12.5255	339.424	1.66475	-2.71458e-08	12.528	332.694	1.66475	-3.90746e-08	12.5248	315.572	1.66475	4.14708e-09	12.5278	281.701		1.66475	1.8291e-09	12.5268	348.942	1.66475	-3.76481e-07	12.5239	325.571	1.66476	1.73647e-08	12.5273	321.189	1.66475	4.6781e-08	12.5273	304.43		1.66475	-2.03553e-08	12.5257	323.007	1.66475	-2.61668e-07	12.5209	317.144	1.66476	-1.16987e-08	12.5257	277.391	1.66475	2.10538e-08	12.5255
	1.67265	5.48731e-09	12.5339	336.224	1.67264	-2.47789e-08	12.5364	331.062	1.67265	-3.8999e-08	12.5332	313.24	1.67265	5.12077e-09	12.5362	280.383		1.67265	1.59901e-09	12.5353	346.551	1.67265	-3.76407e-07	12.5323	322.762	1.67265	1.71789e-08	12.5357	319.545	1.67265	4.52927e-08	12.5357	303.143		1.67264	-1.99983e-08	12.5341	320.985	1.67265	-2.61119e-07	12.5294	314.755	1.67265	-1.25706e-08	12.5341	274.944	1.67265	2.08949e-08	12.5339
	1.68054	5.31146e-09	12.5423	333.026	1.68054	-2.50214e-08	12.5448	329.188	1.68054	-3.75948e-08	12.5416	310.19	1.68054	4.93763e-09	12.5446	279.613		1.68054	1.36891e-09	12.5437	345.722	1.68054	-3.76334e-07	12.5407	319.91	1.68054	1.69932e-08	12.5441	318.004	1.68054	4.62919e-08	12.5441	301.866		1.68054	-2.03114e-08	12.5426	318.505	1.68054	-2.60933e-07	12.5378	312.23	1.68054	-1.03085e-08	12.5425	272.826	1.68054	2.0736e-08	12.5423
	1.68844	6.62121e-09	12.5507	333.157	1.68843	-2.52639e-08	12.5532	327.983	1.68844	-3.71299e-08	12.5501	307.931	1.68844	4.75448e-09	12.553	278.016		1.68844	1.9498e-09	12.5521	344.244	1.68844	-3.74352e-07	12.5491	317.897	1.68844	1.70675e-08	12.5526	315.099	1.68844	4.66367e-08	12.5526	299.456		1.68843	-2.06244e-08	12.551	315.871	1.68843	-2.60976e-07	12.5462	309.881	1.68844	-9.37662e-09	12.551	271.559	1.68843	1.8624e-08	12.5507
	1.69633	6.91828e-09	12.5592	330.98	1.69632	-2.58731e-08	12.5617	325.575	1.69633	-3.69521e-08	12.5585	306.678	1.69633	4.12317e-09	12.5614	276.412		1.69633	2.07019e-09	12.5605	340.11	1.69633	-3.74237e-07	12.5576	316.237	1.69633	1.68334e-08	12.561	314.102	1.69633	4.672e-08	12.561	297.227		1.69633	-2.23224e-08	12.5594	314.743	1.69633	-2.61369e-07	12.5546	307.405	1.69633	-9.2418e-09	12.5594	270.148	1.69633	1.96603e-08	12.5592
	1.70423	6.98109e-09	12.5676	328.326	1.70422	-2.45e-08	12.5701	320.657	1.70422	-3.71019e-08	12.5669	305.714	1.70423	3.82399e-09	12.5698	275.342		1.70423	1.88127e-09	12.5689	337.591	1.70423	-3.74342e-07	12.566	314.89	1.70422	1.65993e-08	12.5694	312.704	1.70423	4.68032e-08	12.5694	296.123		1.70422	-2.34174e-08	12.5678	311.898	1.70422	-2.61762e-07	12.563	305.523	1.70422	-9.1697e-09	12.5678	269.544	1.70422	2.03344e-08	12.5676
	1.71212	7.0439e-09	12.576	323.861	1.71212	-2.32258e-08	12.5785	319.395	1.71212	-3.72516e-08	12.5753	304.618	1.71212	4.52715e-09	12.5783	274.855		1.71212	1.69235e-09	12.5773	335.259	1.71212	-3.74446e-07	12.5744	312.945	1.71212	1.57971e-08	12.5778	311.556	1.71212	4.70852e-08	12.5778	294.97		1.71212	-2.14375e-08	12.5762	308.633	1.71212	-2.62505e-07	12.5714	303.86	1.71212	-9.09756e-09	12.5762	268.009	1.71212	2.04381e-08	12.576
	1.72002	7.83363e-09	12.5844	321.529	1.72001	-2.29392e-08	12.5869	318.832	1.72002	-3.50453e-08	12.5837	302.174	1.72002	4.33024e-09	12.5867	272.408		1.72002	2.5859e-09	12.5858	334.045	1.72002	-3.72485e-07	12.5828	310.097	1.72002	1.64538e-08	12.5862	308.61	1.72002	4.70291e-08	12.5862	293.734		1.72002	-2.11089e-08	12.5846	307.092	1.72002	-2.64917e-07	12.5799	302.298	1.72002	-6.91689e-09	12.5846	267.014	1.72002	2.03833e-08	12.5844
	1.72791	8.19671e-09	12.5928	320.805	1.72791	-2.26525e-08	12.5953	316.664	1.72791	-3.47321e-08	12.5921	300.812	1.72791	4.13334e-09	12.5951	270.908		1.72791	5.18849e-09	12.5942	331.139	1.72791	-3.72261e-07	12.5912	309.089	1.72792	1.60101e-08	12.5946	304.786	1.72791	4.69729e-08	12.5946	292.404		1.72791	-2.11982e-08	12.593	305.351	1.72791	-2.66047e-07	12.5883	300.641	1.72792	-6.13054e-09	12.593	266.013	1.72791	2.03285e-08	12.5928
	1.73581	7.46057e-09	12.6012	321.576	1.7358	-2.20986e-08	12.6037	312.898	1.73581	-3.46542e-08	12.6006	299.527	1.73581	3.71743e-09	12.6035	269.953		1.7358	5.14815e-09	12.6026	328.4	1.73581	-3.72444e-07	12.5996	307.893	1.73581	1.55666e-08	12.6031	302.945	1.7358	4.65696e-08	12.6031	291.565		1.7358	-2.12875e-08	12.6015	303.623	1.73581	-2.64099e-07	12.5967	298.492	1.73581	-5.84002e-09	12.6015	265.197	1.73581	2.07357e-08	12.6012
	1.7437	6.72443e-09	12.6097	318.112	1.7437	-2.05921e-08	12.6122	311.565	1.7437	-3.45763e-08	12.609	297.984	1.7437	4.83965e-09	12.6119	269.183		1.7437	5.10781e-09	12.611	326.587	1.7437	-3.72628e-07	12.6081	305.193	1.7437	1.43614e-08	12.6115	302.014	1.7437	4.58504e-08	12.6115	289.934		1.7437	-2.00054e-08	12.6099	300.643	1.7437	-2.63767e-07	12.6051	296.635	1.7437	-5.54949e-09	12.6099	262.723	1.7437	2.03467e-08	12.6097
	1.7516	6.83186e-09	12.6181	315.804	1.75159	-1.99233e-08	12.6206	310.605	1.7516	-3.24378e-08	12.6174	295.295	1.7516	5.46187e-09	12.6204	268.927		1.75159	4.61973e-09	12.6194	325.007	1.7516	-3.72875e-07	12.6165	303.478	1.7516	1.49325e-08	12.6199	300.848	1.75159	4.64694e-08	12.6199	288.442		1.75159	-2.03898e-08	12.6183	299.14	1.75159	-2.63787e-07	12.6135	295.064	1.7516	-3.6212e-09	12.6183	261.891	1.75159	1.99576e-08	12.6181
	1.75949	6.63696e-09	12.6265	314.533	1.75948	-1.98405e-08	12.629	310.942	1.75949	-3.22921e-08	12.6258	293.265	1.75949	5.6281e-09	12.6288	267.038		1.75949	5.08375e-09	12.6279	323.452	1.75949	-3.71868e-07	12.6249	301.337	1.75949	1.50893e-08	12.6283	299.789	1.75949	4.67676e-08	12.6283	286.438		1.75949	-2.07742e-08	12.6267	298.085	1.75949	-2.63807e-07	12.6219	293.713	1.75949	-3.42838e-09	12.6267	262.484	1.75949	1.93411e-08	12.6265
	1.76738	6.44205e-09	12.6349	312.355	1.76738	-1.97578e-08	12.6374	308.268	1.76738	-3.23532e-08	12.6342	292.293	1.76738	5.47453e-09	12.6372	266.16		1.76738	4.97638e-09	12.6363	319.646	1.76738	-3.71638e-07	12.6333	300.508	1.76738	1.49895e-08	12.6367	297.768	1.76738	4.54814e-08	12.6367	285.482		1.76738	-2.15167e-08	12.6351	295.981	1.76738	-2.63947e-07	12.6304	291.826	1.76738	-3.51647e-09	12.6351	261.338	1.76738	2.04849e-08	12.6349
	1.77528	5.98977e-09	12.6433	310.109	1.77527	-1.91976e-08	12.6458	305.257	1.77528	-3.24144e-08	12.6426	291.498	1.77528	5.32096e-09	12.6456	265.042		1.77528	4.869e-09	12.6447	317.856	1.77528	-3.72126e-07	12.6417	299.424	1.77528	1.48895e-08	12.6451	296.918	1.77528	4.41952e-08	12.6451	284.136		1.77527	-2.0893e-08	12.6435	294.569	1.77527	-2.64086e-07	12.6388	290.349	1.77528	-3.60451e-09	12.6435	259.742	1.77527	2.0685e-08	12.6433
	1.78317	5.49586e-09	12.6517	308.093	1.78317	-1.88565e-08	12.6542	303.929	1.78317	-3.19027e-08	12.6511	290.675	1.78317	8.65725e-09	12.654	263.652		1.78317	4.33926e-09	12.6531	317.071	1.78317	-3.72613e-07	12.6502	297.636	1.78317	1.5074e-08	12.6536	296.024	1.78317	4.42018e-08	12.6536	282.238		1.78317	-1.8383e-08	12.652	292.854	1.78317	-2.64538e-07	12.6472	288.957	1.78317	-3.50671e-09	12.652	258.822	1.78317	2.05473e-08	12.6517
	1.79107	5.72343e-09	12.6602	307.176	1.79107	-1.91135e-08	12.6627	302.815	1.79107	-3.0216e-08	12.6595	289.213	1.79107	8.30525e-09	12.6624	262.909		1.79107	4.1671e-09	12.6615	316.043	1.79107	-3.71727e-07	12.6586	296.574	1.79107	1.73072e-08	12.662	294.152	1.79107	4.42084e-08	12.662	281.741		1.79107	-1.89173e-08	12.6604	291.87	1.79107	-2.65668e-07	12.6556	287.608	1.79107	-3.60329e-10	12.6604	258.068	1.79107	2.04098e-08	12.6602
	1.79896	5.293e-09	12.6686	305.132	1.79896	-1.93704e-08	12.6711	302.078	1.79897	-2.91621e-08	12.6679	287.512	1.79896	7.95326e-09	12.6708	263.997		1.79896	4.10584e-09	12.6699	314.178	1.79896	-3.71365e-07	12.667	295.163	1.79897	1.72266e-08	12.6704	293.122	1.79896	4.31536e-08	12.6704	281.125		1.79896	-1.94516e-08	12.6688	291.034	1.79897	-2.65867e-07	12.664	286.334	1.79897	-3.93891e-10	12.6688	257.588	1.79897	2.08572e-08	12.6686
	1.80686	4.86257e-09	12.677	305.43	1.80686	-1.80076e-08	12.6795	301.906	1.80686	-2.87593e-08	12.6763	286.21	1.80686	6.98148e-09	12.6793	262.331		1.80686	4.04459e-09	12.6784	310.929	1.80686	-3.71277e-07	12.6754	292.427	1.80686	1.69345e-08	12.6788	292.028	1.80686	4.23013e-08	12.6788	280.463		1.80686	-2.04529e-08	12.6772	289.244	1.80686	-2.62472e-07	12.6724	285.243	1.80686	-4.27453e-10	12.6772	257.687	1.80686	2.14103e-08	12.677
	1.81475	2.72269e-09	12.6854	305.112	1.81475	-1.50662e-08	12.6879	300.046	1.81476	-2.83566e-08	12.6847	285.736	1.81475	8.4278e-09	12.6877	261.767		1.81475	3.0821e-09	12.6868	308.476	1.81475	-3.71189e-07	12.6838	291.277	1.81476	1.66423e-08	12.6872	291.133	1.81475	3.98558e-08	12.6872	279.775		1.81475	-1.94341e-08	12.6856	288.335	1.81475	-2.61251e-07	12.6809	283.97	1.81476	-7.01412e-10	12.6856	256.616	1.81475	2.11142e-08	12.6854
	1.82265	4.34296e-09	12.6938	304.279	1.82264	-1.52512e-08	12.6963	298.475	1.82265	-2.6084e-08	12.6931	284.847	1.82265	8.65612e-09	12.6961	260.293		1.82265	2.80776e-09	12.6952	307.549	1.82265	-3.6997e-07	12.6922	290.987	1.82265	1.69091e-08	12.6957	287.082	1.82265	4.05963e-08	12.6957	279.002		1.82265	-1.9033e-08	12.6941	287.137	1.82265	-2.61046e-07	12.6893	282.696	1.82265	1.65356e-09	12.6941	254.337	1.82265	2.08179e-08	12.6938
	1.83054	4.41215e-09	12.7022	302.095	1.83054	-1.54363e-08	12.7048	297.546	1.83054	-2.63416e-08	12.7016	283.61	1.83054	8.32702e-09	12.7045	260.026		1.83054	4.24901e-09	12.7036	307.028	1.83054	-3.7022e-07	12.7006	289.137	1.83054	1.67445e-08	12.7041	286.395	1.83054	4.0965e-08	12.7041	278.016		1.83054	-1.96878e-08	12.7025	286.2	1.83054	-2.60841e-07	12.6977	281.598	1.83054	1.93049e-09	12.7025	254.097	1.83054	1.90705e-08	12.7022
	1.83844	4.23078e-09	12.7107	301.17	1.83843	-1.59277e-08	12.7132	297.039	1.83844	-2.65991e-08	12.71	283.312	1.83844	7.99792e-09	12.7129	258.718		1.83844	4.6397e-09	12.712	306.454	1.83844	-3.7047e-07	12.7091	287.864	1.83844	1.65797e-08	12.7125	285.594	1.83844	4.07224e-08	12.7125	276.241		1.83843	-2.03426e-08	12.7109	285.606	1.83843	-2.61009e-07	12.7061	280.309	1.83844	1.89838e-09	12.7109	255.03	1.83843	2.03976e-08	12.7107
	1.84633	4.0494e-09	12.7191	300.356	1.84632	-1.41915e-08	12.7216	296.198	1.84633	-2.73445e-08	12.7184	283.634	1.84633	7.82151e-09	12.7214	258.875		1.84633	5.03039e-09	12.7204	303.38	1.84633	-3.71521e-07	12.7175	287.709	1.84633	1.60536e-08	12.7209	285.008	1.84633	4.04798e-08	12.7209	275.346		1.84633	-1.90714e-08	12.7193	283.394	1.84633	-2.61176e-07	12.7145	279.082	1.84633	1.86623e-09	12.7193	254.906	1.84633	2.0253e-08	12.7191
	1.85423	4.73378e-09	12.7275	298.395	1.85422	-1.39308e-08	12.73	295.026	1.85422	-2.74794e-08	12.7268	281.432	1.85423	8.28418e-09	12.7298	259.871		1.85423	5.43653e-09	12.7289	302.049	1.85423	-3.72568e-07	12.7259	286.938	1.85423	1.56344e-08	12.7293	284.108	1.85423	3.99681e-08	12.7293	274.23		1.85422	-1.74906e-08	12.7277	282.252	1.85422	-2.61537e-07	12.723	278.224	1.85423	2.81659e-09	12.7277	253.031	1.85422	2.01085e-08	12.7275
	1.86212	5.93012e-09	12.7359	298.055	1.86212	-1.39646e-08	12.7384	295.15	1.86212	-2.48687e-08	12.7352	280.506	1.86212	8.37954e-09	12.7382	258.774		1.86212	6.43785e-09	12.7373	299.344	1.86212	-3.71132e-07	12.7343	284.522	1.86212	1.5959e-08	12.7377	281.332	1.86212	3.94564e-08	12.7377	273.45		1.86212	-1.68898e-08	12.7361	281.528	1.86212	-2.62892e-07	12.7314	277.211	1.86212	4.6511e-09	12.7361	252.29	1.86212	1.98884e-08	12.7359
	1.87002	6.33306e-09	12.7443	297.241	1.87002	-1.39985e-08	12.7468	292.66	1.87002	-2.49738e-08	12.7437	279.511	1.87002	8.47489e-09	12.7466	257.822		1.87002	5.96665e-09	12.7457	298.005	1.87002	-3.70149e-07	12.7427	283.172	1.87002	1.59805e-08	12.7462	280.669	1.87002	3.85092e-08	12.7462	273.226		1.87002	-1.6289e-08	12.7446	280.735	1.87002	-2.63115e-07	12.7398	276.221	1.87002	5.21094e-09	12.7446	251.865	1.87002	2.17496e-08	12.7443
	1.87791	5.76984e-09	12.7528	292.341	1.87791	-1.35018e-08	12.7553	291.95	1.87792	-2.50789e-08	12.7521	278.199	1.87791	9.33138e-09	12.755	257.063		1.87791	5.49545e-09	12.7541	297.015	1.87791	-3.70246e-07	12.7512	283.258	1.87792	1.53622e-08	12.7546	280.298	1.87791	3.76331e-08	12.7546	272.797		1.87791	-1.6133e-08	12.753	280.563	1.87791	-2.60027e-07	12.7482	275.247	1.87792	5.05094e-09	12.753	251.163	1.87791	2.17084e-08	12.7528
	1.88581	5.20663e-09	12.7612	291.359	1.8858	-1.31985e-08	12.7637	289.99	1.88581	-2.53941e-08	12.7605	277.85	1.88581	9.6957e-09	12.7634	256.527		1.88581	4.4632e-09	12.7625	296.712	1.88581	-3.70343e-07	12.7596	282.955	1.88581	1.4744e-08	12.763	280.029	1.88581	3.74378e-08	12.763	271.27		1.88581	-1.6527e-08	12.7614	279.59	1.88581	-2.58288e-07	12.7566	274.219	1.88581	4.89091e-09	12.7614	251.968	1.88581	2.13101e-08	12.7612
	1.8937	6.27815e-09	12.7696	290.61	1.8937	-1.33242e-08	12.7721	289.426	1.8937	-2.30128e-08	12.7689	277.697	1.8937	9.56357e-09	12.7719	255.792		1.8937	3.5909e-09	12.7709	295.716	1.8937	-3.70884e-07	12.768	281.86	1.8937	1.69638e-08	12.7714	277.57	1.8937	3.85608e-08	12.7714	270.801		1.8937	-1.69209e-08	12.7698	278.777	1.8937	-2.57845e-07	12.765	273.651	1.8937	6.41421e-09	12.7698	251.426	1.8937	2.09119e-08	12.7696
	1.9016	6.79688e-09	12.778	290.53	1.90159	-1.34498e-08	12.7805	286.963	1.9016	-2.26112e-08	12.7773	277.642	1.9016	9.43143e-09	12.7803	255.255		1.9016	6.92085e-09	12.7794	293.261	1.9016	-3.71027e-07	12.7764	278.632	1.9016	1.72314e-08	12.7798	277.324	1.9016	3.90926e-08	12.7798	269.721		1.90159	-1.79481e-08	12.7782	277.291	1.90159	-2.57403e-07	12.7735	273.082	1.9016	7.16876e-09	12.7782	251.534	1.90159	1.90829e-08	12.778
	1.90949	6.89792e-09	12.7864	289.172	1.90948	-1.32319e-08	12.7889	285.674	1.90949	-2.25648e-08	12.7857	275.435	1.90949	7.44213e-09	12.7887	255.363		1.90949	7.16105e-09	12.7878	292.076	1.90949	-3.7117e-07	12.7848	277.796	1.90949	1.71886e-08	12.7882	277.193	1.90949	3.87737e-08	12.7882	268.988		1.90949	-1.91056e-08	12.7866	274.847	1.90949	-2.57417e-07	12.7819	272.057	1.90949	7.10684e-09	12.7866	250.89	1.90949	2.17446e-08	12.7864
	1.91739	6.74356e-09	12.7948	287.16	1.91738	-1.18949e-08	12.7973	284.706	1.91739	-2.25184e-08	12.7942	275.451	1.91739	7.56317e-09	12.7971	254.74		1.91739	7.11412e-09	12.7962	291.753	1.91739	-3.71825e-07	12.7932	277.279	1.91739	1.71026e-08	12.7967	275.608	1.91739	3.84548e-08	12.7967	268.39		1.91738	-1.78677e-08	12.7951	274.228	1.91738	-2.57789e-07	12.7903	271.517	1.91739	7.04497e-09	12.7951	250.197	1.91738	2.24191e-08	12.7948
	1.92528	6.58919e-09	12.8033	287.102	1.92527	-1.19722e-08	12.8057	283.687	1.92528	-2.17085e-08	12.8026	274.857	1.92528	7.66453e-09	12.8055	254.368		1.92528	7.06719e-09	12.8046	289.94	1.92528	-3.71104e-07	12.8017	276.763	1.92528	1.70167e-08	12.8051	275.274	1.92528	3.91842e-08	12.8051	268.536		1.92527	-1.62852e-08	12.8035	272.98	1.92528	-2.58161e-07	12.7987	270.932	1.92528	6.59356e-09	12.8035	249.79	1.92528	2.26066e-08	12.8033
	1.93318	7.09029e-09	12.8117	287.435	1.93317	-1.20495e-08	12.8142	283.292	1.93317	-1.97205e-08	12.811	273.901	1.93318	7.28935e-09	12.814	254.051		1.93317	6.78141e-09	12.813	289.005	1.93318	-3.67687e-07	12.8101	276.143	1.93317	1.78019e-08	12.8135	274.82	1.93317	3.92652e-08	12.8135	268.379		1.93317	-1.58576e-08	12.8119	272.433	1.93317	-2.61046e-07	12.8071	270.021	1.93317	7.2121e-09	12.8119	249.962	1.93317	2.27942e-08	12.8117
	1.94107	6.77829e-09	12.8201	285.955	1.94107	-1.29417e-08	12.8226	281.991	1.94107	-1.96491e-08	12.8194	273.147	1.94107	6.91417e-09	12.8224	253.484		1.94107	6.49562e-09	12.8215	288.267	1.94107	-3.66059e-07	12.8185	275.617	1.94107	1.79645e-08	12.8219	274.526	1.94107	3.83631e-08	12.8219	268.088		1.94107	-1.58435e-08	12.8203	272.385	1.94107	-2.60433e-07	12.8155	269.231	1.94107	7.08814e-09	12.8203	250.481	1.94107	2.45095e-08	12.8201
	1.94897	6.46629e-09	12.8285	284.035	1.94896	-1.09887e-08	12.831	281.544	1.94897	-1.96442e-08	12.8278	273.458	1.94897	5.99604e-09	12.8308	252.917		1.94896	5.81031e-09	12.8299	287.407	1.94897	-3.65446e-07	12.8269	275.193	1.94897	1.73368e-08	12.8303	273.107	1.94896	3.74609e-08	12.8303	267.079		1.94897	-1.58295e-08	12.8287	271.605	1.94897	-2.57309e-07	12.824	268.744	1.94897	6.96415e-09	12.8287	249.894	1.94897	2.45833e-08	12.8285
	1.95686	4.04606e-09	12.8369	282.153	1.95686	-1.01508e-08	12.8394	281.877	1.95686	-1.96393e-08	12.8362	272.761	1.95686	7.528e-09	12.8392	252.477		1.95686	5.1874e-09	12.8383	286.558	1.95686	-3.64832e-07	12.8353	274.516	1.95686	1.6709e-08	12.8387	273.355	1.95686	3.54537e-08	12.8387	265.967		1.95686	-1.54021e-08	12.8371	271.445	1.95686	-2.56642e-07	12.8324	268.067	1.95686	6.01465e-09	12.8371	249.256	1.95686	2.43895e-08	12.8369
	1.96475	5.27677e-09	12.8453	282.829	1.96475	-1.0322e-08	12.8478	279.918	1.96476	-1.85779e-08	12.8447	271.615	1.96475	8.03617e-09	12.8476	252.75		1.96475	5.41126e-09	12.8467	286.234	1.96475	-3.62433e-07	12.8437	273.217	1.96476	1.77411e-08	12.8472	273.981	1.96475	3.54622e-08	12.8472	266.166		1.96475	-1.52461e-08	12.8456	271.313	1.96475	-2.5635e-07	12.8408	267.225	1.96476	6.31715e-09	12.8456	248.49	1.96475	2.41957e-08	12.8453
	1.97265	5.0756e-09	12.8537	284.04	1.97264	-1.04931e-08	12.8563	278.246	1.97265	-1.84179e-08	12.8531	270.703	1.97265	7.27708e-09	12.856	252.612		1.97265	5.5265e-09	12.8551	286.41	1.97265	-3.61743e-07	12.8522	273.133	1.97265	1.76921e-08	12.8556	274.386	1.97265	3.54707e-08	12.8556	265.145		1.97265	-1.50903e-08	12.854	269.763	1.97265	-2.56059e-07	12.8492	267.162	1.97265	6.00963e-09	12.854	248.002	1.97265	2.39434e-08	12.8538
	1.98054	4.87443e-09	12.8622	281.635	1.98054	-1.09294e-08	12.8647	278.316	1.98055	-1.85283e-08	12.8615	270.668	1.98054	6.51798e-09	12.8644	252.636		1.98054	5.39502e-09	12.8635	285.883	1.98054	-3.61665e-07	12.8606	272.959	1.98055	1.75247e-08	12.864	274.598	1.98054	3.46708e-08	12.864	264.486		1.98054	-1.48558e-08	12.8624	269.315	1.98054	-2.55911e-07	12.8576	267.055	1.98055	5.70215e-09	12.8624	247.679	1.98054	2.39201e-08	12.8622
	1.98844	4.49923e-09	12.8706	280.921	1.98843	-8.85022e-09	12.8731	278.469	1.98844	-1.86387e-08	12.8699	271.541	1.98844	7.3515e-09	12.8729	252.651		1.98844	5.26353e-09	12.872	283.662	1.98844	-3.62289e-07	12.869	272.006	1.98844	1.73575e-08	12.8724	273.137	1.98844	3.36857e-08	12.8724	264.644		1.98843	-1.32063e-08	12.8708	269.214	1.98844	-2.55918e-07	12.866	266.567	1.98844	3.91869e-09	12.8708	246.835	1.98844	2.36312e-08	12.8706
	1.99633	6.78474e-09	12.879	280.275	1.99633	-8.8785e-09	12.8815	277.899	1.99633	-1.89041e-08	12.8783	271.35	1.99633	8.3952e-09	12.8813	252.64		1.99633	5.19093e-09	12.8804	280.756	1.99633	-3.62914e-07	12.8774	271.358	1.99633	1.78195e-08	12.8808	273.147	1.99633	3.30733e-08	12.8808	264.907		1.99633	-1.17745e-08	12.8792	267.889	1.99633	-2.56513e-07	12.8745	266.232	1.99633	5.06378e-09	12.8792	246.744	1.99633	2.33424e-08	12.879
	2.00423	6.68246e-09	12.8874	280.029	2.00422	-9.07777e-09	12.8899	276.409	2.00423	-1.8091e-08	12.8867	269.515	2.00423	8.48582e-09	12.8897	252.484		2.00423	6.16144e-09	12.8888	280.186	2.00423	-3.60903e-07	12.8858	270.413	2.00423	1.80911e-08	12.8893	273.549	2.00423	3.2461e-08	12.8893	265.013		2.00422	-1.15123e-08	12.8877	267.294	2.00422	-2.57109e-07	12.8829	265.606	2.00423	5.68559e-09	12.8877	246.667	2.00422	2.23327e-08	12.8874
	2.01212	6.58017e-09	12.8958	279.595	2.01212	-9.27704e-09	12.8983	276.078	2.01212	-1.79455e-08	12.8952	268.923	2.01212	8.47851e-09	12.8981	252.366		2.01212	6.41401e-09	12.8972	280.318	2.01212	-3.60949e-07	12.8942	270.723	2.01212	1.81044e-08	12.8977	272.445	2.01212	3.10151e-08	12.8977	262.965		2.01212	-1.12501e-08	12.8961	266.981	2.01212	-2.57794e-07	12.8913	265.458	2.01212	5.89328e-09	12.8961	246.562	2.01212	2.43472e-08	12.8958
	2.02002	5.22303e-09	12.9043	279.199	2.02002	-7.09362e-09	12.9068	275.677	2.02002	-1.83278e-08	12.9036	268.429	2.02002	8.4712e-09	12.9065	252.485		2.02002	5.75553e-09	12.9056	281.069	2.02002	-3.60995e-07	12.9027	271.451	2.02002	1.81178e-08	12.9061	268.914	2.02002	3.00521e-08	12.9061	263.244		2.02002	-1.10681e-08	12.9045	265.816	2.02002	-2.55024e-07	12.8997	264.52	2.02002	6.10097e-09	12.9045	246.164	2.02002	2.52412e-08	12.9043
	2.02791	1.74234e-09	12.9127	280.397	2.02791	-6.43699e-09	12.9152	275.089	2.02792	-1.87101e-08	12.912	267.709	2.02791	1.1033e-08	12.9149	252.824		2.02791	5.09705e-09	12.914	279.326	2.02791	-3.61565e-07	12.9111	269.94	2.02792	1.87116e-08	12.9145	269.022	2.02791	3.01185e-08	12.9145	262.622		2.02791	-1.1286e-08	12.9129	265.467	2.02791	-2.54941e-07	12.9081	264.505	2.02792	6.79177e-09	12.9129	246.652	2.02791	2.54272e-08	12.9127
	2.03581	2.57165e-09	12.9211	278.89	2.0358	-6.43093e-09	12.9236	274.426	2.03581	-1.54617e-08	12.9204	267.142	2.03581	1.12687e-08	12.9234	252.835		2.03581	5.11508e-09	12.9225	278.711	2.03581	-3.61504e-07	12.9195	270.2	2.03581	1.88813e-08	12.9229	268.999	2.03581	3.01398e-08	12.9229	262.481		2.03581	-1.1504e-08	12.9213	265.941	2.03581	-2.54949e-07	12.9166	264.292	2.03581	6.58635e-09	12.9213	247.124	2.03581	2.54028e-08	12.9211
	2.0437	2.44642e-09	12.9295	277.576	2.0437	-6.42493e-09	12.932	274.819	2.04371	-1.51659e-08	12.9288	266.653	2.0437	1.11823e-08	12.9318	252.205		2.0437	7.72995e-09	12.9309	278.196	2.0437	-3.61657e-07	12.9279	269.142	2.04371	1.84597e-08	12.9313	269.076	2.0437	3.0161e-08	12.9313	262.024		2.0437	-1.23784e-08	12.9297	265.319	2.0437	-2.54956e-07	12.925	263.549	2.04371	6.38097e-09	12.9297	247.458	2.0437	2.53784e-08	12.9295
	2.0516	2.32119e-09	12.9379	277.087	2.05159	-6.04767e-09	12.9404	274.961	2.0516	-1.51917e-08	12.9372	267.146	2.0516	1.10959e-08	12.9402	251.9		2.0516	7.75146e-09	12.9393	277.543	2.0516	-3.61809e-07	12.9363	268.281	2.0516	1.80383e-08	12.9398	269.172	2.0516	2.90183e-08	12.9398	261.939		2.05159	-1.46918e-08	12.9382	264.788	2.0516	-2.54809e-07	12.9334	263.401	2.0516	5.42299e-09	12.9382	247.873	2.0516	2.68339e-08	12.9379
	2.05949	1.51469e-09	12.9463	276.347	2.05949	-5.1611e-09	12.9489	273.965	2.05949	-1.52175e-08	12.9457	266.73	2.05949	1.25694e-08	12.9486	252.524		2.05949	7.60561e-09	12.9477	277.371	2.05949	-3.6245e-07	12.9448	267.923	2.05949	1.57639e-08	12.9482	270.309	2.05949	2.84033e-08	12.9482	261.474		2.05949	-1.45943e-08	12.9466	265.191	2.05949	-2.55241e-07	12.9418	263.058	2.05949	3.55452e-09	12.9466	247.252	2.05949	2.66608e-08	12.9463
	2.06739	2.05631e-09	12.9548	275.922	2.06738	-4.95804e-09	12.9573	272.803	2.06739	-1.51548e-08	12.9541	265.217	2.06739	1.25422e-08	12.957	252.249		2.06739	7.45976e-09	12.9561	275.575	2.06739	-3.62315e-07	12.9532	267.343	2.06739	1.59465e-08	12.9566	270.373	2.06739	2.80506e-08	12.9566	261.058		2.06738	-1.13887e-08	12.955	264.331	2.06738	-2.55673e-07	12.9502	263.673	2.06739	4.59119e-09	12.955	247.413	2.06738	2.64877e-08	12.9548
	2.07528	2.3131e-09	12.9632	277.186	2.07527	-5.17738e-09	12.9657	272.2	2.07528	-1.42451e-08	12.9625	264.646	2.07528	1.21299e-08	12.9655	251.599		2.07528	7.5525e-09	12.9645	275.117	2.07528	-3.59841e-07	12.9616	267.889	2.07528	1.62464e-08	12.965	270.861	2.07528	2.76979e-08	12.965	261.553		2.07528	-1.02273e-08	12.9634	264.268	2.07528	-2.56181e-07	12.9586	263.31	2.07528	4.81634e-09	12.9634	248.07	2.07528	2.60816e-08	12.9632
	2.08318	2.22434e-09	12.9716	277.757	2.08317	-5.39677e-09	12.9741	270.573	2.08317	-1.39089e-08	12.9709	265.512	2.08318	1.17176e-08	12.9739	251.461		2.08318	7.1692e-09	12.973	275.297	2.08318	-3.59079e-07	12.97	268.364	2.08317	1.60161e-08	12.9734	270.018	2.08318	2.3167e-08	12.9734	261.859		2.08317	-9.8544e-09	12.9718	263.702	2.08317	-2.55623e-07	12.9671	262.375	2.08317	4.70861e-09	12.9718	248.7	2.08317	2.61757e-08	12.9716
	2.09107	2.13558e-09	12.98	276.895	2.09107	-4.07986e-09	12.9825	271.565	2.09107	-1.38491e-08	12.9793	265.946	2.09107	1.20975e-08	12.9823	251.908		2.09107	6.7859e-09	12.9814	275.515	2.09107	-3.58829e-07	12.9784	268.995	2.09107	1.57856e-08	12.9818	269.849	2.09107	2.09501e-08	12.9818	261.968		2.09107	-9.8578e-09	12.9802	263.364	2.09107	-2.54247e-07	12.9755	261.486	2.09107	4.60093e-09	12.9802	247.277	2.09107	2.64515e-08	12.98
	2.09897	3.57006e-10	12.9884	277.322	2.313	-5.83398e-10	12.9909	271.624	2.09897	-1.37893e-08	12.9878	266.924	2.09897	1.59901e-08	12.9907	251.693		2.09897	4.81911e-09	12.9898	275.173	2.09897	-3.58578e-07	12.9868	268.285	2.09897	1.5802e-08	12.9903	269.592	2.09897	2.16703e-08	12.9902	260.948		2.09897	-1.00592e-08	12.9887	264.122	2.09897	-2.53603e-07	12.9839	260.959	2.09897	4.84236e-09	12.9887	246.836	2.09897	2.62719e-08	12.9884
	2.10686	9.9601e-10	12.9969	278.813	2.32089	9.79213e-10	12.9993	271.054	2.10687	-1.26331e-08	12.9962	264.191	2.10686	1.56809e-08	12.9991	251.563		2.10686	4.37185e-09	12.9982	273.826	2.10686	-3.5818e-07	12.9953	269.347	2.10687	1.67565e-08	12.9987	269.142	2.10686	2.12631e-08	12.9987	262.472		2.10686	-1.02606e-08	12.9971	264.775	2.10686	-2.52959e-07	12.9923	261.656	2.10687	6.0232e-09	12.9971	247.771	2.10686	2.60924e-08	12.9969
	2.11476	1.20494e-09	13.0053	273.918	2.32879	2.54177e-09	13.0078	271.347	2.11476	-1.23875e-08	13.0046	263.559	2.11476	1.53717e-08	13.0075	252.46		2.11476	7.61087e-09	13.0066	273.244	2.11476	-3.586e-07	13.0037	267.51	2.11476	1.68841e-08	13.0071	268.227	2.11476	2.08558e-08	13.0071	263.129		2.11475	-1.31858e-08	13.0055	264.935	2.11476	-2.52391e-07	13.0007	261.701	2.11476	6.41836e-09	13.0055	247.829	2.11476	2.51622e-08	13.0053
	2.12265	6.09963e-10	13.0137	273.232	2.33668	3.46768e-09	13.0162	270.425	2.12265	-1.27225e-08	13.013	263.708	2.12265	1.4594e-08	13.016	252.372		2.12265	7.70234e-09	13.0151	272.26	2.12265	-3.59019e-07	13.0121	267.35	2.12265	1.62566e-08	13.0155	267.961	2.12265	1.97782e-08	13.0155	262.266		2.12265	-1.50934e-08	13.0139	265.255	2.12265	-2.52506e-07	13.0091	261.929	2.12265	5.97108e-09	13.0139	246.909	2.12265	2.77454e-08	13.0137
	2.13055	1.49862e-11	13.0221	272.986	2.34457	4.07654e-09	13.0246	270.351	2.13055	-1.30576e-08	13.0214	263.786	2.13055	1.44486e-08	13.0244	251.057		2.13054	7.7938e-09	13.0235	270.782	2.13055	-3.59759e-07	13.0205	267.222	2.13055	1.5629e-08	13.0239	268.311	2.13054	2.00093e-08	13.0239	261.741		2.13054	-1.28376e-08	13.0223	263.422	2.13054	-2.5262e-07	13.0176	261.352	2.13055	5.52385e-09	13.0223	247.166	2.13054	2.78211e-08	13.0221
	2.13844	1.47749e-09	13.0305	270.923	2.35247	4.16515e-09	13.033	271.399	2.13844	-1.27138e-08	13.0298	263.978	2.13844	1.43033e-08	13.0328	251.346		2.13844	8.11752e-09	13.0319	271.109	2.13844	-3.59192e-07	13.0289	266.588	2.13844	1.47402e-08	13.0323	268.635	2.13844	1.98458e-08	13.0323	259.456		2.13844	-1.13322e-08	13.0307	263.735	2.13844	-2.53253e-07	13.026	261.246	2.13844	5.28233e-09	13.0307	247.998	2.13844	2.77984e-08	13.0305
	2.14634	1.79104e-09	13.0389	272.211	2.36037	3.58929e-09	13.0414	270.658	2.14633	-1.28096e-08	13.0382	264.086	2.14634	1.40592e-08	13.0412	251.567		2.14633	8.52389e-09	13.0403	270.97	2.14634	-3.57345e-07	13.0373	267.879	2.14634	1.59909e-08	13.0408	269.602	2.14633	1.96822e-08	13.0408	260.248		2.14633	-1.1088e-08	13.0392	265.381	2.14633	-2.54568e-07	13.0344	261.51	2.14633	4.7956e-09	13.0392	248.189	2.14633	2.77758e-08	13.0389
	2.15423	1.64357e-09	13.0473	272.583	2.36827	3.01338e-09	13.0499	270.995	2.15423	-1.29054e-08	13.0467	263.84	2.15423	1.31259e-08	13.0496	251.778		2.15423	8.51159e-09	13.0487	271.835	2.15423	-3.55692e-07	13.0458	266.697	2.15423	1.63535e-08	13.0492	270.825	2.15423	1.89638e-08	13.0492	260.579		2.15422	-1.08437e-08	13.0476	264.35	2.15422	-2.54706e-07	13.0428	260.554	2.15423	4.30893e-09	13.0476	248.5	2.15422	2.98154e-08	13.0473
	2.16212	1.49611e-09	13.0558	271.317	2.37616	3.3429e-09	13.0583	269.095	2.16212	-1.35007e-08	13.0551	264.905	2.16212	1.3907e-08	13.058	251.93		2.16212	7.88029e-09	13.0571	271.613	2.16212	-3.55409e-07	13.0542	266.28	2.16212	1.64729e-08	13.0576	266.937	2.16212	1.75316e-08	13.0576	262.233		2.16212	-1.01978e-08	13.056	263.296	2.16212	-2.53688e-07	13.0512	261.566	2.16212	2.50236e-09	13.056	247.433	2.16212	2.9873e-08	13.0558
	2.17002	1.31249e-09	13.0642	272.026	2.38405	3.23389e-09	13.0667	267.806	2.17002	-1.30898e-08	13.0635	265.496	2.17002	1.45068e-08	13.0665	251.188		2.17002	7.24898e-09	13.0655	269.282	2.17002	-3.55127e-07	13.0626	266.601	2.17002	1.65921e-08	13.066	265.865	2.17002	1.74167e-08	13.066	264.221		2.17002	-1.00436e-08	13.0644	263.157	2.17002	-2.53519e-07	13.0596	261.135	2.17002	2.33534e-09	13.0644	247.312	2.17002	2.96454e-08	13.0642
	2.17791	3.79316e-09	13.0726	271.82	2.39195	3.12482e-09	13.0751	269.406	2.17792	-1.11161e-08	13.0719	263.096	2.17791	1.42767e-08	13.0749	251.48		2.17791	7.67346e-09	13.074	269.15	2.17791	-3.54339e-07	13.071	268.008	2.17792	1.6343e-08	13.0744	265.102	2.17791	1.73446e-08	13.0744	261.941		2.17791	-1.01502e-08	13.0728	262.6	2.17792	-2.53652e-07	13.0681	261.282	2.17792	2.16828e-09	13.0728	247.748	2.17792	2.94176e-08	13.0726
	2.18581	1.47042e-08	13.081	269.232	2.39984	2.95745e-09	13.0835	269.973	2.18581	-1.08848e-08	13.0803	262.507	2.18581	1.40467e-08	13.0833	253.273		2.18581	8.72367e-09	13.0824	268.249	2.18581	-3.54227e-07	13.0794	268.456	2.18581	1.60939e-08	13.0828	266.409	2.18581	1.72726e-08	13.0828	260.503		2.18581	-1.02569e-08	13.0813	263.447	2.18581	-2.53785e-07	13.0765	261.179	2.18581	1.77204e-09	13.0813	248.509	2.18581	2.84499e-08	13.081
	2.1937	2.56148e-08	13.0894	269.294	2.40773	4.1767e-09	13.0919	270.815	2.19371	-1.08709e-08	13.0888	263.651	2.1937	1.29829e-08	13.0917	254.25		2.1937	8.60615e-09	13.0908	268.695	2.1937	-3.5477e-07	13.0878	266.72	2.19371	1.54388e-08	13.0913	267.708	2.1937	1.58213e-08	13.0913	262.289		2.1937	-1.13646e-08	13.0897	265.416	2.1937	-2.5388e-07	13.0849	261.144	2.19371	4.81874e-10	13.0897	248.76	2.1937	2.99426e-08	13.0894
	2.2016	3.09014e-08	13.0978	272.501	2.41563	5.51022e-09	13.1004	269.325	2.2016	-1.0857e-08	13.0972	262.823	2.2016	1.42042e-08	13.1001	253.508		2.2016	8.48862e-09	13.0992	269.246	2.2016	-3.55313e-07	13.0963	267.254	2.2016	1.31005e-08	13.0997	266.325	2.2016	1.58863e-08	13.0997	261.82		2.2016	-1.04849e-08	13.0981	263.752	2.2016	-2.53976e-07	13.0933	261.36	2.2016	-3.03454e-10	13.0981	248.158	2.2016	2.97836e-08	13.0979
	2.20949	3.11438e-08	13.1063	270.665	2.42352	6.01796e-09	13.1088	269.646	2.20949	-8.69382e-09	13.1056	263.892	2.20949	1.47711e-08	13.1085	252.274		2.20949	7.57125e-09	13.1076	268.119	2.20949	-3.54101e-07	13.1047	265.956	2.2095	1.31746e-08	13.1081	265.08	2.20949	1.69566e-08	13.1081	262.196		2.20949	-9.23605e-09	13.1065	263.328	2.20949	-2.56583e-07	13.1017	260.244	2.20949	2.39366e-10	13.1065	248.87	2.20949	2.96247e-08	13.1063
	2.21739	2.72006e-08	13.1147	271.214	2.43142	6.52566e-09	13.1172	269.675	2.21739	-8.39309e-09	13.114	263.634	2.21739	1.5338e-08	13.117	252.109		2.21739	8.47038e-09	13.116	267.781	2.21739	-3.52922e-07	13.1131	267.022	2.21739	1.29616e-08	13.1165	265.211	2.21739	1.66768e-08	13.1165	262.133		2.21738	-9.19872e-09	13.1149	263.93	2.21738	-2.57907e-07	13.1101	259.757	2.21739	5.12162e-10	13.1149	248.059	2.21738	2.92062e-08	13.1147
	2.22528	2.32575e-08	13.1231	272.828	2.43932	7.25412e-09	13.1256	270.469	2.22528	-8.48142e-09	13.1224	262.47	2.22528	1.53618e-08	13.1254	252.263		2.22528	8.47874e-09	13.1245	267.53	2.22528	-3.52488e-07	13.1215	267.946	2.22528	1.27486e-08	13.1249	267.271	2.22528	1.63971e-08	13.1249	260.069		2.22528	-9.16147e-09	13.1233	263.007	2.22528	-2.56278e-07	13.1186	258.962	2.22528	-1.99704e-10	13.1233	247.703	2.22528	3.08048e-08	13.1231
	2.23318	1.57103e-08	13.1315	272.826	2.44721	8.572e-09	13.134	269.712	2.23318	-8.56977e-09	13.1308	263.321	2.23318	1.72473e-08	13.1338	251.866		2.23318	7.50778e-09	13.1329	268.242	2.23318	-3.52054e-07	13.1299	264.993	2.23318	1.22116e-08	13.1334	269.096	2.23318	1.5518e-08	13.1334	261.028		2.23317	-8.77542e-09	13.1318	263.042	2.23317	-2.52173e-07	13.127	259.475	2.23318	-9.11527e-10	13.1318	248.551	2.23317	3.06673e-08	13.1315
	2.24107	1.18539e-08	13.1399	272.685	2.45511	9.01286e-09	13.1424	269.482	2.24107	-7.88856e-09	13.1393	264.483	2.24107	1.73172e-08	13.1422	253.409		2.24107	6.53682e-09	13.1413	268.031	2.24107	-3.51137e-07	13.1384	265.695	2.24107	1.26869e-08	13.1418	267.861	2.24107	1.49729e-08	13.1418	261.354		2.24107	-8.71279e-09	13.1402	263.278	2.24107	-2.52006e-07	13.1354	259.731	2.24107	-4.83935e-10	13.1402	249.96	2.24107	3.05298e-08	13.1399
	2.24897	1.16735e-08	13.1484	270.046	2.463	9.45378e-09	13.1509	267.024	2.24897	-6.81448e-09	13.1477	262.786	2.24897	1.70974e-08	13.1506	253.287		2.24897	6.61837e-09	13.1497	267.645	2.24897	-3.5014e-07	13.1468	266.52	2.24897	1.25839e-08	13.1502	265.179	2.24897	1.54764e-08	13.1502	262.213		2.24897	-1.02331e-08	13.1486	263.346	2.24897	-2.51971e-07	13.1438	260.144	2.24897	-5.581e-10	13.1486	249.744	2.24897	3.02637e-08	13.1484
	2.25686	1.02841e-08	13.1568	271.007	2.47089	9.53381e-09	13.1593	267.791	2.25687	-6.6255e-09	13.1561	263.228	2.25686	1.68775e-08	13.1591	252.44		2.25686	6.60629e-09	13.1581	266.724	2.25686	-3.49745e-07	13.1552	266.856	2.25687	1.2086e-08	13.1586	265.376	2.25686	1.53708e-08	13.1586	261.514		2.25686	-1.17533e-08	13.157	263.685	2.25686	-2.52039e-07	13.1522	260.317	2.25687	-6.32221e-10	13.157	249.59	2.25686	2.98334e-08	13.1568
	2.26476	5.74411e-09	13.1652	272.988	2.47879	1.11951e-08	13.1677	267.622	2.26476	-6.55808e-09	13.1645	264.644	2.26476	1.66157e-08	13.1675	252.451		2.26476	6.14208e-09	13.1666	269.929	2.26476	-3.50081e-07	13.1636	267.374	2.26476	1.15882e-08	13.167	265.501	2.26476	1.52652e-08	13.167	262.938		2.26476	-1.10963e-08	13.1654	262.749	2.26476	-2.52107e-07	13.1607	260.576	2.26476	-2.79245e-09	13.1654	249.603	2.26476	3.10263e-08	13.1652
	2.27265	2.93811e-09	13.1736	272.638	2.48668	1.09752e-08	13.1761	268.568	2.27265	-6.49066e-09	13.1729	263.678	2.27265	1.74199e-08	13.1759	252.561		2.27265	5.67787e-09	13.175	270.237	2.27265	-3.50418e-07	13.172	265.476	2.27266	1.10203e-08	13.1754	264.986	2.27265	1.5166e-08	13.1754	262.734		2.27265	-9.03594e-09	13.1738	261.969	2.27265	-2.52278e-07	13.1691	260.048	2.27265	-4.02118e-09	13.1738	250.101	2.27265	3.08519e-08	13.1736
	2.28055	2.16178e-09	13.182	270.484	2.49458	1.07553e-08	13.1845	272.217	2.28055	-4.30268e-09	13.1814	262.614	2.28055	1.76773e-08	13.1843	253.366		2.28055	3.78389e-09	13.1834	267.417	2.28055	-3.50327e-07	13.1804	264.94	2.28055	1.09358e-08	13.1838	266.777	2.28055	1.5077e-08	13.1838	261.099		2.28054	-9.53963e-09	13.1823	263.261	2.28054	-2.55147e-07	13.1775	260.077	2.28055	-3.53567e-09	13.1823	249.861	2.28054	3.06774e-08	13.182
	2.28844	1.38544e-09	13.1904	270.102	2.50247	1.00014e-08	13.1929	272.066	2.28844	-4.33768e-09	13.1898	263.617	2.28844	1.76057e-08	13.1927	253.99		2.28844	4.29041e-09	13.1918	267.897	2.28844	-3.49327e-07	13.1889	266.141	2.28844	1.07855e-08	13.1923	269.202	2.28844	1.49879e-08	13.1923	261.476		2.28844	-1.00434e-08	13.1907	265.581	2.28844	-2.55936e-07	13.1859	259.83	2.28844	-3.55676e-09	13.1907	249.576	2.28844	3.03922e-08	13.1905
	2.29634	-3.80711e-10	13.1989	271.416	2.51037	1.04352e-08	13.2014	267.06	2.29634	-4.37269e-09	13.1982	266.743	2.29634	1.7534e-08	13.2011	253.233		2.29634	4.49406e-09	13.2002	269.322	2.29634	-3.49369e-07	13.1973	266.44	2.29634	1.06352e-08	13.2007	269.439	2.29634	1.40613e-08	13.2007	260.749		2.29633	-1.10905e-08	13.1991	265.932	2.29633	-2.54012e-07	13.1943	260.178	2.29634	-3.57781e-09	13.1991	250.473	2.29633	3.14074e-08	13.1989
	2.30423	-3.41014e-09	13.2073	272.551	2.51827	1.13715e-08	13.2098	267.984	2.30423	-5.16165e-09	13.2066	264.79	2.30423	1.8848e-08	13.2096	252.681		2.30423	4.12625e-09	13.2087	268.597	2.30423	-3.49411e-07	13.2057	266.938	2.30423	9.77074e-09	13.2091	270.704	2.30423	1.35139e-08	13.2091	260.858		2.30423	-9.39811e-09	13.2075	264.358	2.30423	-2.51087e-07	13.2027	260.52	2.30423	-3.82986e-09	13.2075	250.188	2.30423	3.12183e-08	13.2073
	2.31213	-5.20225e-09	13.2157	270.057	2.52616	1.12298e-08	13.2182	269.498	2.31212	-4.06043e-09	13.215	263.553	2.31213	1.8512e-08	13.218	253.704		2.31213	3.75844e-09	13.2171	268.224	2.31213	-3.48458e-07	13.2141	269.392	2.31212	1.03245e-08	13.2175	270.926	2.31213	1.44569e-08	13.2175	261.83		2.31212	-9.65455e-09	13.2159	263.668	2.31212	-2.51107e-07	13.2111	258.826	2.31212	-2.69079e-09	13.2159	250.529	2.31212	3.10293e-08	13.2157
	2.32002	-1.56975e-09	13.2241	270.15	2.53405	1.10881e-08	13.2266	268.663	2.32002	-4.15766e-09	13.2234	264.563	2.32002	1.81761e-08	13.2264	253.782		2.32002	5.38072e-09	13.2255	267.568	2.32002	-3.47759e-07	13.2225	267.969	2.32002	1.06228e-08	13.2259	271.958	2.32002	1.49386e-08	13.2259	261.573		2.32002	-9.911e-09	13.2243	264.745	2.32002	-2.51169e-07	13.2196	258.695	2.32002	-2.79681e-09	13.2243	250.077	2.32002	3.07373e-08	13.2241
	2.32792	2.72652e-10	13.2325	266.885	2.54195	8.93409e-09	13.235	268.696	2.32792	-4.25488e-09	13.2318	265.812	2.32792	1.7198e-08	13.2348	252.79		2.32791	5.28749e-09	13.2339	266.889	2.32792	-3.47543e-07	13.2309	267.257	2.32792	1.05418e-08	13.2344	270.462	2.32791	1.40504e-08	13.2344	261.62		2.32792	-1.08106e-08	13.2328	264.697	2.32792	-2.5123e-07	13.228	257.971	2.32792	-2.90286e-09	13.2328	248.743	2.32792	3.19944e-08	13.2325
	2.33581	4.77645e-10	13.2409	267.528	2.54984	1.04648e-08	13.2434	267.26	2.33581	-4.68486e-09	13.2403	264.498	2.33581	1.6031e-08	13.2432	252.984		2.33581	5.19426e-09	13.2423	266.576	2.33581	-3.47906e-07	13.2394	264.613	2.33582	9.501e-09	13.2428	268.21	2.33581	1.31621e-08	13.2428	264.247		2.33581	-1.12288e-08	13.2412	264.125	2.33581	-2.51756e-07	13.2364	257.975	2.33581	-3.5765e-09	13.2412	248.176	2.33581	3.18525e-08	13.2409
	2.34371	6.82638e-10	13.2494	268.451	2.55774	1.09866e-08	13.2519	267.433	2.34371	-5.32486e-09	13.2487	264.392	2.34371	1.70471e-08	13.2516	252.02		2.3437	4.5031e-09	13.2507	266.461	2.34371	-3.48269e-07	13.2478	265.435	2.34371	8.46028e-09	13.2512	268.857	2.3437	1.26792e-08	13.2512	263.499		2.3437	-8.14233e-09	13.2496	264.35	2.3437	-2.52282e-07	13.2448	259.103	2.34371	-3.97105e-09	13.2496	248.614	2.3437	3.17107e-08	13.2494
	2.3516	1.89721e-09	13.2578	268.283	2.56563	1.10173e-08	13.2603	266.649	2.3516	-4.29373e-09	13.2571	264.685	2.3516	1.72385e-08	13.2601	253.317		2.3516	4.91571e-09	13.2591	268.394	2.3516	-3.46957e-07	13.2562	266.333	2.3516	9.07486e-09	13.2596	268.632	2.3516	1.21963e-08	13.2596	262.303		2.3516	-7.89563e-09	13.258	266.774	2.3516	-2.5411e-07	13.2532	258.46	2.3516	-1.16677e-09	13.258	249.46	2.3516	3.09282e-08	13.2578
	2.35949	2.45847e-09	13.2662	269.829	2.57352	1.1048e-08	13.2687	265.973	2.3595	-4.83642e-09	13.2655	264.454	2.35949	1.63016e-08	13.2685	254.846		2.35949	4.99312e-09	13.2676	268.402	2.35949	-3.43946e-07	13.2646	266.99	2.3595	9.03068e-09	13.268	267.633	2.35949	1.11558e-08	13.268	261.149		2.35949	-7.64885e-09	13.2664	265.956	2.35949	-2.54048e-07	13.2617	258.417	2.3595	-1.36365e-09	13.2664	249.788	2.35949	3.13492e-08	13.2662
	2.36739	2.5487e-09	13.2746	267.69	2.58142	1.33143e-08	13.2771	265.902	2.36739	-5.3791e-09	13.2739	263.874	2.36739	1.53646e-08	13.2769	253.529		2.36739	3.8138e-09	13.276	266.324	2.36739	-3.43309e-07	13.273	266.68	2.36739	8.65252e-09	13.2764	267.837	2.36739	8.92732e-09	13.2764	263.082		2.36739	-7.25773e-09	13.2749	263.861	2.36739	-2.52416e-07	13.2701	260.438	2.36739	-1.56057e-09	13.2748	249.88	2.36739	3.10409e-08	13.2746
	2.37528	2.63892e-09	13.283	268.441	2.58932	1.3085e-08	13.2855	266.016	2.37528	-6.46517e-09	13.2823	262.466	2.37528	1.65368e-08	13.2853	254.797		2.37528	2.63448e-09	13.2844	267.569	2.37528	-3.42672e-07	13.2814	265.865	2.37528	8.27437e-09	13.2849	270.109	2.37528	8.31792e-09	13.2849	261.632		2.37528	-7.48624e-09	13.2833	265.156	2.37528	-2.51238e-07	13.2785	262.013	2.37528	-2.07956e-09	13.2833	249.7	2.37528	3.07328e-08	13.283
	2.38318	3.16349e-09	13.2914	269.634	2.59721	1.28557e-08	13.294	268.643	2.38318	-6.5221e-09	13.2908	264.871	2.38318	1.65185e-08	13.2937	257.254		2.38318	1.5709e-09	13.2928	268.646	2.38318	-3.42182e-07	13.2899	266.463	2.38318	9.7642e-09	13.2933	270.751	2.38318	9.35008e-09	13.2933	263.932		2.38317	-7.71475e-09	13.2917	266.484	2.38317	-2.51113e-07	13.2869	262.681	2.38318	8.64961e-11	13.2917	250.455	2.38317	2.98863e-08	13.2914
	2.39107	2.5473e-09	13.2999	272.053	2.60511	1.21862e-08	13.3024	271.758	2.39107	-6.44516e-09	13.2992	264.398	2.39107	1.61282e-08	13.3021	255.102		2.39107	2.2435e-09	13.3012	267.19	2.39107	-3.42299e-07	13.2983	267.184	2.39107	1.00945e-08	13.3017	269.479	2.39107	1.02777e-08	13.3017	262.75		2.39107	-8.67892e-09	13.3001	266.972	2.39107	-2.50988e-07	13.2953	264.107	2.39107	-2.13715e-10	13.3001	250.999	2.39107	2.92017e-08	13.2999
	2.39897	1.93111e-09	13.3083	270.028	2.613	1.21012e-08	13.3108	271.585	2.39897	-6.70039e-09	13.3076	265	2.39897	1.57379e-08	13.3106	253.23		2.39897	2.54923e-09	13.3096	267.356	2.39897	-3.42415e-07	13.3067	265.846	2.39897	9.72764e-09	13.3101	270.304	2.39897	1.07154e-08	13.3101	261.835		2.39897	-9.38128e-09	13.3085	266.709	2.39897	-2.50456e-07	13.3037	262.511	2.39897	-5.13927e-10	13.3085	250.412	2.39897	3.01734e-08	13.3083
	2.40686	5.65454e-10	13.3167	267.669	2.6209	1.23351e-08	13.3192	267.966	2.40687	-6.95565e-09	13.316	263.458	2.40686	1.4483e-08	13.319	254.322		2.40686	2.58119e-09	13.3181	268.881	2.40686	-3.42906e-07	13.3151	265.655	2.40687	9.36093e-09	13.3185	273.672	2.40686	1.11531e-08	13.3185	263.415		2.40686	-8.20347e-09	13.3169	267.709	2.40687	-2.50241e-07	13.3122	262.966	2.40687	-1.2288e-09	13.3169	251.083	2.40686	3.02394e-08	13.3167
	2.41476	4.88992e-10	13.3251	268.495	2.62879	1.21538e-08	13.3276	267.474	2.41476	-8.42296e-09	13.3244	264.109	2.41476	1.5399e-08	13.3274	255.88		2.41476	2.61316e-09	13.3265	266.836	2.41476	-3.42657e-07	13.3235	268.489	2.41476	8.02846e-09	13.327	271.952	2.41476	1.22603e-08	13.327	264.501		2.41476	-4.64981e-09	13.3254	266.873	2.41476	-2.50361e-07	13.3206	263.138	2.41476	-1.83904e-09	13.3254	249.899	2.41476	3.01388e-08	13.3251
	2.42265	1.70539e-09	13.3335	270.814	2.63668	1.19726e-08	13.336	267.763	2.42266	-8.18352e-09	13.3329	263.495	2.42265	1.56361e-08	13.3358	254.85		2.42265	3.87236e-09	13.3349	266.236	2.42265	-3.40113e-07	13.332	267.5	2.42266	8.97138e-09	13.3354	268.821	2.42265	1.27418e-08	13.3354	261.205		2.42265	-4.5998e-09	13.3338	267.369	2.42265	-2.50481e-07	13.329	264.238	2.42266	-1.85644e-09	13.3338	250.883	2.42265	3.00384e-08	13.3335
	2.43055	1.81796e-09	13.342	268.226	2.64458	1.08755e-08	13.3445	269.054	2.43055	-8.34621e-09	13.3413	264.945	2.43055	1.50569e-08	13.3442	255.21		2.43055	3.89574e-09	13.3433	265.955	2.43055	-3.38848e-07	13.3404	268.445	2.43055	9.08767e-09	13.3438	269.166	2.43055	1.26427e-08	13.3438	261.197		2.43055	-4.65648e-09	13.3422	263.804	2.43055	-2.51131e-07	13.3374	264.518	2.43055	-1.87389e-09	13.3422	251.825	2.43055	3.12702e-08	13.342
	2.43844	1.17124e-09	13.3504	263.624	2.65247	1.23934e-08	13.3529	269.158	2.43844	-8.5089e-09	13.3497	267.505	2.43844	1.44776e-08	13.3527	255.331		2.43844	3.7045e-09	13.3517	265.784	2.43844	-3.38328e-07	13.3488	271.027	2.43844	8.66475e-09	13.3522	271.494	2.43844	1.25436e-08	13.3522	263.662		2.43844	-4.71309e-09	13.3506	265.084	2.43844	-2.5005e-07	13.3458	264.252	2.43844	-2.44158e-09	13.3506	251.966	2.43844	3.23257e-08	13.3504
	2.44634	5.24532e-10	13.3588	266.268	2.66037	1.216e-08	13.3613	269.025	2.44634	-8.98694e-09	13.3581	264.361	2.44634	1.48199e-08	13.3611	254.798		2.44634	3.51327e-09	13.3602	267.379	2.44634	-3.38343e-07	13.3572	266.149	2.44634	8.24172e-09	13.3606	271.427	2.44634	1.06509e-08	13.3606	264.302		2.44633	-3.90629e-09	13.359	268.352	2.44633	-2.49889e-07	13.3543	263.782	2.44634	-2.61603e-09	13.359	252.61	2.44633	3.21304e-08	13.3588
	2.45423	9.10512e-10	13.3672	269.501	2.66827	1.19264e-08	13.3697	269.985	2.45423	-7.69402e-09	13.3665	264.758	2.45423	1.4804e-08	13.3695	255.718		2.45423	2.61728e-09	13.3686	265.809	2.45423	-3.38357e-07	13.3656	264.866	2.45423	9.8784e-09	13.369	269.708	2.45423	1.27839e-08	13.369	262.861		2.45423	-3.58778e-09	13.3674	266.793	2.45423	-2.50105e-07	13.3627	263.813	2.45423	-2.49826e-09	13.3674	252.502	2.45423	3.1935e-08	13.3672
	2.46213	1.15838e-09	13.3756	271.662	2.67616	1.07157e-08	13.3781	267.935	2.46212	-7.68723e-09	13.3749	268.06	2.46213	1.35956e-08	13.3779	258.76		2.46213	2.60627e-09	13.377	266.622	2.46213	-3.37345e-07	13.374	266.589	2.46213	9.41127e-09	13.3774	270.596	2.46213	1.22438e-08	13.3774	261.81		2.46212	-4.33009e-09	13.3759	266.673	2.46212	-2.5032e-07	13.3711	264.736	2.46212	-2.58474e-09	13.3758	250.012	2.46212	3.06235e-08	13.3756
	2.47002	1.18125e-09	13.384	267.92	2.68406	8.76022e-09	13.3865	268.421	2.47002	-8.02014e-09	13.3834	266.638	2.47002	1.23873e-08	13.3863	258.864		2.47002	2.3999e-09	13.3854	268.035	2.47002	-3.37182e-07	13.3825	267.19	2.47002	8.94426e-09	13.3859	271.579	2.47002	1.17038e-08	13.3859	262.957		2.47002	-5.07239e-09	13.3843	266.004	2.47002	-2.49642e-07	13.3795	267.368	2.47002	-2.67117e-09	13.3843	249.908	2.47002	3.1347e-08	13.384
	2.47792	1.20412e-09	13.3925	265.767	2.69195	9.86908e-09	13.395	271.463	2.47792	-8.35304e-09	13.3918	266.317	2.47792	1.23741e-08	13.3947	257.228		2.47792	2.19353e-09	13.3938	269.127	2.47792	-3.37267e-07	13.3909	266.026	2.47792	7.99635e-09	13.3943	270.963	2.47792	1.05557e-08	13.3943	264.464		2.47792	-6.39105e-09	13.3927	268.033	2.47792	-2.49569e-07	13.3879	267.606	2.47792	-5.67559e-09	13.3927	250.457	2.47792	3.1468e-08	13.3925
	2.48581	2.79014e-09	13.4009	266.332	2.69984	1.00365e-08	13.4034	273.151	2.48582	-9.03147e-09	13.4002	267.844	2.48581	1.2837e-08	13.4032	256.623		2.48581	5.64679e-10	13.4022	269.076	2.48581	-3.37351e-07	13.3993	266.899	2.48582	6.04978e-09	13.4027	269.8	2.48581	1.05566e-08	13.4027	267.681		2.48581	-5.69802e-09	13.4011	270.819	2.48581	-2.5003e-07	13.3963	265.825	2.48582	-5.69776e-09	13.4011	250.78	2.48581	3.03993e-08	13.4009
	2.49371	2.49785e-09	13.4093	268.036	2.70774	8.89977e-09	13.4118	271.662	2.49371	-7.99483e-09	13.4086	269.978	2.49371	1.28589e-08	13.4116	255.083		2.49371	2.02532e-09	13.4107	266.724	2.49371	-3.36138e-07	13.4077	266.795	2.49371	8.13691e-09	13.4111	271.388	2.49371	1.05576e-08	13.4111	264.879		2.49371	-6.07336e-09	13.4095	271.699	2.49371	-2.50492e-07	13.4047	265.746	2.49371	-5.16849e-09	13.4095	250.268	2.49371	2.93306e-08	13.4093
	2.5016	2.20557e-09	13.4177	271.264	2.71563	7.76313e-09	13.4202	269.774	2.5016	-7.74439e-09	13.417	267.167	2.5016	1.28807e-08	13.42	258.099		2.5016	2.542e-09	13.4191	267.015	2.5016	-3.35479e-07	13.4161	270.529	2.5016	7.88931e-09	13.4195	269.864	2.5016	1.04243e-08	13.4195	262.533		2.5016	-6.44862e-09	13.4179	267.449	2.5016	-2.50359e-07	13.4132	268.984	2.5016	-4.92603e-09	13.4179	251.972	2.5016	3.07606e-08	13.4177
	2.5095	1.25097e-09	13.4261	272.033	2.72352	9.69828e-09	13.4286	267.898	2.5095	-7.49396e-09	13.4254	268.047	2.5095	1.38872e-08	13.4284	256.03		2.5095	2.62378e-09	13.4275	267.117	2.5095	-3.35405e-07	13.4245	270.975	2.5095	7.6416e-09	13.4279	267.859	2.5095	7.67189e-09	13.4279	261.83		2.50949	-6.83794e-09	13.4264	268.087	2.50949	-2.47788e-07	13.4216	270.962	2.5095	-5.00859e-09	13.4264	251.962	2.50949	3.1067e-08	13.4261
	2.51739	2.78936e-10	13.4345	271.986	2.73142	9.49938e-09	13.437	271.981	2.51739	-7.39388e-09	13.4339	267.933	2.51739	1.42244e-08	13.4368	256.798		2.51739	2.52387e-09	13.4359	265.799	2.51739	-3.35332e-07	13.4329	266.529	2.51739	6.99117e-09	13.4364	270.069	2.51739	8.67793e-09	13.4364	264.123		2.51739	-6.30599e-09	13.4348	270.867	2.51739	-2.48212e-07	13.43	269.643	2.51739	-5.0912e-09	13.4348	252.359	2.51739	3.10274e-08	13.4345
	2.52529	1.78397e-09	13.443	269.983	2.73932	9.30054e-09	13.4455	269.374	2.52528	-6.65301e-09	13.4423	268.491	2.52529	1.40714e-08	13.4452	256.355		2.52528	2.42396e-09	13.4443	266.034	2.52529	-3.35012e-07	13.4414	267.761	2.52529	6.911e-09	13.4448	273.696	2.52528	9.80511e-09	13.4448	262.894		2.52528	-6.63749e-09	13.4432	274.185	2.52528	-2.48635e-07	13.4384	270.35	2.52528	-4.15444e-09	13.4432	252.77	2.52528	3.01289e-08	13.443
	2.53318	2.24547e-09	13.4514	264.608	2.74722	8.36393e-09	13.4539	268.026	2.53318	-6.60746e-09	13.4507	266.389	2.53318	1.39184e-08	13.4537	257.463		2.53318	2.83985e-09	13.4527	266.581	2.53318	-3.32356e-07	13.4498	269.393	2.53318	6.36533e-09	13.4532	274.323	2.53318	9.73829e-09	13.4532	264.434		2.53317	-6.969e-09	13.4516	272.293	2.53318	-2.49791e-07	13.4468	270.654	2.53318	-3.89403e-09	13.4516	251.648	2.53318	2.92303e-08	13.4514
	2.54108	2.11068e-09	13.4598	263.772	2.75511	8.70277e-09	13.4623	270.087	2.54107	-7.52683e-09	13.4591	266.891	2.54108	1.14896e-08	13.4621	256.701		2.54107	2.96648e-09	13.4612	268.382	2.54108	-3.32229e-07	13.4582	266.163	2.54107	5.81967e-09	13.4616	276.038	2.54107	9.67147e-09	13.4616	267.213		2.54107	-8.60072e-09	13.46	273.178	2.54107	-2.50051e-07	13.4552	269.384	2.54107	-5.08867e-09	13.46	252.088	2.54107	2.99472e-08	13.4598
	2.54897	1.97589e-09	13.4682	264.964	2.763	9.35823e-09	13.4707	268.87	2.54897	-8.44622e-09	13.4675	271.777	2.54897	1.1646e-08	13.4705	256.31		2.54897	3.09311e-09	13.4696	268.214	2.54897	-3.3219e-07	13.4666	264.246	2.54897	3.59021e-09	13.47	274.436	2.54897	6.97853e-09	13.47	263.175		2.54897	-8.44099e-09	13.4685	271.128	2.54897	-2.50312e-07	13.4637	269.713	2.54897	-6.28326e-09	13.4684	252.52	2.54897	2.98803e-08	13.4682
	2.55686	-1.80016e-09	13.4766	264.264	2.7709	9.20537e-09	13.4791	269.636	2.55687	-7.66684e-09	13.4759	272.534	2.55686	1.21584e-08	13.4789	255.883		2.55686	3.06014e-09	13.478	266.82	2.55686	-3.32151e-07	13.475	265.909	2.55687	3.38004e-09	13.4785	271.867	2.55686	7.17449e-09	13.4785	264.37		2.55687	-4.65695e-09	13.4769	270.49	2.55687	-2.50793e-07	13.4721	269.521	2.55687	-6.99487e-09	13.4769	250.509	2.55687	2.96722e-08	13.4766
	2.56476	-1.92532e-09	13.485	266.924	2.77879	9.05256e-09	13.4876	272.588	2.56476	-7.83016e-09	13.4844	269.418	2.56476	1.23673e-08	13.4873	255.155		2.56476	3.1608e-09	13.4864	269	2.56476	-3.31321e-07	13.4835	269.809	2.56476	3.73225e-09	13.4869	274.673	2.56476	6.74165e-09	13.4869	269.628		2.56476	-4.96601e-09	13.4853	273.21	2.56476	-2.5251e-07	13.4805	271.681	2.56476	-4.43642e-09	13.4853	252.328	2.56476	2.94641e-08	13.485
	2.57265	-2.05048e-09	13.4935	271.896	2.78668	6.99079e-09	13.496	270.256	2.57266	-7.9935e-09	13.4928	271.665	2.57265	1.25762e-08	13.4957	255.276		2.57265	2.88468e-09	13.4948	271.17	2.57265	-3.28851e-07	13.4919	267.883	2.57266	3.15073e-09	13.4953	276.33	2.57265	6.30881e-09	13.4953	265.83		2.57265	-5.27508e-09	13.4937	271.687	2.57265	-2.52963e-07	13.4889	274.089	2.57266	-4.49504e-09	13.4937	252.798	2.57265	2.97471e-08	13.4935
	2.58055	-2.62519e-09	13.5019	274.711	2.79458	8.28032e-09	13.5044	268.998	2.58055	-8.66308e-09	13.5012	271.596	2.58055	1.27507e-08	13.5042	255.662		2.58055	2.60855e-09	13.5032	265.354	2.58055	-3.28376e-07	13.5003	267.092	2.58055	2.56932e-09	13.5037	275.98	2.58055	4.8819e-09	13.5037	266.525		2.58055	-5.92739e-09	13.5021	275.052	2.58055	-2.50369e-07	13.4973	273.516	2.58055	-4.55371e-09	13.5021	254.337	2.58055	2.99367e-08	13.5019
	2.58844	-3.10854e-09	13.5103	269.759	2.80247	8.37834e-09	13.5128	271.058	2.58844	-8.2871e-09	13.5096	272.94	2.58844	1.33259e-08	13.5126	254.839		2.58844	3.3747e-10	13.5117	268.049	2.58844	-3.27901e-07	13.5087	266.438	2.58845	1.47148e-09	13.5121	277.225	2.58844	3.89172e-09	13.5121	266.791		2.58844	-5.6683e-09	13.5105	278.279	2.58844	-2.4803e-07	13.5058	274.319	2.58844	-4.77421e-09	13.5105	254.017	2.58844	2.99243e-08	13.5103
	2.59634	-1.54834e-09	13.5187	267.901	2.81037	8.39142e-09	13.5212	272.069	2.59634	-7.52946e-09	13.518	275.095	2.59634	1.35462e-08	13.521	256.904		2.59634	7.81106e-10	13.5201	270.029	2.59634	-3.27696e-07	13.5171	267.425	2.59634	2.20893e-09	13.5205	276.644	2.59634	4.24984e-09	13.5205	265.485		2.59633	-6.00838e-09	13.519	274.576	2.59634	-2.46776e-07	13.5142	275.886	2.59634	-4.56095e-09	13.519	255.05	2.59634	2.93634e-08	13.5187
	2.60423	-1.87463e-09	13.5271	268.26	2.81827	8.40456e-09	13.5296	272.827	2.60423	-7.27015e-09	13.5265	270.403	2.60423	1.25954e-08	13.5294	258.614		2.60423	1.51542e-09	13.5285	267.619	2.60423	-3.2762e-07	13.5255	270.602	2.60423	2.1359e-09	13.529	274.697	2.60423	4.05514e-09	13.529	264.932		2.60423	-6.34854e-09	13.5274	275.649	2.60423	-2.45794e-07	13.5226	275.789	2.60423	-4.66477e-09	13.5274	252.674	2.60423	2.88026e-08	13.5271
	2.61213	-2.20092e-09	13.5356	266.36	2.82616	9.62416e-09	13.5381	271.654	2.61213	-7.76968e-09	13.5349	270.953	2.61213	1.16446e-08	13.5378	257.207		2.61213	1.85772e-09	13.5369	268.345	2.61213	-3.28496e-07	13.534	271.759	2.61213	1.32401e-09	13.5374	280.139	2.61213	3.86044e-09	13.5374	265.54		2.61212	-6.70063e-09	13.5358	280.565	2.61212	-2.45447e-07	13.531	276.832	2.61213	-4.76856e-09	13.5358	251.234	2.61212	2.93534e-08	13.5356
	2.62002	-2.89982e-09	13.544	266.544	2.83406	9.50237e-09	13.5465	267.223	2.62002	-8.26918e-09	13.5433	273.147	2.62002	1.15355e-08	13.5463	258.874		2.62002	1.26416e-09	13.5453	265.621	2.62002	-3.29371e-07	13.5424	268.464	2.62002	5.12226e-10	13.5458	280.121	2.62002	2.51598e-09	13.5458	264.952		2.62002	-6.00335e-09	13.5442	277.149	2.62002	-2.46154e-07	13.5394	277.106	2.62002	-5.03005e-09	13.5442	253.727	2.62002	2.93296e-08	13.544
	2.62792	-3.15061e-09	13.5524	268.57	2.84195	9.38063e-09	13.5549	268.051	2.62792	-7.98648e-09	13.5517	272.57	2.62792	1.24084e-08	13.5547	255.826		2.62792	6.70601e-10	13.5538	266.508	2.62792	-3.29817e-07	13.5508	265.762	2.62792	-3.62463e-10	13.5542	274.203	2.62792	3.67106e-09	13.5542	266.502		2.62792	-2.91578e-09	13.5526	278.789	2.62792	-2.46861e-07	13.5478	275.624	2.62792	-4.04942e-09	13.5526	253.885	2.62792	2.93058e-08	13.5524
	2.63581	-2.5838e-09	13.5608	268.05	2.84984	8.93894e-09	13.5633	272.239	2.63582	-7.84079e-09	13.5601	272.353	2.63581	1.24526e-08	13.5631	257.707		2.63581	2.17201e-09	13.5622	265.557	2.63581	-3.26646e-07	13.5592	266.859	2.63582	3.5662e-10	13.5626	270.044	2.63581	4.15347e-09	13.5626	268.223		2.63581	-2.9391e-09	13.561	283.801	2.63581	-2.48457e-07	13.5563	277.036	2.63582	-4.51094e-09	13.561	252.275	2.63581	2.9424e-08	13.5608
	2.64371	-2.5107e-09	13.5692	268.913	2.85774	9.5397e-09	13.5717	276.019	2.64371	-8.20042e-09	13.5685	275.426	2.64371	1.24968e-08	13.5715	261.817		2.64371	1.99448e-09	13.5706	267.538	2.64371	-3.26833e-07	13.5676	267.218	2.64371	5.6716e-10	13.571	272.92	2.64371	3.38094e-09	13.571	271.823		2.64371	-2.96249e-09	13.5695	282.867	2.64371	-2.49947e-07	13.5647	278.149	2.64371	-4.9725e-09	13.5694	253.436	2.64371	2.98508e-08	13.5692
	2.6516	-3.03034e-09	13.5776	266.613	2.86563	9.89184e-09	13.5801	271.531	2.6516	-8.56005e-09	13.577	274.314	2.6516	1.30306e-08	13.5799	262.316		2.6516	1.81695e-09	13.579	268.589	2.6516	-3.2702e-07	13.5761	268.384	2.65161	2.7253e-10	13.5795	278.637	2.6516	2.60842e-09	13.5795	268.289		2.6516	-2.7612e-09	13.5779	281.103	2.6516	-2.48056e-07	13.5731	277.234	2.65161	-5.94287e-09	13.5779	255.505	2.6516	2.99913e-08	13.5776
	2.6595	-3.54999e-09	13.5861	266.136	2.87353	9.74229e-09	13.5886	270.716	2.6595	-9.37236e-09	13.5854	273.978	2.6595	1.3255e-08	13.5883	260.967		2.6595	9.82125e-10	13.5874	264.977	2.6595	-3.27458e-07	13.5845	269.59	2.6595	-2.19857e-11	13.5879	279.501	2.6595	3.0395e-09	13.5879	267.521		2.65949	-2.71188e-09	13.5863	281.974	2.6595	-2.47259e-07	13.5815	278.139	2.6595	-5.71263e-09	13.5863	253.165	2.6595	2.90141e-08	13.5861
	2.66739	-1.98208e-09	13.5945	271.595	2.88142	9.5928e-09	13.597	270.32	2.66739	-8.22981e-09	13.5938	270.267	2.66739	1.31669e-08	13.5968	260.145		2.66739	2.20192e-09	13.5958	266.23	2.66739	-3.26347e-07	13.5929	271.13	2.66739	-1.38385e-10	13.5963	275.671	2.66739	3.59717e-09	13.5963	266.546		2.66739	-4.17142e-09	13.5947	280.888	2.66739	-2.46462e-07	13.5899	276.992	2.66739	-5.84067e-09	13.5947	251.302	2.66739	2.8037e-08	13.5945
	2.67529	-1.88266e-09	13.6029	272.27	2.88932	8.21584e-09	13.6054	276.497	2.67529	-7.85918e-09	13.6022	272.302	2.67529	1.30787e-08	13.6052	259.506		2.67529	2.26403e-09	13.6043	267.699	2.67529	-3.26351e-07	13.6013	275.626	2.67529	-2.54898e-10	13.6047	276.367	2.67529	3.42305e-09	13.6047	266.202		2.67528	-5.63088e-09	13.6031	279.292	2.67528	-2.46415e-07	13.5983	279.177	2.67529	-5.96867e-09	13.6031	253.251	2.67528	2.6515e-08	13.6029
	2.68318	-1.99368e-09	13.6113	269.074	2.89722	8.51023e-09	13.6138	281.868	2.68318	-8.63803e-09	13.6106	272.471	2.68318	1.21081e-08	13.6136	261.993		2.68318	1.94122e-09	13.6127	268.976	2.68318	-3.26599e-07	13.6097	273.081	2.68318	-9.2232e-10	13.6131	274.337	2.68318	3.24894e-09	13.6131	265.289		2.68318	-7.89332e-09	13.6115	282.639	2.68318	-2.46477e-07	13.6068	280.187	2.68318	-7.01375e-09	13.6115	251.921	2.68318	2.62594e-08	13.6113
	2.69108	-2.10469e-09	13.6197	266.682	2.90511	8.7016e-09	13.6222	281.379	2.69107	-9.41688e-09	13.619	272.312	2.69108	1.29672e-08	13.622	258.928		2.69108	1.61841e-09	13.6211	265.538	2.69108	-3.26846e-07	13.6181	267.932	2.69107	-1.83342e-09	13.6215	275.485	2.69108	4.38062e-09	13.6215	268.159		2.69107	-6.46701e-09	13.62	283.64	2.69107	-2.46539e-07	13.6152	281.384	2.69107	-8.24645e-09	13.6199	253.482	2.69107	2.60038e-08	13.6197
	2.69897	-2.36748e-09	13.6281	268.813	2.913	8.4855e-09	13.6306	269.623	2.69897	-8.70119e-09	13.6275	275.344	2.69897	1.34591e-08	13.6304	256.709		2.69897	5.58169e-10	13.6295	266.879	2.69897	-3.26127e-07	13.6265	268.635	2.69897	-1.66797e-09	13.63	277.49	2.69897	4.82314e-09	13.63	267.319		2.69897	-5.2905e-09	13.6284	283.564	2.69897	-2.49283e-07	13.6236	279.387	2.69897	-7.14393e-09	13.6284	254.356	2.69897	2.54899e-08	13.6281
	2.70687	-2.5843e-09	13.6366	266.619	2.9209	8.26935e-09	13.6391	273.817	2.70687	-8.46658e-09	13.6359	272.318	2.70687	1.33839e-08	13.6388	258.863		2.70687	9.20579e-10	13.6379	268.344	2.70687	-3.23229e-07	13.635	267.093	2.70687	-8.41246e-10	13.6384	278.514	2.70687	4.99898e-09	13.6384	264.36		2.70687	-5.05019e-09	13.6368	283.846	2.70687	-2.50276e-07	13.632	279.247	2.70687	-6.57628e-09	13.6368	255.277	2.70687	2.50414e-08	13.6366
	2.71476	-2.80113e-09	13.645	267.694	2.92879	7.94395e-09	13.6475	279.356	2.71476	-8.65237e-09	13.6443	274.558	2.71476	1.33087e-08	13.6473	258.725		2.71476	1.04522e-09	13.6463	265.648	2.71476	-3.20984e-07	13.6434	266.652	2.71477	-9.35582e-10	13.6468	277.267	2.71476	4.92781e-09	13.6468	267.005		2.71476	-4.80981e-09	13.6452	279.035	2.71476	-2.48524e-07	13.6404	279.649	2.71477	-6.61616e-09	13.6452	255.488	2.71476	2.57889e-08	13.645
	2.72266	-4.19767e-09	13.6534	268.306	2.93669	8.53885e-09	13.6559	286.242	2.72266	-8.83817e-09	13.6527	277.328	2.72266	1.24597e-08	13.6557	259.038		2.72265	4.07488e-10	13.6548	266.721	2.72266	-3.20865e-07	13.6518	266.546	2.72266	-1.0298e-09	13.6552	280.797	2.72265	4.85663e-09	13.6552	266.874		2.72265	-3.01125e-09	13.6536	285.583	2.72266	-2.4556e-07	13.6488	281.883	2.72266	-6.65608e-09	13.6536	252.565	2.72266	2.57924e-08	13.6534
	2.73055	-4.74971e-09	13.6618	268.809	2.94458	8.40644e-09	13.6643	278.747	2.73055	-8.35486e-09	13.6611	275.748	2.73055	1.27804e-08	13.6641	258.629		2.73055	-2.30238e-10	13.6632	269.863	2.73055	-3.20746e-07	13.6602	271.449	2.73055	-5.56292e-10	13.6636	279.579	2.73055	4.16373e-09	13.6636	266.647		2.73055	-2.77345e-09	13.662	283.049	2.73055	-2.45259e-07	13.6573	282.965	2.73055	-7.14274e-09	13.662	251.594	2.73055	2.53866e-08	13.6618
	2.73845	-3.02432e-09	13.6702	275.035	2.95247	8.27404e-09	13.6727	276.567	2.73845	-8.33587e-09	13.6695	275.766	2.73845	1.24956e-08	13.6725	260.008		2.73844	-7.26689e-11	13.6716	265.687	2.73845	-3.19303e-07	13.6686	274.263	2.73845	-5.97065e-10	13.6721	280.263	2.73844	3.79428e-09	13.6721	269.003		2.73844	-2.84047e-09	13.6705	287.155	2.73844	-2.44957e-07	13.6657	283.499	2.73845	-6.48351e-09	13.6705	254.171	2.73844	2.49807e-08	13.6702
	2.74634	4.39814e-10	13.6786	273.935	2.96037	6.4516e-09	13.6812	279.816	2.74634	-8.71339e-09	13.678	277.702	2.74634	1.22108e-08	13.6809	259.98		2.74634	8.1132e-10	13.68	266.95	2.74634	-3.18632e-07	13.677	267.74	2.74634	-1.20667e-09	13.6805	284.078	2.74634	3.42482e-09	13.6805	267.372		2.74634	-3.08329e-09	13.6789	289.622	2.74634	-2.44302e-07	13.6741	283.522	2.74634	-6.53613e-09	13.6789	258.073	2.74634	2.49082e-08	13.6786
	2.75423	2.48858e-09	13.6871	269.351	2.96827	7.44871e-09	13.6896	272.448	2.75423	-9.0909e-09	13.6864	282.439	2.75423	1.01521e-08	13.6893	260.504		2.75423	1.08642e-09	13.6884	268.167	2.75423	-3.18748e-07	13.6855	266.924	2.75423	-1.81628e-09	13.6889	291.413	2.75423	2.39204e-09	13.6889	265.776		2.75423	-3.32604e-09	13.6873	292.789	2.75423	-2.44707e-07	13.6825	285.644	2.75423	-6.58875e-09	13.6873	255.961	2.75423	2.49943e-08	13.6871
	2.76213	2.58693e-09	13.6955	271.338	2.97616	8.43092e-09	13.698	274.56	2.76213	-9.7415e-09	13.6948	280.825	2.76213	1.26013e-08	13.6978	258.354		2.76213	1.05745e-09	13.6968	270.449	2.76213	-3.18863e-07	13.6939	268.16	2.76213	-4.45509e-09	13.6973	289.311	2.76213	2.45394e-09	13.6973	265.348		2.76212	-1.7339e-09	13.6957	293.073	2.76212	-2.45112e-07	13.6909	288.438	2.76213	-7.08047e-09	13.6957	252.622	2.76212	2.48223e-08	13.6955
	2.77002	2.68527e-09	13.7039	267.732	2.98406	8.25475e-09	13.7064	279.706	2.77002	-8.09328e-09	13.7032	283.71	2.77002	1.30822e-08	13.7062	258.858		2.77002	1.02848e-09	13.7053	275.124	2.77002	-3.19886e-07	13.7023	263.62	2.77002	-4.67589e-09	13.7057	282.83	2.77002	3.22763e-09	13.7057	265.799		2.77002	-1.91234e-09	13.7041	291.46	2.77002	-2.45977e-07	13.6994	286.102	2.77002	-5.47681e-09	13.7041	256.883	2.77002	2.46502e-08	13.7039
	2.77792	2.64405e-09	13.7123	267.019	2.99195	8.07864e-09	13.7148	285.806	2.77792	-7.72448e-09	13.7116	281.228	2.77792	1.31245e-08	13.7146	259.805		2.77792	1.8561e-09	13.7137	269.386	2.77792	-3.16337e-07	13.7107	266.285	2.77792	-3.2487e-09	13.7141	281.203	2.77792	3.55355e-09	13.7141	266.638		2.77792	-2.0907e-09	13.7126	291.795	2.77792	-2.47043e-07	13.7078	289.323	2.77792	-5.12666e-09	13.7125	256.801	2.77792	2.38777e-08	13.7123
	2.78581	2.12917e-09	13.7207	268.67	2.99985	7.8536e-09	13.7232	276.834	2.78582	-7.6351e-09	13.7201	282.875	2.78581	1.31668e-08	13.723	262.583		2.78581	2.04599e-09	13.7221	272.751	2.78581	-3.16359e-07	13.7191	268.36	2.78582	-2.72738e-09	13.7226	282.061	2.78581	2.55174e-09	13.7226	265.639		2.78581	-2.95935e-09	13.721	290.581	2.78582	-2.4592e-07	13.7162	290.553	2.78582	-5.06997e-09	13.721	256.229	2.78582	2.40768e-08	13.7207
	2.79371	1.61428e-09	13.7292	267.082	3.00774	8.04121e-09	13.7317	270.39	2.79371	-7.5457e-09	13.7285	280.101	2.79371	1.3989e-08	13.7314	264.684		2.79371	1.68203e-09	13.7305	275.966	2.79371	-3.16381e-07	13.7276	266.876	2.79371	-2.65414e-09	13.731	287.625	2.79371	1.54993e-09	13.731	266.289		2.79371	-8.25958e-10	13.7294	294.541	2.79371	-2.4544e-07	13.7246	288.863	2.79371	-5.01328e-09	13.7294	254.882	2.79371	2.38681e-08	13.7292
	2.8016	3.13116e-11	13.7376	264.82	3.01563	7.79516e-09	13.7401	273.101	2.80161	-5.69733e-09	13.7369	281.286	2.8016	1.4237e-08	13.7399	261.897		2.8016	1.31806e-09	13.7389	269.617	2.8016	-3.16413e-07	13.736	270.51	2.80161	-2.58101e-09	13.7394	282.705	2.8016	6.57892e-10	13.7394	270.271		2.8016	-1.31343e-09	13.7378	299.514	2.8016	-2.45233e-07	13.733	289.67	2.80161	-3.86264e-09	13.7378	257.6	2.8016	2.36595e-08	13.7376
	2.8095	5.1889e-10	13.746	266.769	3.02353	7.54906e-09	13.7485	277.289	2.8095	-5.59513e-09	13.7453	288.173	2.8095	1.40939e-08	13.7483	260.483		2.8095	1.55614e-09	13.7474	267.27	2.8095	-3.15733e-07	13.7444	268.874	2.8095	-2.84689e-09	13.7478	288.717	2.8095	1.72969e-10	13.7478	274.68		2.8095	-1.80098e-09	13.7462	301.775	2.8095	-2.45684e-07	13.7414	289.337	2.8095	-3.98737e-09	13.7462	260.248	2.8095	2.20453e-08	13.746
	2.81739	3.97139e-10	13.7544	265.256	3.03142	5.04372e-09	13.7569	274.596	2.81739	-5.9131e-09	13.7537	286.297	2.81739	1.39507e-08	13.7567	259.843		2.81739	2.5682e-09	13.7558	271.629	2.81739	-3.15544e-07	13.7528	267.497	2.81739	-3.11277e-09	13.7562	289.121	2.81739	-3.11955e-10	13.7562	269.135		2.81739	-3.09355e-09	13.7546	300.895	2.81739	-2.46135e-07	13.7499	290.888	2.81739	-4.11211e-09	13.7546	260.035	2.81739	2.03469e-08	13.7544
	2.82529	2.75388e-10	13.7628	266.949	3.03932	6.2985e-09	13.7653	279.536	2.82529	-6.2311e-09	13.7621	280.34	2.82529	1.26099e-08	13.7651	262.826		2.82529	2.57273e-09	13.7642	274.654	2.82529	-3.15883e-07	13.7612	265.704	2.82529	-3.93545e-09	13.7646	284.825	2.82529	-9.29346e-10	13.7646	267.39		2.82528	-4.05843e-09	13.763	296.026	2.82528	-2.45336e-07	13.7583	293.532	2.82529	-4.69038e-09	13.763	260.586	2.82528	2.03955e-08	13.7628
	2.83318	8.95361e-10	13.7712	267.75	3.04722	5.94921e-09	13.7737	283.686	2.83318	-8.18831e-09	13.7706	281.11	2.83318	1.46203e-08	13.7735	264.299		2.83318	2.57727e-09	13.7726	276.311	2.83318	-3.16223e-07	13.7696	264.841	2.83318	-5.76246e-09	13.7731	293.033	2.83318	-1.26978e-09	13.7731	273.277		2.83318	-1.41478e-09	13.7715	297.453	2.83318	-2.4501e-07	13.7667	291.633	2.83318	-4.46298e-09	13.7715	254.673	2.83318	2.00846e-08	13.7712
	2.84108	3.61512e-09	13.7797	270.351	3.05511	5.59998e-09	13.7822	281.379	2.84108	-7.16926e-09	13.779	281.102	2.84108	1.44536e-08	13.7819	263.969		2.84108	2.60167e-09	13.781	286.221	2.84108	-3.15881e-07	13.7781	270.071	2.84108	-5.88984e-09	13.7815	293.64	2.84108	-1.61021e-09	13.7815	273.363		2.84107	-8.82201e-10	13.7799	300.253	2.84107	-2.44944e-07	13.7751	294.52	2.84108	-1.86418e-09	13.7799	255.897	2.84107	1.97737e-08	13.7797
	2.84897	3.9906e-09	13.7881	275.128	3.06301	4.9068e-09	13.7906	281.784	2.84897	-7.17134e-09	13.7874	286.254	2.84897	1.42868e-08	13.7904	262.558		2.84897	1.96134e-09	13.7894	269.965	2.84897	-3.14321e-07	13.7865	268.576	2.84897	-4.9701e-09	13.7899	300.61	2.84897	-4.33624e-09	13.7899	269.281		2.84897	-6.81161e-10	13.7883	299.233	2.84897	-2.44879e-07	13.7835	292.558	2.84897	-2.1269e-09	13.7883	256.313	2.84897	1.91948e-08	13.7881
	2.85687	3.97401e-09	13.7965	275.468	3.0709	5.83849e-09	13.799	280.924	2.85687	-7.50271e-09	13.7958	293.761	2.85687	1.38266e-08	13.7988	261.962		2.85687	1.32101e-09	13.7979	266.543	2.85687	-3.14043e-07	13.7949	262.222	2.85687	-4.82636e-09	13.7983	294.408	2.85687	-5.97052e-09	13.7983	273.35		2.85687	-4.80199e-10	13.7967	306.217	2.85687	-2.42401e-07	13.7919	293.951	2.85687	-2.38963e-09	13.7967	255.087	2.85687	1.93034e-08	13.7965
	2.86476	3.76139e-09	13.8049	273.153	3.07879	5.35234e-09	13.8074	283.529	2.86477	-7.8341e-09	13.8042	285.47	2.86476	1.35087e-08	13.8072	263.468		2.86476	-8.15108e-11	13.8063	265.861	2.86476	-3.13994e-07	13.8033	259.771	2.86477	-4.68274e-09	13.8067	294.013	2.86476	-6.65506e-09	13.8067	273.874		2.86476	-3.35009e-10	13.8051	307.007	2.86476	-2.41773e-07	13.8004	295.497	2.86477	-3.24829e-09	13.8051	260.202	2.86476	1.91764e-08	13.8049
	2.87266	3.54876e-09	13.8133	273.32	3.08669	4.86613e-09	13.8158	283.715	2.87266	-7.51631e-09	13.8126	287.894	2.87266	1.36521e-08	13.8156	267.899		2.87266	1.01499e-10	13.8147	270.395	2.87266	-3.14303e-07	13.8117	262.371	2.87266	-4.25705e-09	13.8151	301.573	2.87266	-4.77036e-09	13.8151	276.661		2.87266	-4.05721e-10	13.8136	305.607	2.87266	-2.41532e-07	13.8088	294.433	2.87266	-1.63388e-09	13.8135	261.142	2.87266	1.90493e-08	13.8133
	2.88055	3.24462e-09	13.8217	273.284	3.09458	3.47404e-09	13.8242	284.111	2.88055	-6.14398e-09	13.8211	291.311	2.88055	1.34671e-08	13.824	263.403		2.88055	1.31099e-09	13.8231	270.936	2.88055	-3.14613e-07	13.8201	264.215	2.88055	-4.3087e-09	13.8236	298.209	2.88055	-5.31176e-09	13.8236	277.122		2.88055	-2.05543e-09	13.822	313.506	2.88055	-2.41471e-07	13.8172	297.264	2.88055	-1.97658e-09	13.822	256.73	2.88055	1.79211e-08	13.8217
	2.88845	2.94048e-09	13.8302	270.418	3.10247	2.42821e-09	13.8327	282.388	2.88845	-6.28823e-09	13.8295	289.812	2.88845	1.3282e-08	13.8324	263.711		2.88845	3.16141e-09	13.8315	270.368	2.88845	-3.15244e-07	13.8286	264.89	2.88845	-4.82544e-09	13.832	294.147	2.88845	-5.85317e-09	13.832	275.312		2.88844	-3.70514e-09	13.8304	307.178	2.88844	-2.41411e-07	13.8256	299.426	2.88845	-2.31924e-09	13.8304	259.155	2.88844	1.83144e-08	13.8302
	2.89634	2.24846e-09	13.8386	272.488	3.11037	4.61641e-09	13.8411	280.144	2.89634	-6.43246e-09	13.8379	288.345	2.89634	1.28447e-08	13.8408	263.684		2.89634	3.14239e-09	13.8399	270.701	2.89634	-3.16206e-07	13.837	270.898	2.89634	-5.34205e-09	13.8404	296.859	2.89634	-7.46259e-09	13.8404	277.46		2.89634	-3.57211e-09	13.8388	299.119	2.89634	-2.41527e-07	13.834	299.82	2.89634	-3.08405e-09	13.8388	256.689	2.89634	1.81194e-08	13.8386
	2.90424	1.90087e-09	13.847	271.698	3.11827	4.44984e-09	13.8495	282.584	2.90424	-6.81287e-09	13.8463	289.708	2.90424	1.54226e-08	13.8493	260.547		2.90424	3.08782e-09	13.8484	266.251	2.90424	-3.18479e-07	13.8454	274.038	2.90424	-7.61474e-09	13.8488	293.9	2.90424	-6.9666e-09	13.8488	273.548		2.90423	2.97537e-10	13.8472	301.569	2.90423	-2.41644e-07	13.8424	300.231	2.90424	-3.6925e-09	13.8472	254.732	2.90423	1.79245e-08	13.847
	2.91213	1.60391e-09	13.8554	266.501	3.12617	4.28321e-09	13.8579	288.486	2.91213	-6.85705e-09	13.8547	288.809	2.91213	1.55281e-08	13.8577	260.089		2.91213	3.03326e-09	13.8568	266.908	2.91213	-3.18078e-07	13.8538	269.136	2.91213	-7.50924e-09	13.8572	294.97	2.91213	-6.89137e-09	13.8572	272.141		2.91212	5.36221e-10	13.8556	305.26	2.91213	-2.42285e-07	13.8509	301.417	2.91213	-2.68458e-09	13.8556	259.28	2.91213	1.69851e-08	13.8554
	2.92003	-1.94972e-10	13.8638	260.632	3.13406	3.69726e-09	13.8663	277.528	2.92002	-6.90123e-09	13.8631	286.215	2.92003	1.56336e-08	13.8661	260.75		2.92002	2.95543e-09	13.8652	272.963	2.92003	-3.17964e-07	13.8622	269.732	2.92002	-7.67491e-09	13.8657	301.294	2.92002	-7.08579e-09	13.8657	273.487		2.92002	3.76767e-10	13.8641	311.995	2.92002	-2.4329e-07	13.8593	302.38	2.92002	-2.19103e-09	13.8641	257.415	2.92002	1.65127e-08	13.8638
	2.92792	-9.10432e-10	13.8722	267.317	3.14195	5.25327e-09	13.8748	281.028	2.92792	-7.30091e-09	13.8716	289.442	2.92792	1.63477e-08	13.8745	263.726		2.92792	2.87761e-09	13.8736	277.057	2.92792	-3.18356e-07	13.8706	266.369	2.92792	-7.84069e-09	13.8741	307.476	2.92792	-7.28021e-09	13.8741	271.919		2.92792	2.17392e-10	13.8725	313.541	2.92792	-2.42408e-07	13.8677	304.961	2.92792	-2.42722e-09	13.8725	258.133	2.92792	1.73396e-08	13.8722
	2.93582	-2.92001e-09	13.8807	272.892	3.14985	5.24633e-09	13.8832	287.316	2.93582	-9.62711e-09	13.88	294.004	2.93582	1.68724e-08	13.8829	266.281		2.93581	2.36698e-09	13.882	280.802	2.93582	-3.18747e-07	13.8791	262.719	2.93582	-1.03801e-08	13.8825	293.892	2.93581	-8.71912e-09	13.8825	273.852		2.93582	3.16992e-09	13.8809	315.54	2.93582	-2.40471e-07	13.8761	307.953	2.93582	-2.66346e-09	13.8809	256.162	2.93582	1.71371e-08	13.8807
	2.94371	-4.67366e-09	13.8891	264.94	3.15774	4.96837e-09	13.8916	295.607	2.94371	-8.50414e-09	13.8884	293.979	2.94371	1.70703e-08	13.8914	268.548		2.94371	1.21046e-09	13.8904	269.213	2.94371	-3.19525e-07	13.8875	266.427	2.94371	-9.7769e-09	13.8909	284.591	2.94371	-8.12941e-09	13.8909	275.033		2.94371	2.47781e-09	13.8893	318.443	2.94371	-2.40269e-07	13.8845	307.569	2.94371	-1.88113e-09	13.8893	258.973	2.94371	1.69346e-08	13.8891
	2.9516	-3.83398e-09	13.8975	269.536	3.16564	4.69036e-09	13.9	301.276	2.95161	-8.46474e-09	13.8968	290.266	2.9516	1.60823e-08	13.8998	262.116		2.9516	1.63186e-09	13.8989	269.561	2.9516	-3.17671e-07	13.8959	266.33	2.95161	-1.02879e-08	13.8993	291.058	2.9516	-7.82674e-09	13.8993	271.492		2.9516	1.78569e-09	13.8977	322.491	2.9516	-2.40068e-07	13.893	307.928	2.95161	-1.50367e-09	13.8977	260.521	2.9516	1.63117e-08	13.8975
	2.9595	-3.83004e-09	13.9059	271.655	3.17353	4.92053e-09	13.9084	291.386	2.9595	-8.69377e-09	13.9052	288.275	2.9595	1.50943e-08	13.9082	257.797		2.9595	1.74893e-09	13.9073	267.75	2.9595	-3.1793e-07	13.9043	264.288	2.9595	-1.07988e-08	13.9077	298.977	2.9595	-7.95472e-09	13.9077	272.972		2.9595	3.8423e-10	13.9061	319.094	2.9595	-2.39541e-07	13.9014	308.614	2.9595	-1.12625e-09	13.9061	257.614	2.9595	1.74554e-08	13.9059
	2.96739	-3.82609e-09	13.9143	277.585	3.18142	5.60848e-09	13.9168	290.829	2.9674	-8.92282e-09	13.9137	292.753	2.96739	1.44046e-08	13.9166	262.429		2.96739	1.52054e-09	13.9157	272.966	2.96739	-3.1819e-07	13.9127	266.771	2.9674	-1.17285e-08	13.9162	300.984	2.96739	-8.0827e-09	13.9162	275.278		2.96739	2.40888e-10	13.9146	318.728	2.96739	-2.39555e-07	13.9098	312.97	2.9674	-1.02386e-09	13.9146	252.466	2.96739	1.72954e-08	13.9143
	2.97529	-3.73052e-09	13.9228	280.211	3.18932	5.83834e-09	13.9253	298.576	2.97529	-8.79009e-09	13.9221	296.684	2.97529	1.55805e-08	13.925	266.053		2.97529	1.29216e-09	13.9241	279.408	2.97529	-3.18762e-07	13.9212	269.213	2.97529	-1.42138e-08	13.9246	305.3	2.97529	-7.30937e-09	13.9246	273.94		2.97528	3.66251e-09	13.923	318.753	2.97529	-2.39952e-07	13.9182	316.795	2.97529	-9.21519e-10	13.923	256.037	2.97529	1.71352e-08	13.9228
	2.98318	-3.4497e-09	13.9312	282.1	3.19722	4.87751e-09	13.9337	291.397	2.98318	-7.39122e-09	13.9305	293.753	2.98318	1.60495e-08	13.9334	264.222		2.98318	2.25497e-09	13.9325	283.142	2.98318	-3.1871e-07	13.9296	272.365	2.98318	-1.29051e-08	13.933	308.867	2.98318	-7.86734e-09	13.933	275.165		2.98318	3.79808e-09	13.9314	318.582	2.98318	-2.40349e-07	13.9266	319.39	2.98318	2.98292e-10	13.9314	255.808	2.98318	1.64324e-08	13.9312
	2.99108	-3.57075e-09	13.9396	265.322	3.20511	3.91668e-09	13.9421	291.826	2.99108	-6.8506e-09	13.9389	294.527	2.99108	1.60602e-08	13.9419	263.416		2.99108	2.63099e-09	13.941	285.172	2.99108	-3.18159e-07	13.938	264.953	2.99108	-1.27309e-08	13.9414	308.474	2.99108	-8.42531e-09	13.9414	274.842		2.99107	3.93372e-09	13.9398	320.651	2.99107	-2.40304e-07	13.935	317.096	2.99108	9.25133e-10	13.9398	260.226	2.99107	1.71014e-08	13.9396
	2.99897	-3.69181e-09	13.948	265.998	3.21301	5.4154e-09	13.9505	280.34	2.99897	-6.96483e-09	13.9473	288.43	2.99897	1.60709e-08	13.9503	262.497		2.99897	2.64152e-09	13.9494	278.728	2.99897	-3.18039e-07	13.9464	256.921	2.99897	-1.28037e-08	13.9498	304.195	2.99897	-9.61302e-09	13.9498	278.311		2.99897	3.95177e-09	13.9482	316.747	2.99897	-2.3663e-07	13.9435	318.196	2.99897	9.54415e-10	13.9482	260.032	2.99897	1.95849e-08	13.948
	3.00687	-3.48221e-09	13.9564	258.795	3.2209	5.52821e-09	13.9589	283.292	3.00687	-7.07906e-09	13.9557	288.102	3.00687	1.86861e-08	13.9587	259.139		3.00687	2.65205e-09	13.9578	275.41	3.00687	-3.1792e-07	13.9548	260.741	3.00687	-1.28765e-08	13.9582	303.579	3.00687	-1.08871e-08	13.9582	282.852		3.00687	4.86879e-09	13.9566	322.78	3.00687	-2.34993e-07	13.9519	314.321	3.00687	9.83696e-10	13.9566	264.849	3.00687	1.91999e-08	13.9564
	3.01476	2.74172e-09	13.9648	256.1	3.2288	5.36975e-09	13.9673	288.436	3.01477	-6.32033e-09	13.9642	289.402	3.01476	1.83778e-08	13.9671	260.858		3.01476	3.21598e-09	13.9662	266.913	3.01476	-3.16284e-07	13.9632	265.27	3.01477	-1.24905e-08	13.9667	301.975	3.01476	-9.2736e-09	13.9667	288.282		3.01476	5.28964e-09	13.9651	333.621	3.01476	-2.34621e-07	13.9603	316.85	3.01477	1.70124e-09	13.9651	264.143	3.01476	1.88148e-08	13.9648
	3.02266	3.55985e-09	13.9733	258.54	3.23669	5.21134e-09	13.9758	285.514	3.02266	-6.11695e-09	13.9726	294.903	3.02266	1.80694e-08	13.9755	268.383		3.02266	4.17637e-09	13.9746	267.213	3.02266	-3.16143e-07	13.9717	259.876	3.02266	-1.25633e-08	13.9751	303.718	3.02266	-9.46051e-09	13.9751	279.395		3.02266	5.08731e-09	13.9735	335.386	3.02266	-2.34588e-07	13.9687	319.556	3.02266	1.7804e-09	13.9735	262.436	3.02266	1.81274e-08	13.9733
	3.03055	3.72535e-09	13.9817	263.409	3.24458	5.51867e-09	13.9842	288.379	3.03056	-7.03119e-09	13.981	302.846	3.03055	1.69271e-08	13.984	274.93		3.03055	5.33112e-09	13.983	271.804	3.03055	-3.16263e-07	13.9801	264.689	3.03056	-1.27045e-08	13.9835	308.233	3.03055	-9.64742e-09	13.9835	275.251		3.03055	4.88506e-09	13.9819	333.424	3.03055	-2.34726e-07	13.9771	322.228	3.03056	1.29856e-09	13.9819	255.138	3.03055	1.99648e-08	13.9817
	3.03845	3.68833e-09	13.9901	262.093	3.25248	7.75207e-09	13.9926	284.601	3.03845	-7.94541e-09	13.9894	299.558	3.03845	1.7313e-08	13.9924	272.469		3.03845	5.87147e-09	13.9915	273.521	3.03845	-3.16383e-07	13.9885	269.894	3.03845	-1.28457e-08	13.9919	308.628	3.03845	-1.01612e-08	13.9919	273.412		3.03844	4.53838e-09	13.9903	335.56	3.03845	-2.34863e-07	13.9855	331.213	3.03845	8.16675e-10	13.9903	256.135	3.03845	1.99905e-08	13.9901
	3.04634	3.65131e-09	13.9985	260.056	3.26037	7.78069e-09			3.04634	-7.74242e-09	13.9978	297.92	3.04634	1.76504e-08				3.04634	6.05529e-09	13.9999	265.88	3.04634	-3.1652e-07	13.9969	259.522	3.04634	-1.40317e-08			3.04634	-1.01879e-08				3.04634	6.71777e-09	13.9987	336.542	3.04634	-2.37313e-07	13.994	332.182	3.04634	1.07838e-09	13.9987	259.773	3.04634	1.97994e-08	13.9985
	3.05424	3.68123e-09			3.26827	7.67912e-09			3.05424	-6.36348e-09			3.05424	1.75008e-08				3.05424	6.23911e-09			3.05424	-3.14732e-07			3.05424	-1.38281e-08			3.05424	-1.02147e-08				3.05423	7.59052e-09			3.05423	-2.38026e-07			3.05424	2.11804e-09			3.05423	1.96083e-08
	3.06213	2.71138e-09			3.27617	7.57751e-09			3.06213	-6.74328e-09			3.06213	1.73512e-08				3.06213	6.35432e-09			3.06213	-3.14504e-07			3.06213	-1.39054e-08			3.06213	-1.11917e-08				3.06213	7.55532e-09			3.06213	-2.38842e-07			3.06213	2.19925e-09			3.06213	1.90862e-08
	3.07003	1.74153e-09			3.28406	9.80085e-09			3.07002	-7.12309e-09			3.07003	1.65076e-08				3.07003	6.18137e-09			3.07003	-3.14682e-07			3.07002	-1.41082e-08			3.07003	-1.22138e-08				3.07002	7.49657e-09			3.07002	-2.36398e-07			3.07002	1.96907e-09			3.07002	1.89948e-08
	3.07792	-5.86697e-09			3.29196	9.51024e-09			3.07792	-7.93849e-09			3.07792	1.71543e-08				3.07792	6.00842e-09			3.07792	-3.14861e-07			3.07792	-1.43112e-08			3.07792	-1.28327e-08				3.07792	7.42601e-09			3.07792	-2.35462e-07			3.07792	1.73895e-09			3.07792	1.89034e-08
	3.08582	-8.04135e-09			3.29985	9.21969e-09			3.08582	-5.07115e-09			3.08582	1.73113e-08				3.08582	4.61194e-09			3.08582	-3.13851e-07			3.08582	-1.41386e-08			3.08582	-1.27098e-08				3.08582	6.50915e-09			3.08582	-2.35088e-07			3.08582	2.90589e-09			3.08582	1.6139e-08
	3.09371	-7.2925e-09			3.30774	8.51977e-09			3.09372	-5.19296e-09			3.09371	1.66121e-08				3.09371	5.56703e-09			3.09371	-3.13498e-07			3.09372	-1.45153e-08			3.09371	-1.30647e-08				3.09371	5.59235e-09			3.09371	-2.34714e-07			3.09372	3.3608e-09			3.09371	1.42463e-08
	3.10161	-7.56809e-09			3.31564	6.69801e-09			3.10161	-5.31475e-09			3.10161	1.59128e-08				3.10161	5.94362e-09			3.10161	-3.1347e-07			3.10161	-1.48918e-08			3.10161	-1.34195e-08				3.1016	5.35675e-09			3.10161	-2.34717e-07			3.10161	2.47713e-09			3.10161	1.59996e-08
	3.1095	-7.84369e-09			3.32353	7.52271e-09			3.1095	-5.84236e-09			3.1095	1.60035e-08				3.1095	5.80006e-09			3.1095	-3.13543e-07			3.1095	-1.63017e-08			3.1095	-1.50559e-08				3.1095	6.43986e-09			3.1095	-2.3515e-07			3.1095	1.59347e-09			3.1095	1.59803e-08
	3.1174	-7.21881e-09			3.33142	7.86312e-09			3.1174	-5.39284e-09			3.1174	1.6019e-08				3.11739	5.6565e-09			3.1174	-3.13615e-07			3.1174	-1.61424e-08			3.11739	-1.48154e-08				3.11739	8.18093e-09			3.11739	-2.35582e-07			3.1174	1.03473e-09			3.11739	1.55355e-08
	3.12529	-5.38421e-09			3.33932	6.93309e-09			3.12529	-5.00449e-09			3.12529	1.46708e-08				3.12529	7.20199e-09			3.12529	-3.11934e-07			3.12529	-1.49471e-08			3.12529	-1.53717e-08				3.12529	8.86895e-09			3.12529	-2.37196e-07			3.12529	2.34495e-09			3.12529	1.50906e-08
	3.13319	-4.5237e-09			3.34722	6.00311e-09			3.13318	-4.92552e-09			3.13319	1.33226e-08				3.13318	7.14697e-09			3.13319	-3.11284e-07			3.13319	-1.5063e-08			3.13318	-1.59281e-08				3.13318	9.11515e-09			3.13318	-2.37517e-07			3.13318	2.76408e-09			3.13318	1.46898e-08
	3.14108	-4.48707e-09			3.35512	8.68251e-09			3.14108	-4.84657e-09			3.14108	1.37111e-08				3.14108	7.09195e-09			3.14108	-3.10977e-07			3.14108	-1.51787e-08			3.14108	-1.94861e-08				3.14107	9.36134e-09			3.14107	-2.35077e-07			3.14108	3.18325e-09			3.14107	1.45128e-08
	3.14897	-4.45044e-09			3.36301	8.02791e-09			3.14897	-4.24974e-09			3.14897	1.59261e-08				3.14897	6.49091e-09			3.14897	-3.10847e-07			3.14897	-1.53533e-08			3.14897	-1.97717e-08				3.14897	9.5415e-09			3.14897	-2.34598e-07			3.14897	3.30083e-09			3.14897	1.43358e-08
	3.15687	-4.3223e-09			3.3709	7.3733e-09			3.15687	-3.52625e-09			3.15687	1.53828e-08				3.15687	6.75156e-09			3.15687	-3.10716e-07			3.15687	-1.53478e-08			3.15687	-1.89055e-08				3.15687	9.30325e-09			3.15687	-2.3464e-07			3.15687	5.6504e-09			3.15687	1.35039e-08
	3.16476	-4.44186e-09			3.3788	6.08269e-09			3.16477	-3.63497e-09			3.16476	1.48394e-08				3.16476	9.39036e-09			3.16476	-3.11211e-07			3.16477	-1.58867e-08			3.16476	-1.87184e-08				3.16476	9.065e-09			3.16477	-2.34713e-07			3.16477	5.94425e-09			3.16477	1.29645e-08
	3.17266	-4.56142e-09			3.38669	6.01761e-09			3.17266	-3.74369e-09			3.17266	1.37295e-08				3.17266	1.00448e-08			3.17266	-3.11706e-07			3.17266	-1.64257e-08			3.17266	-1.889e-08				3.17266	8.5922e-09			3.17266	-2.34785e-07			3.17266	6.06519e-09			3.17266	1.33814e-08
	3.18055	-6.09191e-09			3.39458	7.03007e-09			3.18056	-5.2174e-09			3.18055	1.41295e-08				3.18055	1.0037e-08			3.18055	-3.13026e-07			3.18056	-1.91229e-08			3.18055	-1.90616e-08				3.18055	8.31006e-09			3.18055	-2.35733e-07			3.18056	6.18618e-09			3.18055	1.33362e-08
	3.18845	-5.86991e-09			3.40248	7.45156e-09			3.18845	-5.04699e-09			3.18845	1.5161e-08				3.18845	1.00293e-08			3.18845	-3.13698e-07			3.18845	-1.84035e-08			3.18845	-1.69483e-08				3.18845	9.44658e-09			3.18845	-2.36682e-07			3.18845	7.47281e-09			3.18845	1.3168e-08
	3.19634	-5.84886e-09			3.41037	7.15446e-09			3.19634	-4.69073e-09			3.19634	1.54847e-08				3.19634	1.11653e-08			3.19634	-3.12499e-07			3.19635	-1.81641e-08			3.19634	-1.78111e-08				3.19634	1.05058e-08			3.19634	-2.38701e-07			3.19634	7.93016e-09			3.19634	1.3e-08
	3.20424	-6.68099e-09			3.41827	6.8573e-09			3.20424	-4.80078e-09			3.20424	1.58085e-08				3.20424	1.19065e-08			3.20424	-3.12067e-07			3.20424	-1.81099e-08			3.20424	-1.86738e-08				3.20423	1.07391e-08			3.20423	-2.37169e-07			3.20424	7.87277e-09			3.20423	1.30557e-08
	3.21213	-7.51312e-09			3.42617	7.29196e-09			3.21213	-4.91081e-09			3.21213	1.58381e-08				3.21213	1.15746e-08			3.21213	-3.12559e-07			3.21213	-1.82349e-08			3.21213	-2.04582e-08				3.21213	1.09723e-08			3.21213	-2.33166e-07			3.21213	7.81535e-09			3.21213	1.29769e-08
	3.22003	-7.99376e-09			3.43406	7.25228e-09			3.22003	-4.38133e-09			3.22003	1.56002e-08				3.22003	1.12426e-08			3.22003	-3.1305e-07			3.22003	-1.836e-08			3.22003	-2.19033e-08				3.22002	1.09507e-08			3.22002	-2.32899e-07			3.22003	7.35504e-09			3.22002	1.17599e-08
	3.22792	-6.93686e-09			3.44196	6.52191e-09			3.22792	-3.56788e-09			3.22792	1.53622e-08				3.22792	1.06014e-08			3.22792	-3.12732e-07			3.22792	-1.82467e-08			3.22792	-2.15501e-08				3.22792	1.07798e-08			3.22792	-2.32802e-07			3.22792	8.20712e-09			3.22792	1.05428e-08
	3.23582	-6.50016e-09			3.44985	5.7916e-09			3.23582	-3.28639e-09			3.23582	1.41883e-08				3.23582	1.27326e-08			3.23582	-3.1328e-07			3.23582	-1.86472e-08			3.23582	-2.19301e-08				3.23582	1.06088e-08			3.23582	-2.32705e-07			3.23582	8.04796e-09			3.23582	1.01642e-08
	3.24371	-6.37994e-09			3.45774	6.18006e-09			3.24372	-3.47295e-09			3.24371	1.3352e-08				3.24371	1.27165e-08			3.24371	-3.13827e-07			3.24372	-1.90478e-08			3.24371	-2.231e-08				3.24371	1.07869e-08			3.24371	-2.31642e-07			3.24372	7.88883e-09			3.24371	1.06423e-08
	3.25161	-6.25972e-09			3.46564	6.76113e-09			3.25161	-3.65949e-09			3.25161	1.55384e-08				3.25161	1.24361e-08			3.25161	-3.15181e-07			3.25161	-2.12051e-08			3.25161	-2.39011e-08				3.25161	1.20867e-08			3.25161	-2.32006e-07			3.25161	6.08886e-09			3.25161	1.05957e-08
	3.2595	-4.75525e-09			3.47353	6.81942e-09			3.2595	-2.17036e-09			3.2595	1.6416e-08				3.2595	1.21556e-08			3.2595	-3.15436e-07			3.25951	-2.25402e-08			3.2595	-2.33151e-08				3.2595	1.21758e-08			3.2595	-2.32369e-07			3.2595	8.07601e-09			3.2595	1.03595e-08
	3.2674	-4.36918e-09			3.48143	6.51475e-09			3.2674	-1.88578e-09			3.2674	1.64602e-08				3.2674	1.3929e-08			3.2674	-3.13091e-07			3.2674	-2.2175e-08			3.2674	-2.33683e-08				3.26739	1.20174e-08			3.26739	-2.33169e-07			3.2674	9.19733e-09			3.26739	1.01233e-08
	3.27529	-4.36353e-09			3.48932	6.21013e-09			3.27529	-1.81546e-09			3.27529	1.65044e-08				3.27529	1.40903e-08			3.27529	-3.12864e-07			3.27529	-2.22541e-08			3.27529	-2.34216e-08				3.27529	1.18589e-08			3.27529	-2.34293e-07			3.27529	9.69113e-09			3.27529	1.09206e-08
	3.28319	-4.67721e-09			3.49722	6.94216e-09			3.28319	-2.01943e-09			3.28319	1.66481e-08				3.28319	1.40441e-08			3.28319	-3.12786e-07			3.28319	-2.23334e-08			3.28319	-2.46413e-08				3.28318	1.32582e-08			3.28318	-2.32007e-07			3.28319	1.0185e-08			3.28318	1.10319e-08
	3.29108	-4.99089e-09			3.50512	6.67341e-09			3.29108	-2.22337e-09			3.29108	1.6279e-08				3.29108	1.39979e-08			3.29108	-3.12709e-07			3.29108	-2.13264e-08			3.29108	-2.45484e-08				3.29108	1.38822e-08			3.29108	-2.30691e-07			3.29108	1.0068e-08			3.29108	1.00939e-08
	3.29898	-4.2387e-09			3.51301	6.40471e-09			3.29897	-1.7074e-09			3.29898	1.59098e-08				3.29898	1.39307e-08			3.29898	-3.1184e-07			3.29897	-2.167e-08			3.29898	-2.3988e-08				3.29897	1.36933e-08			3.29897	-2.30065e-07			3.29897	9.95094e-09			3.29897	9.1559e-09
	3.30687	-3.95857e-09			3.5209	3.97331e-09			3.30687	-1.97701e-09			3.30687	1.46389e-08				3.30687	1.54488e-08			3.30687	-3.1175e-07			3.30687	-2.20137e-08			3.30687	-2.40107e-08				3.30687	1.35045e-08			3.30687	-2.29439e-07			3.30687	9.54377e-09			3.30687	7.03938e-09
	3.31477	-3.86774e-09			3.5288	5.19291e-09			3.31477	-2.24659e-09			3.31477	1.39766e-08				3.31476	1.56277e-08			3.31477	-3.12719e-07			3.31477	-2.33255e-08			3.31476	-2.40335e-08				3.31477	1.28503e-08			3.31477	-2.2908e-07			3.31477	8.35838e-09			3.31477	7.84234e-09
	3.32266	-3.77691e-09			3.53669	6.6703e-09			3.32266	-3.94153e-09			3.32266	1.58156e-08				3.32266	1.58065e-08			3.32266	-3.13689e-07			3.32267	-2.3292e-08			3.32266	-2.38699e-08				3.32266	1.42113e-08			3.32266	-2.29356e-07			3.32266	8.30127e-09			3.32266	8.10205e-09
	3.33056	-1.11356e-09			3.54459	6.89259e-09			3.33056	-2.70323e-09			3.33056	1.58609e-08				3.33055	1.59676e-08			3.33056	-3.13614e-07			3.33056	-2.23859e-08			3.33055	-2.44713e-08				3.33055	1.72116e-08			3.33055	-2.29632e-07			3.33056	8.86222e-09			3.33055	8.36175e-09
	3.33845	-1.45305e-09			3.55248	7.11493e-09			3.33845	-1.96776e-09			3.33845	1.55852e-08				3.33845	1.54842e-08			3.33845	-3.10992e-07			3.33845	-2.15658e-08			3.33845	-2.50728e-08				3.33845	1.71849e-08			3.33845	-2.32175e-07			3.33845	8.81245e-09			3.33845	8.75081e-09
	3.34634	-1.79253e-09			3.56037	7.55087e-09			3.34635	-1.66061e-09			3.34634	1.53095e-08				3.34634	1.50008e-08			3.34634	-3.10512e-07			3.34635	-2.14766e-08			3.34634	-2.64582e-08				3.34634	1.71582e-08			3.34634	-2.32468e-07			3.34635	8.76273e-09			3.34634	9.57524e-09
	3.35424	-2.68347e-09			3.56827	7.97917e-09			3.35424	-1.63561e-09			3.35424	1.47156e-08				3.35424	1.35523e-08			3.35424	-3.10355e-07			3.35424	-2.18166e-08			3.35424	-2.77617e-08				3.35424	1.74883e-08			3.35424	-2.31485e-07			3.35424	7.89457e-09			3.35424	9.39331e-09
	3.36213	-2.66336e-09			3.57617	7.74986e-09			3.36213	-1.61061e-09			3.36213	1.57484e-08				3.36213	1.32245e-08			3.36213	-3.10199e-07			3.36213	-2.21566e-08			3.36213	-2.68218e-08				3.36213	1.74919e-08			3.36213	-2.31266e-07			3.36213	8.36488e-09			3.36213	9.21148e-09
	3.37003	-2.0343e-09			3.58406	7.52056e-09			3.37003	-1.27369e-09			3.37003	1.5816e-08				3.37003	1.39111e-08			3.37003	-3.09478e-07			3.37003	-2.1424e-08			3.37003	-2.70686e-08				3.37002	1.64213e-08			3.37002	-2.31046e-07			3.37003	8.68979e-09			3.37002	6.5492e-09
	3.37792	-2.29179e-09			3.59196	5.00905e-09			3.37792	-1.19971e-09			3.37792	1.49111e-08				3.37792	1.41827e-08			3.37792	-3.09468e-07			3.37792	-2.12952e-08			3.37792	-2.73154e-08				3.37792	1.53507e-08			3.37792	-2.31076e-07			3.37792	8.63887e-09			3.37792	5.06916e-09
	3.38582	-2.54928e-09			3.59985	5.47353e-09			3.38582	-1.57904e-09			3.38582	1.40062e-08				3.38582	1.31247e-08			3.38582	-3.09763e-07			3.38582	-2.21851e-08			3.38582	-2.86492e-08				3.38582	1.39123e-08			3.38582	-2.31405e-07			3.38582	8.58795e-09			3.38582	-1.25514e-08
	3.39371	-1.76244e-09			3.60775	5.71955e-09			3.39372	-1.95838e-09			3.39371	1.52409e-08				3.39371	1.20666e-08			3.39371	-3.10058e-07			3.39372	-2.30748e-08			3.39371	-2.95588e-08				3.39371	1.60742e-08			3.39372	-2.31734e-07			3.39372	8.26606e-09			3.39371	-1.96697e-08
	3.40161	2.11073e-10			3.61564	5.62396e-09			3.40161	-2.1157e-09			3.40161	1.47146e-08				3.40161	1.28439e-08			3.40161	-3.09788e-07			3.40161	-2.08253e-08			3.40161	-2.90259e-08				3.40161	1.59834e-08			3.40161	-2.32689e-07			3.40161	8.58809e-09			3.40161	-1.22828e-08
	3.4095	-2.45007e-10			3.62353	5.52836e-09			3.40951	-2.30919e-09			3.4095	1.41883e-08				3.4095	1.46306e-08			3.4095	-3.09119e-07			3.40951	-2.09202e-08			3.4095	-2.89994e-08				3.4095	1.58927e-08			3.4095	-2.32818e-07			3.40951	8.5702e-09			3.4095	-8.9134e-09
	3.4174	-7.01086e-10			3.63143	6.05276e-09			3.4174	-2.50265e-09			3.4174	1.2978e-08				3.4174	1.54858e-08			3.4174	-3.09002e-07			3.4174	-2.11284e-08			3.4174	-2.8973e-08				3.4174	1.52101e-08			3.4174	-2.31538e-07			3.4174	8.55228e-09			3.4174	4.52613e-09
	3.42529	-1.73882e-09			3.63932	6.82417e-09			3.42529	-3.27466e-09			3.42529	1.33371e-08				3.42529	1.5345e-08			3.42529	-3.09556e-07			3.42529	-2.13366e-08			3.42529	-2.9077e-08				3.42529	1.61843e-08			3.42529	-2.29345e-07			3.42529	7.45491e-09			3.42529	8.04837e-09
	3.43319	-1.80428e-09			3.64722	6.77544e-09			3.43319	-1.77456e-09			3.43319	1.33774e-08				3.43319	1.52042e-08			3.43319	-3.10109e-07			3.43319	-2.10373e-08			3.43319	-2.7555e-08				3.43318	1.66188e-08			3.43318	-2.28853e-07			3.43319	8.13732e-09			3.43318	8.38022e-09
	3.44108	-1.75479e-09			3.65512	5.82013e-09			3.44108	-2.05233e-09			3.44108	1.31393e-08				3.44108	1.54968e-08			3.44108	-3.07867e-07			3.44108	-2.10337e-08			3.44108	-2.61823e-08				3.44108	1.601e-08			3.44108	-2.28903e-07			3.44108	8.16975e-09			3.44108	8.71198e-09
	3.44898	-1.99686e-09			3.66301	4.86488e-09			3.44897	-2.3301e-09			3.44898	1.29012e-08				3.44898	1.59468e-08			3.44898	-3.07912e-07			3.44898	-2.16897e-08			3.44898	-2.55162e-08				3.44897	1.54013e-08			3.44897	-2.28953e-07			3.44897	8.20218e-09			3.44897	8.79233e-09
	3.45687	-2.23894e-09			3.67091	6.32693e-09			3.45687	-3.40138e-09			3.45687	1.14649e-08				3.45687	1.60147e-08			3.45687	-3.07958e-07			3.45687	-2.23457e-08			3.45687	-2.48502e-08				3.45687	1.5801e-08			3.45687	-2.29328e-07			3.45687	7.44505e-09			3.45687	9.8224e-09
	3.46477	-1.76514e-09			3.6788	7.48169e-09			3.46477	-4.34909e-09			3.46477	1.42772e-08				3.46477	1.56138e-08			3.46477	-3.0878e-07			3.46477	-2.38987e-08			3.46477	-2.42484e-08				3.46477	1.70397e-08			3.46477	-2.29702e-07			3.46477	6.55529e-09			3.46477	1.00016e-08
	3.47266	-1.28327e-09			3.68669	7.38844e-09			3.47267	-3.91485e-09			3.47266	1.44565e-08				3.47266	1.5213e-08			3.47266	-3.08826e-07			3.47267	-2.16913e-08			3.47266	-2.37671e-08				3.47266	1.80559e-08			3.47266	-2.31003e-07			3.47267	7.44087e-09			3.47266	1.01807e-08
	3.48056	-1.35417e-09			3.69459	7.29515e-09			3.48056	-4.14032e-09			3.48056	1.43783e-08				3.48056	1.55115e-08			3.48056	-3.08938e-07			3.48056	-2.20497e-08			3.48056	-2.35234e-08				3.48056	1.83466e-08			3.48056	-2.32151e-07			3.48056	7.68023e-09			3.48056	1.1156e-08
	3.48845	-1.42508e-09			3.70248	7.87306e-09			3.48845	-4.36578e-09			3.48845	1.43001e-08				3.48845	1.53207e-08			3.48845	-3.09051e-07			3.48845	-2.24081e-08			3.48845	-2.32796e-08				3.48845	1.86374e-08			3.48845	-2.3071e-07			3.48845	7.91959e-09			3.48845	1.17595e-08
	3.49635	-2.9249e-09			3.71037	8.96423e-09			3.49635	-5.78661e-09			3.49635	1.50658e-08				3.49635	1.51299e-08			3.49635	-3.0964e-07			3.49635	-2.30485e-08			3.49635	-2.30855e-08				3.49634	2.01284e-08			3.49634	-2.26693e-07			3.49635	8.52551e-09			3.49634	1.11532e-08
	3.50424	-2.87931e-09			3.71827	9.37074e-09			3.50424	-4.28808e-09			3.50424	1.5362e-08				3.50424	1.20648e-08			3.50424	-3.08463e-07			3.50424	-2.28935e-08			3.50424	-2.09683e-08				3.50424	2.00327e-08			3.50424	-2.26662e-07			3.50424	9.82462e-09			3.50424	1.05468e-08
	3.51214	-3.36667e-09			3.72617	8.49528e-09			3.51213	-4.54016e-09			3.51214	1.5331e-08				3.51213	1.36236e-08			3.51214	-3.06471e-07			3.51214	-2.32716e-08			3.51213	-1.98053e-08				3.51213	1.99372e-08			3.51213	-2.2663e-07			3.51213	1.04083e-08			3.51213	8.15331e-09
	3.52003	-3.85403e-09			3.73407	7.61977e-09			3.52003	-4.79225e-09			3.52003	1.52822e-08				3.52003	1.38848e-08			3.52003	-3.06229e-07			3.52003	-2.36497e-08			3.52003	-1.95218e-08				3.52002	1.93142e-08			3.52003	-2.26585e-07			3.52003	9.56997e-09			3.52003	9.58701e-09
	3.52793	-4.78742e-09			3.74196	7.75694e-09			3.52792	-5.43525e-09			3.52793	1.52333e-08				3.52792	1.36697e-08			3.52793	-3.05987e-07			3.52792	-2.47527e-08			3.52792	-1.92383e-08				3.52792	1.90556e-08			3.52792	-2.26735e-07			3.52792	8.73162e-09			3.52792	9.6505e-09
	3.53582	-4.88845e-09			3.74985	7.86902e-09			3.53582	-6.29904e-09			3.53582	1.63259e-08				3.53582	1.34546e-08			3.53582	-3.05563e-07			3.53582	-2.64781e-08			3.53582	-1.88393e-08				3.53582	2.19133e-08			3.53582	-2.26886e-07			3.53582	8.15993e-09			3.53582	9.24567e-09
	3.54371	-2.12639e-09			3.75775	7.79992e-09			3.54372	-5.60213e-09			3.54371	1.6343e-08				3.54371	1.3751e-08			3.54371	-3.04066e-07			3.54372	-2.58266e-08			3.54371	-1.90003e-08				3.54372	2.31312e-08			3.54372	-2.28523e-07			3.54372	8.98224e-09			3.54372	8.84076e-09
	3.55161	-2.26951e-09			3.76564	7.73088e-09			3.55161	-5.30693e-09			3.55161	1.61754e-08				3.55161	1.3753e-08			3.55161	-3.01558e-07			3.55161	-2.55892e-08			3.55161	-1.91614e-08				3.55161	2.33717e-08			3.55161	-2.29933e-07			3.55161	9.16138e-09			3.55161	7.4574e-09
	3.5595	-2.41263e-09			3.77353	9.77707e-09			3.55951	-5.552e-09			3.5595	1.60078e-08				3.5595	1.34156e-08			3.5595	-3.01394e-07			3.55951	-2.6873e-08			3.5595	-1.96161e-08				3.5595	2.36123e-08			3.5595	-2.29247e-07			3.55951	8.89407e-09			3.5595	6.91004e-09
	3.5674	-2.82099e-09			3.78143	1.0902e-08			3.5674	-5.79705e-09			3.5674	1.80382e-08				3.5674	1.30782e-08			3.5674	-3.01433e-07			3.5674	-2.81567e-08			3.5674	-1.93684e-08				3.5674	2.31973e-08			3.5674	-2.28797e-07			3.5674	8.62672e-09			3.5674	6.36259e-09
	3.57529	-2.1657e-09			3.78932	1.10476e-08			3.57529	-3.62172e-09			3.57529	1.79863e-08				3.57529	1.17568e-08			3.57529	-3.01472e-07			3.5753	-2.70587e-08			3.57529	-1.78556e-08				3.57529	2.27823e-08			3.57529	-2.2874e-07			3.5753	8.59081e-09			3.57529	4.8261e-09
	3.58319	-2.23367e-09			3.79722	1.05657e-08			3.58319	-3.49856e-09			3.58319	1.77483e-08				3.58319	1.22588e-08			3.58319	-3.01996e-07			3.58319	-2.76268e-08			3.58319	-1.74889e-08				3.58318	2.17491e-08			3.58319	-2.28683e-07			3.58319	8.55486e-09			3.58319	4.31729e-09
	3.59108	-2.30165e-09			3.80512	1.00839e-08			3.59108	-3.79417e-09			3.59108	1.75103e-08				3.59108	1.24745e-08			3.59108	-3.0252e-07			3.59108	-2.81949e-08			3.59108	-1.75141e-08				3.59108	1.97423e-08			3.59108	-2.29049e-07			3.59108	7.98753e-09			3.59108	5.403e-09
	3.59898	-2.96881e-09			3.81301	1.09783e-08			3.59898	-4.08981e-09			3.59898	1.7893e-08				3.59898	1.21489e-08			3.59898	-3.04109e-07			3.59898	-2.94789e-08			3.59898	-1.75392e-08				3.59897	2.03605e-08			3.59897	-2.29415e-07			3.59898	5.27293e-09			3.59897	5.80837e-09
	3.60687	-2.81064e-09			3.82091	1.13104e-08			3.60687	-3.88777e-09			3.60687	1.9876e-08				3.60687	1.18234e-08			3.60687	-3.04435e-07			3.60687	-3.00954e-08			3.60687	-1.59602e-08				3.60687	2.32917e-08			3.60687	-2.31189e-07			3.60687	4.90279e-09			3.60687	5.81887e-09
	3.61477	-1.75844e-09			3.8288	1.10887e-08			3.61477	-3.20186e-09			3.61477	1.94994e-08				3.61477	1.31277e-08			3.61477	-3.03591e-07			3.61477	-2.76923e-08			3.61477	-1.5947e-08				3.61477	2.34423e-08			3.61477	-2.32833e-07			3.61477	5.3498e-09			3.61477	5.82945e-09
	3.62266	-1.55453e-09			3.83669	1.0867e-08			3.62267	-3.17364e-09			3.62266	1.91228e-08				3.62266	1.33587e-08			3.62266	-3.03498e-07			3.62267	-2.82969e-08			3.62266	-1.59339e-08				3.62266	2.35928e-08			3.62266	-2.32402e-07			3.62267	5.3172e-09			3.62266	6.54695e-09
	3.63056	-2.63817e-09			3.84459	1.17494e-08			3.63056	-3.92865e-09			3.63056	1.83288e-08				3.63056	1.32437e-08			3.63056	-3.0376e-07			3.63056	-2.89014e-08			3.63056	-1.67576e-08				3.63056	2.45283e-08			3.63056	-2.30983e-07			3.63056	5.28456e-09			3.63056	6.57666e-09
	3.63845	-3.7218e-09			3.85248	1.21709e-08			3.63845	-4.68365e-09			3.63845	1.90457e-08				3.63845	1.31287e-08			3.63845	-3.04022e-07			3.63846	-3.00834e-08			3.63845	-1.90132e-08				3.63845	2.50064e-08			3.63845	-2.28592e-07			3.63846	2.88648e-09			3.63845	6.43677e-09
	3.64635	-2.36246e-09			3.86038	1.23187e-08			3.64635	-2.77852e-09			3.64635	1.92955e-08				3.64635	1.26648e-08			3.64635	-3.02662e-07			3.64635	-3.00093e-08			3.64635	-1.70127e-08				3.64634	2.4658e-08			3.64635	-2.28587e-07			3.64635	3.98479e-09			3.64635	6.29679e-09
	3.65424	-1.81348e-09			3.86827	1.24665e-08			3.65424	-3.17516e-09			3.65424	1.86263e-08				3.65424	1.32574e-08			3.65424	-3.02332e-07			3.65424	-3.02082e-08			3.65424	-1.70785e-08				3.65424	2.43095e-08			3.65424	-2.28582e-07			3.65424	4.50141e-09			3.65424	5.79908e-09
	3.66214	-2.09428e-09			3.87617	1.25043e-08			3.66214	-3.57181e-09			3.66214	1.7957e-08				3.66214	1.33675e-08			3.66214	-3.02359e-07			3.66214	-3.04072e-08			3.66214	-1.71442e-08				3.66213	2.23265e-08			3.66213	-2.29335e-07			3.66214	4.32503e-09			3.66213	6.65605e-09
	3.67003	-2.37508e-09			3.88407	1.37176e-08			3.67003	-4.54899e-09			3.67003	1.74576e-08				3.67003	1.26354e-08			3.67003	-3.02386e-07			3.67003	-3.17579e-08			3.67003	-1.75221e-08				3.67003	2.32496e-08			3.67003	-2.30089e-07			3.67003	4.1486e-09			3.67003	6.77832e-09
	3.67793	-3.7005e-09			3.89196	1.40654e-08			3.67792	-5.58221e-09			3.67793	1.80049e-08				3.67793	1.19033e-08			3.67793	-3.02353e-07			3.67792	-3.10715e-08			3.67793	-1.66476e-08				3.67792	2.50251e-08			3.67792	-2.31542e-07			3.67792	4.41395e-09			3.67792	6.56374e-09
	3.68582	-2.79916e-09			3.89985	1.38237e-08			3.68582	-4.87285e-09			3.68582	1.80079e-08				3.68582	1.2836e-08			3.68582	-3.00803e-07			3.68582	-3.07202e-08			3.68582	-1.63687e-08				3.68582	2.56962e-08			3.68582	-2.33191e-07			3.68582	5.41974e-09			3.68582	6.34917e-09
	3.69372	-2.39703e-09			3.90775	1.3582e-08			3.69372	-4.71975e-09			3.69372	1.73958e-08				3.69372	1.32578e-08			3.69372	-3.00991e-07			3.69372	-3.09399e-08			3.69372	-1.72443e-08				3.69372	2.58154e-08			3.69372	-2.33427e-07			3.69372	5.7231e-09			3.69372	6.13308e-09
	3.70161	-2.91097e-09			3.91564	1.5931e-08			3.70161	-4.77239e-09			3.70161	1.67837e-08				3.70161	1.28757e-08			3.70161	-3.01179e-07			3.70162	-3.11598e-08			3.70161	-1.81199e-08				3.70161	2.59346e-08			3.70161	-2.30183e-07			3.70162	5.86808e-09			3.70161	5.59966e-09
	3.70951	-3.42492e-09			3.92354	1.5445e-08			3.70951	-4.82505e-09			3.70951	1.7211e-08				3.7095	1.24936e-08			3.70951	-3.02126e-07			3.70951	-3.24513e-08			3.7095	-1.78937e-08				3.7095	2.59065e-08			3.70951	-2.2824e-07			3.70951	6.01302e-09			3.70951	5.06616e-09
	3.7174	-2.06062e-09			3.93143	1.49591e-08			3.7174	-2.99187e-09			3.7174	1.73148e-08				3.7174	1.09727e-08			3.7174	-3.01605e-07			3.7174	-3.18093e-08			3.7174	-1.66981e-08				3.7174	2.55486e-08			3.7174	-2.28006e-07			3.7174	6.99718e-09			3.7174	3.81364e-09
	3.7253	-2.28852e-09			3.93932	1.38728e-08			3.7253	-3.37868e-09			3.7253	1.63993e-08				3.72529	1.12612e-08			3.7253	-3.0125e-07			3.7253	-3.15736e-08			3.72529	-1.60847e-08				3.72529	2.51907e-08			3.72529	-2.27772e-07			3.7253	7.16844e-09			3.72529	3.73279e-09
	3.73319	-2.51642e-09			3.94722	1.33574e-08			3.73319	-3.76548e-09			3.73319	1.54837e-08				3.73319	1.12084e-08			3.73319	-3.01166e-07			3.73319	-3.23256e-08			3.73319	-1.68932e-08				3.73319	2.48875e-08			3.73319	-2.27249e-07			3.73319	6.46806e-09			3.73319	5.20857e-09
	3.74109	-3.07874e-09			3.95512	1.52097e-08			3.74108	-4.58844e-09			3.74109	1.54262e-08				3.74108	1.11555e-08			3.74109	-3.01082e-07			3.74108	-3.30777e-08			3.74108	-1.77017e-08				3.74108	2.54828e-08			3.74108	-2.27264e-07			3.74108	5.76768e-09			3.74108	5.48613e-09
	3.74898	-3.03939e-09			3.96301	1.53167e-08			3.74898	-5.02299e-09			3.74898	1.65298e-08				3.74898	9.83179e-09			3.74898	-2.99745e-07			3.74898	-3.36722e-08			3.74898	-1.62067e-08				3.74897	2.66948e-08			3.74897	-2.28627e-07			3.74898	7.41682e-09			3.74897	5.0681e-09
	3.75687	-2.88734e-09			3.97091	1.53421e-08			3.75687	-4.28554e-09			3.75687	1.64131e-08				3.75687	1.01741e-08			3.75687	-2.9679e-07			3.75687	-3.28855e-08			3.75687	-1.66181e-08				3.75687	2.6988e-08			3.75687	-2.29991e-07			3.75687	8.26081e-09			3.75687	4.64997e-09
	3.76477	-3.24437e-09			3.9788	1.53675e-08			3.76477	-4.10542e-09			3.76477	1.62963e-08				3.76477	1.01381e-08			3.76477	-2.97139e-07			3.76477	-3.2871e-08			3.76477	-1.70295e-08				3.76477	2.72812e-08			3.76477	-2.31693e-07			3.76477	8.35056e-09			3.76477	4.7971e-09
	3.77266	-3.60139e-09			3.9867	1.73565e-08			3.77267	-4.34576e-09			3.77266	1.60713e-08				3.77266	1.0102e-08			3.77266	-2.97489e-07			3.77267	-3.29498e-08			3.77266	-1.7923e-08				3.77266	2.76442e-08			3.77267	-2.29341e-07			3.77267	8.05497e-09			3.77267	4.6927e-09
	3.78056	-4.79516e-09			3.99459	1.7194e-08			3.78056	-4.58609e-09			3.78056	1.72638e-08				3.78056	9.76781e-09			3.78056	-2.98343e-07			3.78056	-3.30286e-08			3.78056	-1.76476e-08				3.78056	2.93821e-08			3.78056	-2.29252e-07			3.78056	7.75938e-09			3.78056	4.58839e-09
	3.78845	-3.57548e-09			4.00248	1.70315e-08			3.78846	-3.36159e-09			3.78845	1.76601e-08				3.78845	9.4164e-09			3.78845	-2.96541e-07			3.78846	-3.32564e-08			3.78845	-1.68042e-08				3.78845	2.94128e-08			3.78845	-2.29162e-07			3.78846	7.52231e-09			3.78845	2.74691e-09
	3.79635	-2.46491e-09			4.01038	1.65165e-08			3.79635	-2.8572e-09			3.79635	1.6844e-08				3.79635	1.11768e-08			3.79635	-2.967e-07			3.79635	-3.34841e-08			3.79635	-1.69161e-08				3.79635	2.93373e-08			3.79635	-2.28481e-07			3.79635	7.28519e-09			3.79635	2.26622e-09
	3.80424	-2.26327e-09			4.01827	1.61822e-08			3.80424	-2.84573e-09			3.80424	1.60278e-08				3.80424	1.09604e-08			3.80424	-2.96858e-07			3.80424	-3.44103e-08			3.80424	-1.70279e-08				3.80424	2.92619e-08			3.80424	-2.27601e-07			3.80424	6.58188e-09			3.80424	2.24728e-09
	3.81214	-2.06163e-09			4.02617	1.68454e-08			3.81214	-3.20974e-09			3.81214	1.67399e-08				3.81214	1.07441e-08			3.81214	-2.97629e-07			3.81214	-3.65915e-08			3.81214	-1.70916e-08				3.81213	2.98152e-08			3.81213	-2.27336e-07			3.81214	4.39549e-09			3.81213	1.83726e-09
	3.82003	-1.962e-09			4.03407	1.68611e-08			3.82003	-3.57373e-09			3.82003	1.83001e-08				3.82003	1.03345e-08			3.82003	-2.99536e-07			3.82003	-3.62811e-08			3.82003	-1.73142e-08				3.82003	3.11716e-08			3.82003	-2.28206e-07			3.82003	4.29233e-09			3.82003	1.42715e-09
	3.82793	-1.6613e-09			4.04196	1.57781e-08			3.82793	-2.9176e-09			3.82793	1.88855e-08				3.82793	9.99153e-09			3.82793	-2.99201e-07			3.82793	-3.56282e-08			3.82793	-1.75369e-08				3.82792	3.18066e-08			3.82792	-2.29075e-07			3.82793	4.78577e-09			3.82792	-4.44744e-10
	3.83582	-1.75184e-09			4.04986	1.46951e-08			3.83582	-3.31158e-09			3.83582	1.86973e-08				3.83582	9.07726e-09			3.83582	-2.98745e-07			3.83582	-3.56068e-08			3.83582	-1.815e-08				3.83582	3.24417e-08			3.83582	-2.28804e-07			3.83582	5.04926e-09			3.83582	5.233e-10
	3.84372	-1.84239e-09			4.05775	1.52043e-08			3.84372	-3.70556e-09			3.84372	1.85091e-08				3.84372	6.97381e-09			3.84372	-2.99279e-07			3.84372	-3.61826e-08			3.84372	-2.05976e-08				3.84372	3.24316e-08			3.84372	-2.26158e-07			3.84372	5.31275e-09			3.84372	5.60317e-11
	3.85161	-4.01415e-09			4.06564	1.53399e-08			3.85162	-3.47779e-09			3.85161	1.9002e-08				3.85161	5.0964e-09			3.85161	-2.99814e-07			3.85162	-3.67585e-08			3.85161	-2.15119e-08				3.85161	3.21349e-08			3.85161	-2.2615e-07			3.85162	6.14862e-09			3.85161	-4.11236e-10
	3.85951	-2.92292e-09			4.07354	1.40838e-08			3.85951	6.95209e-10			3.85951	1.89836e-08				3.85951	4.75085e-09			3.85951	-3.00614e-07			3.85951	-3.64289e-08			3.85951	-2.04979e-08				3.85951	3.18382e-08			3.85951	-2.26386e-07			3.85951	6.06384e-09			3.85951	-1.40297e-09
	3.8674	-2.78665e-09			4.08143	1.28277e-08			3.8674	3.90061e-10			3.8674	1.83938e-08				3.8674	5.39414e-09			3.8674	-3.00998e-07			3.8674	-3.66144e-08			3.8674	-2.0285e-08				3.8674	2.91941e-08			3.8674	-2.26622e-07			3.8674	5.97907e-09			3.8674	-7.50911e-10
	3.8753	-2.92302e-09			4.08932	1.30355e-08			3.8753	8.48945e-11			3.8753	1.7804e-08				3.8753	5.55389e-09			3.8753	-3.01382e-07			3.8753	-3.67999e-08			3.8753	-2.09168e-08				3.87529	2.84256e-08			3.87529	-2.26487e-07			3.8753	5.48565e-09			3.87529	-8.85305e-11
	3.88319	-3.05939e-09			4.09722	1.40297e-08			3.88319	-6.24564e-10			3.88319	1.8653e-08				3.88319	5.13987e-09			3.88319	-3.02299e-07			3.88319	-3.81797e-08			3.88319	-2.15487e-08				3.88319	3.04047e-08			3.88319	-2.2701e-07			3.88319	4.74609e-09			3.88319	7.64109e-11
	3.89109	-2.74074e-09			4.10512	1.42658e-08			3.89109	-3.00186e-10			3.89109	1.88756e-08				3.89109	4.72585e-09			3.89109	-3.02783e-07			3.89109	-3.93985e-08			3.89109	-2.01141e-08				3.89108	3.21367e-08			3.89108	-2.27533e-07			3.89109	5.00162e-09			3.89108	-5.68783e-10
	3.89898	-1.93617e-09			4.11302	1.38879e-08			3.89898	-8.50324e-10			3.89898	1.90983e-08				3.89898	5.56307e-09			3.89898	-3.01356e-07			3.89898	-3.89801e-08			3.89898	-1.96441e-08				3.89897	3.23441e-08			3.89898	-2.29589e-07			3.89898	4.91672e-09			3.89898	-1.21407e-09
	3.90688	-2.02491e-09			4.12091	1.351e-08			3.90687	-1.40046e-09			3.90688	1.90431e-08				3.90687	5.782e-09			3.90688	-3.00728e-07			3.90687	-3.90533e-08			3.90687	-2.04897e-08				3.90687	3.25513e-08			3.90687	-2.28226e-07			3.90687	4.83182e-09			3.90687	-2.11404e-10
	3.91477	-2.11365e-09			4.1288	1.45733e-08			3.91477	-2.6435e-09			3.91477	2.05508e-08				3.91477	5.79648e-09			3.91477	-3.01257e-07			3.91477	-3.92638e-08			3.91477	-2.13352e-08				3.91477	3.37942e-08			3.91477	-2.26831e-07			3.91477	4.06914e-09			3.91477	-4.12465e-10
	3.92267	-2.25747e-09			4.1367	1.46949e-08			3.92267	-1.77636e-09			3.92267	2.07498e-08				3.92266	5.5969e-09			3.92267	-3.01785e-07			3.92267	-3.94743e-08			3.92266	-2.15297e-08				3.92267	3.33263e-08			3.92267	-2.26443e-07			3.92267	4.36039e-09			3.92267	-6.13616e-10
	3.93056	-7.79302e-10			4.14459	1.40673e-08			3.93056	-9.101e-10			3.93056	2.05009e-08				3.93056	5.39732e-09			3.93056	-2.98423e-07			3.93056	-3.90686e-08			3.93056	-2.12304e-08				3.93056	3.28585e-08			3.93056	-2.27412e-07			3.93056	6.5612e-09			3.93056	-1.26007e-09
	3.93846	-5.31038e-10			4.15249	1.34398e-08			3.93846	-7.9282e-10			3.93846	2.0252e-08				3.93845	4.89239e-09			3.93846	-2.98496e-07			3.93846	-3.95703e-08			3.93845	-2.12109e-08				3.93845	3.15014e-08			3.93845	-2.28381e-07			3.93846	6.24017e-09			3.93845	-1.07511e-09
	3.94635	-5.03531e-10			4.16038	1.35318e-08			3.94635	-1.42335e-09			3.94635	1.86215e-08				3.94635	4.38747e-09			3.94635	-2.9857e-07			3.94635	-4.0072e-08			3.94635	-2.11915e-08				3.94635	2.92949e-08			3.94635	-2.28699e-07			3.94635	5.9191e-09			3.94635	-7.82986e-10
	3.95424	-4.76024e-10			4.16827	1.36988e-08			3.95425	-2.05389e-09			3.95424	1.83366e-08				3.95424	3.36292e-09			3.95424	-2.99505e-07			3.95425	-3.99007e-08			3.95424	-2.15685e-08				3.95424	3.12297e-08			3.95424	-2.29017e-07			3.95425	5.10371e-09			3.95424	-1.11824e-09
	3.96214	1.02699e-09			4.17617	1.31432e-08			3.96214	-1.47747e-09			3.96214	1.80517e-08				3.96214	2.73031e-09			3.96214	-2.9958e-07			3.96214	-3.92158e-08			3.96214	-2.17848e-08				3.96213	3.10834e-08			3.96214	-2.30015e-07			3.96214	6.5691e-09			3.96214	-1.45358e-09
	3.97003	1.6539e-09			4.18407	1.25877e-08			3.97003	-1.29657e-09			3.97003	1.71391e-08				3.97003	3.11408e-09			3.97003	-2.98086e-07			3.97003	-3.88143e-08			3.97003	-2.20012e-08				3.97003	3.09371e-08			3.97003	-2.31509e-07			3.97003	6.34829e-09			3.97003	-2.02525e-09
	3.97793	7.58008e-10			4.19196	1.20893e-08			3.97793	-1.3429e-09			3.97793	1.65458e-08				3.97793	2.77671e-09			3.97793	-2.97527e-07			3.97793	-3.87748e-08			3.97793	-2.28147e-08				3.97792	2.99081e-08			3.97792	-2.3185e-07			3.97793	6.12753e-09			3.97792	4.24556e-10
	3.98582	-1.3788e-10			4.19986	1.35435e-08			3.98582	-1.38921e-09			3.98582	1.8052e-08				3.98582	2.43935e-09			3.98582	-2.96968e-07			3.98582	-3.87351e-08			3.98582	-2.47603e-08				3.98582	3.17249e-08			3.98582	-2.28413e-07			3.98582	5.02902e-09			3.98582	-3.7493e-10
	3.99372	3.37725e-10			4.20775	1.4006e-08			3.99372	1.44678e-10			3.99372	1.84855e-08				3.99372	1.86512e-09			3.99372	-2.96626e-07			3.99372	-3.76313e-08			3.99372	-2.31499e-08				3.99372	3.14572e-08			3.99372	-2.28755e-07			3.99372	7.26295e-09			3.99372	-1.17433e-09
	4.00161	9.18756e-10			4.21565	1.32954e-08			4.00162	-4.999e-11			4.00161	1.81483e-08				4.00161	2.21168e-09			4.00161	-2.95535e-07			4.00162	-3.7782e-08			4.00161	-2.19824e-08				4.00161	3.11894e-08			4.00161	-2.29098e-07			4.00162	7.52349e-09			4.00161	-2.93239e-09
	4.00951	1.05448e-09			4.22354	1.25848e-08			4.00951	-2.44638e-10			4.00951	1.78111e-08				4.00951	2.4147e-09			4.00951	-2.95165e-07			4.00951	-3.79326e-08			4.00951	-2.1792e-08				4.00951	3.00209e-08			4.00951	-2.29772e-07			4.00951	7.51224e-09			4.00951	-3.07525e-09
	4.0174	1.19021e-09			4.23143	1.2697e-08			4.01741	-1.27708e-09			4.0174	1.64901e-08				4.0174	2.2781e-09			4.0174	-2.95797e-07			4.01741	-3.88745e-08			4.0174	-2.20852e-08				4.0174	3.0435e-08			4.0174	-2.30008e-07			4.01741	7.50103e-09			4.0174	-1.69666e-09
	4.0253	1.84108e-09			4.23933	1.28554e-08			4.0253	-2.84984e-09			4.0253	1.67236e-08				4.0253	2.1415e-09			4.0253	-2.96429e-07			4.0253	-4.07129e-08			4.0253	-2.23783e-08				4.02529	3.27145e-08			4.0253	-2.30243e-07			4.0253	6.99855e-09			4.0253	-1.33286e-09
	4.03319	2.33368e-09			4.24722	1.27475e-08			4.03319	-6.18288e-10			4.03319	1.6604e-08				4.03319	9.24836e-10			4.03319	-2.96266e-07			4.03319	-4.04304e-08			4.03319	-2.28502e-08				4.03319	3.26975e-08			4.03319	-2.3121e-07			4.03319	8.51665e-09			4.03319	-1.86445e-09
	4.04109	2.43152e-09			4.25512	1.26397e-08			4.04109	-8.84253e-10			4.04109	1.64845e-08				4.04109	3.87908e-10			4.04109	-2.94915e-07			4.04109	-4.07567e-08			4.04109	-2.3322e-08				4.04108	3.25445e-08			4.04108	-2.31825e-07			4.04109	8.53614e-09			4.04108	-2.39604e-09
	4.04898	1.49131e-09			4.26302	1.26689e-08			4.04898	-1.1502e-09			4.04898	1.52306e-08				4.04898	-1.49019e-10			4.04898	-2.94634e-07			4.04898	-4.10829e-08			4.04898	-2.53567e-08				4.04898	3.23916e-08			4.04898	-2.30828e-07			4.04898	8.55559e-09			4.04898	-3.01025e-09
	4.05688	5.51091e-10			4.27091	1.30935e-08			4.05687	-1.74062e-09			4.05688	1.73286e-08				4.05688	-1.59302e-09			4.05688	-2.94352e-07			4.05687	-4.22057e-08			4.05688	-2.72167e-08				4.05687	3.23132e-08			4.05687	-2.28259e-07			4.05687	8.34971e-09			4.05687	-3.62438e-09
	4.06477	3.10196e-10			4.27881	1.29903e-08			4.06477	-1.09274e-09			4.06477	1.74052e-08				4.06477	-2.10302e-09			4.06477	-2.94239e-07			4.28057	-5.04413e-08			4.06477	-2.70972e-08				4.06477	3.22348e-08			4.06477	-2.28261e-07			4.06477	9.58122e-09			4.06477	-4.94995e-09
	4.07267	1.26645e-09			4.2867	1.28872e-08			4.07267	-8.83079e-10			4.07267	1.71907e-08				4.07267	-2.4419e-09			4.07267	-2.94223e-07			4.28846	-5.1584e-08			4.07267	-2.654e-08				4.07267	3.13496e-08			4.07267	-2.28262e-07			4.07267	8.97226e-09			4.07267	-6.95487e-09
	4.08056	1.11652e-09			4.29459	1.13393e-08			4.08057	-2.24676e-09			4.08056	1.69762e-08				4.08056	-2.64458e-09			4.08056	-2.95679e-07			4.29636	-5.27267e-08			4.08056	-2.64122e-08				4.08056	2.90436e-08			4.08056	-2.28024e-07			4.08057	8.36334e-09			4.08056	-5.67308e-09
	4.08846	9.66604e-10			4.30249	1.29803e-08			4.08846	-3.61041e-09			4.08846	1.62903e-08				4.08846	-2.84725e-09			4.08846	-2.97134e-07			4.30425	-5.53103e-08			4.08846	-2.62844e-08				4.08845	2.82099e-08			4.08846	-2.28229e-07			4.08846	6.93238e-09			4.08846	-4.17098e-09
	4.09635	4.46319e-10			4.31038	1.2992e-08			4.09635	-4.90008e-09			4.09635	1.75661e-08				4.09635	-4.02446e-09			4.09635	-2.97236e-07			4.31214	-5.51567e-08			4.09635	-2.59047e-08				4.09635	3.0963e-08			4.09635	-2.28434e-07			4.09635	5.91846e-09			4.09635	-3.50158e-09
	4.10425	7.55442e-10			4.31827	1.27206e-08			4.10425	-3.59224e-09			4.10425	1.81743e-08				4.10424	-3.94455e-09			4.10425	-2.96755e-07			4.32004	-5.4191e-08			4.10424	-2.64102e-08				4.10424	3.41141e-08			4.10424	-2.29083e-07			4.10425	6.87646e-09			4.10424	-2.83218e-09
	4.11214	6.72684e-10			4.32617	1.24491e-08			4.11214	-2.9801e-09			4.11214	1.73603e-08				4.11214	-3.33733e-09			4.11214	-2.94808e-07			4.32793	-5.38943e-08			4.11214	-2.69157e-08				4.11214	3.42409e-08			4.11214	-2.29434e-07			4.11214	7.13422e-09			4.11214	-2.66149e-09
	4.12004	5.89926e-10			4.33407	1.24209e-08			4.12003	-3.39862e-09			4.12004	1.65463e-08				4.12003	-3.42556e-09			4.12004	-2.94772e-07			4.33582	-5.39252e-08			4.12003	-2.83442e-08				4.12003	3.43677e-08			4.12003	-2.28468e-07			4.12003	6.03955e-09			4.12003	-2.89797e-09
	4.12793	-2.2295e-09			4.34197	1.25743e-08			4.12793	-3.81716e-09			4.12793	1.86996e-08				4.12793	-3.51379e-09			4.12793	-2.94736e-07			4.34372	-5.39563e-08			4.12793	-2.84211e-08				4.12792	3.39776e-08			4.12792	-2.28292e-07			4.12793	4.94492e-09			4.12792	-3.13445e-09
	4.13583	-2.20835e-09			4.34986	1.23172e-08			4.13582	-2.69136e-09			4.13583	1.88451e-08				4.13582	-5.27316e-09			4.13583	-2.93819e-07			4.35162	-5.42512e-08			4.13582	-2.73737e-08				4.13582	3.35873e-08			4.13582	-2.28291e-07			4.13582	5.43033e-09			4.13582	-4.01612e-09
	4.14372	-2.09809e-09			4.35775	1.20601e-08			4.14372	-1.97626e-09			4.14372	1.85189e-08				4.14372	-4.51475e-09			4.14372	-2.93686e-07			4.35952	-5.45462e-08			4.14372	-2.69524e-08				4.14372	3.26472e-08			4.14372	-2.28291e-07			4.14372	5.00445e-09			4.14372	-4.85113e-09
	4.15161	-2.5709e-09			4.36565	9.63544e-09			4.15162	-2.0333e-09			4.15161	1.81927e-08				4.15161	-5.07253e-09			4.15161	-2.93861e-07			4.36741	-5.53147e-08			4.15161	-2.76882e-08				4.15161	3.05994e-08			4.15162	-2.28418e-07			4.15162	4.57851e-09			4.15162	-4.64665e-09
	4.15951	-3.04372e-09			4.37354	1.12987e-08			4.15951	-2.09034e-09			4.15951	1.7289e-08				4.15951	-5.63031e-09			4.15951	-2.94036e-07			4.3753	-5.67072e-08			4.15951	-2.8424e-08				4.15951	3.02695e-08			4.15951	-2.28545e-07			4.15951	3.5163e-09			4.15951	-4.73845e-09
	4.1674	-3.71822e-09			4.38143	1.0958e-08			4.16741	-2.61307e-09			4.1674	1.84337e-08				4.1674	-6.87978e-09			4.1674	-2.94066e-07			4.3832	-5.55766e-08			4.1674	-2.82706e-08				4.1674	3.14846e-08			4.1674	-2.29284e-07			4.16741	1.36831e-09			4.1674	-4.83024e-09
	4.1753	-3.06168e-09			4.38933	1.06172e-08			4.1753	-9.02275e-10			4.1753	1.88658e-08				4.1753	-6.35732e-09			4.1753	-2.93843e-07			4.39109	-5.43748e-08			4.1753	-2.85072e-08				4.1753	3.19303e-08			4.1753	-2.30925e-07			4.1753	2.06357e-09			4.1753	-5.92959e-09
	4.18319	-2.76874e-09			4.39722	9.67128e-09			4.18319	-9.14223e-10			4.18319	1.88244e-08				4.18319	-5.88044e-09			4.18319	-2.92897e-07			4.39898	-5.40034e-08			4.18319	-2.87438e-08				4.18319	3.15672e-08			4.18319	-2.31363e-07			4.18319	2.05492e-09			4.18319	-6.12518e-09
	4.19109	-3.52778e-09			4.40512	1.14608e-08			4.19109	-9.26191e-10			4.19109	1.8783e-08				4.19109	-5.80113e-09			4.19109	-2.92624e-07			4.40688	-5.4303e-08			4.19109	-2.9875e-08				4.19108	3.12041e-08			4.19108	-2.29785e-07			4.19109	2.04631e-09			4.19108	-5.13458e-09
	4.19898	-4.28682e-09			4.41302	1.10765e-08			4.19898	-6.69523e-10			4.19898	1.9163e-08				4.19898	-5.94337e-09			4.19898	-2.92351e-07			4.41477	-5.46026e-08			4.19898	-3.03297e-08				4.19898	3.12777e-08			4.19898	-2.30144e-07			4.19898	1.92636e-09			4.19898	-4.74814e-09
	4.20688	-3.76335e-09			4.42091	1.06922e-08			4.20688	7.88142e-11			4.20688	1.89948e-08				4.20688	-6.08561e-09			4.20688	-2.92232e-07			4.42267	-5.41443e-08			4.20688	-2.97548e-08				4.20687	3.11184e-08			4.20687	-2.30503e-07			4.20688	1.96261e-09			4.20687	-5.17468e-09
	4.21477	-3.32021e-09			4.42881	9.8649e-09			4.21477	3.385e-10			4.21477	1.88266e-08				4.21477	-5.08439e-09			4.21477	-2.91431e-07			4.43057	-5.43204e-08			4.21477	-2.97095e-08				4.21477	3.09592e-08			4.21477	-2.315e-07			4.21477	1.99881e-09			4.21477	-5.60131e-09
	4.22267	-3.70692e-09			4.4367	1.02474e-08			4.22267	-6.71209e-10			4.22267	1.78241e-08				4.22267	-4.77809e-09			4.22267	-2.91381e-07			4.43846	-5.44966e-08			4.22267	-3.08042e-08				4.22267	2.98519e-08			4.22267	-2.31441e-07			4.22267	1.61093e-09			4.22267	-6.11767e-09
	4.23056	-4.09362e-09			4.44459	1.12683e-08			4.23057	-1.68094e-09			4.23056	1.75181e-08				4.23056	-4.6942e-09			4.23056	-2.91806e-07			4.44636	-5.55935e-08			4.23056	-3.18989e-08				4.23056	2.99641e-08			4.23056	-2.31737e-07			4.23057	2.75079e-10			4.23056	-5.8398e-09
	4.23846	-3.88138e-09			4.45249	1.17465e-08			4.23846	-2.83992e-09			4.23846	1.80199e-08				4.23846	-4.61031e-09			4.23846	-2.92232e-07			4.45425	-5.31046e-08			4.23846	-3.18897e-08				4.23846	3.34262e-08			4.23846	-2.32032e-07			4.23846	1.39928e-10			4.23846	-5.91306e-09
	4.24635	-2.45246e-09			4.46038	1.18485e-08			4.24635	-1.51774e-09			4.24635	1.78348e-08				4.24635	-4.49511e-09			4.24635	-2.91155e-07			4.46214	-5.32888e-08			4.24635	-3.20352e-08				4.24635	3.4265e-08			4.24635	-2.3354e-07			4.24635	6.12709e-10			4.24635	-6.39461e-09
	4.25425	-2.5523e-09			4.46828	1.19504e-08			4.25425	-1.21922e-09			4.25425	1.76496e-08				4.25425	-4.39938e-09			4.25425	-2.9e-07			4.47004	-5.34732e-08			4.25425	-3.21806e-08				4.25424	3.51039e-08			4.25424	-2.33627e-07			4.25425	3.97907e-10			4.25424	-6.87617e-09
	4.26214	-2.65214e-09			4.47617	1.34771e-08			4.26214	-1.12248e-09			4.26214	1.81396e-08				4.26214	-4.41531e-09			4.26214	-2.89473e-07			4.47793	-5.39619e-08			4.26214	-3.59173e-08				4.26214	3.57191e-08			4.26214	-2.30819e-07			4.26214	1.83061e-10			4.26214	-7.66403e-09
	4.27004	-2.86679e-09			4.48407	1.3622e-08			4.27004	-1.02576e-09			4.27004	1.90303e-08				4.27004	-4.66524e-09			4.27004	-2.88946e-07			4.48583	-5.34698e-08			4.27004	-3.59811e-08				4.27003	3.61947e-08			4.27003	-2.29337e-07			4.27004	-5.2953e-10			4.27003	-8.64502e-09
	4.27793	-1.48881e-09			4.49197	1.3438e-08			4.27793	-8.54522e-10			4.27793	1.91372e-08				4.27793	-4.91518e-09			4.27793	-2.87603e-07			4.49372	-5.34558e-08			4.27793	-3.33436e-08				4.27793	3.63115e-08			4.27793	-2.29344e-07			4.27793	-2.49181e-10			4.27793	-1.08291e-08
	4.28583	-3.28847e-10			4.49986	1.3254e-08			4.28582	-9.96233e-10			4.28583	1.83785e-08				4.28583	-4.03449e-09			4.28583	-2.86092e-07			4.50162	-5.391e-08			4.28583	-3.33091e-08				4.28582	3.61304e-08			4.28582	-2.29352e-07			4.28582	-1.61027e-10			4.28582	-1.30497e-08
	4.29372	-5.86486e-11			4.50775	1.31335e-08			4.29372	-1.13796e-09			4.29372	1.76199e-08				4.29372	-4.01746e-09			4.29372	-2.85495e-07			4.50952	-5.43643e-08			4.29372	-3.32745e-08				4.29372	3.59492e-08			4.29372	-2.29375e-07			4.29372	-7.10009e-10			4.29372	-1.14893e-08
	4.30162	2.1155e-10			4.51565	1.44713e-08			4.30162	-3.53995e-09			4.30162	1.8254e-08				4.30161	-4.26108e-09			4.30162	-2.85333e-07			4.51741	-5.62797e-08			4.30161	-3.36956e-08				4.30162	3.55739e-08			4.30162	-2.29606e-07			4.30162	-1.25903e-09			4.30162	-1.12193e-08
	4.30951	3.4332e-10			4.52354	1.50455e-08			4.30951	-4.02604e-09			4.30951	1.90185e-08				4.30951	-4.5047e-09			4.30951	-2.8517e-07			4.5253	-5.45288e-08			4.30951	-3.40496e-08				4.30951	3.61868e-08			4.30951	-2.29837e-07			4.30951	-2.09712e-09			4.30951	-1.09493e-08
	4.31741	1.9975e-09			4.53144	1.4484e-08			4.31741	-3.42996e-09			4.31741	1.89018e-08				4.3174	-4.24177e-09			4.31741	-2.83544e-07			4.5332	-5.43133e-08			4.3174	-3.44037e-08				4.3174	3.61236e-08			4.3174	-2.31655e-07			4.31741	-2.0139e-09			4.3174	-1.10044e-08
	4.3253	2.58395e-09			4.53933	1.39225e-08			4.3253	-3.62259e-09			4.3253	1.87851e-08				4.3253	-4.30297e-09			4.3253	-2.82582e-07			4.54109	-5.43915e-08			4.3253	-3.5367e-08				4.3253	3.53997e-08			4.3253	-2.33908e-07			4.3253	-2.55413e-09			4.3253	-9.09291e-09
	4.3332	1.69072e-09			4.54722	1.50436e-08			4.3332	-3.81523e-09			4.3332	1.78169e-08				4.33319	-4.36417e-09			4.3332	-2.82535e-07			4.54899	-5.48852e-08			4.33319	-3.68942e-08				4.33319	3.4676e-08			4.33319	-2.31202e-07			4.3332	-3.09432e-09			4.33319	-9.73593e-09
	4.34109	7.97497e-10			4.55512	1.50476e-08			4.34109	-5.24162e-09			4.34109	1.73909e-08				4.34109	-6.95538e-09			4.34109	-2.82573e-07			4.55688	-5.53787e-08			4.34109	-3.71092e-08				4.34109	3.42702e-08			4.34109	-2.29196e-07			4.34109	-3.2235e-09			4.34109	-1.0379e-08
	4.34898	3.05307e-09			4.56302	1.47093e-08			4.34898	-2.89406e-09			4.34898	1.69649e-08				4.34898	-6.77679e-09			4.34898	-2.82612e-07			4.56477	-5.61993e-08			4.34898	-3.69706e-08				4.34898	3.38645e-08			4.34898	-2.28476e-07			4.34898	-1.62575e-09			4.34898	-1.17829e-08
	4.35688	2.74961e-09			4.57091	1.43711e-08			4.35688	-2.70551e-09			4.35688	1.53973e-08				4.35688	-6.4765e-09			4.35688	-2.82291e-07			4.57267	-5.70201e-08			4.35688	-3.73708e-08				4.35687	3.28097e-08			4.35687	-2.27756e-07			4.35688	-8.32719e-10			4.35687	-1.28331e-08
	4.36477	2.44616e-09			4.57881	1.49769e-08			4.36477	-2.802e-09			4.36477	1.43582e-08				4.36477	-6.4366e-09			4.36477	-2.82315e-07			4.58057	-5.87174e-08			4.36477	-3.7771e-08				4.36477	3.1623e-08			4.36477	-2.27767e-07			4.36477	-1.60638e-09			4.36477	-1.14377e-08
	4.37267	1.68391e-09			4.5867	1.55304e-08			4.37267	-2.8985e-09			4.37267	1.62377e-08				4.37267	-7.11527e-09			4.37267	-2.8234e-07			4.58846	-6.0318e-08			4.37267	-3.89675e-08				4.37267	3.30083e-08			4.37267	-2.28342e-07			4.37267	-2.38005e-09			4.37267	-1.14688e-08
	4.38056	2.89173e-09			4.5946	1.58502e-08			4.38057	-3.13862e-09			4.38056	1.71098e-08				4.38056	-7.79394e-09			4.38056	-2.81989e-07			4.59636	-5.98221e-08			4.38056	-3.85205e-08				4.38056	3.36229e-08			4.38057	-2.28917e-07			4.38057	-1.85421e-09			4.38056	-1.17609e-08
	4.38846	3.66847e-09			4.60249	1.61701e-08			4.38846	-2.28216e-09			4.38846	1.70945e-08				4.38846	-5.76083e-09			4.38846	-2.80124e-07			4.60425	-6.00695e-08			4.38846	-3.87834e-08				4.38846	3.32165e-08			4.38846	-2.31914e-07			4.38846	-1.35241e-09			4.38846	-1.20531e-08
	4.39635	3.32269e-09			4.61038	1.6225e-08			4.39636	-2.19933e-09			4.39635	1.67974e-08				4.39635	-5.2702e-09			4.39635	-2.80153e-07			4.61215	-6.0317e-08			4.39635	-3.90462e-08				4.39635	3.28101e-08			4.39635	-2.32437e-07			4.39636	-1.35213e-09			4.39635	-1.11269e-08
	4.40425	2.9769e-09			4.61828	1.71092e-08			4.40425	-2.19939e-09			4.40425	1.65002e-08				4.40425	-5.04949e-09			4.40425	-2.80183e-07			4.62004	-6.02e-08			4.40425	-4.05837e-08				4.40425	3.25028e-08			4.40425	-2.29327e-07			4.40425	-1.35188e-09			4.40425	-1.16608e-08
	4.41214	2.80276e-09			4.62617	1.7221e-08			4.41214	-2.19945e-09			4.41214	1.71509e-08				4.41214	-5.35633e-09			4.41214	-2.80718e-07			4.62793	-5.95024e-08			4.41214	-4.09141e-08				4.41214	3.39585e-08			4.41214	-2.28679e-07			4.41214	-2.26253e-09			4.41214	-1.21947e-08
	4.42004	5.45531e-09			4.63407	1.64204e-08			4.42004	2.74574e-10			4.42004	1.69779e-08				4.42004	-5.66318e-09			4.42004	-2.79511e-07			4.63583	-5.92439e-08			4.42004	-3.98904e-08				4.42003	3.43999e-08			4.42003	-2.2847e-07			4.42004	-1.52288e-09			4.42003	-1.33434e-08
	4.42793	5.02621e-09			4.64197	1.56198e-08			4.42793	4.51955e-10			4.42793	1.6805e-08				4.42793	-5.41536e-09			4.42793	-2.79011e-07			4.64372	-5.99749e-08			4.42793	-3.97617e-08				4.42793	3.39339e-08			4.42793	-2.28261e-07			4.42793	-1.75274e-09			4.42793	-1.33748e-08
	4.43583	4.5971e-09			4.64986	1.49149e-08			4.43582	6.29335e-10			4.43583	1.51229e-08				4.43583	-5.76396e-09			4.43583	-2.78856e-07			4.65162	-6.07059e-08			4.43583	-3.99669e-08				4.43582	3.3468e-08			4.43582	-2.28361e-07			4.43582	-1.9826e-09			4.43582	-1.25089e-08
	4.44372	3.70611e-09			4.65776	1.61238e-08			4.44372	8.05837e-10			4.44372	1.61246e-08				4.44372	-6.11256e-09			4.44372	-2.78701e-07			4.65952	-6.18512e-08			4.44372	-4.01722e-08				4.44372	3.37795e-08			4.44372	-2.28461e-07			4.44372	-3.60391e-09			4.44372	-1.21942e-08
	4.45162	4.54103e-09			4.66565	1.66121e-08			4.45162	1.24694e-09			4.45162	1.64646e-08				4.45162	-7.62083e-09			4.45162	-2.78037e-07			4.66741	-6.14622e-08			4.45162	-3.97638e-08				4.45162	3.34664e-08			4.45162	-2.29751e-07			4.45162	-2.16205e-09			4.45162	-1.27244e-08
	4.45951	4.48683e-09			4.67354	1.64366e-08			4.45952	1.23511e-09			4.45951	1.65983e-08				4.45951	-7.83391e-09			4.45951	-2.74932e-07			4.67531	-6.15309e-08			4.45951	-3.99052e-08				4.45951	3.31533e-08			4.45951	-2.31863e-07			4.45952	-2.00676e-09			4.45951	-1.32545e-08
	4.46741	4.08226e-09			4.68144	1.6261e-08			4.46741	9.98796e-10			4.46741	1.6732e-08				4.46741	-8.04699e-09			4.46741	-2.75001e-07			4.6832	-6.16509e-08			4.46741	-4.00466e-08				4.46741	3.18292e-08			4.46741	-2.31068e-07			4.46741	-2.17551e-09			4.46741	-1.32284e-08
	4.4753	3.67768e-09			4.68933	1.93827e-08			4.4753	7.62485e-10			4.4753	1.69424e-08				4.4753	-8.82813e-09			4.4753	-2.75071e-07			4.69109	-6.17709e-08			4.4753	-4.13503e-08				4.4753	3.27209e-08			4.4753	-2.3022e-07			4.4753	-2.34427e-09			4.4753	-1.35812e-08
	4.4832	2.46438e-09			4.69722	1.89766e-08			4.4832	1.98413e-09			4.4832	1.74449e-08				4.4832	-1.01161e-08			4.4832	-2.75262e-07			4.69899	-6.07715e-08			4.4832	-4.0735e-08				4.48319	3.32787e-08			4.48319	-2.29977e-07			4.4832	-2.15527e-09			4.48319	-1.39339e-08
	4.49109	3.08443e-09			4.70512	1.85703e-08			4.49109	2.48741e-09			4.49109	1.75301e-08				4.49109	-1.09647e-08			4.49109	-2.726e-07			4.70688	-6.11925e-08			4.49109	-4.10737e-08				4.49109	3.32777e-08			4.49109	-2.30276e-07			4.49109	-2.14845e-09			4.49109	-1.5594e-08
	4.49899	3.31587e-09			4.71302	1.75054e-08			4.49898	2.46915e-09			4.49899	1.68796e-08				4.49898	-9.03492e-09			4.49899	-2.72527e-07			4.71477	-6.16135e-08			4.49898	-4.14125e-08				4.49898	3.30523e-08			4.49898	-2.30575e-07			4.49898	-2.14163e-09			4.49898	-1.50727e-08
	4.50688	2.97261e-09			4.72092	1.66639e-08			4.50688	1.61908e-09			4.50688	1.62292e-08				4.50688	-9.28591e-09			4.50688	-2.72724e-07			4.72267	-6.25146e-08			4.50688	-4.23061e-08				4.50687	3.2827e-08			4.50688	-2.30414e-07			4.50688	-3.93356e-09			4.50688	-1.45807e-08
	4.51478	2.62935e-09			4.72881	1.86528e-08			4.51477	7.69019e-10			4.51478	1.60752e-08				4.51477	-9.5369e-09			4.51478	-2.7292e-07			4.73057	-6.41293e-08			4.51477	-4.4526e-08				4.51477	3.54803e-08			4.51477	-2.30501e-07			4.51477	-4.85901e-09			4.51477	-1.47999e-08
	4.52267	3.83951e-09			4.7367	1.92191e-08			4.52267	1.93645e-09			4.52267	1.6485e-08				4.52267	-1.01628e-08			4.52267	-2.73926e-07			4.73847	-6.32971e-08			4.52267	-4.43255e-08				4.52267	3.56015e-08			4.52267	-2.30588e-07			4.52267	-3.63152e-09			4.52267	-1.50191e-08
	4.53057	4.3034e-09			4.7446	1.97853e-08			4.53057	2.44819e-09			4.53057	1.63575e-08				4.53056	-1.06476e-08			4.53057	-2.7197e-07			4.74636	-6.29973e-08			4.53056	-4.42996e-08				4.53057	3.55979e-08			4.53057	-2.31836e-07			4.53057	-3.64879e-09			4.53057	-1.71886e-08
	4.53846	4.29873e-09			4.75249	2.08148e-08			4.53846	2.60037e-09			4.53846	1.62301e-08				4.53846	-1.11325e-08			4.53846	-2.71847e-07			4.75425	-6.30155e-08			4.53846	-4.42737e-08				4.53846	3.55943e-08			4.53846	-2.31377e-07			4.53846	-3.66606e-09			4.53846	-1.59638e-08
	4.54635	3.80545e-09			4.76038	2.46575e-08			4.54636	2.75253e-09			4.54635	1.70374e-08				4.54635	-1.20734e-08			4.54635	-2.71879e-07			4.76215	-6.30339e-08			4.54635	-4.65344e-08				4.54635	3.56886e-08			4.54635	-2.29836e-07			4.54636	-4.72154e-09			4.54635	-1.62677e-08
	4.55425	3.31217e-09			4.76828	2.41559e-08			4.55425	3.63977e-09			4.55425	1.69383e-08				4.55425	-1.23867e-08			4.55425	-2.7191e-07			4.77004	-6.29499e-08			4.55425	-4.65198e-08				4.55425	3.55396e-08			4.55425	-2.29131e-07			4.55425	-5.37944e-09			4.55425	-1.65716e-08
	4.56214	3.86372e-09			4.77617	2.36543e-08			4.56214	3.77133e-09			4.56214	1.68392e-08				4.56214	-1.12209e-08			4.56214	-2.70282e-07			4.77794	-6.31785e-08			4.56214	-4.65053e-08				4.56214	3.53908e-08			4.56214	-2.28426e-07			4.56215	-5.3546e-09			4.56214	-1.74722e-08
	4.57004	3.5673e-09			4.78407	2.25169e-08			4.57004	3.35911e-09			4.57004	1.62822e-08				4.57004	-9.98879e-09			4.57004	-2.70605e-07			4.78583	-6.34069e-08			4.57004	-4.69392e-08				4.57003	3.37268e-08			4.57004	-2.283e-07			4.57004	-5.32982e-09			4.57004	-1.92411e-08
	4.57793	3.27089e-09			4.79197	2.38598e-08			4.57793	2.94691e-09			4.57793	1.59131e-08				4.57793	-9.60273e-09			4.57793	-2.70928e-07			4.79372	-6.54969e-08			4.57793	-4.97154e-08				4.57793	3.2463e-08			4.57793	-2.28461e-07			4.57793	-6.45006e-09			4.57793	-1.87735e-08
	4.58583	2.60957e-09			4.79986	2.45675e-08			4.58583	2.16119e-09			4.58583	1.70571e-08				4.58583	-1.04061e-08			4.58583	-2.71751e-07			4.80162	-6.61494e-08			4.58583	-5.05895e-08				4.58582	3.4266e-08			4.58582	-2.28623e-07			4.58583	-7.12525e-09			4.58582	-1.86958e-08
	4.59372	4.02309e-09			4.80776	2.48277e-08			4.59372	2.97624e-09			4.59372	1.66652e-08				4.59372	-1.12094e-08			4.59372	-2.72181e-07			4.80952	-6.55308e-08			4.59372	-4.96207e-08				4.59372	3.42966e-08			4.59372	-2.31874e-07			4.59372	-5.79645e-09			4.59372	-1.8911e-08
	4.60162	4.54252e-09			4.81565	2.5088e-08			4.60162	2.85114e-09			4.60162	1.62733e-08				4.60162	-8.39595e-09			4.60162	-2.70771e-07			4.81741	-6.57391e-08			4.60162	-4.97549e-08				4.60162	3.40816e-08			4.60162	-2.33472e-07			4.60162	-5.1773e-09			4.60162	-1.91262e-08
	4.60951	4.36521e-09			4.82354	2.58637e-08			4.60952	2.72602e-09			4.60951	1.53625e-08				4.60951	-8.44474e-09			4.60951	-2.70226e-07			4.82531	-6.59476e-08			4.60951	-4.98891e-08				4.60951	3.38666e-08			4.60951	-2.33314e-07			4.60952	-4.5581e-09			4.60951	-1.8855e-08
	4.61741	4.1879e-09			4.83144	2.5926e-08			4.61741	2.175e-09			4.61741	1.57422e-08				4.61741	-8.49353e-09			4.61741	-2.70677e-07			4.8332	-6.62941e-08			4.61741	-5.27088e-08				4.61741	3.41464e-08			4.61741	-2.2941e-07			4.61741	-4.48541e-09			4.61741	-1.89522e-08
	4.6253	3.37817e-09			4.83933	2.59883e-08			4.6253	2.80579e-09			4.6253	1.51699e-08				4.6253	-8.89115e-09			4.6253	-2.71129e-07			4.8411	-6.59652e-08			4.6253	-5.23679e-08				4.6253	3.41319e-08			4.6253	-2.26798e-07			4.62531	-3.71418e-09			4.6253	-1.90492e-08
	4.6332	4.11603e-09			4.84723	2.68522e-08			4.6332	3.34862e-09			4.6332	1.45977e-08				4.6332	-8.70183e-09			4.6332	-2.70281e-07			4.84899	-6.62487e-08			4.6332	-5.23473e-08				4.63319	3.28987e-08			4.6332	-2.26819e-07			4.6332	-3.63039e-09			4.6332	-2.04671e-08
	4.64109	4.10355e-09			4.85512	4.26519e-08			4.64109	3.25761e-09			4.64109	1.34528e-08				4.64109	-7.30164e-09			4.64109	-2.69972e-07			4.85688	-6.65322e-08			4.64109	-5.23268e-08				4.64109	3.16655e-08			4.64109	-2.27037e-07			4.64109	-3.81981e-09			4.64109	-1.99539e-08
	4.64899	3.39728e-09			4.86302	6.08527e-08			4.64899	3.16658e-09			4.64899	1.20998e-08				4.64899	-6.95056e-09			4.64899	-2.70786e-07			4.86478	-6.86792e-08			4.64899	-5.57371e-08				4.64898	2.97269e-08			4.64898	-2.27255e-07			4.64899	-4.00918e-09			4.64898	-1.9126e-08
	4.65688	2.691e-09			4.87092	6.26656e-08			4.65688	5.32024e-10			4.65688	1.21671e-08				4.65688	-6.83071e-09			4.65688	-2.716e-07			4.87267	-6.84599e-08			4.65688	-5.66899e-08				4.65688	3.16118e-08			4.65688	-2.27741e-07			4.65688	-5.99287e-09			4.65688	-1.88904e-08
	4.66478	3.33921e-09			4.87881	6.25548e-08			4.66477	2.59998e-09			4.66478	1.21271e-08				4.66478	-6.71087e-09			4.66478	-2.69638e-07			4.88057	-6.78343e-08			4.66478	-5.65357e-08				4.66477	3.14857e-08			4.66477	-2.30378e-07			4.66477	-5.61237e-09			4.66477	-1.86547e-08
	4.67267	3.33984e-09			4.8867	6.2444e-08			4.67267	2.54581e-09			4.67267	1.15305e-08				4.67267	-5.66984e-09			4.67267	-2.6862e-07			4.88847	-6.79085e-08			4.67267	-5.65915e-08				4.67267	3.13595e-08			4.67267	-2.31752e-07			4.67267	-5.47518e-09			4.67267	-1.86869e-08
	4.68057	2.18864e-09			4.8946	6.22545e-08			4.68057	2.49166e-09			4.68057	1.09338e-08				4.68057	-5.30666e-09			4.68057	-2.68172e-07			4.89636	-6.82222e-08			4.68057	-5.66472e-08				4.68057	3.09688e-08			4.68057	-2.30345e-07			4.68057	-6.07431e-09			4.68057	-1.56956e-08
	4.68846	1.03743e-09			4.90249	6.32728e-08			4.68846	2.04157e-09			4.68846	1.19589e-08				4.68846	-5.90288e-09			4.68846	-2.68226e-07			4.90426	-6.85359e-08			4.68846	-5.7786e-08				4.68846	3.17647e-08			4.68846	-2.29406e-07			4.68847	-6.67339e-09			4.68846	-1.57916e-08
	4.69636	1.45248e-09			4.91039	6.34655e-08			4.69636	1.88106e-09			4.69636	1.16388e-08				4.69635	-6.4991e-09			4.69636	-2.68279e-07			4.91215	-6.70134e-08			4.69635	-5.78895e-08				4.69635	3.18834e-08			4.69636	-2.29098e-07			4.69636	-5.59941e-09			4.69636	-1.58876e-08
	4.70425	2.91656e-09			4.91828	6.28813e-08			4.70425	1.72057e-09			4.70425	1.13187e-08				4.70425	-6.53414e-09			4.70425	-2.67216e-07			4.92004	-6.74065e-08			4.70425	-5.7993e-08				4.70425	3.11866e-08			4.70425	-2.29126e-07			4.70425	-5.66689e-09			4.70425	-1.61563e-08
	4.71215	3.05253e-09			4.92617	6.22971e-08			4.71215	1.39327e-09			4.71215	1.06461e-08				4.71214	-6.47176e-09			4.71215	-2.671e-07			4.92794	-6.77997e-08			4.71214	-5.8719e-08				4.71214	3.04898e-08			4.71214	-2.29153e-07			4.71215	-5.73432e-09			4.71214	-1.58591e-08
	4.72004	3.1885e-09			4.93407	6.41955e-08			4.72004	-7.34369e-10			4.72004	1.11153e-08				4.72004	-6.9567e-09			4.72004	-2.67945e-07			4.93583	-6.85066e-08			4.72004	-6.03873e-08				4.72004	3.06862e-08			4.72004	-2.29417e-07			4.72004	-6.52196e-09			4.72004	-1.61797e-08
	4.72794	3.74648e-09			4.94197	6.37874e-08			4.72793	-6.04053e-10			4.72794	1.35438e-08				4.72793	-7.44165e-09			4.72794	-2.6879e-07			4.94372	-6.83985e-08			4.72793	-5.92894e-08				4.72793	3.16998e-08			4.72793	-2.29681e-07			4.72793	-8.29244e-09			4.72793	-1.65002e-08
	4.73583	4.17027e-09			4.94986	6.33794e-08			4.73583	2.90404e-09			4.73583	1.32966e-08				4.73583	-5.19357e-09			4.73583	-2.68107e-07			4.95162	-6.84568e-08			4.73583	-5.91457e-08				4.73582	3.20805e-08			4.73582	-2.30644e-07			4.73583	-7.64984e-09			4.73582	-1.78381e-08
	4.74372	4.34354e-09			4.95776	6.24544e-08			4.74372	2.74468e-09			4.74372	1.30494e-08				4.74372	-3.48012e-09			4.74372	-2.66952e-07			4.95952	-6.9486e-08			4.74372	-5.9263e-08				4.74372	3.1982e-08			4.74372	-2.32955e-07			4.74372	-7.4162e-09			4.74372	-1.85666e-08
	4.75162	3.68091e-09			4.96565	6.15183e-08			4.75162	2.58533e-09			4.75162	1.24235e-08				4.75162	-3.42517e-09			4.75162	-2.66759e-07			4.96742	-7.05153e-08			4.75162	-5.93804e-08				4.75162	3.18837e-08			4.75162	-2.31979e-07			4.75162	-7.7412e-09			4.75162	-1.82798e-08
	4.75951	3.01828e-09			4.97355	6.08922e-08			4.75952	2.24889e-09			4.75951	1.34805e-08				4.75951	-3.37022e-09			4.75951	-2.67286e-07			4.97531	-7.16973e-08			4.75951	-5.92857e-08				4.75951	3.24644e-08			4.75952	-2.31302e-07			4.75952	-8.06625e-09			4.75952	-1.88478e-08
	4.76741	3.31251e-09			4.98144	5.8766e-08			4.76741	2.30189e-09			4.76741	1.31618e-08				4.76741	-3.39242e-09			4.76741	-2.67813e-07			4.9832	-7.1295e-08			4.76741	-5.84936e-08				4.76741	3.24536e-08			4.76741	-2.31036e-07			4.76741	-7.97007e-09			4.76741	-1.94158e-08
	4.7753	4.03354e-09			4.98933	5.65402e-08			4.77531	1.79268e-09			4.7753	1.28431e-08				4.7753	-2.47068e-09			4.7753	-2.66772e-07			4.9911	-7.14102e-08			4.7753	-5.8356e-08				4.7753	3.18306e-08			4.7753	-2.3077e-07			4.77531	-8.11372e-09			4.7753	-2.15031e-08
	4.7832	4.04102e-09			4.99723	5.65243e-08			4.7832	1.28349e-09			4.7832	1.19479e-08				4.7832	-1.31981e-09			4.7832	-2.66442e-07			4.99899	-7.15252e-08			4.7832	-5.83266e-08				4.7832	3.12074e-08			4.7832	-2.3036e-07			4.7832	-8.25742e-09			4.7832	-2.14971e-08
	4.79109	4.0485e-09			5.00512	5.75793e-08			4.79109	7.84942e-10			4.79109	1.16147e-08				4.79109	-7.35433e-10			4.79109	-2.66711e-07			5.00688	-7.26417e-08			4.79109	-5.82973e-08				4.79109	3.16447e-08			4.79109	-2.30425e-07			4.79109	-1.08692e-08			4.79109	-2.2013e-08
	4.79899	4.07699e-09			5.01302	5.79093e-08			4.79899	6.99872e-10			4.79899	1.17533e-08				4.79899	-9.15977e-10			4.79899	-2.66979e-07			5.01478	-7.24771e-08			4.79899	-5.74918e-08				4.79898	3.31605e-08			4.79898	-2.30489e-07			4.79899	-1.24409e-08			4.79898	-2.25288e-08
	4.80688	5.45906e-09			5.02092	5.79761e-08			4.80688	1.06121e-09			4.80688	1.12305e-08				4.80688	-1.09652e-09			4.80688	-2.66505e-07			5.02267	-7.26112e-08			4.80688	-5.74288e-08				4.80688	3.37941e-08			4.80688	-2.32525e-07			4.80688	-1.13023e-08			4.80688	-2.35514e-08
	4.81478	5.8311e-09			5.02881	5.8043e-08			4.81478	1.20255e-09			4.81478	1.07076e-08				4.81478	-1.43324e-09			4.81478	-2.66292e-07			5.03057	-7.27455e-08			4.81478	-5.88699e-08				4.81477	3.3586e-08			4.81477	-2.32945e-07			4.81478	-1.10772e-08			4.81477	-2.3084e-08
	4.82267	4.84161e-09			5.03671	6.11116e-08			4.82267	1.32957e-10			4.82267	8.41013e-09				4.82267	-2.59285e-09			4.82267	-2.66375e-07			5.03847	-7.51848e-08			4.82267	-6.0311e-08				4.82267	3.33778e-08			4.82267	-2.31219e-07			4.82267	-1.13015e-08			4.82267	-2.36032e-08
	4.83057	3.85211e-09			5.0446	6.17063e-08			4.83057	-9.36631e-10			4.83057	1.05194e-08				4.83057	-2.86442e-09			4.83057	-2.66458e-07			5.04636	-7.56845e-08			4.83057	-6.07455e-08				4.83057	3.37108e-08			4.83057	-2.30933e-07			4.83057	-1.15259e-08			4.83057	-2.41224e-08
	4.83846	3.97012e-09			5.05249	6.1946e-08			4.83847	1.46307e-09			4.83846	1.03254e-08				4.83846	-3.37471e-09			4.83846	-2.66128e-07			5.05426	-7.64896e-08			4.83846	-5.9407e-08				4.83846	3.31669e-08			4.83846	-2.30971e-07			4.83847	-1.13256e-08			4.83846	-2.5548e-08
	4.84636	4.03591e-09			5.06039	6.18596e-08			4.84636	1.92146e-09			4.84636	1.01314e-08				4.84636	-2.13522e-09			4.84636	-2.66417e-07			5.06215	-7.72947e-08			4.84636	-5.88013e-08				4.84636	3.26229e-08			4.84636	-2.31008e-07			4.84636	-1.15581e-08			4.84636	-2.6852e-08
	4.85425	3.86744e-09			5.06828	6.17733e-08			4.85425	2.133e-09			4.85425	9.19354e-09				4.85425	-1.57746e-09			4.85425	-2.66707e-07			5.07004	-7.90967e-08			4.85425	-5.87969e-08				4.85425	3.102e-08			4.85425	-2.30909e-07			4.85425	-1.17907e-08			4.85425	-2.57141e-08
	4.86215	3.69897e-09			5.07618	6.25221e-08			4.86215	2.34451e-09			4.86215	7.9217e-09				4.86215	-2.50427e-09			4.86215	-2.67438e-07			5.07794	-8.08789e-08			4.86215	-5.87925e-08				4.86214	3.11808e-08			4.86214	-2.31008e-07			4.86215	-1.60274e-08			4.86214	-2.57732e-08
	4.87004	5.2697e-09			5.08407	6.26055e-08			4.87004	2.73173e-09			4.87004	8.57503e-09				4.87004	-3.43108e-09			4.87004	-2.66861e-07			5.08583	-7.98613e-08			4.87004	-5.85901e-08				4.87004	3.19045e-08			4.87004	-2.31107e-07			4.87004	-1.69851e-08			4.87004	-2.62735e-08
	4.87794	6.53404e-09			5.09197	6.2467e-08			4.87794	4.17486e-09			4.87794	8.50658e-09				4.87793	-1.91433e-09			4.87794	-2.64893e-07			5.09373	-7.98647e-08			4.87793	-5.87862e-08				4.87793	3.20613e-08			4.87793	-2.33466e-07			4.87794	-1.39877e-08			4.87793	-2.67738e-08
	4.88583	7.79839e-09			5.09987	6.23285e-08			4.88583	4.38535e-09			4.88583	8.43813e-09				4.88583	-1.65821e-09			4.88583	-2.6377e-07			5.10162	-8.02117e-08			4.88583	-5.89823e-08				4.88582	3.2218e-08			4.88583	-2.34102e-07			4.88583	-1.38621e-08			4.88583	-2.70828e-08
	4.89373	7.99072e-09			5.10776	6.40625e-08			4.89372	4.59584e-09			4.89373	8.06734e-09				4.89372	-1.86466e-09			4.89373	-2.63572e-07			5.10952	-8.05586e-08			4.89372	-6.04912e-08				4.89372	3.24999e-08			4.89372	-2.30166e-07			4.89372	-1.37366e-08			4.89372	-2.70758e-08
	4.90162	8.00074e-09			5.11565	6.39618e-08			4.90162	5.00815e-09			4.90162	9.91126e-09				4.90162	-2.07111e-09			4.90162	-2.63374e-07			5.11742	-8.0636e-08			4.90162	-6.09547e-08				4.90162	3.30673e-08			4.90162	-2.3012e-07			4.90162	-1.35416e-08			4.90162	-2.73152e-08
	4.90952	8.01075e-09			5.12355	6.38612e-08			4.90952	4.70645e-09			4.90952	1.01667e-08				4.90951	-3.81761e-09			4.90952	-2.6323e-07			5.12531	-8.12073e-08			4.90951	-6.05003e-08				4.90952	3.33045e-08			4.90952	-2.30297e-07			4.90952	-1.34752e-08			4.90952	-2.75546e-08
	4.91741	9.59196e-09			5.13144	6.30421e-08			4.91741	4.40475e-09			4.91741	1.02441e-08				4.91741	-2.05706e-09			4.91741	-2.62528e-07			5.1332	-8.17786e-08			4.91741	-6.04231e-08				4.91741	3.26182e-08			4.91741	-2.30474e-07			4.91741	-1.39962e-08			4.91741	-2.86708e-08
	4.92531	9.76031e-09			5.13934	6.17138e-08			4.92531	3.32898e-09			4.92531	1.03214e-08				4.9253	-1.86061e-09			4.92531	-2.62849e-07			5.1411	-8.32837e-08			4.9253	-6.11177e-08				4.9253	3.19318e-08			4.9253	-2.29772e-07			4.92531	-1.45173e-08			4.9253	-2.6794e-08
	4.9332	9.92866e-09			5.14723	6.30556e-08			4.9332	1.84726e-09			4.9332	1.11895e-08				4.9332	-1.82078e-09			4.9332	-2.63171e-07			5.14899	-8.51055e-08			4.9332	-6.18123e-08				4.9332	3.191e-08			4.9332	-2.29845e-07			4.9332	-1.61975e-08			4.9332	-2.68915e-08
	4.94109	1.13131e-08			5.15512	6.32515e-08			4.9411	4.05256e-09			4.94109	1.06215e-08				4.94109	-1.78096e-09			4.94109	-2.64966e-07			5.15689	-8.43594e-08			4.94109	-6.09266e-08				4.94109	3.41818e-08			4.94109	-2.29918e-07			4.9411	-1.61171e-08			4.94109	-2.6989e-08
	4.94899	1.06905e-08			5.16302	6.32411e-08			4.94899	4.30367e-09			4.94899	1.00535e-08				4.94899	-1.31767e-09			4.94899	-2.63243e-07			5.16478	-8.47017e-08			4.94899	-6.06978e-08				4.94898	3.39019e-08			4.94899	-2.32927e-07			4.94899	-1.5901e-08			4.94899	-2.74837e-08
	4.95688	1.0068e-08			5.17092	6.32306e-08			4.95688	4.20561e-09			4.95688	8.55069e-09				4.95688	-1.1817e-09			4.95688	-2.62914e-07			5.17267	-8.5044e-08			4.95688	-6.22179e-08				4.95688	3.36219e-08			4.95688	-2.33404e-07			4.95688	-1.60338e-08			4.95688	-2.75445e-08
	4.96478	8.85477e-09			5.17881	6.57669e-08			4.96478	4.10752e-09			4.96478	9.38192e-09				4.96478	-2.02017e-09			4.96478	-2.62782e-07			5.18057	-8.62283e-08			4.96478	-6.3738e-08				4.96477	3.30597e-08			4.96477	-2.29944e-07			4.96478	-1.61665e-08			4.96477	-2.76374e-08
	4.97267	6.88758e-09			5.18671	6.51745e-08			4.97267	3.3766e-09			4.97267	9.81518e-09				4.97267	-2.85864e-09			4.97267	-2.6265e-07			5.18847	-8.55541e-08			4.97267	-6.42146e-08				4.97267	3.35497e-08			4.97267	-2.29037e-07			4.97267	-1.65342e-08			4.97267	-2.77304e-08
	4.98057	9.45932e-09			5.1946	6.45822e-08			4.98057	4.41515e-09			4.98057	9.99497e-09				4.98057	-2.79924e-09			4.98057	-2.62442e-07			5.19636	-8.58225e-08			4.98057	-6.32832e-08				4.98057	3.36171e-08			4.98057	-2.2813e-07			4.98057	-1.64553e-08			4.98057	-2.8516e-08
	4.98846	9.38485e-09			5.2025	6.34301e-08			4.98847	4.84613e-09			4.98846	9.36761e-09				4.98846	-9.97254e-10			4.98846	-2.62944e-07			5.20426	-8.6091e-08			4.98846	-6.29289e-08				4.98846	3.36845e-08			4.98846	-2.28001e-07			4.98847	-1.68038e-08			4.98846	-2.97094e-08
	4.99636	9.31039e-09			5.21039	6.25618e-08			4.99636	3.82077e-09			4.99636	8.74024e-09				4.99636	-6.06932e-10			4.99636	-2.63447e-07			5.21215	-8.73145e-08			4.99636	-6.32548e-08				4.99636	3.36229e-08			4.99636	-2.27858e-07			4.99636	-1.71523e-08			4.99636	-3.00136e-08
	5.00425	8.7059e-09			5.21828	5.29884e-08			5.00426	2.7954e-09			5.00425	9.24684e-09				5.00425	-2.1661e-10			5.00425	-2.64543e-07			5.22005	-8.80975e-08			5.00425	-6.35808e-08				5.00425	3.47853e-08			5.00425	-2.27846e-07			5.00426	-1.91984e-08			5.00425	-3.03177e-08
	5.01215	8.94688e-09			5.22618	4.34149e-08			5.01215	4.18415e-09			5.01215	1.00653e-08				5.01215	3.78564e-10			5.01215	-2.66109e-07			5.22794	-8.76411e-08			5.01215	-6.36511e-08				5.01214	3.6255e-08			5.01215	-2.28361e-07			5.01215	-1.91716e-08			5.01215	-3.20326e-08
	5.02004	8.6654e-09			5.23407	2.44109e-08			5.02004	4.51871e-09			5.02004	1.01611e-08				5.02004	1.27571e-11			5.02004	-2.62833e-07			5.23583	-8.78453e-08			5.02004	-6.37214e-08				5.02004	3.67336e-08			5.02004	-2.28876e-07			5.02004	-1.81182e-08			5.02004	-3.31302e-08
	5.02794	8.38392e-09			5.24197	2.42656e-08			5.02794	4.46113e-09			5.02794	1.00983e-08				5.02794	-3.5305e-10			5.02794	-2.61623e-07			5.24373	-8.80496e-08			5.02794	-6.74674e-08				5.02793	3.66653e-08			5.02793	-2.28616e-07			5.02794	-1.78225e-08			5.02793	-3.33341e-08
	5.03583	7.22238e-09			5.24987	2.58727e-08			5.03583	4.40356e-09			5.03583	1.00354e-08				5.03583	-1.39582e-09			5.03583	-2.61346e-07			5.25162	-8.81672e-08			5.03583	-6.94422e-08				5.03583	3.6202e-08			5.03583	-2.26576e-07			5.03583	-1.75269e-08			5.03583	-3.3538e-08
	5.04373	6.42181e-09			5.25776	2.58356e-08			5.04372	5.102e-09			5.04373	1.08586e-08				5.04373	-3.14139e-09			5.04373	-2.61069e-07			5.25952	-8.81213e-08			5.04373	-6.90076e-08				5.04372	3.57387e-08			5.04372	-2.25733e-07			5.04372	-1.74851e-08			5.04372	-3.48136e-08
	5.05162	9.18888e-09			5.26566	2.54837e-08			5.05162	5.90536e-09			5.05162	1.10416e-08				5.05162	-3.72971e-09			5.05162	-2.60877e-07			5.26742	-8.85199e-08			5.05162	-6.82402e-08				5.05162	3.47953e-08			5.05162	-2.24891e-07			5.05162	-1.75423e-08			5.05162	-3.65517e-08
	5.05952	9.1352e-09			5.27355	2.51319e-08			5.05952	5.86372e-09			5.05952	1.05099e-08				5.05952	-1.72864e-09			5.05952	-2.61177e-07			5.27531	-8.89185e-08			5.05952	-6.86136e-08				5.05952	3.29407e-08			5.05952	-2.25002e-07			5.05952	-1.75996e-08			5.05952	-3.84702e-08
	5.06741	8.67328e-09			5.28144	2.39629e-08			5.06742	5.82205e-09			5.06741	9.97832e-09				5.06741	-2.03024e-09			5.06741	-2.61477e-07			5.28321	-9.18787e-08			5.06741	-6.8987e-08				5.06741	3.15863e-08			5.06741	-2.25113e-07			5.06742	-1.8292e-08			5.06741	-3.79826e-08
	5.07531	8.21135e-09			5.28934	2.46371e-08			5.07531	4.94974e-09			5.07531	9.79351e-09				5.0753	-2.33184e-09			5.07531	-2.63938e-07			5.2911	-9.31535e-08			5.0753	-6.9174e-08				5.0753	3.18488e-08			5.07531	-2.25333e-07			5.07531	-1.91609e-08			5.07531	-3.77953e-08
	5.0832	9.18195e-09			5.29723	2.48848e-08			5.0832	5.83184e-09			5.0832	9.60302e-09				5.0832	-3.11086e-09			5.0832	-2.6429e-07			5.29899	-9.03881e-08			5.0832	-6.92989e-08				5.0832	3.3544e-08			5.0832	-2.26658e-07			5.0832	-1.97146e-08			5.0832	-3.77775e-08
	5.0911	8.95934e-09			5.30512	2.48669e-08			5.0911	6.13005e-09			5.0911	8.31436e-09				5.09109	-1.00289e-09			5.0911	-2.63333e-07			5.30689	-9.05679e-08			5.09109	-6.94238e-08				5.09109	3.41085e-08			5.09109	-2.27423e-07			5.0911	-1.78329e-08			5.09109	-3.77597e-08
	5.09899	8.73673e-09			5.31302	2.4849e-08			5.09899	6.05815e-09			5.09899	6.9178e-09				5.09899	-1.10414e-09			5.09899	-2.63017e-07			5.31478	-9.07477e-08			5.09899	-7.02632e-08				5.09899	3.46729e-08			5.09899	-2.26748e-07			5.09899	-1.76388e-08			5.09899	-3.65886e-08
	5.10689	7.80423e-09			5.32092	2.5463e-08			5.10688	5.98625e-09			5.10689	6.50579e-09				5.10688	-1.20539e-09			5.10689	-2.63243e-07			5.32267	-9.11623e-08			5.10688	-7.23082e-08				5.10688	3.49736e-08			5.10688	-2.24989e-07			5.10688	-1.74448e-08			5.10688	-3.71719e-08
	5.11478	6.81872e-09			5.32882	2.55179e-08			5.11478	6.85114e-09			5.11478	6.99315e-09				5.11478	-1.46682e-09			5.11478	-2.6347e-07			5.33057	-9.02839e-08			5.11478	-7.12726e-08				5.11477	3.48319e-08			5.11477	-2.24286e-07			5.11478	-1.65998e-08			5.11477	-3.77552e-08
	5.12268	7.57733e-09			5.33671	2.46009e-08			5.12267	8.1064e-09			5.12268	6.45707e-09				5.12267	-2.78232e-09			5.12268	-2.63348e-07			5.33847	-9.05976e-08			5.12267	-7.12349e-08				5.12267	3.469e-08			5.12267	-2.24524e-07			5.12267	-1.65082e-08			5.12267	-3.93299e-08
	5.13057	7.86027e-09			5.3446	2.36839e-08			5.13057	8.35571e-09			5.13057	5.921e-09				5.13057	-2.63873e-09			5.13057	-2.63881e-07			5.34637	-9.09114e-08			5.13057	-7.11972e-08				5.13057	3.25818e-08			5.13057	-2.24762e-07			5.13057	-1.67802e-08			5.13057	-4.09031e-08
	5.13846	6.80691e-09			5.3525	2.39607e-08			5.13847	7.72449e-09			5.13846	3.87355e-09				5.13846	-3.27253e-09			5.13846	-2.64414e-07			5.35426	-9.18697e-08			5.13846	-7.19777e-08				5.13846	3.24029e-08			5.13847	-2.25114e-07			5.13847	-1.70521e-08			5.13847	-3.98426e-08
	5.14636	5.75355e-09			5.36039	2.49986e-08			5.14636	7.09327e-09			5.14636	3.96221e-09				5.14636	-3.90633e-09			5.14636	-2.67194e-07			5.36215	-9.26945e-08			5.14636	-7.24394e-08				5.14636	3.41189e-08			5.14636	-2.25465e-07			5.14636	-1.85357e-08			5.14636	-3.98243e-08
	5.15425	6.74327e-09			5.36828	2.51218e-08			5.15426	8.16227e-09			5.15425	3.82823e-09				5.15425	-4.17879e-09			5.15425	-2.68866e-07			5.37005	-9.25314e-08			5.15425	-7.26596e-08				5.15425	3.42087e-08			5.15425	-2.26739e-07			5.15426	-1.92497e-08			5.15425	-4.00526e-08
	5.16215	6.82094e-09			5.37618	2.48045e-08			5.16215	8.40951e-09			5.16215	3.69426e-09				5.16215	-2.98385e-09			5.16215	-2.67175e-07			5.37794	-9.27409e-08			5.16215	-7.28798e-08				5.16215	3.41594e-08			5.16215	-2.27966e-07			5.16215	-1.93676e-08			5.16215	-4.0281e-08
	5.17004	6.57988e-09			5.38407	2.44873e-08			5.17004	8.20766e-09			5.17004	2.64116e-09				5.17004	-2.58835e-09			5.17004	-2.67343e-07			5.38583	-9.29503e-08			5.17004	-7.35431e-08				5.17004	3.41101e-08			5.17004	-2.25688e-07			5.17004	-1.97048e-08			5.17004	-3.9004e-08
	5.17794	6.33882e-09			5.39197	2.52899e-08			5.17794	8.0058e-09			5.17794	3.4923e-09				5.17794	-2.95713e-09			5.17794	-2.67512e-07			5.39373	-9.45808e-08			5.17794	-7.47876e-08				5.17793	3.61451e-08			5.17793	-2.25102e-07			5.17794	-1.94856e-08			5.17793	-3.84363e-08
	5.18583	6.40361e-09			5.39987	2.53982e-08			5.18583	8.98182e-09			5.18583	3.51767e-09				5.18583	-3.3259e-09			5.18583	-2.67987e-07			5.40162	-9.34154e-08			5.18583	-7.64364e-08				5.18583	3.61088e-08			5.18583	-2.24854e-07			5.18583	-1.84642e-08			5.18583	-3.85154e-08
	5.19373	7.02527e-09			5.40776	2.45985e-08			5.19373	8.95608e-09			5.19373	3.49794e-09				5.19373	-2.92068e-09			5.19373	-2.67624e-07			5.40952	-9.33731e-08			5.19373	-7.61973e-08				5.19372	3.56324e-08			5.19372	-2.24823e-07			5.19373	-1.8806e-08			5.19372	-3.85945e-08
	5.20162	7.0711e-09			5.41566	2.37988e-08			5.20162	8.93036e-09			5.20162	3.47821e-09				5.20162	-1.98332e-09			5.20162	-2.67764e-07			5.41742	-9.35305e-08			5.20162	-7.64702e-08				5.20162	3.51559e-08			5.20162	-2.24791e-07			5.20162	-1.91479e-08			5.20162	-3.86343e-08
	5.20952	6.73843e-09			5.42355	2.51673e-08			5.20952	8.13502e-09			5.20952	3.43055e-09				5.20952	-1.71409e-09			5.20952	-2.67904e-07			5.42531	-9.3688e-08			5.20952	-7.67431e-08				5.20952	3.50138e-08			5.20952	-2.24814e-07			5.20952	-2.04185e-08			5.20952	-3.81489e-08
	5.21741	6.40576e-09			5.43144	2.54987e-08			5.21742	7.24858e-09			5.21741	4.9303e-09				5.21741	-1.60262e-09			5.21741	-2.70568e-07			5.43321	-9.45081e-08			5.21741	-7.67099e-08				5.21741	3.80501e-08			5.21741	-2.2528e-07			5.21742	-2.23887e-08			5.21741	-3.88335e-08
	5.22531	6.89938e-09			5.43934	2.54914e-08			5.22531	8.43477e-09			5.22531	4.72501e-09				5.22531	-1.49115e-09			5.22531	-2.71515e-07			5.4411	-9.40806e-08			5.22531	-7.68533e-08				5.22531	3.80942e-08			5.22531	-2.25746e-07			5.22531	-2.20189e-08			5.22531	-3.95181e-08
	5.2332	6.72646e-09			5.44723	2.54842e-08			5.2332	8.87716e-09			5.2332	4.51972e-09				5.2332	-8.80816e-10			5.2332	-2.71446e-07			5.44899	-9.43322e-08			5.2332	-7.69966e-08				5.2332	3.78248e-08			5.2332	-2.25887e-07			5.2332	-2.18904e-08			5.2332	-4.099e-08
	5.2411	6.55355e-09			5.45513	2.61163e-08			5.2411	8.11454e-09			5.2411	3.80864e-09				5.2411	-7.7924e-10			5.2411	-2.71856e-07			5.45689	-9.4584e-08			5.2411	-7.86151e-08				5.24109	3.75554e-08			5.24109	-2.23349e-07			5.2411	-2.25662e-08			5.24109	-4.16591e-08
	5.24899	4.73439e-09			5.46302	2.55584e-08			5.24899	7.35194e-09			5.24899	4.72313e-09				5.24899	-1.25041e-09			5.24899	-2.72265e-07			5.46478	-9.51808e-08			5.24899	-8.06088e-08				5.24899	3.78004e-08			5.24899	-2.22261e-07			5.24899	-2.32421e-08			5.24899	-4.23283e-08
	5.25689	3.47586e-09			5.47092	2.50006e-08			5.25689	7.60996e-09			5.25689	4.43375e-09				5.25689	-1.72157e-09			5.25689	-2.73765e-07			5.47268	-9.4222e-08			5.25689	-7.99457e-08				5.25688	3.77464e-08			5.25688	-2.21759e-07			5.25689	-2.14618e-08			5.25688	-4.35954e-08
	5.26478	3.36212e-09			5.47882	2.37676e-08			5.26478	7.2934e-09			5.26478	4.14437e-09				5.26478	-4.80815e-10			5.26478	-2.72948e-07			5.48057	-9.40333e-08			5.26478	-7.87459e-08				5.26478	3.68212e-08			5.26478	-2.21258e-07			5.26478	-2.17152e-08			5.26478	-4.57372e-08
	5.27268	3.24837e-09			5.48671	2.20452e-08			5.27267	6.97683e-09			5.27268	3.41182e-09				5.27267	1.09389e-09			5.27268	-2.72969e-07			5.48847	-9.47821e-08			5.27267	-7.86769e-08				5.27267	3.5896e-08			5.27267	-2.21077e-07			5.27267	-2.19687e-08			5.27267	-4.52893e-08
	5.28057	2.36311e-09			5.4946	2.33589e-08			5.28057	5.76028e-09			5.28057	1.62834e-09				5.28057	1.84571e-09			5.28057	-2.72989e-07			5.49637	-9.5531e-08			5.28057	-7.8608e-08				5.28057	3.49841e-08			5.28057	-2.21024e-07			5.28057	-2.305e-08			5.28057	-4.46145e-08
	5.28847	2.10493e-09			5.5025	2.31441e-08			5.28847	5.64703e-09			5.28847	2.22713e-09				5.28846	2.59753e-09			5.28847	-2.75302e-07			5.50426	-9.59596e-08			5.28846	-7.88361e-08				5.28847	3.78643e-08			5.28847	-2.22441e-07			5.28847	-2.53748e-08			5.28847	-4.46237e-08
	5.29636	2.98523e-09			5.51039	2.29294e-08			5.29636	7.18431e-09			5.29636	2.28636e-09				5.29636	3.00959e-09			5.29636	-2.756e-07			5.51215	-9.57546e-08			5.29636	-7.90642e-08				5.29636	3.79319e-08			5.29636	-2.23859e-07			5.29636	-2.55504e-08			5.29636	-4.46803e-08
	5.30426	3.2701e-09			5.51829	2.21287e-08			5.30426	7.86884e-09			5.30426	2.22587e-09				5.30425	2.85614e-09			5.30426	-2.73477e-07			5.52005	-9.59631e-08			5.30425	-7.96866e-08				5.30425	3.76666e-08			5.30425	-2.25441e-07			5.30426	-2.59221e-08			5.30425	-4.47368e-08
	5.31215	2.87777e-09			5.52618	2.25236e-08			5.31215	7.75075e-09			5.31215	2.16538e-09				5.31215	2.7027e-09			5.31215	-2.73666e-07			5.52794	-9.61715e-08			5.31215	-8.32075e-08				5.31215	3.74013e-08			5.31215	-2.23385e-07			5.31215	-2.62939e-08			5.31215	-4.42739e-08
	5.32005	2.48543e-09			5.53407	2.21092e-08			5.32005	7.63264e-09			5.32005	3.02337e-09				5.32004	1.47304e-09			5.32005	-2.73856e-07			5.53584	-9.57059e-08			5.32004	-8.48433e-08				5.32004	3.73103e-08			5.32004	-2.22536e-07			5.32005	-2.76212e-08			5.32004	-4.45218e-08
	5.32794	2.57137e-09			5.54197	2.16947e-08			5.32794	8.91846e-09			5.32794	3.16232e-09				5.32794	1.85965e-09			5.32794	-2.74587e-07			5.54373	-9.60146e-08			5.32794	-8.28599e-08				5.32794	3.72192e-08			5.32794	-2.2232e-07			5.32794	-2.68323e-08			5.32794	-4.47698e-08
	5.33583	3.08418e-09			5.54987	2.05644e-08			5.33583	8.82063e-09			5.33583	3.06387e-09				5.33583	3.14817e-09			5.33583	-2.751e-07			5.55162	-9.63234e-08			5.33583	-8.32501e-08				5.33583	3.70894e-08			5.33583	-2.22728e-07			5.33583	-2.65671e-08			5.33583	-4.74915e-08
	5.34373	2.65127e-09			5.55776	1.86578e-08			5.34373	8.72278e-09			5.34373	2.96542e-09				5.34373	3.59022e-09			5.34373	-2.75613e-07			5.55952	-9.72346e-08			5.34373	-8.36403e-08				5.34372	3.55902e-08			5.34372	-2.23136e-07			5.34373	-2.80323e-08			5.34372	-4.73863e-08
	5.35162	2.21836e-09			5.56566	2.00008e-08			5.35162	8.19503e-09			5.35162	1.65478e-09				5.35162	3.10356e-09			5.35162	-2.7724e-07			5.56742	-9.70931e-08			5.35162	-8.463e-08				5.35162	3.55495e-08			5.35162	-2.23597e-07			5.35162	-2.94975e-08			5.35162	-4.69711e-08
	5.35952	1.20899e-09			5.57355	1.95552e-08			5.35952	6.98371e-09			5.35952	1.79066e-09				5.35952	2.61691e-09			5.35952	-2.78681e-07			5.57531	-9.63915e-08			5.35952	-8.38172e-08				5.35952	3.85367e-08			5.35952	-2.24059e-07			5.35952	-2.90891e-08			5.35952	-4.69179e-08
	5.36741	1.71408e-09			5.58145	1.91096e-08			5.36742	7.61727e-09			5.36741	1.38548e-09				5.36741	2.27992e-09			5.36741	-2.77674e-07			5.58321	-9.64716e-08			5.36741	-8.42296e-08				5.36741	3.83068e-08			5.36742	-2.26433e-07			5.36742	-2.84102e-08			5.36741	-4.68647e-08
	5.37531	1.50319e-09			5.58934	1.79634e-08			5.37531	7.67326e-09			5.37531	9.80285e-10				5.37531	2.46065e-09			5.37531	-2.78039e-07			5.5911	-9.69596e-08			5.37531	-8.46419e-08				5.37531	3.80768e-08			5.37531	-2.26835e-07			5.37531	-2.81664e-08			5.37531	-4.68639e-08
	5.3832	1.2923e-09			5.59723	1.85538e-08			5.38321	7.09897e-09			5.3832	-4.76388e-10				5.3832	2.14151e-09			5.3832	-2.78403e-07			5.599	-9.74477e-08			5.3832	-8.57072e-08				5.3832	3.73807e-08			5.3832	-2.23274e-07			5.38321	-2.90219e-08			5.3832	-4.60632e-08
	5.3911	3.13928e-10			5.60513	1.87265e-08			5.3911	6.52469e-09			5.3911	1.24562e-10				5.3911	1.82238e-09			5.3911	-2.79616e-07			5.60689	-9.74141e-08			5.3911	-8.65411e-08				5.3911	3.8448e-08			5.3911	-2.21722e-07			5.3911	-2.98775e-08			5.3911	-4.58419e-08
	5.39899	8.18453e-10			5.61302	1.84186e-08			5.39899	8.45893e-09			5.39899	2.79489e-11				5.39899	4.49498e-11			5.39899	-2.80276e-07			5.61478	-9.73926e-08			5.39899	-8.53468e-08				5.39899	3.86065e-08			5.39899	-2.21609e-07			5.39899	-3.0431e-08			5.39899	-4.74698e-08
	5.40689	1.23263e-09			5.62092	1.81107e-08			5.40689	8.25771e-09			5.40689	-6.8664e-11				5.40689	3.09223e-10			5.40689	-2.79551e-07			5.62268	-9.80322e-08			5.40689	-8.49734e-08				5.40688	3.83865e-08			5.40688	-2.21496e-07			5.40689	-3.09845e-08			5.40688	-4.90977e-08
	5.41478	1.17335e-09			5.62882	1.6445e-08			5.41478	8.05651e-09			5.41478	-2.29302e-09				5.41478	2.43198e-10			5.41478	-2.79314e-07			5.63057	-9.86716e-08			5.41478	-8.48099e-08				5.41478	3.81664e-08			5.41478	-2.21399e-07			5.41478	-3.23067e-08			5.41478	-4.97232e-08
	5.42268	1.11407e-09			5.63671	1.65626e-08			5.42267	7.59144e-09			5.42268	-2.31896e-09				5.42268	1.77173e-10			5.42268	-2.79973e-07			5.63847	-1.01066e-07			5.42268	-8.46464e-08				5.42267	3.87108e-08			5.42267	-2.21692e-07			5.42267	-3.41892e-08			5.42267	-4.9783e-08
	5.43057	4.27469e-10			5.64461	1.61011e-08			5.43057	7.15975e-09			5.43057	-1.59903e-09				5.43057	-1.10233e-09			5.43057	-2.80631e-07			5.64637	-1.01086e-07			5.43057	-8.4248e-08				5.43057	3.95146e-08			5.43057	-2.21984e-07			5.43057	-3.45428e-08			5.43057	-5.02506e-08
	5.43847	1.83725e-09			5.6525	1.56397e-08			5.43847	7.8904e-09			5.43847	-1.70116e-09				5.43847	-8.77271e-10			5.43847	-2.80017e-07			5.65426	-1.01258e-07			5.43847	-8.44275e-08				5.43847	3.97162e-08			5.43847	-2.23928e-07			5.43847	-3.37653e-08			5.43847	-5.07182e-08
	5.44636	1.29708e-09			5.66039	1.53952e-08			5.44637	7.81056e-09			5.44636	-1.80329e-09				5.44636	-9.86703e-10			5.44636	-2.7992e-07			5.66216	-1.0143e-07			5.44636	-8.4607e-08				5.44636	3.93619e-08			5.44636	-2.24349e-07			5.44637	-3.39287e-08			5.44636	-5.03532e-08
	5.45426	7.56913e-10			5.66829	1.74126e-08			5.45426	7.73073e-09			5.45426	-1.82471e-09				5.45426	-1.09613e-09			5.45426	-2.80338e-07			5.67005	-1.02979e-07			5.45426	-8.56427e-08				5.45426	3.90075e-08			5.45426	-2.22493e-07			5.45426	-3.4092e-08			5.45426	-4.99381e-08
	5.46215	-3.01821e-10			5.67618	1.77177e-08			5.46215	5.45529e-09			5.46215	7.91385e-11				5.46215	-2.8861e-09			5.46215	-2.80756e-07			5.67794	-1.02571e-07			5.46215	-8.70522e-08				5.46215	3.95223e-08			5.46215	-2.21451e-07			5.46215	-3.48343e-08			5.46215	-5.00943e-08
	5.47005	-2.80248e-10			5.68407	1.78017e-08			5.47005	7.92967e-09			5.47005	-9.00264e-10				5.47004	-3.63353e-09			5.47005	-2.79213e-07			5.68584	-1.02493e-07			5.47004	-8.60652e-08				5.47004	3.92564e-08			5.47004	-2.21377e-07			5.47005	-3.40189e-08			5.47004	-5.02504e-08
	5.47794	-2.23373e-10			5.69197	1.76807e-08			5.47794	8.2241e-09			5.47794	-1.87967e-09				5.47794	-1.70711e-09			5.47794	-2.78929e-07			5.69373	-1.03838e-07			5.47794	-8.61621e-08				5.47794	3.89903e-08			5.47794	-2.21302e-07			5.47794	-3.40527e-08			5.47794	-5.05405e-08
	5.48584	-5.19277e-10			5.69987	1.75598e-08			5.48583	8.02946e-09			5.48584	-3.81149e-09				5.48583	-7.42552e-10			5.48584	-2.78869e-07			5.70162	-1.05184e-07			5.48583	-8.62591e-08				5.48583	3.72019e-08			5.48583	-2.21443e-07			5.48583	-3.40865e-08			5.48583	-5.02717e-08
	5.49373	-8.15182e-10			5.70777	1.81062e-08			5.49373	7.83481e-09			5.49373	-4.48157e-09				5.49373	-5.41974e-10			5.49373	-2.79325e-07			5.70952	-1.06538e-07			5.49373	-8.70755e-08				5.49372	3.74848e-08			5.49373	-2.21585e-07			5.49373	-3.57967e-08			5.49373	-5.04098e-08
	5.50163	-1.01641e-09			5.71566	1.79418e-08			5.50162	7.67521e-09			5.50163	-4.34691e-09				5.50162	-3.41395e-10			5.50163	-2.79782e-07			5.71742	-1.05058e-07			5.50162	-8.76475e-08				5.50162	3.92497e-08			5.50162	-2.23027e-07			5.50162	-3.56103e-08			5.50162	-5.05478e-08
	5.50952	-1.44034e-09			5.72355	1.77774e-08			5.50952	8.65415e-09			5.50952	-4.53816e-09				5.50952	7.48364e-10			5.50952	-2.79409e-07			5.72532	-1.05804e-07			5.50952	-8.82196e-08				5.50952	4.00302e-08			5.50952	-2.26493e-07			5.50952	-3.45047e-08			5.50952	-5.18648e-08
	5.51742	-1.86428e-09			5.73145	1.61331e-08			5.51742	8.69673e-09			5.51742	-4.7294e-09				5.51741	8.06016e-10			5.51742	-2.77047e-07			5.73321	-1.0655e-07			5.51741	-8.97655e-08				5.51742	4.08107e-08			5.51742	-2.26572e-07			5.51742	-3.41296e-08			5.51742	-5.03909e-08
	5.52531	-2.82937e-09			5.73934	1.66787e-08			5.52531	8.66856e-09			5.52531	-4.75805e-09				5.52531	7.38611e-10			5.52531	-2.769e-07			5.7411	-1.07949e-07			5.52531	-9.20136e-08				5.52531	4.09393e-08			5.52531	-2.22605e-07			5.52531	-3.44488e-08			5.52531	-5.0935e-08
	5.5332	-3.79216e-09			5.74723	1.65528e-08			5.53321	8.64038e-09			5.5332	-4.20266e-09				5.5332	6.71205e-10			5.5332	-2.76753e-07			5.749	-1.08207e-07			5.5332	-9.18864e-08				5.5332	4.05191e-08			5.5332	-2.22772e-07			5.53321	-3.47678e-08			5.5332	-5.14791e-08
	5.5411	-3.56221e-09			5.75513	1.64269e-08			5.5411	9.42353e-09			5.5411	-4.34609e-09				5.5411	-3.0458e-10			5.5411	-2.76147e-07			5.75689	-1.08605e-07			5.5411	-9.15935e-08				5.5411	4.00987e-08			5.5411	-2.22939e-07			5.5411	-3.37452e-08			5.5411	-5.25914e-08
	5.54899	-3.7046e-09			5.76302	1.44845e-08			5.54899	9.4174e-09			5.54899	-4.48952e-09				5.54899	1.25779e-09			5.54899	-2.75954e-07			5.76479	-1.09002e-07			5.54899	-9.23117e-08				5.54899	3.91306e-08			5.54899	-2.23347e-07			5.549	-3.36564e-08			5.54899	-5.44152e-08
	5.55689	-3.84699e-09			5.77092	1.54355e-08			5.55689	8.42941e-09			5.55689	-5.85398e-09				5.55689	1.90897e-09			5.55689	-2.76502e-07			5.77268	-1.09857e-07			5.55689	-9.30299e-08				5.55688	3.83101e-08			5.55689	-2.23154e-07			5.55689	-3.43343e-08			5.55689	-5.39408e-08
	5.56478	-5.45829e-09			5.77882	1.62971e-08			5.56478	7.44145e-09			5.56478	-4.8376e-09				5.56478	1.99444e-09			5.56478	-2.77049e-07			5.78057	-1.08767e-07			5.56478	-9.46323e-08				5.56478	3.90849e-08			5.56478	-2.23239e-07			5.56478	-3.50121e-08			5.56478	-5.41232e-08
	5.57268	-4.3793e-09			5.78671	1.65338e-08			5.57268	8.21566e-09			5.57268	-5.01214e-09				5.57268	2.07991e-09			5.57268	-2.78161e-07			5.78847	-1.08076e-07			5.57268	-9.40235e-08				5.57267	4.04187e-08			5.57267	-2.23324e-07			5.57268	-3.42685e-08			5.57267	-5.43056e-08
	5.58057	-3.7383e-09			5.79461	1.67704e-08			5.58057	8.61333e-09			5.58057	-5.18668e-09				5.58057	3.30163e-09			5.58057	-2.768e-07			5.79637	-1.07933e-07			5.58057	-9.40287e-08				5.58057	4.1013e-08			5.58057	-2.25156e-07			5.58057	-3.40918e-08			5.58057	-5.66103e-08
	5.58847	-3.83674e-09			5.8025	1.6726e-08			5.58847	8.61456e-09			5.58847	-6.11199e-09				5.58847	2.61736e-09			5.58847	-2.75965e-07			5.80426	-1.08575e-07			5.58847	-9.40338e-08				5.58847	4.10481e-08			5.58847	-2.25602e-07			5.58847	-3.4479e-08			5.58847	-5.56482e-08
	5.59636	-3.93517e-09			5.81039	1.76746e-08			5.59637	8.52153e-09			5.59636	-8.59807e-09				5.59636	1.93309e-09			5.59636	-2.75859e-07			5.81216	-1.09217e-07			5.59636	-9.59833e-08				5.59636	4.10832e-08			5.59636	-2.2309e-07			5.59637	-3.48661e-08			5.59636	-5.57963e-08
	5.60426	-6.57852e-09			5.81829	1.79103e-08			5.60426	8.42853e-09			5.60426	-8.05982e-09				5.60426	5.28096e-10			5.60426	-2.75753e-07			5.82005	-1.08916e-07			5.60426	-9.62152e-08				5.60426	4.13411e-08			5.60426	-2.22713e-07			5.60426	-3.56787e-08			5.60426	-5.59445e-08
	5.61215	-5.12641e-09			5.82618	1.69509e-08			5.61215	9.55494e-09			5.61215	-8.33798e-09				5.61215	-1.94754e-10			5.61215	-2.74099e-07			5.82795	-1.08344e-07			5.61215	-9.66353e-08				5.61215	4.1161e-08			5.61215	-2.22582e-07			5.61216	-3.51529e-08			5.61215	-5.65995e-08
	5.62005	-4.90272e-09			5.83408	1.59914e-08			5.62005	9.87618e-09			5.62005	-8.61615e-09				5.62005	5.16704e-10			5.62005	-2.73856e-07			5.83584	-1.08794e-07			5.62005	-9.70554e-08				5.62004	4.09809e-08			5.62005	-2.22451e-07			5.62005	-3.52015e-08			5.62005	-5.56432e-08
	5.62794	-4.95903e-09			5.84197	1.59873e-08			5.62794	8.99286e-09			5.62794	-1.13774e-08				5.62794	7.29776e-10			5.62794	-2.73932e-07			5.84373	-1.09244e-07			5.62794	-9.80925e-08				5.62794	3.90155e-08			5.62794	-2.21783e-07			5.62794	-3.52501e-08			5.62794	-5.37905e-08
	5.63584	-5.01533e-09			5.84987	1.6348e-08			5.63584	8.10953e-09			5.63584	-1.07472e-08				5.63584	6.64405e-10			5.63584	-2.74008e-07			5.85163	-1.11004e-07			5.63584	-9.84889e-08				5.63583	4.02387e-08			5.63583	-2.22184e-07			5.63584	-3.70451e-08			5.63583	-5.3946e-08
	5.64373	-4.9184e-09			5.85777	1.62324e-08			5.64373	8.41164e-09			5.64373	-1.06426e-08				5.64373	5.99034e-10			5.64373	-2.74402e-07			5.85952	-1.09968e-07			5.64373	-9.73164e-08				5.64373	4.15178e-08			5.64373	-2.22584e-07			5.64373	-3.73839e-08			5.64373	-5.41015e-08
	5.65163	-4.00437e-09			5.86566	1.61169e-08			5.65162	9.13534e-09			5.65163	-1.08435e-08				5.65163	2.08031e-09			5.65163	-2.73981e-07			5.86742	-1.0967e-07			5.65163	-9.68015e-08				5.65162	4.14804e-08			5.65162	-2.23341e-07			5.65162	-3.71341e-08			5.65162	-5.45189e-08
	5.65952	-3.58437e-09			5.87355	1.55295e-08			5.65952	9.32202e-09			5.65952	-1.10445e-08				5.65952	1.12128e-09			5.65952	-2.743e-07			5.87532	-1.10301e-07			5.65952	-9.80137e-08				5.65952	4.14429e-08			5.65952	-2.23214e-07			5.65952	-3.73198e-08			5.65952	-5.26392e-08
	5.66742	-3.70243e-09			5.88145	1.684e-08			5.66742	9.50872e-09			5.66742	-1.13096e-08				5.66741	1.62243e-10			5.66742	-2.74619e-07			5.88321	-1.10933e-07			5.66741	-9.92259e-08				5.66742	4.14873e-08			5.66742	-2.21744e-07			5.66742	-3.75055e-08			5.66742	-5.27923e-08
	5.67531	-3.82049e-09			5.88934	1.63964e-08			5.67531	1.05314e-08			5.67531	-1.15983e-08				5.67531	-1.75726e-09			5.67531	-2.79166e-07			5.89111	-1.10396e-07			5.67531	-9.96426e-08				5.67531	4.15826e-08			5.67531	-2.21555e-07			5.67532	-3.76893e-08			5.67531	-5.29453e-08
	5.68321	-3.55912e-09			5.89724	1.59527e-08			5.68321	1.0612e-08			5.68321	-1.1887e-08				5.6832	-1.61197e-09			5.68321	-2.77978e-07			5.899	-1.10608e-07			5.6832	-9.96965e-08				5.6832	4.11553e-08			5.68321	-2.21529e-07			5.68321	-3.73196e-08			5.68321	-5.34257e-08
	5.6911	-3.53016e-09			5.90513	1.50331e-08			5.6911	1.0427e-08			5.6911	-1.30426e-08				5.6911	1.48089e-09			5.6911	-2.76719e-07			5.90689	-1.10819e-07			5.6911	-9.97505e-08				5.6911	4.0728e-08			5.6911	-2.21687e-07			5.6911	-3.72627e-08			5.6911	-5.37753e-08
	5.699	-4.07015e-09			5.91302	1.54334e-08			5.699	1.0242e-08			5.699	-1.28688e-08				5.69899	1.86762e-09			5.699	-2.76613e-07			5.91479	-1.11771e-07			5.69899	-1.00772e-07				5.69899	4.08679e-08			5.69899	-2.21845e-07			5.699	-3.76019e-08			5.69899	-5.2066e-08
	5.70689	-4.61013e-09			5.92092	1.64286e-08			5.70689	1.07231e-08			5.70689	-1.06473e-08				5.70689	2.25435e-09			5.70689	-2.76508e-07			5.92268	-1.13822e-07			5.70689	-1.02439e-07				5.70689	4.35623e-08			5.70689	-2.22581e-07			5.70689	-3.79412e-08			5.70689	-5.12562e-08
	5.71479	-3.85278e-09			5.92882	1.65929e-08			5.71478	1.17813e-08			5.71479	-1.07845e-08				5.71478	2.47244e-09			5.71479	-2.76225e-07			5.93057	-1.13404e-07			5.71478	-1.02625e-07				5.71478	4.36238e-08			5.71478	-2.23377e-07			5.71478	-3.69729e-08			5.71478	-5.12654e-08
	5.72268	-3.72708e-09			5.93671	1.61714e-08			5.72268	1.36209e-08			5.72268	-1.09218e-08				5.72268	6.25539e-09			5.72268	-2.76128e-07			5.93847	-1.13349e-07			5.72268	-1.0281e-07				5.72267	4.33917e-08			5.72267	-2.24061e-07			5.72268	-3.7054e-08			5.72267	-5.12746e-08
	5.73057	-4.0302e-09			5.94461	1.57499e-08			5.73057	1.3998e-08			5.73057	-1.19807e-08				5.73057	6.67841e-09			5.73057	-2.86208e-07			5.94637	-1.13294e-07			5.73057	-1.04056e-07				5.73057	4.31596e-08			5.73057	-2.24603e-07			5.73057	-3.7135e-08			5.73057	-5.07454e-08
	5.73847	-4.33331e-09			5.9525	1.65762e-08			5.73847	1.43751e-08			5.73847	-1.25232e-08				5.73847	7.10143e-09			5.73847	-2.96288e-07			5.95427	-1.13357e-07			5.73847	-1.04876e-07				5.73847	4.4847e-08			5.73847	-2.23319e-07			5.73847	-3.75834e-08			5.73847	-5.06847e-08
	5.74636	-5.81689e-09			5.9604	1.67324e-08			5.74637	1.44278e-08			5.74636	-1.20755e-08				5.74636	7.42827e-09			5.74636	-3.03925e-07			5.96216	-1.13045e-07			5.74636	-1.03252e-07				5.74636	4.46469e-08			5.74637	-2.22712e-07			5.74637	-3.64606e-08			5.74637	-5.14005e-08
	5.75426	-3.71415e-09			5.96829	1.64943e-08			5.75426	1.42339e-08			5.75426	-1.25274e-08				5.75426	7.81511e-09			5.75426	-2.96025e-07			5.97005	-1.13369e-07			5.75426	-1.02167e-07				5.75426	4.44467e-08			5.75426	-2.23161e-07			5.75426	-3.68231e-08			5.75426	-5.21163e-08
	5.76215	-3.94881e-09			5.97618	1.62562e-08			5.76216	1.404e-08			5.76215	-1.29793e-08				5.76215	8.59936e-09			5.76215	-2.86252e-07			5.97795	-1.13694e-07			5.76215	-1.01795e-07				5.76215	4.37518e-08			5.76215	-2.2361e-07			5.76216	-3.71855e-08			5.76215	-5.15239e-08
	5.77005	-4.18348e-09			5.98408	1.64528e-08			5.77005	1.32146e-08			5.77005	-1.54082e-08				5.77005	8.52458e-09			5.77005	-2.7515e-07			5.98584	-1.14963e-07			5.77005	-1.01906e-07				5.77005	4.3435e-08			5.77005	-2.2376e-07			5.77005	-3.81863e-08			5.77005	-5.07173e-08
	5.77794	-4.72435e-09			5.99197	1.63342e-08			5.77794	1.17336e-08			5.77794	-1.39971e-08				5.77794	8.44979e-09			5.77794	-2.73768e-07			5.99373	-1.15029e-07			5.77794	-1.02017e-07				5.77794	4.48269e-08			5.77794	-2.23909e-07			5.77794	-4.03157e-08			5.77794	-5.06486e-08
	5.78584	-3.77121e-09			5.99987	1.62156e-08			5.78584	1.28974e-08			5.78584	-1.41076e-08				5.78584	8.15644e-09			5.78584	-2.73592e-07			6.00163	-1.14661e-07			5.78584	-1.02355e-07				5.78583	4.67226e-08			5.78583	-2.25122e-07			5.78584	-3.83171e-08			5.78583	-5.05798e-08
	5.79373	-3.53495e-09			6.00777	1.55114e-08			5.79373	1.28675e-08			5.79373	-1.4218e-08				5.79373	7.94014e-09			5.79373	-2.70181e-07			6.00952	-1.1471e-07			5.79373	-1.04415e-07				5.79373	4.67576e-08			5.79373	-2.26879e-07			5.79373	-3.80882e-08			5.79373	-5.03388e-08
	5.80163	-3.94537e-09			6.01566	1.58838e-08			5.80163	1.28376e-08			5.80163	-1.52515e-08				5.80163	7.72384e-09			5.80163	-2.70118e-07			6.01742	-1.15343e-07			5.80163	-1.06358e-07				5.80162	4.67926e-08			5.80162	-2.26869e-07			5.80163	-3.83202e-08			5.80162	-4.95541e-08
	5.80952	-4.35579e-09			6.02356	1.63464e-08			5.80952	1.20726e-08			5.80952	-1.47059e-08				5.80952	6.56471e-09			5.80952	-2.70168e-07			6.02532	-1.15975e-07			5.80952	-1.06824e-07				5.80952	4.71085e-08			5.80952	-2.25232e-07			5.80952	-3.85521e-08			5.80952	-4.98122e-08
	5.81742	-3.77812e-09			6.03145	1.61082e-08			5.81742	1.31078e-08			5.81742	-1.50931e-08				5.81742	4.83101e-09			5.81742	-2.70217e-07			6.03321	-1.15985e-07			5.81742	-1.0625e-07				5.81742	4.71747e-08			5.81742	-2.24615e-07			5.81742	-3.75302e-08			5.81742	-5.00701e-08
	5.82531	-2.75947e-09			6.03934	1.58699e-08			5.82532	1.31482e-08			5.82531	-1.54804e-08				5.82531	3.09059e-09			5.82531	-2.69617e-07			6.04111	-1.16419e-07			5.82531	-1.06912e-07				5.82531	4.5709e-08			5.82531	-2.23997e-07			5.82532	-3.75603e-08			5.82531	-5.17204e-08
	5.83321	-2.45469e-09			6.04724	1.30364e-08			5.83321	1.28995e-08			5.83321	-1.63914e-08				5.83321	3.1406e-09			5.83321	-2.69786e-07			6.049	-1.16852e-07			5.83321	-1.07575e-07				5.83321	4.42432e-08			5.83321	-2.23916e-07			5.83321	-3.75904e-08			5.83321	-5.20214e-08
	5.8411	-2.14991e-09			6.05513	1.40676e-08			5.8411	1.26508e-08			5.8411	-1.76231e-08				5.8411	2.86192e-09			5.8411	-2.69956e-07			6.05689	-1.17387e-07			5.8411	-1.09041e-07				5.8411	4.37985e-08			5.8411	-2.23984e-07			5.8411	-3.8759e-08			5.8411	-5.22172e-08
	5.849	-1.71652e-09			6.06303	1.41169e-08			5.849	1.27139e-08			5.849	-1.73666e-08				5.849	2.58324e-09			5.849	-2.69811e-07			6.06479	-1.17395e-07			5.849	-1.08955e-07				5.84899	4.5219e-08			5.84899	-2.24052e-07			5.849	-4.02316e-08			5.84899	-5.2413e-08
	5.85689	-1.3746e-09			6.07092	1.4088e-08			5.85689	1.34743e-08			5.85689	-1.74322e-08				5.85689	3.34375e-09			5.85689	-2.68905e-07			6.07268	-1.17705e-07			5.85689	-1.07978e-07				5.85689	4.5768e-08			5.85689	-2.27093e-07			5.85689	-3.78035e-08			5.85689	-5.40619e-08
	5.86479	-1.54112e-09			6.07882	1.40591e-08			5.86479	1.37526e-08			5.86479	-1.74978e-08				5.86478	3.18242e-09			5.86479	-2.67559e-07			6.08058	-1.18016e-07			5.86478	-1.07697e-07				5.86478	4.59463e-08			5.86478	-2.27463e-07			5.86479	-3.76777e-08			5.86478	-5.34413e-08
	5.87268	-1.70763e-09			6.08672	1.42973e-08			5.87268	1.32191e-08			5.87268	-2.01181e-08				5.87268	3.02109e-09			5.87268	-2.67102e-07			6.08847	-1.18862e-07			5.87268	-1.08392e-07				5.87267	4.61245e-08			5.87268	-2.26564e-07			5.87268	-3.76358e-08			5.87268	-5.20139e-08
	5.88058	-2.82773e-09			6.09461	1.43059e-08			5.88057	1.26857e-08			5.88058	-1.90173e-08				5.88057	2.46213e-09			5.88058	-2.67381e-07			6.09637	-1.1867e-07			5.88057	-1.09087e-07				5.88057	4.77527e-08			5.88057	-2.23188e-07			5.88057	-3.75939e-08			5.88057	-5.16231e-08
	5.88847	-3.51925e-09			6.1025	1.32534e-08			5.88847	1.30964e-08			5.88847	-1.85086e-08				5.88847	8.78015e-10			5.88847	-2.67661e-07			6.10427	-1.17734e-07			5.88847	-1.08493e-07				5.88847	4.75805e-08			5.88847	-2.23102e-07			5.88847	-3.72454e-08			5.88847	-5.21867e-08
	5.89637	-3.2595e-09			6.1104	1.22009e-08			5.89637	1.37424e-08			5.89637	-1.92754e-08				5.89636	2.19391e-09			5.89637	-2.6558e-07			6.11216	-1.17469e-07			5.89636	-1.08417e-07				5.89637	4.74083e-08			5.89637	-2.23015e-07			5.89637	-3.74818e-08			5.89637	-5.27504e-08
	5.90426	-3.67041e-09			6.11829	1.05724e-08			5.90426	1.39607e-08			5.90426	-2.00421e-08				5.90426	2.04441e-09			5.90426	-2.65522e-07			6.12005	-1.18613e-07			5.90426	-1.08573e-07				5.90426	4.69277e-08			5.90426	-2.23194e-07			5.90426	-3.77183e-08			5.90426	-5.3191e-08
	5.91216	-4.08132e-09			6.12619	1.18884e-08			5.91216	1.39511e-08			5.91216	-2.13403e-08				5.91215	1.89491e-09			5.91216	-2.65463e-07			6.12795	-1.19758e-07			5.91215	-1.08728e-07				5.91215	4.67864e-08			5.91215	-2.23372e-07			5.91216	-3.97385e-08			5.91215	-5.28504e-08
	5.92005	-4.78276e-09			6.13408	1.16532e-08			5.92005	1.37527e-08			5.92005	-2.13628e-08				5.92005	9.21768e-10			5.92005	-2.64918e-07			6.13584	-1.20749e-07			5.92005	-1.09159e-07				5.92005	4.79427e-08			5.92005	-2.23874e-07			5.92005	-4.0453e-08			5.92005	-5.31116e-08
	5.92794	-3.26433e-09			6.14197	1.14181e-08			5.92795	1.35543e-08			5.92794	-2.19019e-08				5.92794	2.42584e-10			5.92794	-2.63771e-07			6.14374	-1.1942e-07			5.92794	-1.09748e-07				5.92794	4.84246e-08			5.92794	-2.27281e-07			5.92795	-3.98475e-08			5.92794	-5.33727e-08
	5.93584	-3.4928e-09			6.14987	1.04729e-08			5.93584	1.30613e-08			5.93584	-2.2441e-08				5.93584	6.39061e-10			5.93584	-2.61038e-07			6.15163	-1.19083e-07			5.93584	-1.10337e-07				5.93583	4.78375e-08			5.93584	-2.27335e-07			5.93584	-3.98574e-08			5.93584	-5.23305e-08
	5.94373	-3.72127e-09			6.15777	1.12928e-08			5.94373	1.25684e-08			5.94373	-2.35359e-08				5.94373	7.22881e-10			5.94373	-2.60938e-07			6.15952	-1.19107e-07			5.94373	-1.12402e-07				5.94373	4.72504e-08			5.94373	-2.25811e-07			5.94373	-3.98673e-08			5.94373	-4.99976e-08
	5.95163	-4.13316e-09			6.16566	1.16681e-08			5.95163	1.13144e-08			5.95163	-2.27804e-08				5.95163	-1.94884e-10			5.95163	-2.60837e-07			6.16742	-1.19132e-07			5.95163	-1.14732e-07				5.95162	4.78148e-08			5.95162	-2.23189e-07			5.95163	-4.06314e-08			5.95162	-4.97655e-08
	5.95952	-3.56719e-09			6.17356	1.17123e-08			5.95952	1.2809e-08			5.95952	-2.26257e-08				5.95952	-1.11265e-09			5.95952	-2.51077e-07			6.17532	-1.18932e-07			5.95952	-1.14502e-07				5.95952	4.70986e-08			5.95952	-2.23115e-07			5.95952	-3.91296e-08			5.95952	-4.98313e-08
	5.96742	-3.63903e-09			6.18145	1.12025e-08			5.96742	1.37951e-08			5.96742	-2.36666e-08				5.96742	-6.0556e-10			5.96742	-2.40121e-07			6.18321	-1.19348e-07			5.96742	-1.13072e-07				5.96742	4.63825e-08			5.96742	-2.23042e-07			5.96742	-3.93737e-08			5.96742	-4.9897e-08
	5.97531	-3.71086e-09			6.18935	1.06927e-08			5.97532	1.36486e-08			5.97531	-2.47075e-08				5.97531	1.06497e-09			5.97531	-2.35731e-07			6.19111	-1.19764e-07			5.97531	-1.12588e-07				5.97531	4.49414e-08			5.97531	-2.22477e-07			5.97532	-3.96178e-08			5.97531	-4.90733e-08
	5.98321	-6.49754e-09			6.19724	1.17557e-08			5.98321	1.35022e-08			5.98321	-2.50695e-08				5.98321	1.64063e-09			5.98321	-2.36929e-07			6.199	-1.21968e-07			5.98321	-1.12105e-07				5.98321	4.46086e-08			5.98321	-2.22593e-07			5.98321	-4.04482e-08			5.98321	-4.91235e-08
	5.9911	-7.20171e-09			6.20513	1.12594e-08			5.99111	1.31198e-08			5.9911	-2.41124e-08				5.9911	1.85751e-09			5.9911	-2.38128e-07			6.2069	-1.21307e-07			5.9911	-1.12271e-07				5.9911	4.82122e-08			5.9911	-2.22709e-07			5.99111	-4.14307e-08			5.9911	-4.93544e-08
	5.999	-6.08796e-09			6.21303	1.0763e-08			5.999	1.31541e-08			5.999	-2.37753e-08				5.999	2.0744e-09			5.999	-2.41144e-07			6.21479	-1.20572e-07			5.999	-1.12436e-07				5.99899	4.82719e-08			5.999	-2.25161e-07			5.999	-4.04193e-08			5.999	-4.95854e-08
	6.00689	-6.13096e-09			6.22092	9.7608e-09			6.00689	1.28481e-08			6.00689	-2.39054e-08				6.00689	2.00706e-09			6.00689	-2.42486e-07			6.22268	-1.20738e-07			6.00689	-1.13323e-07				6.00689	4.80472e-08			6.00689	-2.26384e-07			6.00689	-4.02082e-08			6.00689	-4.93898e-08
	6.01479	-6.27378e-09			6.22882	1.14446e-08			6.01479	1.25421e-08			6.01479	-2.40355e-08				6.01479	1.93971e-09			6.01479	-2.44747e-07			6.23058	-1.20905e-07			6.01479	-1.15135e-07				6.01478	4.78226e-08			6.01478	-2.23785e-07			6.01479	-4.02345e-08			6.01478	-4.96336e-08
	6.02268	-6.41659e-09			6.23672	1.12779e-08			6.02268	1.17249e-08			6.02268	-2.39986e-08				6.02268	9.66319e-10			6.02268	-2.4777e-07			6.23847	-1.21071e-07			6.02268	-1.15492e-07				6.02268	4.90571e-08			6.02268	-2.22905e-07			6.02268	-4.02609e-08			6.02268	-4.98776e-08
	6.03058	-4.6079e-09			6.24461	1.11113e-08			6.03057	1.23003e-08			6.03058	-2.42298e-08				6.03058	-1.22137e-09			6.03058	-2.49625e-07			6.24637	-1.2184e-07			6.03058	-1.1413e-07				6.03057	4.86919e-08			6.03057	-2.22693e-07			6.03057	-3.9596e-08			6.03057	-5.07976e-08
	6.03847	-4.55039e-09			6.25251	1.03859e-08			6.03847	1.22674e-08			6.03847	-2.4461e-08				6.03847	5.31382e-11			6.03847	-2.5098e-07			6.25427	-1.22609e-07			6.03847	-1.14387e-07				6.03847	4.83268e-08			6.03847	-2.22947e-07			6.03847	-3.98263e-08			6.03847	-5.19169e-08
	6.04637	-4.89252e-09			6.2604	1.12751e-08			6.04637	1.22345e-08			6.04637	-2.71448e-08				6.04637	-1.76098e-10			6.04637	-2.53054e-07			6.26216	-1.24111e-07			6.04637	-1.14644e-07				6.04637	4.75964e-08			6.04637	-2.23202e-07			6.04637	-4.00565e-08			6.04637	-5.02353e-08
	6.05426	-5.23465e-09			6.26829	1.12987e-08			6.05427	9.1243e-09			6.05426	-2.75388e-08				6.05426	-4.05334e-10			6.05426	-2.55669e-07			6.27006	-1.26356e-07			6.05426	-1.15473e-07				6.05426	4.69283e-08			6.05426	-2.2402e-07			6.05427	-4.20192e-08			6.05426	-4.98454e-08
	6.06216	-5.38897e-09			6.27619	1.09784e-08			6.06216	9.20634e-09			6.06216	-2.73653e-08				6.06215	-1.09373e-09			6.06216	-2.57148e-07			6.27795	-1.26392e-07			6.06215	-1.148e-07				6.06215	5.06973e-08			6.06216	-2.24838e-07			6.06216	-3.98146e-08			6.06216	-4.97201e-08
	6.07005	-5.29234e-09			6.28408	1.06582e-08			6.07005	1.2124e-08			6.07005	-2.74261e-08				6.07005	2.04234e-10			6.07005	-2.56201e-07			6.28584	-1.26654e-07			6.07005	-1.1459e-07				6.07005	5.05653e-08			6.07005	-2.26889e-07			6.07005	-3.85979e-08			6.07005	-4.95947e-08
	6.07795	-5.93483e-09			6.29197	9.93102e-09			6.07795	1.21764e-08			6.07795	-2.74868e-08				6.07794	-4.15161e-11			6.07795	-2.56157e-07			6.29374	-1.26917e-07			6.07794	-1.16344e-07				6.07794	5.04333e-08			6.07794	-2.2717e-07			6.07795	-3.81081e-08			6.07794	-4.7687e-08
	6.08584	-6.57733e-09			6.29987	1.12399e-08			6.08584	1.20311e-08			6.08584	-2.92108e-08				6.08584	-2.87267e-10			6.08584	-2.56434e-07			6.30163	-1.28754e-07			6.08584	-1.18099e-07				6.08584	5.01677e-08			6.08584	-2.24725e-07			6.08584	-3.7986e-08			6.08584	-4.74437e-08
	6.09374	-8.34488e-09			6.30777	1.16638e-08			6.09373	1.18858e-08			6.09374	-2.93199e-08				6.09373	-1.02156e-09			6.09374	-2.56711e-07			6.30952	-1.27598e-07			6.09373	-1.19172e-07				6.09373	5.01685e-08			6.09373	-2.24033e-07			6.09373	-3.80451e-08			6.09373	-4.73721e-08
	6.10163	-6.97351e-09			6.31567	1.14024e-08			6.10163	1.2282e-08			6.10163	-2.9429e-08				6.10163	-2.2618e-09			6.10163	-2.54508e-07			6.31742	-1.2747e-07			6.10163	-1.18373e-07				6.10162	4.96545e-08			6.10162	-2.23735e-07			6.10163	-3.81043e-08			6.10162	-4.76502e-08
	6.10953	-6.04389e-09			6.32356	1.1141e-08			6.10952	1.21919e-08			6.10953	-2.99696e-08				6.10952	-2.75148e-10			6.10953	-2.54872e-07			6.32532	-1.27696e-07			6.10952	-1.18221e-07				6.10952	4.91403e-08			6.10952	-2.23436e-07			6.10952	-3.83447e-08			6.10952	-4.79285e-08
	6.11742	-5.70988e-09			6.33145	9.54383e-09			6.11742	1.21017e-08			6.11742	-3.06884e-08				6.11742	-6.7213e-10			6.11742	-2.55236e-07			6.33322	-1.27921e-07			6.11742	-1.18312e-07				6.11742	4.7647e-08			6.11742	-2.23138e-07			6.11742	-3.94892e-08			6.11742	-4.7766e-08
	6.12532	-5.37588e-09			6.33935	9.9502e-09			6.12532	9.72486e-09			6.12532	-2.96872e-08				6.12531	-1.06911e-09			6.12532	-2.55986e-07			6.34111	-1.29327e-07			6.12531	-1.18404e-07				6.12531	4.93463e-08			6.12532	-2.23466e-07			6.12532	-4.13353e-08			6.12532	-4.79184e-08
	6.13321	-4.75369e-09			6.34724	9.81855e-09			6.13321	9.24934e-09			6.13321	-2.97551e-08				6.13321	-1.96949e-09			6.13321	-2.56714e-07			6.349	-1.27924e-07			6.13321	-1.17596e-07				6.13321	5.09688e-08			6.13321	-2.23795e-07			6.13321	-4.11856e-08			6.13321	-4.80706e-08
	6.1411	-3.56492e-09			6.35513	9.68689e-09			6.14111	9.87445e-09			6.1411	-2.9823e-08				6.1411	3.04016e-10			6.1411	-2.55686e-07			6.3569	-1.2794e-07			6.1411	-1.17307e-07				6.1411	5.15341e-08			6.1411	-2.26692e-07			6.14111	-4.10722e-08			6.1411	-4.77395e-08
	6.149	-3.38269e-09			6.36303	7.50543e-09			6.149	9.78471e-09			6.149	-3.03581e-08				6.149	3.48876e-11			6.149	-2.55008e-07			6.36479	-1.2819e-07			6.149	-1.18359e-07				6.149	5.20993e-08			6.149	-2.25656e-07			6.149	-4.13542e-08			6.149	-4.68651e-08
	6.15689	-4.15573e-09			6.37092	9.25131e-09			6.15689	9.69498e-09			6.15689	-3.1195e-08				6.15689	-2.34241e-10			6.15689	-2.54823e-07			6.37268	-1.2844e-07			6.15689	-1.19411e-07				6.15689	5.21562e-08			6.15689	-2.2288e-07			6.15689	-4.16363e-08			6.15689	-4.65516e-08
	6.16479	-4.92876e-09			6.37882	8.87767e-09			6.16479	7.82405e-09			6.16479	-3.0691e-08				6.16479	-1.07089e-09			6.16479	-2.54638e-07			6.38058	-1.28713e-07			6.16479	-1.20111e-07				6.16478	5.22143e-08			6.16478	-2.22985e-07			6.16479	-4.34108e-08			6.16478	-4.75562e-08
	6.17268	-4.11305e-09			6.38672	8.50407e-09			6.17268	8.69513e-09			6.17268	-3.09982e-08				6.17268	-1.81528e-09			6.17268	-2.52962e-07			6.38847	-1.28216e-07			6.17268	-1.18899e-07				6.17268	5.19989e-08			6.17268	-2.2309e-07			6.17268	-4.27483e-08			6.17268	-4.85609e-08
	6.18058	-3.40436e-09			6.39461	7.54838e-09			6.18058	8.86571e-09			6.18058	-3.13054e-08				6.18058	-6.05199e-10			6.18058	-2.53061e-07			6.39637	-1.28181e-07			6.18058	-1.18429e-07				6.18057	5.17835e-08			6.18057	-2.2364e-07			6.18058	-4.28714e-08			6.18057	-4.94409e-08
	6.18847	-3.41535e-09			6.40251	6.82617e-09			6.18847	7.90321e-09			6.18847	-3.43955e-08				6.18847	-3.49157e-11			6.18847	-2.5316e-07			6.40427	-1.28313e-07			6.18847	-1.18874e-07				6.18847	5.24041e-08			6.18847	-2.22638e-07			6.18847	-4.29945e-08			6.18847	-4.8564e-08
	6.19637	-3.96074e-09			6.4104	7.81548e-09			6.19637	6.94071e-09			6.19637	-3.26642e-08				6.19637	-2.97948e-10			6.19637	-2.53875e-07			6.41216	-1.28445e-07			6.19637	-1.19319e-07				6.19637	5.28695e-08			6.19637	-2.2287e-07			6.19637	-4.35851e-08			6.19637	-4.88131e-08
	6.20426	-4.50612e-09			6.41829	8.13668e-09			6.20427	7.91203e-09			6.20426	-3.23575e-08				6.20426	-5.6098e-10			6.20426	-2.53602e-07			6.42006	-1.28219e-07			6.20426	-1.19169e-07				6.20426	5.29436e-08			6.20426	-2.23103e-07			6.20427	-4.36153e-08			6.20426	-4.90623e-08
	6.21216	-5.25355e-09			6.42619	7.83026e-09			6.21216	8.02284e-09			6.21216	-3.25355e-08				6.21216	-1.14197e-09			6.21216	-2.51317e-07			6.42795	-1.28635e-07			6.21216	-1.1958e-07				6.21216	5.26343e-08			6.21216	-2.23792e-07			6.21216	-4.43683e-08			6.21216	-4.96853e-08
	6.22005	-6.00097e-09			6.43408	7.5239e-09			6.22005	7.8198e-09			6.22005	-3.27134e-08				6.22005	-1.22905e-09			6.22005	-2.509e-07			6.43584	-1.29051e-07			6.22005	-1.19991e-07				6.22005	5.2325e-08			6.22005	-2.24365e-07			6.22005	-4.51213e-08			6.22005	-4.85721e-08
	6.22795	-7.68657e-09			6.44198	7.74949e-09			6.22795	7.61674e-09			6.22795	-3.28141e-08				6.22795	-1.31614e-09			6.22795	-2.50771e-07			6.44374	-1.30448e-07			6.22795	-1.21336e-07				6.22794	5.35911e-08			6.22794	-2.22733e-07			6.22795	-4.74976e-08			6.22794	-4.88519e-08
	6.23584	-9.39939e-09			6.44987	7.3865e-09			6.23584	6.76627e-09			6.23584	-3.2012e-08				6.23584	-4.94634e-09			6.23584	-2.50642e-07			6.45163	-1.30644e-07			6.23584	-1.22661e-07				6.23584	5.39317e-08			6.23584	-2.21988e-07			6.23584	-4.71085e-08			6.23584	-4.91318e-08
	6.24374	-6.52725e-09			6.45777	7.02352e-09			6.24374	6.56025e-09			6.24374	-3.18667e-08				6.24374	-4.57803e-09			6.24374	-2.47109e-07			6.45953	-1.30841e-07			6.24374	-1.21611e-07				6.24373	5.37512e-08			6.24373	-2.21244e-07			6.24374	-4.64678e-08			6.24373	-5.02274e-08
	6.25163	-6.57129e-09			6.46567	4.8674e-09			6.25163	6.35425e-09			6.25163	-3.26575e-08				6.25163	-2.56821e-09			6.25163	-2.4577e-07			6.46742	-1.31842e-07			6.25163	-1.21156e-07				6.25163	5.35706e-08			6.25163	-2.20337e-07			6.25163	-4.64018e-08			6.25163	-5.04636e-08
	6.25953	-6.91208e-09			6.47356	5.00038e-09			6.25952	5.53929e-09			6.25953	-3.34484e-08				6.25952	-2.42028e-09			6.25953	-2.45384e-07			6.47532	-1.32221e-07			6.25952	-1.21027e-07				6.25952	5.15553e-08			6.25952	-2.19144e-07			6.25952	-4.65466e-08			6.25952	-4.89297e-08
	6.26742	-7.25286e-09			6.48145	5.17518e-09			6.26742	4.49919e-09			6.26742	-3.31293e-08				6.26742	-2.45622e-09			6.26742	-2.45295e-07			6.48322	-1.32076e-07			6.26742	-1.20898e-07				6.26742	5.09688e-08			6.26742	-2.18596e-07			6.26742	-4.66913e-08			6.26742	-4.86977e-08
	6.27532	-6.17478e-09			6.48935	5.00474e-09			6.27532	6.25318e-09			6.27532	-3.29497e-08				6.27531	-2.49215e-09			6.27532	-2.45207e-07			6.49111	-1.30952e-07			6.27531	-1.20692e-07				6.27532	5.30214e-08			6.27532	-2.19129e-07			6.27532	-4.5312e-08			6.27532	-4.90141e-08
	6.28321	-5.8131e-09			6.49724	4.83435e-09			6.28321	6.20481e-09			6.28321	-3.30203e-08				6.28321	-1.99418e-09			6.28321	-2.43231e-07			6.499	-1.30965e-07			6.28321	-1.2066e-07				6.28321	5.39402e-08			6.28321	-2.19663e-07			6.28321	-4.50236e-08			6.28321	-4.93305e-08
	6.29111	-5.90098e-09			6.50514	5.38886e-09			6.29111	6.15642e-09			6.29111	-3.30909e-08				6.2911	-2.03533e-09			6.29111	-2.43212e-07			6.5069	-1.31058e-07			6.2911	-1.20628e-07				6.2911	5.42922e-08			6.2911	-2.19637e-07			6.29111	-4.50215e-08			6.2911	-4.91239e-08
	6.299	-5.98886e-09			6.51303	5.21539e-09			6.299	5.50876e-09			6.299	-3.26821e-08				6.299	-2.07648e-09			6.299	-2.43305e-07			6.51479	-1.31151e-07			6.299	-1.18854e-07				6.299	5.46442e-08			6.299	-2.19734e-07			6.299	-4.50195e-08			6.299	-4.90729e-08
	6.3069	-7.31242e-09			6.52092	5.04193e-09			6.3069	5.71393e-09			6.3069	-3.30471e-08				6.30689	-3.22824e-09			6.3069	-2.43397e-07			6.52269	-1.29526e-07			6.30689	-1.10197e-07				6.30689	5.44415e-08			6.30689	-2.19831e-07			6.3069	-4.50517e-08			6.30689	-4.98619e-08
	6.31479	-5.12225e-09			6.52882	4.49921e-09			6.31479	7.17544e-09			6.31479	-3.3412e-08				6.31479	-3.26031e-09			6.31479	-2.424e-07			6.53058	-1.29937e-07			6.31479	-1.00047e-07				6.31479	5.42387e-08			6.31479	-2.22797e-07			6.31479	-4.5025e-08			6.31479	-5.06509e-08
	6.32269	-4.28427e-09			6.53672	4.23661e-09			6.32268	7.66213e-09			6.32269	-3.43529e-08				6.32268	-4.07035e-09			6.32269	-2.41924e-07			6.53847	-1.30347e-07			6.32268	-9.5663e-08				6.32268	5.29296e-08			6.32268	-2.22703e-07			6.32268	-4.49982e-08			6.32268	-5.02291e-08
	6.33058	-3.97753e-09			6.54461	4.41773e-09			6.33058	6.60981e-09			6.33058	-3.54537e-08				6.33058	-4.88039e-09			6.33058	-2.42e-07			6.54637	-1.31243e-07			6.33058	-9.34664e-08				6.33057	5.17294e-08			6.54637	-2.22174e-07			6.33058	-4.65315e-08			6.33057	-4.8554e-08
	6.33847	-3.6708e-09			6.55251	4.24601e-09			6.33847	5.55752e-09			6.33847	-3.36486e-08				6.33847	-6.50159e-09			6.33847	-2.42076e-07			6.55427	-1.31304e-07			6.33847	-9.12698e-08				6.33847	5.50244e-08			6.55427	-2.21835e-07			6.33847	-4.87958e-08			6.33847	-4.83946e-08
	6.34637	-2.7248e-09			6.5604	4.07434e-09			6.34637	6.22166e-09			6.34637	-3.36205e-08				6.34637	-6.63454e-09			6.34637	-2.41359e-07			6.56216	-1.30773e-07			6.34637	-8.97565e-08				6.34637	5.55494e-08			6.56216	-2.21496e-07			6.34637	-4.71903e-08			6.34637	-4.84817e-08
	6.35426	-3.01382e-09			6.5683	3.07823e-09			6.35427	6.44648e-09			6.35426	-3.37439e-08				6.35426	-5.03313e-09			6.35426	-2.403e-07			6.57006	-1.31053e-07			6.35426	-8.88737e-08				6.35426	5.55917e-08			6.57005	-2.20884e-07			6.35427	-4.73221e-08			6.35426	-4.85689e-08
	6.36216	-3.30284e-09			6.57619	3.06164e-09			6.36216	6.5434e-09			6.36216	-3.38673e-08				6.36216	-4.2904e-09			6.36216	-2.40098e-07			6.57795	-1.31333e-07			6.36216	-8.74336e-08				6.36216	5.5634e-08			6.57795	-2.18176e-07			6.36216	-4.7454e-08			6.36216	-4.8683e-08
	6.37005	-4.2057e-09			6.58408	3.04459e-09			6.37006	6.6403e-09			6.37005	-3.40575e-08				6.37005	-4.70674e-09			6.37005	-2.39897e-07			6.58585	-1.31626e-07			6.37005	-8.67919e-08				6.37005	5.73292e-08			6.58584	-2.17172e-07			6.37006	-4.83823e-08			6.37005	-4.89797e-08
	6.37795	-5.65342e-09			6.59198	2.62604e-09			6.37795	7.26266e-09			6.37795	-3.37699e-08				6.37795	-5.12308e-09			6.37795	-2.39453e-07			6.59374	-1.2939e-07			6.37795	-8.61501e-08				6.37795	5.83508e-08			6.59374	-2.16167e-07			6.37795	-4.7797e-08			6.37795	-4.92764e-08
	6.38584	-5.70865e-09			6.59987	2.20754e-09			6.38584	7.11364e-09			6.38584	-3.39964e-08				6.38584	-5.39278e-09			6.38584	-2.35863e-07			6.60163	-1.29717e-07			6.38584	-8.67382e-08				6.38584	5.82491e-08			6.60163	-2.15592e-07			6.38584	-4.83568e-08			6.38584	-5.0081e-08
	6.39374	-5.8374e-09			6.60777	9.47012e-10			6.39374	6.9646e-09			6.39374	-3.4223e-08				6.39374	-4.13121e-09			6.39374	-2.36127e-07			6.60953	-1.30044e-07			6.39374	-8.73262e-08				6.39373	5.81474e-08			6.60952	-2.15833e-07			6.39374	-4.89165e-08			6.39373	-5.01422e-08
	6.40163	-5.96615e-09			6.61567	1.84702e-09			6.40163	6.08534e-09			6.40163	-3.51722e-08				6.40163	-3.63721e-09			6.40163	-2.36391e-07			6.61742	-1.3088e-07			6.40163	-8.86311e-08				6.40163	5.82295e-08			6.61742	-2.16075e-07			6.40163	-5.00998e-08			6.40163	-4.90104e-08
	6.40953	-5.17957e-09			6.62356	1.90681e-09			6.40952	5.40696e-09			6.40953	-3.42501e-08				6.40953	-3.45613e-09			6.40953	-2.36919e-07			6.62532	-1.31312e-07			6.40953	-8.94616e-08				6.40952	6.03719e-08			6.62532	-2.16754e-07			6.40952	-5.07429e-08			6.40952	-4.89061e-08
	6.41742	-3.25748e-09			6.63146	1.74714e-09			6.41742	5.76932e-09			6.41742	-3.39215e-08				6.41742	-3.27505e-09			6.41742	-2.37244e-07			6.63322	-1.30734e-07			6.41742	-8.94666e-08				6.41742	6.01843e-08			6.63321	-2.18603e-07			6.41742	-5.02973e-08			6.41742	-4.88018e-08
	6.42532	-3.59542e-09			6.63935	1.58752e-09			6.42532	5.89384e-09			6.42532	-3.43737e-08				6.42532	-3.19197e-09			6.42532	-2.3614e-07			6.64111	-1.30525e-07			6.42532	-8.94715e-08				6.42532	5.99966e-08			6.64111	-2.18345e-07			6.42532	-5.02456e-08			6.42532	-4.80597e-08
	6.43321	-3.93337e-09			6.64724	1.51257e-09			6.43322	5.20868e-09			6.43321	-3.48259e-08				6.43321	-3.51828e-09			6.43321	-2.36106e-07			6.64901	-1.30913e-07			6.43321	-9.00708e-08				6.43321	5.96596e-08			6.649	-2.14534e-07			6.43322	-5.04801e-08			6.43321	-4.79776e-08
	6.44111	-5.04963e-09			6.65514	1.5969e-09			6.44111	4.52354e-09			6.44111	-3.29469e-08				6.44111	-3.84459e-09			6.44111	-2.36073e-07			6.6569	-1.313e-07			6.44111	-9.03405e-08				6.44111	6.01176e-08			6.6569	-2.13984e-07			6.44111	-5.07147e-08			6.44111	-4.82667e-08
	6.449	-6.61745e-09			6.66303	1.1824e-09			6.449	4.16462e-09			6.449	-3.30368e-08				6.449	-4.78116e-09			6.449	-2.35603e-07			6.66479	-1.30719e-07			6.449	-8.94029e-08				6.449	6.02129e-08			6.66479	-2.13433e-07			6.449	-4.94941e-08			6.449	-4.85557e-08
	6.4569	-5.89205e-09			6.67092	7.67904e-10			6.4569	4.57267e-09			6.4569	-3.31267e-08				6.45689	-3.56696e-09			6.4569	-2.34393e-07			6.67269	-1.31197e-07			6.45689	-8.94063e-08				6.45689	5.93863e-08			6.67268	-2.12776e-07			6.4569	-4.97211e-08			6.45689	-4.9636e-08
	6.46479	-5.80814e-09			6.67882	1.05564e-09			6.46479	4.40285e-09			6.46479	-3.354e-08				6.46479	-2.76922e-09			6.46479	-2.34218e-07			6.68058	-1.31675e-07			6.46479	-8.94097e-08				6.46479	5.85597e-08			6.68058	-2.11628e-07			6.46479	-4.99481e-08			6.46479	-4.92009e-08
	6.47269	-6.27981e-09			6.68672	2.1111e-09			6.47268	4.23304e-09			6.47269	-3.18825e-08				6.47268	-2.66143e-09			6.47269	-2.34702e-07			6.68847	-1.33345e-07			6.47268	-8.97045e-08				6.47268	5.74183e-08			6.68847	-2.11401e-07			6.47268	-5.04744e-08			6.47268	-4.77378e-08
	6.48058	-6.75148e-09			6.69462	2.05523e-09			6.48058	3.57931e-09			6.48058	-3.13892e-08				6.48058	-2.55365e-09			6.48058	-2.35187e-07			6.69637	-1.31779e-07			6.48058	-8.98325e-08				6.48057	6.00128e-08			6.69637	-2.12039e-07			6.48058	-5.13549e-08			6.48058	-4.71192e-08
	6.48848	-5.87058e-09			6.70251	1.99941e-09			6.48847	4.45752e-09			6.48848	-3.12529e-08				6.48847	-2.22514e-09			6.48848	-2.34626e-07			6.70427	-1.31005e-07			6.48847	-8.99606e-08				6.48847	6.17453e-08			6.70427	-2.12677e-07			6.48847	-5.16811e-08			6.48847	-4.72041e-08
	6.49637	-6.18079e-09			6.7104	9.90483e-10			6.49637	4.69674e-09			6.49637	-3.1513e-08				6.49637	-2.1428e-09			6.49637	-2.31213e-07			6.71217	-1.31079e-07			6.49637	-9.02554e-08				6.49637	6.213e-08			6.71216	-2.12188e-07			6.49637	-5.20072e-08			6.49637	-4.7289e-08
	6.50427	-6.491e-09			6.7183	1.40622e-09			6.50427	3.2839e-09			6.50427	-3.17732e-08				6.50426	-3.70022e-09			6.50427	-2.31068e-07			6.72006	-1.31861e-07			6.50426	-9.10727e-08				6.50427	6.25146e-08			6.72006	-2.10718e-07			6.50427	-5.3119e-08			6.50427	-4.68018e-08
	6.51216	-7.35706e-09			6.72619	2.30662e-09			6.51216	1.87107e-09			6.51216	-3.07856e-08				6.51216	-5.25764e-09			6.51216	-2.31054e-07			6.72795	-1.32643e-07			6.51216	-9.18327e-08				6.51216	6.33713e-08			6.72795	-2.10702e-07			6.51216	-5.54248e-08			6.51216	-4.7099e-08
	6.52006	-7.98106e-09			6.73408	2.20627e-09			6.52006	4.1795e-09			6.52006	-3.14336e-08				6.52005	-6.0462e-09			6.52006	-2.3104e-07			6.73585	-1.31393e-07			6.52005	-9.14112e-08				6.52005	6.37553e-08			6.73584	-2.10751e-07			6.52006	-5.41194e-08			6.52005	-4.73963e-08
	6.52795	-7.12574e-09			6.74198	2.10588e-09			6.52795	3.91063e-09			6.52795	-3.20815e-08				6.52795	-4.94301e-09			6.52795	-2.3044e-07			6.74374	-1.31832e-07			6.52795	-9.16728e-08				6.52795	6.32029e-08			6.74374	-2.108e-07			6.52795	-5.4322e-08			6.52795	-4.93211e-08
	6.53584	-7.17724e-09			6.74987	1.39039e-09			6.53584	3.64176e-09			6.53584	-3.33497e-08				6.53584	-4.9422e-09			6.53584	-2.30514e-07			6.75164	-1.32271e-07			6.53584	-9.19343e-08				6.53584	6.26505e-08			6.75163	-2.10437e-07			6.53585	-5.45246e-08			6.53584	-4.86967e-08
	6.54374	-7.33032e-09			6.75777	4.73817e-09			6.54374	2.52524e-09			6.54374	-3.3656e-08				6.54374	-5.25245e-09			6.54374	-2.30587e-07			6.75953	-1.33173e-07			6.54374	-9.27359e-08				6.54373	6.37536e-08			6.75952	-2.10603e-07			6.54374	-5.5138e-08			6.54374	-4.83602e-08
	6.55163	-7.48341e-09			6.76567	4.8957e-09			6.55163	8.28592e-10			6.55163	-3.24418e-08				6.55163	-5.56269e-09			6.55163	-2.31937e-07			6.76742	-1.31585e-07			6.55163	-9.05105e-08				6.55163	6.75482e-08			6.76742	-2.10769e-07			6.55163	-5.70224e-08			6.55163	-4.83389e-08
	6.55953	-4.49885e-09			6.77356	4.92073e-09			6.55953	1.74084e-09			6.55953	-3.20294e-08				6.55953	-3.91144e-09			6.55953	-2.31577e-07			6.77532	-1.31555e-07			6.55953	-9.1134e-08				6.55952	6.77846e-08			6.77532	-2.11622e-07			6.55953	-5.55256e-08			6.55952	-4.83176e-08
	6.56742	-4.67955e-09			6.78146	4.94571e-09			6.56742	2.02522e-09			6.56742	-3.1617e-08				6.56742	-3.87386e-09			6.56742	-2.31304e-07			6.78322	-1.31857e-07			6.56742	-9.17574e-08				6.56742	6.78611e-08			6.78322	-2.10413e-07			6.56742	-5.55894e-08			6.56742	-4.7933e-08
	6.57532	-4.86024e-09			6.78935	5.99837e-09			6.57532	1.66383e-09			6.57532	-3.16196e-08				6.57532	-4.01863e-09			6.57532	-2.31514e-07			6.79111	-1.32158e-07			6.57532	-9.31776e-08				6.57532	6.79376e-08			6.79111	-2.06733e-07			6.57532	-5.56531e-08			6.57532	-4.6478e-08
	6.58321	-5.50547e-09			6.79724	6.38109e-09			6.58322	1.30241e-09			6.58321	-3.06514e-08				6.58321	-4.16339e-09			6.58321	-2.31723e-07			6.79901	-1.33838e-07			6.58321	-9.37043e-08				6.58321	6.86703e-08			6.799	-2.06892e-07			6.58322	-5.59769e-08			6.58321	-4.58377e-08
	6.59111	-5.05101e-09			6.80514	5.9507e-09			6.59111	1.9903e-09			6.59111	-3.04115e-08				6.59111	-6.0833e-09			6.59111	-2.31156e-07			6.8069	-1.31307e-07			6.59111	-9.27398e-08				6.59111	6.88206e-08			6.8069	-2.07051e-07			6.59111	-5.54181e-08			6.59111	-4.51975e-08
	6.599	-4.48017e-09			6.81303	5.52036e-09			6.599	1.95647e-09			6.599	-3.0628e-08				6.599	-5.12061e-09			6.599	-2.30117e-07			6.8148	-1.3167e-07			6.599	-9.29111e-08				6.599	6.81558e-08			6.81479	-2.07416e-07			6.59901	-5.5186e-08			6.599	-4.5268e-08
	6.6069	-4.27202e-09			6.82093	4.15376e-09			6.6069	1.92262e-09			6.6069	-3.08444e-08				6.6069	-5.14598e-09			6.6069	-2.2985e-07			6.82269	-1.32033e-07			6.6069	-9.30823e-08				6.60689	6.7491e-08			6.82268	-2.07607e-07			6.6069	-5.57872e-08			6.6069	-4.4226e-08
	6.61479	-4.06388e-09			6.82882	7.33461e-09			6.61479	1.24433e-09			6.61479	-3.02598e-08				6.61479	-5.48103e-09			6.61479	-2.30423e-07			6.83058	-1.32759e-07			6.61479	-9.37831e-08				6.61479	6.68199e-08			6.83058	-2.07798e-07			6.61479	-5.63883e-08			6.61479	-4.45775e-08
	6.62269	-4.0359e-09			6.83672	7.31534e-09			6.62269	2.19304e-10			6.62269	-2.95694e-08				6.62269	-5.81608e-09			6.62269	-2.30995e-07			6.83848	-1.3282e-07			6.62269	-9.38833e-08				6.62268	6.96611e-08			6.83847	-2.08512e-07			6.62269	-5.79168e-08			6.62268	-4.4929e-08
	6.63058	-3.16238e-09			6.84462	7.2667e-09			6.63058	1.19536e-09			6.63058	-2.94356e-08				6.63058	-5.11826e-09			6.63058	-2.28186e-07			6.84637	-1.32195e-07			6.63058	-9.41334e-08				6.63058	6.99346e-08			6.84637	-2.0815e-07			6.63058	-5.77078e-08			6.63058	-4.61889e-08
	6.63848	-2.81735e-09			6.85251	7.21812e-09			6.63847	1.57112e-09			6.63848	-2.99449e-08				6.63848	-4.86304e-09			6.63848	-2.27806e-07			6.85427	-1.32035e-07			6.63848	-9.43836e-08				6.63847	7.00104e-08			6.85427	-2.07181e-07			6.63847	-5.8148e-08			6.63847	-4.69689e-08
	6.64637	-3.66026e-09			6.8604	8.30888e-09			6.64637	1.23477e-09			6.64637	-3.04542e-08				6.64637	-5.17941e-09			6.64637	-2.27889e-07			6.86217	-1.31875e-07			6.64637	-9.50044e-08				6.64637	7.00862e-08			6.86216	-2.0534e-07			6.64637	-5.85881e-08			6.64637	-4.67302e-08
	6.65427	-4.50316e-09			6.8683	8.7557e-09			6.65427	8.98439e-10			6.65427	-2.96316e-08				6.65426	-5.49578e-09			6.65427	-2.27972e-07			6.87006	-1.30976e-07			6.65426	-9.59537e-08				6.65427	7.16861e-08			6.87006	-2.04494e-07			6.65427	-5.92841e-08			6.65427	-4.68078e-08
	6.66216	-4.218e-09			6.87619	8.16534e-09			6.66216	1.64272e-09			6.66216	-2.95166e-08				6.66216	-7.11284e-09			6.66216	-2.2761e-07			6.87796	-1.30822e-07			6.66216	-9.43847e-08				6.66216	7.22818e-08			6.87795	-2.03649e-07			6.66217	-5.93263e-08			6.66216	-4.69031e-08
	6.67006	-3.41309e-09			6.88409	7.57493e-09			6.67006	1.82815e-09			6.67006	-2.95985e-08				6.67005	-4.26592e-09			6.67006	-2.27188e-07			6.88585	-1.30884e-07			6.67005	-9.36601e-08				6.67005	7.22107e-08			6.88584	-2.02519e-07			6.67006	-5.93686e-08			6.67006	-4.69984e-08
	6.67795	-3.50241e-09			6.89198	8.2598e-09			6.67795	1.09815e-09			6.67795	-2.96804e-08				6.67795	-4.78007e-09			6.67795	-2.2699e-07			6.89374	-1.31274e-07			6.67795	-9.55761e-08				6.67795	7.21395e-08			6.89374	-2.02539e-07			6.67795	-6.0115e-08			6.67795	-4.48977e-08
	6.68585	-3.59173e-09			6.89987	9.3339e-09			6.68585	3.68133e-10			6.68585	-2.93765e-08				6.68584	-5.29423e-09			6.68585	-2.26966e-07			6.90164	-1.31664e-07			6.68584	-9.74922e-08				6.68584	7.33579e-08			6.90163	-2.02822e-07			6.68585	-6.12782e-08			6.68584	-4.5156e-08
	6.69374	-2.70231e-09			6.90777	9.45529e-09			6.69374	9.98455e-11			6.69374	-2.92982e-08				6.69374	-6.45205e-09			6.69374	-2.26941e-07			6.90953	-1.29689e-07			6.69374	-1.11467e-07				6.69374	7.44047e-08			6.90953	-2.03104e-07			6.69374	-6.18454e-08			6.69374	-4.54145e-08
	6.70164	-1.79273e-09			6.91567	8.76535e-09			6.70163	6.70264e-10			6.70164	-2.94761e-08				6.70163	-4.36467e-09			6.70164	-2.25932e-07			6.91742	-1.29796e-07			6.70163	-1.06452e-07				6.70163	7.45023e-08			6.91742	-2.03281e-07			6.70163	-6.20289e-08			6.70163	-4.62098e-08
	6.70953	-1.93185e-09			6.92356	8.07541e-09			6.70953	7.86551e-10			6.70953	-2.96541e-08				6.70953	-4.22614e-09			6.70953	-2.2591e-07			6.92532	-1.3008e-07			6.70953	-1.01568e-07				6.70952	7.43888e-08			6.92532	-2.01388e-07			6.70953	-6.22124e-08			6.70952	-4.6088e-08
	6.71743	-2.07097e-09			6.93146	1.02783e-08			6.71742	3.93485e-10			6.71743	-2.98329e-08				6.71742	-4.27684e-09			6.71743	-2.26057e-07			6.93322	-1.30364e-07			6.71742	-9.66846e-08				6.71742	7.42753e-08			6.93322	-1.99597e-07			6.71742	-6.28887e-08			6.71742	-4.62642e-08
	6.72532	-3.30271e-09			6.93935	9.89861e-09			6.72532	4.18579e-13			6.72532	-2.89672e-08				6.72532	-4.32754e-09			6.72532	-2.26204e-07			6.94112	-1.30426e-07			6.72532	-9.65691e-08				6.72532	7.55648e-08			6.94111	-1.98854e-07			6.72532	-6.271e-08			6.72532	-4.64404e-08
	6.73321	-3.46875e-09			6.94725	9.51887e-09			6.73322	1.22236e-09			6.73321	-2.89172e-08				6.73321	-4.88071e-09			6.73321	-2.24805e-07			6.94901	-1.31012e-07			6.73321	-9.35224e-08				6.73321	7.57233e-08			6.949	-1.98111e-07			6.73322	-6.28422e-08			6.73322	-4.70869e-08
	6.74111	-3.63479e-09			6.95514	8.62329e-09			6.74111	1.42524e-09			6.74111	-2.92074e-08				6.74111	-2.13457e-09			6.74111	-2.24445e-07			6.9569	-1.31598e-07			6.74111	-9.38343e-08				6.74111	7.53968e-08			6.9569	-1.97663e-07			6.74111	-6.29745e-08			6.74111	-4.72214e-08
	6.749	-4.08247e-09			6.96303	8.12622e-09			6.74901	7.17611e-10			6.749	-2.94977e-08				6.749	-1.41595e-09			6.749	-2.24344e-07			6.9648	-1.33153e-07			6.749	-9.41462e-08				6.749	7.50703e-08			6.96479	-1.97727e-07			6.74901	-6.48284e-08			6.749	-4.52427e-08
	6.7569	-4.45102e-09			6.97093	9.3905e-09			6.7569	1.00054e-11			6.7569	-2.86661e-08				6.7569	-1.38999e-09			6.7569	-2.24405e-07			6.97269	-1.33744e-07			6.7569	-9.53438e-08				6.7569	7.56684e-08			6.97269	-1.9779e-07			6.7569	-6.52049e-08			6.7569	-4.51696e-08
	6.76479	-4.09284e-09			6.97882	9.90978e-09			6.76479	6.88635e-10			6.76479	-2.87872e-08				6.76479	-1.36403e-09			6.76479	-2.24466e-07			6.98058	-1.30147e-07			6.76479	-9.52077e-08				6.76479	7.86814e-08			6.98058	-1.98578e-07			6.76479	-6.46866e-08			6.76479	-4.53699e-08
	6.77269	-4.20844e-09			6.98672	1.00839e-08			6.77269	1.45942e-09			6.77269	-2.89083e-08				6.77269	-6.91912e-10			6.77269	-2.22952e-07			6.98848	-1.29869e-07			6.77269	-9.52468e-08				6.77268	7.94459e-08			6.98847	-1.99481e-07			6.77269	-6.46218e-08			6.77268	-4.55701e-08
	6.78058	-4.32405e-09			6.99462	1.02579e-08			6.78058	1.35061e-09			6.78058	-2.96353e-08				6.78058	-7.13822e-10			6.78058	-2.21689e-07			6.99637	-1.29823e-07			6.78058	-9.52859e-08				6.78058	8.02104e-08			6.99637	-1.9676e-07			6.78058	-6.4695e-08			6.78058	-4.35612e-08
	6.78848	-4.81918e-09			7.00251	1.09669e-08			6.78848	1.24179e-09			6.78848	-3.0509e-08				6.78848	-1.29002e-09			6.78848	-2.21105e-07			7.00427	-1.29778e-07			6.78848	-9.58384e-08				6.78847	8.05359e-08			7.00427	-1.93022e-07			6.78848	-6.47681e-08			6.78847	-4.37578e-08
	6.79637	-6.33598e-09			7.01041	1.09765e-08			6.79637	1.33115e-09			6.79637	-3.02066e-08				6.79637	-1.86622e-09			6.79637	-2.20521e-07			7.01217	-1.2865e-07			6.79637	-9.5838e-08				6.79637	8.05455e-08			7.01217	-1.92955e-07			6.79637	-6.46647e-08			6.79637	-4.39545e-08
	6.80427	-4.69071e-09			7.0183	1.0184e-08			6.80427	2.98396e-09			6.80427	-3.02664e-08				6.80427	-1.91527e-09			6.80427	-2.2006e-07			7.02006	-1.27624e-07			6.80427	-9.53613e-08				6.80427	8.01399e-08			7.02006	-1.92889e-07			6.80427	-6.46129e-08			6.80427	-4.47587e-08
	6.81216	-4.21507e-09			7.02619	9.39152e-09			6.81217	3.73824e-09			6.81216	-3.03263e-08				6.81216	7.68537e-10			6.81216	-2.19962e-07			7.02796	-1.27685e-07			6.81216	-9.58479e-08				6.81216	7.97343e-08			7.02795	-1.92222e-07			6.81217	-6.55073e-08			6.81216	-4.58754e-08
	6.82006	-4.08661e-09			7.03409	1.10098e-08			6.82006	3.34949e-09			6.82006	-3.05394e-08				6.82006	1.0631e-09			6.82006	-2.2067e-07			7.03585	-1.27745e-07			6.82006	-9.63344e-08				6.82006	7.95424e-08			7.03585	-1.92004e-07			6.82006	-6.64017e-08			6.82006	-4.50187e-08
	6.82795	-3.95816e-09			7.04198	1.1824e-08			6.82795	2.96073e-09			6.82795	-2.79338e-08				6.82795	1.35765e-09			6.82795	-2.21379e-07			7.04374	-1.27297e-07			6.82795	-9.65351e-08				6.82795	8.22376e-08			7.04374	-1.92503e-07			6.82795	-6.7368e-08			6.82795	-4.47747e-08
	6.83585	-2.47899e-09			7.04988	1.17769e-08			6.83585	2.62139e-09			6.83585	-2.75585e-08				6.83585	1.41727e-09			6.83585	-2.20781e-07			7.05164	-1.24828e-07			6.83585	-9.52955e-08				6.83584	8.35435e-08			7.05163	-1.93002e-07			6.83585	-6.62287e-08			6.83584	-4.55043e-08
	6.84374	-2.36597e-09			7.05777	1.13621e-08			6.84374	3.15929e-09			6.84374	-2.74523e-08				6.84374	2.26038e-09			6.84374	-2.17332e-07			7.05953	-1.24159e-07			6.84374	-9.49103e-08				6.84374	8.39013e-08			7.05953	-1.91641e-07			6.84374	-6.54522e-08			6.84374	-4.62339e-08
	6.85164	-2.50427e-09			7.06567	1.09474e-08			6.85164	3.08466e-09			6.85164	-2.73461e-08				6.85163	1.81331e-09			6.85164	-2.16759e-07			7.06743	-1.2349e-07			6.85163	-9.5939e-08				6.85163	8.42591e-08			7.06742	-1.8824e-07			6.85164	-6.51143e-08			6.85163	-4.60948e-08
	6.85953	-2.64257e-09			7.07357	1.40971e-08			6.85953	3.01005e-09			6.85953	-2.62426e-08				6.85953	1.36625e-09			6.85953	-2.16515e-07			7.07532	-1.22544e-07			6.85953	-9.69676e-08				6.85952	8.52664e-08			7.07532	-1.84504e-07			6.85953	-6.47765e-08			6.85953	-4.59868e-08
	6.86743	-2.71102e-09			7.08146	1.41265e-08			6.86742	2.35509e-09			6.86743	-2.62473e-08				6.86742	4.96087e-10			6.86743	-2.16271e-07			7.08322	-1.19743e-07			6.86742	-9.67302e-08				6.86742	8.92591e-08			7.08322	-1.84168e-07			6.86742	-6.39398e-08			6.86742	-4.62079e-08
	6.87532	-1.96292e-09			7.08935	1.40162e-08			6.87532	2.51075e-09			6.87532	-2.64496e-08				6.87532	3.17562e-10			6.87532	-2.15597e-07			7.09112	-1.19344e-07			6.87532	-9.35793e-08				6.87532	9.0211e-08			7.09111	-1.83832e-07			6.87532	-6.37585e-08			6.87532	-4.64289e-08
	6.88322	-1.73035e-09			7.09725	1.39059e-08			6.88322	2.28286e-09			6.88322	-2.66519e-08				6.88321	1.00785e-09			6.88322	-2.1481e-07			7.09901	-1.19413e-07			6.88321	-9.30219e-08				6.88322	9.02666e-08			7.09901	-1.82302e-07			6.88322	-6.39924e-08			6.88322	-4.80995e-08
	6.89111	-1.88672e-09			7.10514	1.56304e-08			6.89111	2.05496e-09			6.89111	-2.90266e-08				6.89111	1.21353e-09			6.89111	-2.14691e-07			7.1069	-1.19482e-07			6.89111	-9.24644e-08				6.89111	9.03223e-08			7.1069	-1.81624e-07			6.89111	-6.42263e-08			6.89111	-4.73967e-08
	6.89901	-2.0431e-09			7.11304	1.84733e-08			6.89901	2.02204e-09			6.89901	-2.88192e-08				6.899	7.95893e-10			6.89901	-2.1526e-07			7.1148	-1.18409e-07			6.899	-9.00012e-08				6.899	9.18626e-08			7.11479	-1.80946e-07			6.89901	-6.58755e-08			6.899	-4.75175e-08
	6.9069	5.65953e-10			7.12093	1.9995e-08			6.9069	2.91878e-09			6.9069	-2.84209e-08				6.9069	3.78253e-10			6.9069	-2.1583e-07			7.12269	-1.13312e-07			6.9069	-8.81474e-08				6.9069	9.34419e-08			7.12269	-1.79729e-07			6.9069	-6.64102e-08			6.9069	-4.76385e-08
	6.9148	4.20422e-10			7.12882	2.01148e-08			6.9148	2.70795e-09			6.9148	-2.82833e-08				6.91479	6.74204e-10			6.9148	-2.13231e-07			7.13059	-1.10202e-07			6.91479	-8.74525e-08				6.91479	9.36323e-08			7.13058	-1.78447e-07			6.9148	-6.62617e-08			6.91479	-4.81009e-08
	6.92269	2.74891e-10			7.13672	2.21968e-08			6.92269	2.49715e-09			6.92269	-2.81457e-08				6.92269	6.01478e-10			6.92269	-2.11797e-07			7.13848	-1.09761e-07			6.92269	-8.7926e-08				6.92268	9.38227e-08			7.13848	-1.74739e-07			6.92269	-6.65203e-08			6.92269	-4.62174e-08
	6.93058	-6.47012e-10			7.14462	2.61183e-08			6.93058	1.51594e-09			6.93058	-2.64567e-08				6.93058	5.28752e-10			6.93058	-2.11625e-07			7.14637	-1.08278e-07			6.93058	-8.83995e-08				6.93058	9.59201e-08			7.14637	-1.70479e-07			6.93058	-6.67789e-08			6.93058	-4.64257e-08
	6.93848	9.23645e-11			7.15251	2.82279e-08			6.93848	2.404e-09			6.93848	-2.61933e-08				6.93848	-6.34207e-10			6.93848	-2.11453e-07			7.15427	-1.03928e-07			6.93848	-8.76276e-08				6.93847	9.67443e-08			7.15427	-1.70195e-07			6.93848	-6.69115e-08			6.93847	-4.66341e-08
	6.94637	1.44317e-09			7.16041	2.98891e-08			6.94637	4.0436e-09			6.94637	-2.62434e-08				6.94637	-1.44577e-09			6.94637	-2.08885e-07			7.16217	-9.9803e-08			6.94637	-8.71149e-08				6.94637	9.75684e-08			7.16217	-1.68262e-07			6.94637	-6.63137e-08			6.94637	-4.71032e-08
	6.95427	1.68737e-09			7.1683	3.24346e-08			6.95427	4.56342e-09			6.95427	-2.70315e-08				6.95427	-4.83173e-10			6.95427	-2.0866e-07			7.17006	-9.75832e-08			6.95427	-8.77008e-08				6.95427	9.82169e-08			7.17006	-1.6353e-07			6.95427	-6.6405e-08			6.95427	-4.68312e-08
	6.96216	1.93157e-09			7.1762	3.48318e-08			6.96217	4.08345e-09			6.96216	-2.78197e-08				6.96216	-3.60979e-10			6.96216	-2.08651e-07			7.17796	-9.5753e-08			6.96216	-8.82867e-08				6.96216	9.90042e-08			7.17795	-1.60328e-07			6.96217	-6.64963e-08			6.96216	-4.5932e-08
	6.97006	2.12134e-09			7.18409	3.89511e-08			6.97006	3.6035e-09			6.97006	-2.69527e-08				6.97006	-2.38785e-10			6.97006	-2.0871e-07			7.18585	-9.21062e-08			6.97006	-1.05253e-07				6.97006	9.91046e-08			7.18585	-1.58328e-07			6.97006	-6.68498e-08			6.97006	-4.5896e-08
	6.97795	4.73724e-09			7.19198	4.11607e-08			6.97796	5.64931e-09			6.97795	-2.67525e-08				6.97795	-8.05913e-11			6.97795	-2.08768e-07			7.19375	-8.74446e-08			6.97795	-1.11427e-07				6.97795	1.00963e-07			7.19374	-1.56484e-07			6.97796	-6.35763e-08			6.97795	-4.58599e-08
	6.98585	4.46367e-09			7.19988	4.24215e-08			6.98585	6.32322e-09			6.98585	-2.68066e-08				6.98585	-2.12898e-10			6.98585	-2.06471e-07			7.20164	-8.3647e-08			6.98585	-1.03286e-07				6.98584	1.01154e-07			7.20164	-1.54541e-07			6.98585	-6.33998e-08			6.98585	-4.52473e-08
	6.99374	4.19009e-09			7.20777	4.597e-08			6.99374	6.52856e-09			6.99374	-2.68607e-08				6.99374	-3.45204e-10			6.99374	-2.06244e-07			7.20953	-8.00358e-08			6.99374	-1.03107e-07				6.99374	1.01867e-07			7.20953	-1.49387e-07			6.99374	-6.34904e-08			6.99374	-4.50953e-08
	7.00164	2.97354e-09			7.21567	5.17781e-08			7.00164	6.73388e-09			7.00164	-2.46908e-08				7.00164	-1.05443e-09			7.00164	-2.06016e-07			7.21743	-7.65668e-08			7.00164	-1.02928e-07				7.00163	1.03141e-07			7.21742	-1.45047e-07			7.00164	-6.35811e-08			7.00163	-4.53433e-08
	7.00953	2.84246e-09			7.22357	5.56022e-08			7.00953	6.99765e-09			7.00953	-2.51431e-08				7.00953	-9.1278e-10			7.00953	-2.05629e-07			7.22532	-7.05694e-08			7.00953	-1.01054e-07				7.00953	1.02726e-07			7.22532	-1.42758e-07			7.00953	-6.22699e-08			7.00953	-4.55913e-08
	7.01743	4.44817e-09			7.23146	5.69674e-08			7.01742	8.12502e-09			7.01743	-2.55953e-08				7.01743	8.84622e-10			7.01743	-2.04943e-07			7.23322	-6.50272e-08			7.01743	-1.00104e-07				7.01742	1.02311e-07			7.23322	-1.38631e-07			7.01742	-6.12701e-08			7.01742	-4.56974e-08
	7.02532	4.85943e-09			7.23936	6.01e-08			7.02532	8.39136e-09			7.02532	-2.66872e-08				7.02532	2.02983e-09			7.02532	-2.04725e-07			7.24112	-6.34507e-08			7.02532	-9.9625e-08				7.02532	1.01555e-07			7.24111	-1.33939e-07			7.02532	-6.07521e-08			7.02532	-4.52052e-08
	7.03322	4.74463e-09			7.24725	6.52209e-08			7.03322	8.65772e-09			7.03322	-2.69389e-08				7.03322	2.40935e-09			7.03322	-2.04507e-07			7.24901	-6.05065e-08			7.03322	-9.91457e-08				7.03322	1.01906e-07			7.24901	-1.31148e-07			7.03322	-6.02342e-08			7.03322	-4.44078e-08
	7.04111	4.62982e-09			7.25514	6.93961e-08			7.04112	9.96652e-09			7.04111	-2.38839e-08				7.04111	2.78886e-09			7.04111	-2.04455e-07			7.25691	-5.41331e-08			7.04111	-9.61835e-08				7.04111	1.04898e-07			7.2569	-1.29075e-07			7.04112	-6.01614e-08			7.04111	-4.43118e-08
	7.04901	4.89904e-09			7.26304	7.1391e-08			7.04901	1.20624e-08			7.04901	-2.33561e-08				7.049	5.71407e-09			7.04901	-2.02259e-07			7.2648	-4.82369e-08			7.049	-9.03962e-08				7.049	1.08685e-07			7.2648	-1.27009e-07			7.04901	-5.92203e-08			7.04901	-4.42158e-08
	7.0569	4.89817e-09			7.27093	7.47394e-08			7.0569	1.27751e-08			7.0569	-2.28282e-08				7.0569	8.42943e-09			7.0569	-1.98861e-07			7.27269	-4.45847e-08			7.0569	-8.97334e-08				7.0569	1.10354e-07			7.27269	-1.2256e-07			7.0569	-5.88307e-08			7.0569	-4.42775e-08
	7.0648	4.7547e-09			7.27882	8.02032e-08			7.0648	1.29711e-08			7.0648	-2.28132e-08				7.06479	9.47125e-09			7.0648	-1.98036e-07			7.28059	-4.1679e-08			7.06479	-8.90707e-08				7.06479	1.10978e-07			7.28058	-1.15365e-07			7.0648	-5.88244e-08			7.06479	-4.24771e-08
	7.07269	4.61122e-09			7.28672	8.65246e-08			7.07269	1.31671e-08			7.07269	-2.06742e-08				7.07269	9.58435e-09			7.07269	-1.97211e-07			7.28848	-3.8214e-08			7.07269	-8.65196e-08				7.07269	1.13137e-07			7.28848	-1.1095e-07			7.07269	-5.88181e-08			7.07269	-4.16425e-08
	7.08059	5.36726e-09			7.29462	9.03944e-08			7.08058	1.60103e-08			7.08059	-1.97551e-08				7.08058	9.60342e-09			7.08059	-1.96116e-07			7.29637	-3.21148e-08			7.08058	-8.53052e-08				7.08058	1.15234e-07			7.29637	-1.08673e-07			7.08058	-5.55902e-08			7.08058	-4.08077e-08
	7.08848	6.85532e-09			7.30252	9.21986e-08			7.08848	1.77642e-08			7.08848	-1.96257e-08				7.08848	1.25084e-08			7.08848	-1.92874e-07			7.30427	-2.6926e-08			7.08848	-7.60794e-08				7.08847	1.15344e-07			7.30427	-1.04655e-07			7.08848	-5.38036e-08			7.08847	-4.04763e-08
	7.09638	7.51359e-09			7.31041	9.43678e-08			7.09637	1.85292e-08			7.09638	-1.9636e-08				7.09637	1.68343e-08			7.09638	-1.9057e-07			7.31217	-2.44095e-08			7.09637	-7.14579e-08				7.09637	1.15484e-07			7.31217	-9.80835e-08			7.09637	-5.29128e-08			7.09637	-3.79965e-08
	7.10427	8.17186e-09			7.3183	9.89232e-08			7.10427	1.92941e-08			7.10427	-1.96463e-08				7.10427	1.86286e-08			7.10427	-1.8994e-07			7.32007	-2.13697e-08			7.10427	-6.68364e-08				7.10427	1.17464e-07			7.32006	-9.43641e-08			7.10427	-5.20219e-08			7.10427	-3.60805e-08
	7.11217	1.04052e-08			7.3262	1.04262e-07			7.11217	1.98383e-08			7.11217	-1.56747e-08				7.11216	1.87012e-08			7.11217	-1.88904e-07			7.32796	-1.60975e-08			7.11216	-6.29786e-08				7.11216	1.222e-07			7.32796	-9.34623e-08			7.11217	-5.13691e-08			7.11217	-3.58123e-08
	7.12006	1.47823e-08			7.33409	1.05966e-07			7.12006	2.3094e-08			7.12006	-1.42416e-08				7.12006	2.02594e-08			7.12006	-1.86307e-07			7.33585	-1.03491e-08			7.12006	-5.78858e-08				7.12006	1.23955e-07			7.33585	-8.97637e-08			7.12006	-4.78777e-08			7.12006	-3.5544e-08
	7.12795	1.55929e-08			7.34198	1.07921e-07			7.12796	2.3829e-08			7.12795	-1.28086e-08				7.12795	2.54684e-08			7.12795	-1.81838e-07			7.34375	-7.62758e-09			7.12795	-5.75748e-08				7.12795	1.25709e-07			7.34374	-8.35221e-08			7.12796	-4.68058e-08			7.12795	-3.28343e-08
	7.13585	1.57275e-08			7.34988	1.1169e-07			7.13585	2.4564e-08			7.13585	-1.2699e-08				7.13585	2.65846e-08			7.13585	-1.79652e-07			7.35164	-5.75828e-09			7.13585	-5.72638e-08				7.13585	1.26414e-07			7.35164	-7.51999e-08			7.13585	-4.63284e-08			7.13585	-2.91975e-08
	7.14374	1.58622e-08			7.35777	1.16107e-07			7.14374	2.55787e-08			7.14374	-1.01547e-08				7.14374	2.77009e-08			7.14374	-1.77964e-07			7.35953	-2.36794e-09			7.14374	-5.62108e-08				7.14374	1.31196e-07			7.35953	-7.07423e-08			7.14374	-4.58511e-08			7.14374	-2.73151e-08
	7.15164	1.78356e-08			7.36567	1.20011e-07			7.15164	3.02812e-08			7.15164	-8.9477e-09				7.15164	2.95776e-08			7.15164	-1.74897e-07			7.36743	2.76557e-09			7.15164	-5.2588e-08				7.15163	1.34915e-07			7.36742	-6.81576e-08			7.15164	-4.19199e-08			7.15163	-2.71463e-08
	7.15953	2.19499e-08			7.37357	1.20472e-07			7.15953	3.52881e-08			7.15953	-8.66614e-09				7.15953	3.45618e-08			7.15953	-1.68314e-07			7.37532	4.06265e-09			7.15953	-4.80413e-08				7.15953	1.36337e-07			7.37532	-6.31755e-08			7.15953	-3.6258e-08			7.15953	-2.56727e-08
	7.16743	2.3387e-08			7.38146	1.21626e-07			7.16743	3.6169e-08			7.16743	-8.38458e-09				7.16743	3.82824e-08			7.16743	-1.64902e-07			7.38322	5.35961e-09			7.16743	-4.57487e-08				7.16742	1.38822e-07			7.38322	-5.88771e-08			7.16743	-3.52735e-08			7.16742	-2.2593e-08
	7.17532	2.33632e-08			7.38936	1.25825e-07			7.17532	3.70498e-08			7.17532	-5.37474e-09				7.17532	3.93153e-08			7.17532	-1.64296e-07			7.39112	5.77545e-09			7.17532	-4.44319e-08				7.17532	1.42887e-07			7.39112	-5.84715e-08			7.17532	-3.48492e-08			7.17532	-1.72324e-08
	7.18322	2.68409e-08			7.39725	1.287e-07			7.18322	3.95767e-08			7.18322	-2.15052e-10				7.18322	4.12888e-08			7.18322	-1.61333e-07			7.39901	9.44471e-09			7.18322	-4.13511e-08				7.18322	1.50478e-07			7.39901	-5.79116e-08			7.18322	-3.22848e-08			7.18322	-1.40485e-08
	7.19111	3.19875e-08			7.40514	1.29788e-07			7.19112	4.60622e-08			7.19111	2.17476e-09				7.19111	4.6056e-08			7.19111	-1.56601e-07			7.40691	1.14199e-08			7.19111	-3.59779e-08				7.19111	1.56659e-07			7.4069	-5.61665e-08			7.19112	-2.72306e-08			7.19111	-1.33536e-08
	7.19901	3.51689e-08			7.41304	1.30489e-07			7.19901	4.93718e-08			7.19901	2.63766e-09				7.19901	5.31491e-08			7.19901	-1.50102e-07			7.4148	1.23416e-08			7.19901	-3.21854e-08				7.19901	1.58962e-07			7.4148	-5.30717e-08			7.19901	-2.30158e-08			7.19901	-1.05624e-08
	7.2069	3.63098e-08			7.42093	1.33231e-07			7.2069	5.10369e-08			7.2069	3.72904e-09				7.2069	5.77367e-08			7.2069	-1.46782e-07			7.42269	1.32633e-08			7.2069	-3.016e-08				7.2069	1.63399e-07			7.42269	-4.77263e-08			7.2069	-2.14209e-08			7.2069	-5.46743e-09
	7.2148	3.71529e-08			7.42883	1.34506e-07			7.2148	5.39382e-08			7.2148	8.33672e-09				7.2148	6.013e-08			7.2148	-1.44257e-07			7.43059	1.55329e-08			7.2148	-2.68313e-08				7.21479	1.70156e-07			7.43058	-4.69218e-08			7.2148	-1.87604e-08			7.21479	-2.77732e-09
	7.22269	4.14256e-08			7.43672	1.35781e-07			7.22269	5.93562e-08			7.22269	1.36677e-08				7.22269	6.42844e-08			7.22269	-1.39655e-07			7.43848	1.59591e-08			7.22269	-2.10175e-08				7.22269	1.74906e-07			7.43848	-4.61174e-08			7.22269	-1.34649e-08			7.22269	-9.38434e-10
	7.23059	4.76564e-08			7.44462	1.3609e-07			7.23059	6.60241e-08			7.23059	1.46493e-08				7.23059	7.03264e-08			7.23059	-1.32408e-07			7.44638	1.59008e-08			7.23059	-1.41613e-08				7.23058	1.78429e-07			7.44637	-4.48599e-08			7.23059	-9.74719e-09			7.23058	1.82262e-09
	7.23848	4.95841e-08			7.45252	1.37232e-07			7.23848	6.88238e-08			7.23848	1.57803e-08				7.23848	7.67587e-08			7.23848	-1.27203e-07			7.45427	1.58425e-08			7.23848	-9.58387e-09				7.23848	1.82746e-07			7.45427	-4.31735e-08			7.23848	-8.15824e-09			7.23848	7.13774e-09
	7.24638	5.1318e-08			7.46041	1.4017e-07			7.24637	7.10502e-08			7.24638	1.93627e-08				7.24637	8.05391e-08			7.24638	-1.24468e-07			7.46217	1.57573e-08			7.24637	-5.21708e-09				7.24637	1.8811e-07			7.46217	-4.29171e-08			7.24637	-7.15901e-09			7.24637	1.2804e-08
	7.25427	5.60182e-08			7.4683	1.41106e-07			7.25427	7.53418e-08			7.25427	2.42574e-08				7.25427	8.38386e-08			7.25427	-1.20612e-07			7.47007	1.86818e-08			7.25427	2.07456e-09				7.25427	1.95398e-07			7.47006	-4.26607e-08			7.25427	-3.16509e-09			7.25427	1.54832e-08
	7.26217	6.23e-08			7.4762	1.41389e-07			7.26217	8.14555e-08			7.26217	2.701e-08				7.26216	9.02442e-08			7.26217	-1.15135e-07			7.47796	1.86848e-08			7.26216	9.31831e-09				7.26217	2.01272e-07			7.47796	-4.18919e-08			7.26217	5.8244e-09			7.26217	1.85235e-08
	7.27006	6.67914e-08			7.48409	1.41673e-07			7.27006	8.53969e-08			7.27006	2.80726e-08				7.27006	9.67139e-08			7.27006	-1.07886e-07			7.48585	1.84619e-08			7.27006	1.41422e-08				7.27006	2.0603e-07			7.48585	-3.92782e-08			7.27006	1.16821e-08			7.27006	2.31054e-08
	7.27796	6.85326e-08			7.49199	1.43218e-07			7.27796	8.89422e-08			7.27796	3.15789e-08				7.27795	9.93061e-08			7.27796	-1.02242e-07			7.49375	1.82389e-08			7.27795	1.8603e-08				7.27795	2.12202e-07			7.49374	-3.61653e-08			7.27796	1.39696e-08			7.27795	2.84171e-08
	7.28585	7.00135e-08			7.49988	1.43061e-07			7.28585	9.26181e-08			7.28585	3.72472e-08				7.28585	1.02025e-07			7.28585	-9.81463e-08			7.50164	1.88707e-08			7.28585	2.34715e-08				7.28585	2.18913e-07			7.50164	-3.60882e-08			7.28585	1.89241e-08			7.28585	3.05976e-08
	7.29375	7.51802e-08			7.50777	1.42905e-07			7.29375	9.71773e-08			7.29375	4.13984e-08				7.29374	1.0711e-07			7.29375	-9.26404e-08			7.50954	1.90826e-08			7.29374	3.06123e-08				7.29374	2.23205e-07			7.50953	-3.6011e-08			7.29375	2.49229e-08			7.29374	3.10461e-08
	7.30164	8.1642e-08			7.51567	1.42168e-07			7.30164	1.02294e-07			7.30164	4.33262e-08				7.30164	1.14108e-07			7.30164	-8.61042e-08			7.51743	1.84994e-08			7.30164	3.79179e-08				7.30164	2.26658e-07			7.51743	-3.58423e-08			7.30164	2.87686e-08			7.30164	3.17242e-08
	7.30954	8.53715e-08			7.52357	1.41603e-07			7.30953	1.03985e-07			7.30954	4.50458e-08				7.30953	1.20668e-07			7.30954	-8.18926e-08			7.52532	1.79163e-08			7.30953	4.30706e-08				7.30953	2.297e-07			7.52532	-3.58686e-08			7.30953	3.21876e-08			7.30953	3.71417e-08
	7.31743	8.87531e-08			7.53146	1.4211e-07			7.31743	1.06576e-07			7.31743	4.81e-08				7.31743	1.23732e-07			7.31743	-7.91243e-08			7.53322	1.64991e-08			7.31743	4.72277e-08				7.31742	2.35503e-07			7.53322	-3.72203e-08			7.31743	3.4679e-08			7.31742	4.39606e-08
	7.32532	9.25611e-08			7.53936	1.42071e-07			7.32532	1.11464e-07			7.32532	5.3396e-08				7.32532	1.26818e-07			7.32532	-7.66036e-08			7.54112	2.0094e-08			7.32532	5.33983e-08				7.32532	2.45496e-07			7.54112	-3.85721e-08			7.32532	3.84117e-08			7.32532	4.42717e-08
	7.33322	9.82714e-08			7.54725	1.41177e-07			7.33322	1.16829e-07			7.33322	5.77425e-08				7.33322	1.33945e-07			7.33322	-7.09726e-08			7.54901	1.98057e-08			7.33322	6.0381e-08				7.33322	2.50735e-07			7.54901	-3.94912e-08			7.33322	4.49477e-08			7.33322	4.45829e-08
	7.34111	1.01477e-07			7.55515	1.40284e-07			7.34112	1.19012e-07			7.34111	6.02908e-08				7.34111	1.40629e-07			7.34111	-6.4168e-08			7.55691	1.95173e-08			7.34111	6.43283e-08				7.34111	2.52661e-07			7.5569	-3.74452e-08			7.34112	4.91853e-08			7.34112	4.79635e-08
	7.34901	1.02036e-07			7.56304	1.41017e-07			7.34901	1.21042e-07			7.34901	6.38831e-08				7.34901	1.43745e-07			7.34901	-6.03918e-08			7.5648	1.87726e-08			7.34901	6.84644e-08				7.34901	2.56744e-07			7.5648	-3.73718e-08			7.34901	5.10818e-08			7.34901	5.27763e-08
	7.3569	1.05403e-07			7.57093	1.4122e-07			7.35691	1.24266e-07			7.3569	6.79208e-08				7.3569	1.4558e-07			7.3569	-5.6385e-08			7.5727	1.86947e-08			7.3569	7.25924e-08				7.3569	2.63387e-07			7.57269	-3.76794e-08			7.35691	5.46911e-08			7.3569	5.57091e-08
	7.3648	1.11971e-07			7.57883	1.40063e-07			7.3648	1.29704e-07			7.3648	7.04909e-08				7.3648	1.49244e-07			7.3648	-5.13743e-08			7.58059	1.82016e-08			7.3648	7.85748e-08				7.3648	2.67612e-07			7.58059	-3.7987e-08			7.3648	6.11799e-08			7.3648	5.84065e-08
	7.37269	1.16553e-07			7.58672	1.38906e-07			7.37269	1.34005e-07			7.37269	7.21284e-08				7.37269	1.55007e-07			7.37269	-4.52255e-08			7.58848	1.77086e-08			7.37269	8.44402e-08				7.37269	2.69081e-07			7.58848	-3.89935e-08			7.37269	6.49478e-08			7.37269	6.09696e-08
	7.38059	1.17779e-07			7.59462	1.38716e-07			7.38059	1.34552e-07			7.38059	7.31764e-08				7.38059	1.59594e-07			7.38059	-4.12474e-08			7.59638	1.65671e-08			7.38059	8.74697e-08				7.38058	2.70369e-07			7.59637	-4.02972e-08			7.38059	6.58768e-08			7.38058	6.51917e-08
	7.38848	1.19776e-07			7.60252	1.38132e-07			7.38848	1.35996e-07			7.38848	7.60553e-08				7.38848	1.61641e-07			7.38848	-3.94416e-08			7.60427	1.51539e-08			7.38848	9.01305e-08				7.38848	2.74197e-07			7.60427	-4.16009e-08			7.38848	6.78536e-08			7.38848	6.93617e-08
	7.39638	1.24443e-07			7.61041	1.37548e-07			7.39637	1.39016e-07			7.39638	7.95934e-08				7.39638	1.63098e-07			7.39638	-3.62278e-08			7.61217	1.56397e-08			7.39638	9.60261e-08				7.39637	2.8095e-07			7.61217	-4.49921e-08			7.39637	7.14051e-08			7.39637	7.01516e-08
	7.40427	1.30034e-07			7.61831	1.35864e-07			7.40427	1.44357e-07			7.40427	8.11567e-08				7.40427	1.6812e-07			7.40427	-3.13329e-08			7.62007	1.5573e-08			7.40427	1.00529e-07				7.40427	2.84708e-07			7.62006	-4.56944e-08			7.40427	7.6074e-08			7.40427	7.06665e-08
	7.41217	1.32094e-07			7.6262	1.33565e-07			7.41217	1.47386e-07			7.41217	8.26728e-08				7.41217	1.72223e-07			7.41217	-2.6099e-08			7.62796	1.47793e-08			7.41217	1.01253e-07				7.41217	2.85637e-07			7.62796	-4.32546e-08			7.41217	7.79222e-08			7.41217	7.37547e-08
	7.42006	1.3281e-07			7.63409	1.33974e-07			7.42007	1.48522e-07			7.42006	8.60595e-08				7.42006	1.72613e-07			7.42006	-2.43304e-08			7.63586	1.39855e-08			7.42006	1.02045e-07				7.42006	2.87402e-07			7.63585	-4.1649e-08			7.42007	7.89374e-08			7.42006	7.5077e-08
	7.42796	1.34411e-07			7.64199	1.33868e-07			7.42796	1.50302e-07			7.42796	9.00501e-08				7.42796	1.73043e-07			7.42796	-2.3266e-08			7.64375	1.41257e-08			7.42796	1.03571e-07				7.42796	2.92287e-07			7.64375	-4.13094e-08			7.42796	8.28046e-08			7.42796	7.56688e-08
	7.43585	1.38349e-07			7.64988	1.33763e-07			7.43585	1.53312e-07			7.43585	8.97519e-08				7.43585	1.7415e-07			7.43585	-1.89716e-08			7.65164	1.39017e-08			7.43585	1.08184e-07				7.43585	2.92851e-07			7.65164	-4.09698e-08			7.43585	8.45489e-08			7.43585	7.62607e-08
	7.44375	1.42779e-07			7.65777	1.31736e-07			7.44375	1.54121e-07			7.44375	8.94537e-08				7.44374	1.78468e-07			7.44375	-1.53631e-08			7.65954	1.36775e-08			7.44374	1.08829e-07				7.44374	2.93415e-07			7.65953	-4.10753e-08			7.44375	8.50598e-08			7.44374	7.86133e-08
	7.45164	1.43935e-07			7.66567	1.29986e-07			7.45164	1.54194e-07			7.45164	8.87881e-08				7.45164	1.82628e-07			7.45164	-1.45557e-08			7.66743	1.29145e-08			7.45164	1.0913e-07				7.45164	2.93415e-07			7.66743	-4.11809e-08			7.45164	8.55706e-08			7.45164	8.22094e-08
	7.45954	1.44458e-07			7.67357	1.29656e-07			7.45953	1.54267e-07			7.45954	9.12296e-08				7.45953	1.82705e-07			7.45954	-1.34155e-08			7.67532	1.15787e-08			7.45953	1.09268e-07				7.45953	2.94766e-07			7.67532	-4.14466e-08			7.45953	8.62571e-08			7.45953	8.20296e-08
	7.46743	1.46808e-07			7.68147	1.29327e-07			7.46743	1.55581e-07			7.46743	9.22523e-08				7.46743	1.82782e-07			7.46743	-1.20994e-08			7.68322	1.20203e-08			7.46743	1.09326e-07				7.46742	2.97797e-07			7.68322	-4.30318e-08			7.46743	8.77747e-08			7.46743	8.18497e-08
	7.47533	1.47416e-07			7.68936	1.27115e-07			7.47532	1.56523e-07			7.47533	9.23685e-08				7.47532	1.82922e-07			7.47533	-8.6581e-09			7.69112	1.19467e-08			7.47532	1.08259e-07				7.47532	2.97633e-07			7.69112	-4.45657e-08			7.47532	8.86728e-08			7.47532	8.12988e-08
	7.48322	1.47591e-07			7.69725	1.25187e-07			7.48322	1.56777e-07			7.48322	9.24847e-08				7.48322	1.82524e-07			7.48322	-7.42129e-09			7.69902	1.12608e-08			7.48322	1.07193e-07				7.48322	2.97469e-07			7.69901	-4.27453e-08			7.48322	8.8948e-08			7.48322	8.38764e-08
	7.49112	1.47333e-07			7.70515	1.24566e-07			7.49112	1.57031e-07			7.49112	9.43836e-08				7.49111	1.82127e-07			7.49112	-6.18448e-09			7.70691	1.0575e-08			7.49111	1.05668e-07				7.49112	2.97114e-07			7.70691	-4.20983e-08			7.49112	8.92232e-08			7.49112	8.36844e-08
	7.49901	1.47075e-07			7.71304	1.23944e-07			7.49901	1.57932e-07			7.49901	9.57716e-08				7.49901	1.82642e-07			7.49901	-5.97867e-09			7.7148	1.12482e-08			7.49901	1.05832e-07				7.49901	2.96535e-07			7.7148	-4.19081e-08			7.49901	8.97329e-08			7.49901	8.34926e-08
	7.50691	1.50426e-07			7.72093	1.22281e-07			7.50691	1.58942e-07			7.50691	9.5662e-08				7.5069	1.83136e-07			7.50691	-5.29064e-09			7.7227	1.0995e-08			7.5069	1.05548e-07				7.5069	2.94682e-07			7.72269	-4.17178e-08			7.50691	9.00241e-08			7.5069	8.28497e-08
	7.5148	1.51715e-07			7.72883	1.2055e-07			7.5148	1.58727e-07			7.5148	9.55524e-08				7.5148	1.84392e-07			7.5148	-4.96494e-09			7.73059	1.0742e-08			7.5148	1.05264e-07				7.5148	2.92813e-07			7.73059	-4.24373e-08			7.5148	9.00843e-08			7.5148	8.35442e-08
	7.52269	1.52278e-07			7.73672	1.20872e-07			7.52269	1.58512e-07			7.52269	9.50764e-08				7.52269	1.84947e-07			7.52269	-5.1565e-09			7.73849	9.76199e-09			7.52269	1.02021e-07				7.52269	2.92268e-07			7.73848	-4.31568e-08			7.5227	8.98026e-08			7.52269	8.38186e-08
	7.53059	1.52842e-07			7.74462	1.20608e-07			7.53059	1.58091e-07			7.53059	9.57059e-08				7.53059	1.85502e-07			7.53059	-5.34805e-09			7.74638	9.41419e-09			7.53059	8.82671e-08				7.53058	2.93883e-07			7.74637	-4.47476e-08			7.53059	8.95209e-08			7.53059	8.36894e-08
	7.53848	1.55637e-07			7.75252	1.20344e-07			7.53848	1.58457e-07			7.53848	9.598e-08				7.53848	1.85897e-07			7.53848	-4.25752e-09			7.75427	9.03864e-09			7.53848	8.15147e-08				7.53848	2.93222e-07			7.75427	-4.62682e-08			7.53848	9.08545e-08			7.53848	8.35603e-08
	7.54638	1.56082e-07			7.76041	1.19314e-07			7.54638	1.59254e-07			7.54638	9.58238e-08				7.54638	1.8645e-07			7.54638	-2.84308e-09			7.76217	8.66297e-09			7.54638	8.08051e-08				7.54637	2.92561e-07			7.76217	-4.58492e-08			7.54638	9.06802e-08			7.54637	8.35357e-08
	7.55427	1.56222e-07			7.76831	1.18467e-07			7.55427	1.5924e-07			7.55427	9.56677e-08				7.55427	1.86607e-07			7.55427	-2.21503e-09			7.77007	7.24919e-09			7.55427	7.80205e-08				7.55427	2.9115e-07			7.77007	-4.39292e-08			7.55427	9.05058e-08			7.55427	8.35649e-08
	7.56217	1.56013e-07			7.7762	1.17915e-07			7.56217	1.58901e-07			7.56217	9.65709e-08				7.56217	1.85909e-07			7.56217	-2.3674e-09			7.77796	6.72377e-09			7.56217	7.59543e-08				7.56217	2.90137e-07			7.77796	-4.38982e-08			7.56217	8.97497e-08			7.56217	8.30152e-08
	7.57006	1.55804e-07			7.78409	1.17363e-07			7.57007	1.58562e-07			7.57006	9.64793e-08				7.57006	1.8521e-07			7.57006	-2.51977e-09			7.78586	6.89512e-09			7.57006	7.54168e-08				7.57006	2.88925e-07			7.78585	-4.42128e-08			7.57007	8.86998e-08			7.57006	8.24655e-08
	7.57796	1.56193e-07			7.79199	1.16217e-07			7.57796	1.57986e-07			7.57796	9.63877e-08				7.57796	1.85106e-07			7.57796	-1.62062e-09			7.79375	6.51497e-09			7.57796	7.52657e-08				7.57796	2.87713e-07			7.79375	-4.45275e-08			7.57796	8.77956e-08			7.57796	7.88087e-08
	7.58585	1.56101e-07			7.79988	1.13977e-07			7.58585	1.57411e-07			7.58585	9.55561e-08				7.58585	1.8493e-07			7.58585	-1.26087e-09			7.80165	6.13471e-09			7.58585	7.51146e-08				7.58585	2.85216e-07			7.80164	-4.46431e-08			7.58586	8.68914e-08			7.58585	7.82871e-08
	7.59375	1.56008e-07			7.80778	1.13972e-07			7.59375	1.55948e-07			7.59375	9.39644e-08				7.59375	1.84754e-07			7.59375	-1.61266e-09			7.80954	3.18373e-09			7.59375	7.39227e-08				7.59374	2.82146e-07			7.80953	-4.5214e-08			7.59375	8.49149e-08			7.59375	8.05311e-08
	7.60164	1.5492e-07			7.81567	1.13527e-07			7.60164	1.54088e-07			7.60164	9.5178e-08				7.60164	1.83735e-07			7.60164	-1.96446e-09			7.81743	2.74454e-09			7.60164	7.38387e-08				7.60164	2.82661e-07			7.81743	-4.70272e-08			7.60164	8.43015e-08			7.60164	8.05898e-08
	7.60954	1.55058e-07			7.82357	1.13081e-07			7.60954	1.54019e-07			7.60954	9.46019e-08				7.60954	1.82893e-07			7.60954	-1.57004e-09			7.82533	3.99176e-09			7.60954	7.26396e-08				7.60953	2.82355e-07			7.82532	-4.95148e-08			7.60954	8.46959e-08			7.60953	8.03547e-08
	7.61743	1.54916e-07			7.83147	1.09982e-07			7.61743	1.5395e-07			7.61743	9.40259e-08				7.61743	1.82889e-07			7.61743	-1.61721e-09			7.83322	4.3052e-09			7.61743	7.14405e-08				7.61743	2.82048e-07			7.83322	-5.01963e-08			7.61743	8.45755e-08			7.61743	8.01195e-08
	7.62533	1.54775e-07			7.83936	1.08562e-07			7.62532	1.52986e-07			7.62533	9.27695e-08				7.62533	1.82283e-07			7.62533	-1.66437e-09			7.84112	4.15787e-09			7.62533	6.82211e-08				7.62532	2.78478e-07			7.84112	-4.64917e-08			7.62532	8.44552e-08			7.62532	8.00052e-08
	7.63322	1.53263e-07			7.84725	1.08339e-07			7.63322	1.51672e-07			7.63322	9.29393e-08				7.63322	1.81676e-07			7.63322	-2.58124e-09			7.84902	4.01042e-09			7.63322	6.67957e-08				7.63322	2.78416e-07			7.84901	-4.58828e-08			7.63322	8.20842e-08			7.63322	7.98909e-08
	7.64112	1.52251e-07			7.85515	1.08116e-07			7.64112	1.521e-07			7.64112	9.28417e-08				7.64111	1.79681e-07			7.64112	-2.58648e-09			7.85691	4.55294e-09			7.64111	6.67816e-08				7.64112	2.77617e-07			7.85691	-4.5274e-08			7.64112	8.20885e-08			7.64112	7.91916e-08
	7.64901	1.52682e-07			7.86304	1.07143e-07			7.64901	1.51995e-07			7.64901	9.27442e-08				7.64901	1.78799e-07			7.64901	-7.07184e-10			7.86481	4.32349e-09			7.64901	6.62196e-08				7.64901	2.76817e-07			7.8648	-4.48159e-08			7.64902	8.17861e-08			7.64901	7.74171e-08
	7.65691	1.52503e-07			7.87094	1.06362e-07			7.65691	1.5189e-07			7.65691	9.24367e-08				7.6569	1.78295e-07			7.65691	1.49956e-10			7.8727	4.09416e-09			7.6569	6.56577e-08				7.6569	2.73172e-07			7.87269	-4.46083e-08			7.65691	7.92352e-08			7.65691	7.61513e-08
	7.6648	1.52325e-07			7.87883	1.06848e-07			7.6648	1.48973e-07			7.6648	9.26626e-08				7.6648	1.77791e-07			7.6648	-3.68082e-10			7.88059	2.89212e-09			7.6648	6.4142e-08				7.6648	2.70529e-07			7.88059	-4.46714e-08			7.6648	7.69139e-08			7.6648	7.57881e-08
	7.6727	1.52347e-07			7.88672	1.06252e-07			7.6727	1.46986e-07			7.6727	9.3215e-08				7.67269	1.76467e-07			7.6727	-8.8612e-10			7.88849	2.48498e-09			7.67269	6.41666e-08				7.67269	2.70725e-07			7.88848	-4.47345e-08			7.6727	7.49283e-08			7.67269	7.54248e-08
	7.68059	1.52844e-07			7.89462	1.05656e-07			7.68059	1.47074e-07			7.68059	9.30374e-08				7.68059	1.76041e-07			7.68059	-7.77726e-10			7.89638	3.33464e-09			7.68059	6.3947e-08				7.68059	2.70503e-07			7.89638	-4.63172e-08			7.68059	7.45295e-08			7.68059	7.34898e-08
	7.68849	1.52605e-07			7.90252	1.04085e-07			7.68848	1.46876e-07			7.68849	9.28598e-08				7.68848	1.754e-07			7.68849	-2.19772e-10			7.90427	3.67283e-09			7.68848	6.37274e-08				7.68848	2.70282e-07			7.90427	-4.47828e-08			7.68848	7.43007e-08			7.68848	7.21084e-08
	7.69638	1.52366e-07			7.91041	1.036e-07			7.69638	1.46679e-07			7.69638	9.17978e-08				7.69638	1.74759e-07			7.69638	-3.25203e-10			7.91217	3.54157e-09			7.69638	6.30554e-08				7.69637	2.67173e-07			7.91217	-4.08265e-08			7.69638	7.40719e-08			7.69637	7.19231e-08
	7.70428	1.48395e-07			7.91831	1.03947e-07			7.70427	1.44615e-07			7.70428	9.35088e-08				7.70427	1.73378e-07			7.70428	-4.30634e-10			7.92007	3.41043e-09			7.70427	6.09465e-08				7.70427	2.66635e-07			7.92007	-4.04413e-08			7.70427	7.29744e-08			7.70427	7.17377e-08
	7.71217	1.46667e-07			7.9262	1.04035e-07			7.71217	1.45021e-07			7.71217	9.37531e-08				7.71217	1.70853e-07			7.71217	-1.26913e-09			7.92797	3.12873e-09			7.71217	6.18379e-08				7.71217	2.66096e-07			7.92796	-4.03264e-08			7.71217	7.33253e-08			7.71217	6.94872e-08
	7.72006	1.46777e-07			7.9341	1.03208e-07			7.72007	1.4507e-07			7.72006	9.37651e-08				7.72006	1.71523e-07			7.72006	-1.59499e-09			7.93586	2.84713e-09			7.72006	6.15337e-08				7.72006	2.64729e-07			7.93585	-4.02115e-08			7.72007	7.34486e-08			7.72007	6.86629e-08
	7.72796	1.46576e-07			7.94199	1.0238e-07			7.72796	1.43498e-07			7.72796	9.30646e-08				7.72796	1.7127e-07			7.72796	-1.92085e-09			7.94375	1.8116e-09			7.72796	6.12294e-08				7.72796	2.611e-07			7.94375	-3.99169e-08			7.72796	7.27001e-08			7.72796	6.89784e-08
	7.73585	1.46376e-07			7.94988	1.01969e-07			7.73586	1.41927e-07			7.73585	9.23641e-08				7.73585	1.71017e-07			7.73585	-2.70334e-09			7.95165	8.58007e-10			7.73585	6.02779e-08				7.73585	2.5837e-07			7.95164	-4.0148e-08			7.73586	7.19518e-08			7.73585	6.90443e-08
	7.74375	1.45619e-07			7.95778	1.01778e-07			7.74375	1.39725e-07			7.74375	9.38597e-08				7.74375	1.70231e-07			7.74375	-2.92623e-09			7.95954	2.58588e-09			7.74375	6.01784e-08				7.74375	2.593e-07			7.95954	-4.03792e-08			7.74375	7.07092e-08			7.74375	6.90153e-08
	7.75164	1.46209e-07			7.96567	1.01587e-07			7.75164	1.41623e-07			7.75164	9.34131e-08				7.75164	1.70198e-07			7.75164	-2.56502e-09			7.96743	3.78975e-09			7.75164	6.00788e-08				7.75164	2.59555e-07			7.96743	-4.09608e-08			7.75164	7.07055e-08			7.75164	6.89863e-08
	7.75954	1.46054e-07			7.97357	1.01162e-07			7.75954	1.4099e-07			7.75954	9.29666e-08				7.75954	1.69673e-07			7.75954	-2.02877e-09			7.97533	3.63238e-09			7.75954	5.93878e-08				7.75953	2.58868e-07			7.97532	-3.93814e-08			7.75954	7.07019e-08			7.75953	6.9744e-08
	7.76743	1.45899e-07			7.98147	1.01645e-07			7.76743	1.40357e-07			7.76743	9.20217e-08				7.76743	1.69147e-07			7.76743	-2.01106e-09			7.98322	3.47511e-09			7.76743	5.83005e-08				7.76743	2.58181e-07			7.98322	-3.73701e-08			7.76743	6.97412e-08			7.76743	6.95725e-08
	7.77533	1.4374e-07			7.98936	1.01521e-07			7.77533	1.38891e-07			7.77533	9.23232e-08				7.77533	1.66417e-07			7.77533	-2.77044e-09			7.99112	3.96899e-09			7.77533	5.86502e-08				7.77532	2.57377e-07			7.99112	-3.63969e-08			7.77533	6.82462e-08			7.77532	6.94012e-08
	7.78322	1.43821e-07			7.99726	1.01397e-07			7.78322	1.39548e-07			7.78322	9.24446e-08				7.78322	1.66646e-07			7.78322	-3.52982e-09			7.99902	4.94647e-09			7.78322	6.1289e-08				7.78322	2.56572e-07			7.99902	-3.54237e-08			7.78322	6.80805e-08			7.78322	6.8344e-08
	7.79112	1.43604e-07			8.00515	9.96322e-08			7.79112	1.38596e-07			7.79112	9.11758e-08				7.79112	1.68135e-07			7.79112	-3.56375e-09			8.00691	5.03639e-09			7.79112	6.10191e-08				7.79112	2.54991e-07			8.00691	-3.53134e-08			7.79112	6.73642e-08			7.79112	6.55535e-08
	7.79901	1.43387e-07			8.01304	9.95444e-08			7.79902	1.37644e-07			7.79901	8.99071e-08				7.79901	1.68679e-07			7.79901	-3.59769e-09			8.01481	5.1262e-09			7.79901	6.07492e-08				7.79901	2.51853e-07			8.0148	-3.51117e-08			7.79902	6.6648e-08			7.79901	6.62085e-08
	7.80691	1.42267e-07			8.02094	1.02036e-07			7.80691	1.35537e-07			7.80691	8.88059e-08				7.80691	1.68392e-07			7.80691	-4.27287e-09			8.0227	5.40852e-09			7.80691	6.00772e-08				7.80691	2.50646e-07			8.0227	-3.51036e-08			7.80691	6.51118e-08			7.80691	6.64933e-08
	7.8148	1.42109e-07			8.02883	1.02364e-07			7.8148	1.33866e-07			7.8148	8.9349e-08				7.8148	1.68105e-07			7.8148	-5.14571e-09			8.03059	7.80222e-09			7.8148	6.01697e-08				7.8148	2.51222e-07			8.03059	-3.5157e-08			7.8148	6.31764e-08			7.8148	6.58555e-08
	7.8227	1.44356e-07			8.03673	1.02692e-07			7.8227	1.34698e-07			7.8227	8.90852e-08				7.8227	1.67309e-07			7.8227	-3.82955e-09			8.03849	9.32176e-09			7.8227	5.99845e-08				7.82269	2.50997e-07			8.03848	-3.52103e-08			7.8227	6.35094e-08			7.82269	6.52178e-08
	7.83059	1.44314e-07			8.04462	1.02732e-07			7.83059	1.35008e-07			7.83059	8.88215e-08				7.83059	1.67368e-07			7.83059	-4.2269e-09			8.04638	9.3347e-09			7.83059	5.97992e-08				7.83059	2.50771e-07			8.04638	-3.38981e-08			7.83059	6.34586e-08			7.83059	6.53488e-08
	7.83849	1.44074e-07			8.05252	1.02922e-07			7.83849	1.3395e-07			7.83849	8.86862e-08				7.83848	1.67202e-07			7.83849	-4.62424e-09			8.05428	9.34752e-09			7.83848	5.74287e-08				7.83848	2.49119e-07			8.05427	-3.06368e-08			7.83849	6.34079e-08			7.83848	6.57357e-08
	7.84638	1.43835e-07			8.06042	1.05293e-07			7.84638	1.32892e-07			7.84638	8.9276e-08				7.84638	1.67035e-07			7.84638	-5.71692e-09			8.06217	1.10281e-08			7.84638	5.68956e-08				7.84637	2.49673e-07			8.06217	-3.05358e-08			7.84638	6.23356e-08			7.84638	6.58096e-08
	7.85428	1.45488e-07			8.06831	1.04917e-07			7.85427	1.34494e-07			7.85428	8.89389e-08				7.85427	1.66685e-07			7.85428	-4.86852e-09			8.07007	1.27402e-08			7.85427	5.92786e-08				7.85427	2.49436e-07			8.07007	-3.04348e-08			7.85427	6.29283e-08			7.85427	6.5641e-08
	7.86217	1.46425e-07			8.0762	1.04542e-07			7.86217	1.34405e-07			7.86217	8.86019e-08				7.86217	1.67999e-07			7.86217	-3.5787e-09			8.07797	1.34681e-08			7.86217	5.93433e-08				7.86217	2.492e-07			8.07796	-3.00445e-08			7.86217	6.25977e-08			7.86217	6.54725e-08
	7.87007	1.46416e-07			8.0841	1.03535e-07			7.87007	1.34316e-07			7.87007	8.76407e-08				7.87006	1.70586e-07			7.87007	-3.12697e-09			8.08586	1.41961e-08			7.87006	5.92244e-08				7.87007	2.47435e-07			8.08586	-2.97165e-08			7.87007	6.2267e-08			7.87007	6.51565e-08
	7.87796	1.46406e-07			8.09199	1.06025e-07			7.87796	1.33646e-07			7.87796	8.82426e-08				7.87796	1.70655e-07			7.87796	-3.47598e-09			8.09375	1.5318e-08			7.87796	5.91055e-08				7.87796	2.47214e-07			8.09375	-2.97704e-08			7.87796	6.06813e-08			7.87796	6.48405e-08
	7.88586	1.46428e-07			8.09989	1.05922e-07			7.88586	1.34391e-07			7.88586	8.90077e-08				7.88585	1.70724e-07			7.88586	-3.825e-09			8.10165	1.78377e-08			7.88585	5.90971e-08				7.88585	2.47148e-07			8.10164	-2.98243e-08			7.88586	6.07573e-08			7.88585	6.42027e-08
	7.89375	1.468e-07			8.10778	1.05818e-07			7.89375	1.35617e-07			7.89375	8.89455e-08				7.89375	1.72189e-07			7.89375	-3.60216e-09			8.10954	1.84809e-08			7.89375	5.90886e-08				7.89375	2.46778e-07			8.10954	-2.93554e-08			7.89375	6.00457e-08			7.89375	6.20286e-08
	7.90165	1.4627e-07			8.11567	1.05657e-07			7.90165	1.36113e-07			7.90165	8.88833e-08				7.90164	1.71499e-07			7.90165	-3.50234e-09			8.11744	1.84193e-08			7.90164	5.84486e-08				7.90164	2.46408e-07			8.11743	-2.62393e-08			7.90165	5.93342e-08			7.90164	6.18205e-08
	7.90954	1.45739e-07			8.12357	1.08432e-07			7.90954	1.36609e-07			7.90954	8.91066e-08				7.90954	1.7081e-07			7.90954	-3.40252e-09			8.12533	1.83579e-08			7.90954	5.67642e-08				7.90953	2.46047e-07			8.12533	-2.46236e-08			7.90954	5.78363e-08			7.90954	6.23372e-08
	7.91743	1.43688e-07			8.13147	1.09078e-07			7.91743	1.37056e-07			7.91743	8.99708e-08				7.91743	1.69373e-07			7.91743	-3.3973e-09			8.13322	2.00601e-08			7.91743	5.60228e-08				7.91743	2.46976e-07			8.13322	-2.41315e-08			7.91743	5.72726e-08			7.91743	6.2064e-08
	7.92533	1.45693e-07			8.13936	1.09724e-07			7.92533	1.37541e-07			7.92533	9.01631e-08				7.92533	1.68201e-07			7.92533	-2.66082e-09			8.14112	2.06144e-08			7.92533	5.74463e-08				7.92532	2.46629e-07			8.14112	-2.36393e-08			7.92533	5.72898e-08			7.92532	6.17907e-08
	7.93322	1.45873e-07			8.14726	1.09756e-07			7.93322	1.37612e-07			7.93322	8.93916e-08				7.93322	1.72288e-07			7.93322	-2.41356e-09			8.14902	2.08194e-08			7.93322	6.77844e-08				7.93322	2.46283e-07			8.14902	-2.18493e-08			7.93322	5.73069e-08			7.93322	6.01893e-08
	7.94112	1.45822e-07			8.15515	1.10338e-07			7.94112	1.37244e-07			7.94112	8.86201e-08				7.94112	1.72621e-07			7.94112	-2.65978e-09			8.15691	2.10245e-08			7.94112	8.1266e-08				7.94112	2.44137e-07			8.15691	-2.04232e-08			7.94112	5.62766e-08			7.94112	6.13765e-08
	7.94901	1.4577e-07			8.16305	1.10736e-07			7.94902	1.36875e-07			7.94901	8.90405e-08				7.94901	1.72582e-07			7.94901	-2.906e-09			8.16481	2.18768e-08			7.94901	8.20858e-08				7.94901	2.44913e-07			8.1648	-2.00213e-08			7.94902	5.40016e-08			7.94901	6.15944e-08
	7.95691	1.47661e-07			8.17094	1.10626e-07			7.95691	1.38637e-07			7.95691	8.97732e-08				7.95691	1.72544e-07			7.95691	-2.81529e-09			8.1727	2.41039e-08			7.95691	8.29056e-08				7.95691	2.46377e-07			8.1727	-1.96195e-08			7.95691	5.31884e-08			7.95691	6.16159e-08
	7.9648	1.49808e-07			8.17883	1.10517e-07			7.96481	1.39169e-07			7.9648	8.96747e-08				7.9648	1.72775e-07			7.9648	-4.56786e-10			8.1806	2.43438e-08			7.9648	8.26101e-08				7.9648	2.46649e-07			8.18059	-1.9227e-08			7.96481	5.33207e-08			7.9648	6.16374e-08
	7.9727	1.50157e-07			8.18673	1.09996e-07			7.9727	1.3933e-07			7.9727	8.95761e-08				7.9727	1.72686e-07			7.9727	2.50781e-09			8.18849	2.43119e-08			7.9727	8.23146e-08				7.97269	2.46033e-07			8.18849	-1.6372e-08			7.9727	5.30846e-08			7.9727	6.26947e-08
	7.98059	1.50506e-07			8.19462	1.12366e-07			7.98059	1.3949e-07			7.98059	9.01196e-08				7.98059	1.72596e-07			7.98059	2.92944e-09			8.19638	2.42799e-08			7.98059	8.16571e-08				7.98059	2.45416e-07			8.19638	-1.35972e-08			7.98059	5.28485e-08			7.98059	6.23104e-08
	7.98849	1.5087e-07			8.20252	1.12331e-07			7.98849	1.39916e-07			7.98849	9.09914e-08				7.98849	1.72236e-07			7.98849	3.35106e-09			8.20428	2.66067e-08			7.98849	8.13736e-08				7.98848	2.44867e-07			8.20427	-1.31828e-08			7.98849	5.35733e-08			7.98848	6.19261e-08
	7.99638	1.52233e-07			8.21042	1.11985e-07			7.99638	1.4192e-07			7.99638	9.12628e-08				7.99638	1.72961e-07			7.99638	4.62623e-09			8.21217	2.65328e-08			7.99638	8.43701e-08				7.99638	2.44317e-07			8.21217	-1.20282e-08			7.99638	5.43851e-08			7.99638	6.08581e-08
	8.00428	1.52544e-07			8.21831	1.1164e-07			8.00427	1.41521e-07			8.00428	9.05253e-08				8.00428	1.73635e-07			8.00428	4.72426e-09			8.22007	2.5945e-08			8.00428	8.55134e-08				8.00427	2.42403e-07			8.22007	-8.70198e-09			8.00427	5.41226e-08			8.00427	5.97836e-08
	8.01217	1.52593e-07			8.22621	1.12365e-07			8.01217	1.41123e-07			8.01217	8.97879e-08				8.01217	1.73859e-07			8.01217	4.63439e-09			8.22797	2.53572e-08			8.01217	8.66566e-08				8.01217	2.42353e-07			8.22796	-7.97297e-09			8.01217	5.38602e-08			8.01217	6.3367e-08
	8.02007	1.52642e-07			8.2341	1.12567e-07			8.02007	1.39943e-07			8.02007	9.14942e-08				8.02007	1.73866e-07			8.02007	4.54452e-09			8.23586	2.48512e-08			8.02007	8.80483e-08				8.02007	2.43257e-07			8.23586	-7.68466e-09			8.02007	5.06299e-08			8.02007	6.48772e-08
	8.02796	1.5464e-07			8.24199	1.12229e-07			8.02797	1.40331e-07			8.02796	9.27532e-08				8.02796	1.73873e-07			8.02796	4.7961e-09			8.24376	2.80559e-08			8.02796	8.93785e-08				8.02796	2.46369e-07			8.24375	-7.61659e-09			8.02797	5.07571e-08			8.02796	6.63876e-08
	8.03586	1.5588e-07			8.24989	1.11891e-07			8.03586	1.40827e-07			8.03586	9.3218e-08				8.03585	1.77142e-07			8.03586	7.56495e-09			8.25165	2.94852e-08			8.03585	8.98836e-08				8.03585	2.46345e-07			8.25165	-7.54859e-09			8.03586	5.1012e-08			8.03586	6.67109e-08
	8.04375	1.56183e-07			8.25778	1.11015e-07			8.04375	1.40755e-07			8.04375	9.36829e-08				8.04375	1.78354e-07			8.04375	8.21036e-09			8.25954	3.09144e-08			8.04375	9.01062e-08				8.04375	2.46321e-07			8.25954	-5.50517e-09			8.04375	5.08804e-08			8.04375	6.8879e-08
	8.05165	1.56485e-07			8.26567	1.1256e-07			8.05165	1.40683e-07			8.05165	9.4646e-08				8.05164	1.78707e-07			8.05165	8.85576e-09			8.26744	3.09396e-08			8.05164	9.03288e-08				8.05164	2.46597e-07			8.26743	-8.01136e-10			8.05165	5.07489e-08			8.05164	6.84978e-08
	8.05954	1.57552e-07			8.27357	1.13227e-07			8.05954	1.41283e-07			8.05954	9.61862e-08				8.05954	1.79061e-07			8.05954	9.15931e-09			8.27533	3.36419e-08			8.05954	9.15975e-08				8.05954	2.47298e-07			8.27533	-3.74752e-10			8.05954	5.08332e-08			8.05954	6.81166e-08
	8.06744	1.6022e-07			8.28147	1.13489e-07			8.06743	1.42531e-07			8.06744	9.69268e-08				8.06743	1.79787e-07			8.06744	1.23326e-08			8.28322	3.36533e-08			8.06743	9.44092e-08				8.06743	2.47228e-07			8.28322	5.16916e-11			8.06743	5.20989e-08			8.06743	6.71013e-08
	8.07533	1.60169e-07			8.28937	1.13751e-07			8.07533	1.42793e-07			8.07533	9.76673e-08				8.07533	1.8225e-07			8.07533	1.3077e-08			8.29112	3.35725e-08			8.07533	9.55805e-08				8.07532	2.46236e-07			8.29112	1.21807e-09			8.07533	5.27084e-08			8.07532	6.65803e-08
	8.08323	1.60062e-07			8.29726	1.1568e-07			8.08322	1.42646e-07			8.08323	9.77289e-08				8.08322	1.83941e-07			8.08323	1.31798e-08			8.29902	3.34919e-08			8.08322	9.67517e-08				8.08322	2.45245e-07			8.29902	1.75846e-09			8.08322	5.20438e-08			8.08322	6.77027e-08
	8.09112	1.59955e-07			8.30515	1.17158e-07			8.09112	1.425e-07			8.09112	1.00108e-07				8.09112	1.8392e-07			8.09112	1.32826e-08			8.30692	3.4795e-08			8.09112	9.80336e-08				8.09112	2.47451e-07			8.30691	1.86343e-09			8.09112	5.13793e-08			8.09112	6.78524e-08
	8.09902	1.60465e-07			8.31305	1.17679e-07			8.09902	1.43234e-07			8.09902	1.01371e-07				8.09901	1.84199e-07			8.09902	1.38834e-08			8.31481	3.67636e-08			8.09901	9.99809e-08				8.09901	2.48462e-07			8.31481	1.96834e-09			8.09902	5.32017e-08			8.09902	6.74536e-08
	8.10691	1.61006e-07			8.32094	1.17667e-07			8.10691	1.43584e-07			8.10691	1.01377e-07				8.10691	1.86985e-07			8.10691	1.798e-08			8.3227	3.84816e-08			8.10691	1.00888e-07				8.10691	2.48544e-07			8.3227	3.18759e-09			8.10691	5.66058e-08			8.10691	6.70548e-08
	8.1148	1.6104e-07			8.32883	1.17656e-07			8.11481	1.43446e-07			8.1148	1.01382e-07				8.1148	1.87756e-07			8.1148	1.93057e-08			8.3306	3.92478e-08			8.1148	1.00504e-07				8.1148	2.48625e-07			8.33059	7.20577e-09			8.11481	5.76482e-08			8.1148	6.91622e-08
	8.1227	1.61074e-07			8.33673	1.21259e-07			8.1227	1.43309e-07			8.1227	1.03203e-07				8.1227	1.88527e-07			8.1227	2.06315e-08			8.33849	3.94352e-08			8.1227	1.0012e-07				8.1227	2.49122e-07			8.33849	1.0914e-08			8.1227	5.80351e-08			8.1227	6.9089e-08
	8.13059	1.61729e-07			8.34462	1.21182e-07			8.13059	1.45011e-07			8.13059	1.03462e-07				8.13059	1.88786e-07			8.13059	2.09956e-08			8.34638	4.10357e-08			8.13059	1.02444e-07				8.13059	2.49187e-07			8.34638	1.13887e-08			8.13059	5.93992e-08			8.13059	6.87022e-08
	8.13849	1.65911e-07			8.35252	1.21106e-07			8.13849	1.45752e-07			8.13849	1.03247e-07				8.13849	1.90125e-07			8.13849	2.39702e-08			8.35428	4.23555e-08			8.13849	1.04195e-07				8.13848	2.48841e-07			8.35427	1.15396e-08			8.13849	5.92511e-08			8.13848	6.83153e-08
	8.14638	1.6597e-07			8.36042	1.20648e-07			8.14638	1.45855e-07			8.14638	1.03032e-07				8.14638	1.93504e-07			8.14638	2.46775e-08			8.36217	4.27903e-08			8.14638	1.04504e-07				8.14638	2.48496e-07			8.36217	1.3925e-08			8.14638	5.91028e-08			8.14638	6.99436e-08
	8.15428	1.66028e-07			8.36831	1.21641e-07			8.15428	1.45525e-07			8.15428	1.03563e-07				8.15428	1.93559e-07			8.15428	2.48803e-08			8.37007	4.3225e-08			8.15428	1.04814e-07				8.15427	2.48301e-07			8.37007	1.43237e-08			8.15428	5.84908e-08			8.15427	7.44871e-08
	8.16217	1.6609e-07			8.37621	1.24535e-07			8.16217	1.45196e-07			8.16217	1.06493e-07				8.16217	1.93614e-07			8.16217	2.50831e-08			8.37797	4.43413e-08			8.16217	1.06833e-07				8.16217	2.4998e-07			8.37797	1.42976e-08			8.16217	5.82033e-08			8.16217	7.44662e-08
	8.17007	1.67503e-07			8.3841	1.2553e-07			8.17007	1.47592e-07			8.17007	1.08754e-07				8.17007	1.94882e-07			8.17007	2.54211e-08			8.38586	4.89856e-08			8.17007	1.0855e-07				8.17007	2.51345e-07			8.38586	1.42714e-08			8.17007	6.05737e-08			8.17007	7.44453e-08
	8.17796	1.69293e-07			8.39199	1.25558e-07			8.17797	1.48599e-07			8.17796	1.09142e-07				8.17796	1.98571e-07			8.17796	2.91033e-08			8.39376	4.94999e-08			8.17796	1.09033e-07				8.17796	2.51681e-07			8.39375	1.56792e-08			8.17797	6.0701e-08			8.17796	7.467e-08
	8.18586	1.69272e-07			8.39989	1.25586e-07			8.18586	1.49606e-07			8.18586	1.09935e-07				8.18586	1.99197e-07			8.18586	2.97362e-08			8.40165	5.00144e-08			8.18586	1.08345e-07				8.18586	2.52016e-07			8.40165	2.17081e-08			8.18586	6.06759e-08			8.18586	7.55567e-08
	8.19375	1.69152e-07			8.40778	1.27653e-07			8.19375	1.49666e-07			8.19375	1.11293e-07				8.19375	1.99487e-07			8.19375	3.03691e-08			8.40954	5.24287e-08			8.19375	1.07658e-07				8.19375	2.53098e-07			8.40954	2.5311e-08			8.19375	6.06507e-08			8.19375	7.59193e-08
	8.20165	1.69032e-07			8.41568	1.27971e-07			8.20165	1.5149e-07			8.20165	1.12604e-07				8.20165	2.00411e-07			8.20165	3.07703e-08			8.41744	5.62587e-08			8.20165	1.11513e-07				8.20164	2.54071e-07			8.41743	2.66161e-08			8.20165	6.18796e-08			8.20164	7.59758e-08
	8.20954	1.72191e-07			8.42357	1.2805e-07			8.20954	1.52566e-07			8.20954	1.12925e-07				8.20954	2.02118e-07			8.20954	3.37169e-08			8.42533	5.74415e-08			8.20954	1.15357e-07				8.20954	2.54379e-07			8.42533	2.82164e-08			8.20954	6.2387e-08			8.20954	7.5703e-08
	8.21744	1.73135e-07			8.43147	1.28128e-07			8.21744	1.52859e-07			8.21744	1.13246e-07				8.21744	2.05638e-07			8.21744	3.40739e-08			8.43323	5.78501e-08			8.21744	1.157e-07				8.21743	2.54352e-07			8.43322	3.02802e-08			8.21744	6.26221e-08			8.21743	7.54303e-08
	8.22533	1.74079e-07			8.43937	1.30097e-07			8.22533	1.53151e-07			8.22533	1.13256e-07				8.22533	2.06346e-07			8.22533	3.44308e-08			8.44112	5.82588e-08			8.22533	1.17068e-07				8.22533	2.54325e-07			8.44112	3.01634e-08			8.22533	6.28572e-08			8.22533	7.75922e-08
	8.23323	1.74508e-07			8.44726	1.3106e-07			8.23322	1.53207e-07			8.23323	1.16107e-07				8.23322	2.07054e-07			8.23323	3.44245e-08			8.44902	6.02317e-08			8.23322	1.20442e-07				8.23322	2.5611e-07			8.44902	3.00468e-08			8.23322	6.31378e-08			8.23322	7.79277e-08
	8.24112	1.77544e-07			8.45515	1.31313e-07			8.24112	1.55882e-07			8.24112	1.17364e-07				8.24112	2.0718e-07			8.24112	3.63083e-08			8.45692	6.47978e-08			8.24112	1.24073e-07				8.24112	2.5715e-07			8.45691	2.97122e-08			8.24112	6.3935e-08			8.24112	7.82631e-08
	8.24902	1.77971e-07			8.46305	1.31566e-07			8.24902	1.55935e-07			8.24902	1.1862e-07				8.24901	2.07619e-07			8.24902	4.0668e-08			8.46481	6.54794e-08			8.24901	1.24055e-07				8.24902	2.57345e-07			8.46481	3.08025e-08			8.24902	6.40804e-08			8.24902	7.9442e-08
	8.25691	1.78053e-07			8.47094	1.33598e-07			8.25691	1.55563e-07			8.25691	1.18936e-07				8.25691	2.07792e-07			8.25691	4.13616e-08			8.4727	6.61609e-08			8.25691	1.24038e-07				8.25691	2.57541e-07			8.4727	3.42164e-08			8.25691	6.3727e-08			8.25691	8.08468e-08
	8.26481	1.78135e-07			8.47884	1.35632e-07			8.26481	1.55191e-07			8.26481	1.21916e-07				8.2648	2.07632e-07			8.26481	4.20552e-08			8.4806	6.7774e-08			8.2648	1.23281e-07				8.2648	2.5821e-07			8.48059	3.56829e-08			8.26481	6.33737e-08			8.2648	8.08518e-08
	8.2727	1.78784e-07			8.48673	1.36488e-07			8.2727	1.56843e-07			8.2727	1.2341e-07				8.2727	2.07472e-07			8.2727	4.29512e-08			8.48849	7.11844e-08			8.2727	1.25306e-07				8.2727	2.58327e-07			8.48849	3.71492e-08			8.2727	6.59751e-08			8.2727	8.0797e-08
	8.2806	1.79832e-07			8.49462	1.36076e-07			8.2806	1.60798e-07			8.2806	1.23828e-07				8.28059	2.10233e-07			8.2806	4.36495e-08			8.49639	7.07055e-08			8.28059	1.32136e-07				8.28059	2.57557e-07			8.49638	3.91123e-08			8.2806	6.62549e-08			8.28059	8.07423e-08
	8.28849	1.80262e-07			8.50252	1.35665e-07			8.28849	1.60988e-07			8.28849	1.24247e-07				8.28849	2.14324e-07			8.28849	4.3469e-08			8.50428	7.02267e-08			8.28849	1.32779e-07				8.28849	2.56787e-07			8.50428	4.07045e-08			8.28849	6.62977e-08			8.28849	8.18226e-08
	8.29639	1.80692e-07			8.51042	1.38715e-07			8.29638	1.61058e-07			8.29639	1.24967e-07				8.29638	2.14642e-07			8.29639	4.32885e-08			8.51217	6.92381e-08			8.29638	1.33421e-07				8.29638	2.57632e-07			8.51217	4.10343e-08			8.29638	6.63406e-08			8.29638	8.38728e-08
	8.30428	1.8213e-07			8.51831	1.40868e-07			8.30428	1.61128e-07			8.30428	1.28578e-07				8.30428	2.1496e-07			8.30428	4.20177e-08			8.52007	7.07906e-08			8.30428	1.34306e-07				8.30427	2.59926e-07			8.52007	4.13642e-08			8.30428	6.74428e-08			8.30427	8.48127e-08
	8.31217	1.86386e-07			8.52621	1.41743e-07			8.31217	1.64197e-07			8.31217	1.2874e-07				8.31217	2.16866e-07			8.31217	4.42675e-08			8.52797	7.5121e-08			8.31217	1.37579e-07				8.31217	2.61032e-07			8.52797	4.20508e-08			8.31217	6.98284e-08			8.31217	8.57524e-08
	8.32007	1.86461e-07			8.5341	1.42618e-07			8.32007	1.6598e-07			8.32007	1.28902e-07				8.32007	2.17407e-07			8.32007	4.83605e-08			8.53586	7.71511e-08			8.32007	1.3891e-07				8.32007	2.6112e-07			8.53586	4.42715e-08			8.32007	7.05191e-08			8.32007	8.63654e-08
	8.32796	1.86278e-07			8.542	1.45813e-07			8.32797	1.66792e-07			8.32796	1.28964e-07				8.32796	2.1764e-07			8.32796	4.88005e-08			8.54376	7.71475e-08			8.32796	1.39037e-07				8.32796	2.61209e-07			8.54375	4.78136e-08			8.32797	7.12098e-08			8.32797	9.0146e-08
	8.33586	1.86095e-07			8.54989	1.4752e-07			8.33586	1.67603e-07			8.33586	1.30641e-07				8.33586	2.17873e-07			8.33586	4.92406e-08			8.55165	7.81905e-08			8.33586	1.39165e-07				8.33586	2.64938e-07			8.55165	4.85927e-08			8.33586	7.16422e-08			8.33586	9.04117e-08
	8.34375	1.87821e-07			8.55778	1.48212e-07			8.34376	1.71292e-07			8.34375	1.31385e-07				8.34375	2.17846e-07			8.34375	5.02531e-08			8.55955	8.06784e-08			8.34375	1.43271e-07				8.34375	2.65974e-07			8.55954	4.93718e-08			8.34376	7.42202e-08			8.34375	9.04729e-08
	8.35165	1.9062e-07			8.56568	1.48905e-07			8.35165	1.74142e-07			8.35165	1.31375e-07				8.35165	2.19823e-07			8.35165	5.43598e-08			8.56744	8.24417e-08			8.35165	1.47605e-07				8.35165	2.65921e-07			8.56744	5.06136e-08			8.35165	7.44897e-08			8.35165	9.0534e-08
	8.35954	1.91261e-07			8.57357	1.49559e-07			8.35954	1.74706e-07			8.35954	1.31365e-07				8.35954	2.22163e-07			8.35954	5.47338e-08			8.57533	8.30459e-08			8.35954	1.47824e-07				8.35954	2.65869e-07			8.57533	5.33133e-08			8.35954	7.44607e-08			8.35954	9.10334e-08
	8.36744	1.91297e-07			8.58147	1.51661e-07			8.36744	1.7527e-07			8.36744	1.32774e-07				8.36744	2.22683e-07			8.36744	5.48843e-08			8.58323	8.43355e-08			8.36744	1.48137e-07				8.36743	2.66804e-07			8.58322	5.49713e-08			8.36744	7.44317e-08			8.36743	9.37607e-08
	8.37533	1.92707e-07			8.58937	1.52735e-07			8.37533	1.75305e-07			8.37533	1.34992e-07				8.37533	2.23237e-07			8.37533	5.50349e-08			8.59112	8.63323e-08			8.37533	1.505e-07				8.37533	2.71495e-07			8.59112	5.53289e-08			8.37533	7.35145e-08			8.37533	9.48014e-08
	8.38323	1.96212e-07			8.59726	1.53009e-07			8.38322	1.78507e-07			8.38323	1.35972e-07				8.38323	2.24608e-07			8.38323	5.73646e-08			8.59902	8.97568e-08			8.38323	1.53038e-07				8.38322	2.72452e-07			8.59902	5.55857e-08			8.38322	7.57999e-08			8.38322	9.49302e-08
	8.39112	1.96529e-07			8.60516	1.53283e-07			8.39112	1.79283e-07			8.39112	1.36952e-07				8.39112	2.28536e-07			8.39112	6.05501e-08			8.60692	8.9687e-08			8.39112	1.53351e-07				8.39112	2.72507e-07			8.60691	5.81047e-08			8.39112	7.57636e-08			8.39112	9.65584e-08
	8.39902	1.96657e-07			8.61305	1.56333e-07			8.39902	1.8006e-07			8.39902	1.37751e-07				8.39902	2.29354e-07			8.39902	6.13029e-08			8.61481	8.96172e-08			8.39902	1.53734e-07				8.39902	2.72562e-07			8.61481	6.35719e-08			8.39902	7.57273e-08			8.39902	9.87462e-08
	8.40691	1.96784e-07			8.62094	1.59033e-07			8.40692	1.80963e-07			8.40691	1.41716e-07				8.40691	2.30173e-07			8.40691	6.20557e-08			8.62271	9.05143e-08			8.40691	1.561e-07				8.40691	2.74815e-07			8.6227	6.61219e-08			8.40692	7.54163e-08			8.40691	9.97167e-08
	8.41481	1.99287e-07			8.62884	1.59033e-07			8.41481	1.83866e-07			8.41481	1.43065e-07				8.4148	2.30733e-07			8.41481	6.36464e-08			8.6306	9.4105e-08			8.4148	1.6273e-07				8.41481	2.75145e-07			8.6306	6.674e-08			8.41481	7.74945e-08			8.41481	9.97153e-08
	8.4227	2.03229e-07			8.63673	1.58919e-07			8.4227	1.85873e-07			8.4227	1.43682e-07				8.4227	2.32856e-07			8.4227	6.60499e-08			8.63849	9.50624e-08			8.4227	1.69955e-07				8.4227	2.75207e-07			8.63849	6.86789e-08			8.4227	7.85931e-08			8.4227	9.97139e-08
	8.4306	2.03275e-07			8.64462	1.58805e-07			8.4306	1.85953e-07			8.4306	1.44299e-07				8.43059	2.36578e-07			8.4306	6.73161e-08			8.64639	9.60196e-08			8.43059	1.69586e-07				8.43059	2.75269e-07			8.64638	7.16942e-08			8.4306	7.96918e-08			8.43059	1.00975e-07
	8.43849	2.03321e-07			8.65252	1.61914e-07			8.43849	1.86032e-07			8.43849	1.44694e-07				8.43849	2.36906e-07			8.43849	6.75927e-08			8.65428	9.61501e-08			8.43849	1.69217e-07				8.43849	2.77292e-07			8.65428	7.21238e-08			8.43849	7.98608e-08			8.43849	1.0211e-07
	8.44639	2.05565e-07			8.66042	1.63755e-07			8.44638	1.87438e-07			8.44639	1.48675e-07				8.44638	2.37234e-07			8.44639	6.78693e-08			8.66217	9.89778e-08			8.44638	1.66807e-07				8.44638	2.80986e-07			8.66217	7.25534e-08			8.44638	8.13483e-08			8.44638	1.02077e-07
	8.45428	2.09513e-07			8.66832	1.65597e-07			8.45428	1.89833e-07			8.45428	1.49213e-07				8.45428	2.38844e-07			8.45428	6.98602e-08			8.67007	1.02943e-07			8.45428	1.53567e-07				8.45427	2.84049e-07			8.67007	7.31216e-08			8.45428	8.57136e-08			8.45428	1.02044e-07
	8.46218	2.0981e-07			8.67621	1.65588e-07			8.46217	1.91007e-07			8.46218	1.49752e-07				8.46217	2.41466e-07			8.46218	7.18229e-08			8.67797	1.0426e-07			8.46217	1.48087e-07				8.46217	2.84005e-07			8.67797	7.58038e-08			8.46217	8.61869e-08			8.46217	1.02996e-07
	8.47007	2.09869e-07			8.6841	1.69053e-07			8.47007	1.92181e-07			8.47007	1.49735e-07				8.47007	2.4203e-07			8.47007	7.37856e-08			8.68587	1.05484e-07			8.47007	1.56902e-07				8.47007	2.83962e-07			8.68586	8.11571e-08			8.47007	8.66602e-08			8.47007	1.05715e-07
	8.47797	2.09928e-07			8.692	1.71677e-07			8.47797	1.93373e-07			8.47797	1.5325e-07				8.47796	2.42141e-07			8.47797	7.3897e-08			8.69376	1.08502e-07			8.47796	1.59592e-07				8.47797	2.85309e-07			8.69376	8.3991e-08			8.47797	8.81311e-08			8.47797	1.05658e-07
	8.48586	2.12829e-07			8.69989	1.72379e-07			8.48586	1.97919e-07			8.48586	1.53659e-07				8.48586	2.42328e-07			8.48586	7.76753e-08			8.70165	1.13238e-07			8.48586	1.62283e-07				8.48586	2.8536e-07			8.70165	8.43486e-08			8.48586	9.25124e-08			8.48586	1.05601e-07
	8.49376	2.15114e-07			8.70778	1.73693e-07			8.49376	1.99133e-07			8.49376	1.53806e-07				8.49375	2.45372e-07			8.49376	7.8992e-08			8.70955	1.1341e-07			8.49375	1.69735e-07				8.49375	2.84864e-07			8.70954	8.65762e-08			8.49376	9.22238e-08			8.49375	1.05639e-07
	8.50165	2.16191e-07			8.71568	1.75924e-07			8.50165	2.00347e-07			8.50165	1.53954e-07				8.50165	2.47112e-07			8.50165	7.87915e-08			8.71744	1.13583e-07			8.50165	1.77459e-07				8.50165	2.84367e-07			8.71744	9.06001e-08			8.50165	9.19352e-08			8.50165	1.08224e-07
	8.50954	2.17267e-07			8.72357	1.80448e-07			8.50954	2.01251e-07			8.50954	1.54081e-07				8.50954	2.48852e-07			8.50954	7.8591e-08			8.72534	1.15369e-07			8.50954	1.82075e-07				8.50954	2.86657e-07			8.72533	9.14269e-08			8.50955	9.13157e-08			8.50954	1.09693e-07
	8.51744	2.18679e-07			8.73147	1.83287e-07			8.51744	2.02375e-07			8.51744	1.57053e-07				8.51744	2.49088e-07			8.51744	7.8195e-08			8.73323	1.19503e-07			8.51744	1.85222e-07				8.51743	2.91451e-07			8.73322	9.22538e-08			8.51744	9.34295e-08			8.51744	1.0977e-07
	8.52533	2.22673e-07			8.73937	1.84068e-07			8.52533	2.06223e-07			8.52533	1.57694e-07				8.52533	2.52109e-07			8.52533	8.23181e-08			8.74112	1.23352e-07			8.52533	1.89236e-07				8.52533	2.93168e-07			8.74112	9.28635e-08			8.52533	9.80358e-08			8.52533	1.09848e-07
	8.53323	2.23617e-07			8.74726	1.84857e-07			8.53323	2.07394e-07			8.53323	1.58336e-07				8.53323	2.55732e-07			8.53323	8.41412e-08			8.74902	1.24338e-07			8.53323	1.89493e-07				8.53322	2.93939e-07			8.74902	9.66081e-08			8.53323	9.81411e-08			8.53322	1.12166e-07
	8.54112	2.23868e-07			8.75516	1.86816e-07			8.54112	2.08565e-07			8.54112	1.59144e-07				8.54112	2.561e-07			8.54112	8.4335e-08			8.75692	1.24588e-07			8.54112	1.89751e-07				8.54112	2.9471e-07			8.75692	1.00947e-07			8.54112	9.82463e-08			8.54112	1.13474e-07
	8.54902	2.24118e-07			8.76305	1.87681e-07			8.54902	2.09501e-07			8.54902	1.61487e-07				8.54902	2.56842e-07			8.54902	8.45289e-08			8.76481	1.27104e-07			8.54902	1.91168e-07				8.54902	2.96389e-07			8.76481	1.01696e-07			8.54902	9.89773e-08			8.54902	1.13957e-07
	8.55691	2.26411e-07			8.77094	1.87681e-07			8.55692	2.13543e-07			8.55691	1.62432e-07				8.55691	2.59049e-07			8.55691	8.72789e-08			8.77271	1.3297e-07			8.55691	1.96132e-07				8.55691	2.96263e-07			8.7727	1.03608e-07			8.55692	1.03139e-07			8.55691	1.1444e-07
	8.56481	2.31106e-07			8.77884	1.87681e-07			8.56481	2.14465e-07			8.56481	1.62819e-07				8.56481	2.62006e-07			8.56481	9.16911e-08			8.7806	1.33467e-07			8.56481	1.99757e-07				8.56481	2.96136e-07			8.7806	1.06832e-07			8.56481	1.04268e-07			8.56481	1.1487e-07
	8.5727	2.31138e-07			8.78673	1.87824e-07			8.5727	2.14502e-07			8.5727	1.63205e-07				8.5727	2.63798e-07			8.5727	9.33441e-08			8.7885	1.33965e-07			8.5727	2.00328e-07				8.5727	2.95423e-07			8.78849	1.09272e-07			8.57271	1.05397e-07			8.5727	1.17554e-07
	8.5806	2.3117e-07			8.79463	1.91737e-07			8.5806	2.14539e-07			8.5806	1.65273e-07				8.5806	2.64282e-07			8.5806	9.358e-08			8.79639	1.35383e-07			8.5806	2.0272e-07				8.58059	2.96615e-07			8.79638	1.10473e-07			8.5806	1.059e-07			8.5806	1.18629e-07
	8.58849	2.33675e-07			8.80252	1.9253e-07			8.58849	2.15602e-07			8.58849	1.67857e-07				8.58849	2.64766e-07			8.58849	9.52378e-08			8.80428	1.3956e-07			8.58849	2.0429e-07				8.58849	3.02345e-07			8.80428	1.1099e-07			8.58849	1.08821e-07			8.58849	1.19705e-07
	8.59639	2.36315e-07			8.81042	1.93323e-07			8.59639	2.20115e-07			8.59639	1.67909e-07				8.59639	2.6882e-07			8.59639	9.90953e-08			8.81218	1.41709e-07			8.59639	2.04118e-07				8.59638	3.02581e-07			8.81217	1.13198e-07			8.59639	1.11534e-07			8.59638	1.1966e-07
	8.60428	2.38011e-07			8.81832	1.94296e-07			8.60428	2.21264e-07			8.60428	1.6796e-07				8.60428	2.70926e-07			8.60428	1.01897e-07			8.82007	1.42728e-07			8.60428	2.03946e-07				8.60428	3.02816e-07			8.82007	1.18465e-07			8.60428	1.11679e-07			8.60428	1.21776e-07
	8.61218	2.38275e-07			8.82621	1.97961e-07			8.61217	2.22412e-07			8.61218	1.68987e-07				8.61217	2.73032e-07			8.61218	1.02464e-07			8.82797	1.43747e-07			8.61217	1.97177e-07				8.61217	3.05158e-07			8.82797	1.2398e-07			8.61217	1.11823e-07			8.61217	1.25016e-07
	8.62007	2.38538e-07			8.8341	2.00833e-07			8.62007	2.24316e-07			8.62007	1.70496e-07				8.62007	2.73188e-07			8.62007	1.0246e-07			8.83587	1.46545e-07			8.62007	2.01625e-07				8.62007	3.06866e-07			8.83586	1.24792e-07			8.62007	1.13128e-07			8.62007	1.25173e-07
	8.62797	2.41131e-07			8.842	2.01103e-07			8.62797	2.28963e-07			8.62797	1.71044e-07				8.62796	2.74617e-07			8.62797	1.05666e-07			8.84376	1.50022e-07			8.62796	2.16357e-07				8.62797	3.07408e-07			8.84376	1.24964e-07			8.62797	1.1671e-07			8.62797	1.2533e-07
	8.63586	2.43007e-07			8.84989	2.01637e-07			8.63586	2.29706e-07			8.63586	1.71593e-07				8.63586	2.77625e-07			8.63586	1.10453e-07			8.85166	1.50883e-07			8.63586	2.24839e-07				8.63586	3.07951e-07			8.85165	1.2792e-07			8.63587	1.17239e-07			8.63586	1.2637e-07
	8.64376	2.43305e-07			8.85779	2.04366e-07			8.64376	2.3045e-07			8.64376	1.7301e-07				8.64375	2.81317e-07			8.64376	1.11413e-07			8.85955	1.5104e-07			8.64375	2.27255e-07				8.64375	3.08253e-07			8.85954	1.30129e-07			8.64376	1.17767e-07			8.64376	1.26719e-07
	8.65165	2.43603e-07			8.86568	2.08244e-07			8.65165	2.3053e-07			8.65165	1.77009e-07				8.65165	2.82553e-07			8.65165	1.11797e-07			8.86744	1.51296e-07			8.65165	2.28906e-07				8.65165	3.11422e-07			8.86744	1.30867e-07			8.65165	1.17889e-07			8.65165	1.26587e-07
	8.65955	2.46362e-07			8.87357	2.10535e-07			8.65955	2.33685e-07			8.65955	1.80545e-07				8.65954	2.84256e-07			8.65955	1.13467e-07			8.87534	1.54912e-07			8.65954	2.32892e-07				8.65954	3.16824e-07			8.87533	1.31216e-07			8.65955	1.2017e-07			8.65954	1.26455e-07
	8.66744	2.49914e-07			8.88147	2.11348e-07			8.66744	2.39419e-07			8.66744	1.80619e-07				8.66744	2.88083e-07			8.66744	1.16895e-07			8.88323	1.58523e-07			8.66744	2.30764e-07				8.66744	3.1715e-07			8.88323	1.32986e-07			8.66744	1.2419e-07			8.66744	1.26269e-07
	8.67534	2.51235e-07			8.88937	2.12221e-07			8.67533	2.40451e-07			8.67534	1.80693e-07				8.67533	2.89105e-07			8.67534	1.20832e-07			8.89112	1.59744e-07			8.67533	2.28635e-07				8.67533	3.17477e-07			8.89112	1.38351e-07			8.67533	1.25004e-07			8.67533	1.2911e-07
	8.68323	2.51978e-07			8.89726	2.16657e-07			8.68323	2.40671e-07			8.68323	1.82577e-07				8.68323	2.90126e-07			8.68323	1.20992e-07			8.89902	1.6235e-07			8.68323	2.23872e-07				8.68322	3.20708e-07			8.89902	1.42978e-07			8.68323	1.25818e-07			8.68322	1.30698e-07
	8.69113	2.52707e-07			8.90516	2.20225e-07			8.69112	2.4368e-07			8.69113	1.86989e-07				8.69112	2.90796e-07			8.69113	1.21152e-07			8.90692	1.6656e-07			8.69112	2.142e-07				8.69112	3.25465e-07			8.90692	1.45137e-07			8.69112	1.26881e-07			8.69112	1.31211e-07
	8.69902	2.56918e-07			8.91305	2.20323e-07			8.69902	2.47182e-07			8.69902	1.87939e-07				8.69902	2.94052e-07			8.69902	1.24432e-07			8.91482	1.70511e-07			8.69902	2.17651e-07				8.69902	3.2554e-07			8.91481	1.46636e-07			8.69902	1.31569e-07			8.69902	1.31725e-07
	8.70692	2.57864e-07			8.92095	2.21912e-07			8.70692	2.48976e-07			8.70692	1.87985e-07				8.70691	2.9851e-07			8.70692	1.28015e-07			8.92271	1.72559e-07			8.70691	2.21749e-07				8.70691	3.25615e-07			8.9227	1.51128e-07			8.70692	1.31649e-07			8.70692	1.3187e-07
	8.71481	2.58811e-07			8.92884	2.25183e-07			8.71481	2.49838e-07			8.71481	1.89135e-07				8.71481	2.99935e-07			8.71481	1.28043e-07			8.9306	1.73118e-07			8.71481	2.22391e-07				8.71481	3.26902e-07			8.9306	1.52842e-07			8.71481	1.31729e-07			8.71481	1.35115e-07
	8.7227	2.59353e-07			8.93673	2.2973e-07			8.72271	2.50653e-07			8.7227	1.91862e-07				8.7227	3.01161e-07			8.7227	1.28553e-07			8.9385	1.75599e-07			8.7227	2.24228e-07				8.7227	3.30007e-07			8.93849	1.54556e-07			8.72271	1.32614e-07			8.7227	1.3595e-07
	8.7306	2.64268e-07			8.94463	2.32848e-07			8.7306	2.54038e-07			8.7306	1.96213e-07				8.7306	3.03538e-07			8.7306	1.30797e-07			8.94639	1.81088e-07			8.7306	2.27825e-07				8.7306	3.33685e-07			8.94639	1.55498e-07			8.7306	1.35979e-07			8.7306	1.36786e-07
	8.73849	2.66148e-07			8.95252	2.34101e-07			8.73849	2.58805e-07			8.73849	1.96175e-07				8.73849	3.06191e-07			8.73849	1.35871e-07			8.95428	1.85192e-07			8.73849	2.33908e-07				8.73849	3.33936e-07			8.95428	1.56738e-07			8.73849	1.39408e-07			8.73849	1.371e-07
	8.74639	2.66838e-07			8.96042	2.35348e-07			8.74639	2.58917e-07			8.74639	1.96138e-07				8.74639	3.06355e-07			8.74639	1.40458e-07			8.96218	1.86119e-07			8.74639	2.40484e-07				8.74638	3.34187e-07			8.96217	1.61169e-07			8.74639	1.40937e-07			8.74638	1.3994e-07
	8.75428	2.67527e-07			8.96832	2.40329e-07			8.75428	2.59028e-07			8.75428	1.99927e-07				8.75428	3.0652e-07			8.75428	1.43049e-07			8.97007	1.8739e-07			8.75428	2.40551e-07				8.75428	3.355e-07			8.97007	1.66362e-07			8.75428	1.42082e-07			8.75428	1.41105e-07
	8.76218	2.69106e-07			8.97621	2.41979e-07			8.76218	2.60854e-07			8.76218	2.05135e-07				8.76218	3.07518e-07			8.76218	1.44253e-07			8.97797	1.92158e-07			8.76218	2.40618e-07				8.76217	3.3574e-07			8.97797	1.68629e-07			8.76218	1.44161e-07			8.76217	1.41114e-07
	8.77007	2.74906e-07			8.98411	2.43629e-07			8.77007	2.65543e-07			8.77007	2.05977e-07				8.77007	3.1088e-07			8.77007	1.46094e-07			8.98587	1.94798e-07			8.77007	2.43659e-07				8.77007	3.35791e-07			8.98587	1.70736e-07			8.77007	1.46906e-07			8.77007	1.41123e-07
	8.77797	2.789e-07			8.992	2.44506e-07			8.77797	2.66443e-07			8.77797	2.06129e-07				8.77797	3.14456e-07			8.77797	1.47104e-07			8.99376	1.9615e-07			8.77797	2.46071e-07				8.77797	3.35843e-07			8.99376	1.74843e-07			8.77797	1.47051e-07			8.77797	1.41442e-07
	8.78586	2.79039e-07			8.99989	2.47962e-07			8.78587	2.66844e-07			8.78586	2.06281e-07				8.78586	3.16364e-07			8.78586	1.48115e-07			9.00166	1.98125e-07			8.78586	2.46793e-07				8.78586	3.36377e-07			9.00165	1.78165e-07			8.78587	1.47132e-07			8.78586	1.44953e-07
	8.79376	2.80191e-07			9.00779	2.52688e-07			8.79376	2.67245e-07			8.79376	2.10649e-07				8.79376	3.16478e-07			8.79376	1.48612e-07			9.00955	2.019e-07			8.79376	2.49179e-07				8.79376	3.4085e-07			9.00955	1.782e-07			8.79376	1.47214e-07			8.79376	1.45551e-07
	8.80165	2.8435e-07			9.01568	2.53429e-07			8.80165	2.70412e-07			8.80165	2.12442e-07				8.80165	3.18303e-07			8.80165	1.5148e-07			9.01744	2.07826e-07			8.80165	2.53007e-07				8.80165	3.42286e-07			9.01744	1.79554e-07			8.80165	1.51072e-07			8.80165	1.4615e-07
	8.80955	2.87624e-07			9.02358	2.54171e-07			8.80955	2.74741e-07			8.80955	2.14236e-07				8.80954	3.22873e-07			8.80955	1.55969e-07			9.02534	2.11326e-07			8.80954	2.55891e-07				8.80954	3.43722e-07			9.02533	1.83778e-07			8.80955	1.55212e-07			8.80954	1.46102e-07
	8.81744	2.89159e-07			9.03147	2.57691e-07			8.81744	2.75267e-07			8.81744	2.14885e-07				8.81744	3.25256e-07			8.81744	1.58847e-07			9.03323	2.1286e-07			8.81744	2.57045e-07				8.81744	3.44095e-07			9.03323	1.90065e-07			8.81744	1.55351e-07			8.81744	1.49822e-07
	8.82534	2.90548e-07			9.03937	2.6359e-07			8.82534	2.76115e-07			8.82534	2.17451e-07				8.82533	3.26825e-07			8.82534	1.59128e-07			9.04113	2.14639e-07			8.82533	2.57604e-07				8.82533	3.48182e-07			9.04112	1.94589e-07			8.82534	1.55491e-07			8.82533	1.50206e-07
	8.83323	2.91405e-07			9.04727	2.65588e-07			8.83323	2.79045e-07			8.83323	2.2086e-07				8.83323	3.27304e-07			8.83323	1.60555e-07			9.04902	2.19562e-07			8.83323	2.60754e-07				8.83322	3.49886e-07			9.04902	1.96393e-07			8.83323	1.56408e-07			8.83323	1.50258e-07
	8.84113	2.96372e-07			9.05516	2.66073e-07			8.84112	2.8333e-07			8.84113	2.20986e-07				8.84112	3.28315e-07			8.84113	1.64497e-07			9.05692	2.23582e-07			8.84112	2.6551e-07				8.84112	3.49953e-07			9.05692	1.98419e-07			8.84112	1.61145e-07			8.84112	1.5031e-07
	8.84902	2.99915e-07			9.06305	2.68002e-07			8.84902	2.84414e-07			8.84902	2.20928e-07				8.84902	3.33125e-07			8.84902	1.67294e-07			9.06482	2.24847e-07			8.84902	2.66905e-07				8.84902	3.50019e-07			9.06481	2.02624e-07			8.84902	1.61645e-07			8.84902	1.5181e-07
	8.85692	3.0035e-07			9.07095	2.72144e-07			8.85692	2.84929e-07			8.85692	2.20988e-07				8.85691	3.35855e-07			8.85692	1.67296e-07			9.07271	2.2612e-07			8.85691	2.68389e-07				8.85692	3.51161e-07			9.07271	2.06055e-07			8.85692	1.62145e-07			8.85692	1.55819e-07
	8.86481	3.02128e-07			9.07884	2.76095e-07			8.86481	2.87203e-07			8.86481	2.2465e-07				8.86481	3.35948e-07			8.86481	1.68172e-07			9.0806	2.28333e-07			8.86481	2.70823e-07				8.86481	3.55212e-07			9.0806	2.0642e-07			8.86481	1.62788e-07			8.86481	1.57932e-07
	8.87271	3.06475e-07			9.08674	2.78e-07			8.87271	2.9137e-07			8.87271	2.25651e-07				8.8727	3.38593e-07			8.87271	1.70929e-07			9.0885	2.33413e-07			8.8727	2.75763e-07				8.8727	3.58818e-07			9.08849	2.077e-07			8.87271	1.65817e-07			8.8727	1.5816e-07
	8.8806	3.10098e-07			9.09463	2.79472e-07			8.8806	2.93067e-07			8.8806	2.25625e-07				8.8806	3.42762e-07			8.8806	1.75898e-07			9.09639	2.37469e-07			8.8806	2.76326e-07				8.8806	3.59688e-07			9.09639	2.11581e-07			8.8806	1.67106e-07			8.8806	1.59554e-07
	8.8885	3.10267e-07			9.10252	2.82366e-07			8.8885	2.94764e-07			8.8885	2.25598e-07				8.88849	3.45038e-07			8.8885	1.79823e-07			9.10429	2.38152e-07			8.88849	2.76888e-07				8.88849	3.60867e-07			9.10428	2.1859e-07			8.8885	1.68395e-07			8.88849	1.63513e-07
	8.89639	3.10359e-07			9.11042	2.87075e-07			8.89639	2.95521e-07			8.89639	2.29561e-07				8.89639	3.46275e-07			8.89639	1.80414e-07			9.11218	2.40956e-07			8.89639	2.7909e-07				8.89638	3.63884e-07			9.11218	2.22119e-07			8.89639	1.69245e-07			8.89639	1.6355e-07
	8.90429	3.1297e-07			9.11832	2.89056e-07			8.90428	2.99178e-07			8.90429	2.32062e-07				8.90428	3.48726e-07			8.90429	1.83109e-07			9.12007	2.46017e-07			8.90428	2.8404e-07				8.90428	3.66153e-07			9.12007	2.2235e-07			8.90428	1.73651e-07			8.90428	1.63493e-07
	8.91218	3.18836e-07			9.12621	2.90499e-07			8.91218	3.03515e-07			8.91218	2.33035e-07				8.91218	3.52535e-07			8.91218	1.86976e-07			9.12797	2.4863e-07			8.91218	2.88987e-07				8.91217	3.66306e-07			9.12797	2.24496e-07			8.91218	1.75475e-07			8.91217	1.63436e-07
	8.92007	3.21366e-07			9.13411	2.92285e-07			8.92007	3.03754e-07			8.92007	2.34009e-07				8.92007	3.568e-07			8.92007	1.89281e-07			9.13587	2.50245e-07			8.92007	2.91547e-07				8.92007	3.66751e-07			9.13587	2.29206e-07			8.92007	1.76392e-07			8.92007	1.64767e-07
	8.92797	3.21347e-07			9.142	2.95852e-07			8.92797	3.03993e-07			8.92797	2.35414e-07				8.92797	3.59246e-07			8.92797	1.91184e-07			9.14376	2.52304e-07			8.92797	2.93964e-07				8.92797	3.68742e-07			9.14376	2.30366e-07			8.92797	1.77309e-07			8.92797	1.68542e-07
	8.93586	3.23528e-07			9.1499	2.99618e-07			8.93587	3.05787e-07			8.93586	2.39804e-07				8.93586	3.59838e-07			8.93586	1.93249e-07			9.15166	2.56085e-07			8.93586	2.96411e-07				8.93586	3.73045e-07			9.15165	2.31526e-07			8.93587	1.7817e-07			8.93586	1.69547e-07
	8.94376	3.28834e-07			9.15779	3.00876e-07			8.94376	3.1019e-07			8.94376	2.43154e-07				8.94376	3.62677e-07			8.94376	1.96376e-07			9.15955	2.61169e-07			8.94376	3.0038e-07				8.94376	3.77581e-07			9.15955	2.3393e-07			8.94376	1.83271e-07			8.94376	1.69814e-07
	8.95165	3.3183e-07			9.16568	3.0239e-07			8.95166	3.14395e-07			8.95165	2.43342e-07				8.95165	3.67243e-07			8.95165	2.02218e-07			9.16745	2.63743e-07			8.95165	3.03396e-07				8.95165	3.80097e-07			9.16744	2.37906e-07			8.95166	1.87732e-07			8.95165	1.70081e-07
	8.95955	3.31876e-07			9.17358	3.0672e-07			8.95955	3.14479e-07			8.95955	2.43399e-07				8.95955	3.69533e-07			8.95955	2.03847e-07			9.17534	2.65245e-07			8.95955	3.03912e-07				8.95954	3.81061e-07			9.17534	2.44093e-07			8.95955	1.88625e-07			8.95955	1.70626e-07
	8.96744	3.33209e-07			9.18147	3.13616e-07			8.96744	3.14563e-07			8.96744	2.46915e-07				8.96744	3.69988e-07			8.96744	2.05476e-07			9.18323	2.68603e-07			8.96744	3.05646e-07				8.96744	3.83951e-07			9.18323	2.47773e-07			8.96744	1.90118e-07			8.96744	1.72416e-07
	8.97534	3.37347e-07			9.18937	3.16009e-07			8.97534	3.1831e-07			8.97534	2.51444e-07				8.97534	3.71573e-07			8.97534	2.08396e-07			9.19113	2.74504e-07			8.97534	3.11345e-07				8.97533	3.8613e-07			9.19112	2.48719e-07			8.97534	1.92971e-07			8.97533	1.73186e-07
	8.98323	3.42927e-07			9.19727	3.1634e-07			8.98323	3.24262e-07			8.98323	2.53084e-07				8.98323	3.75735e-07			8.98323	2.13954e-07			9.19902	2.77601e-07			8.98323	3.16503e-07				8.98323	3.86208e-07			9.19902	2.52671e-07			8.98323	1.96253e-07			8.98323	1.73185e-07
	8.99113	3.45486e-07			9.20516	3.18326e-07			8.99112	3.26126e-07			8.99113	2.53682e-07				8.99113	3.80817e-07			8.99113	2.15709e-07			9.20692	2.79549e-07			8.99113	3.1712e-07				8.99112	3.8668e-07			9.20692	2.58351e-07			8.99112	1.97068e-07			8.99112	1.7585e-07
	8.99902	3.45502e-07			9.21306	3.23025e-07			8.99902	3.2633e-07			8.99902	2.55132e-07				8.99902	3.83042e-07			8.99902	2.1636e-07			9.21482	2.81841e-07			8.99902	3.18928e-07				8.99902	3.88494e-07			9.21481	2.62524e-07			8.99902	1.97331e-07			8.99902	1.80085e-07
	9.00692	3.469e-07			9.22095	3.27248e-07			9.00692	3.28272e-07			9.00692	2.59789e-07				9.00691	3.85068e-07			9.00692	2.20551e-07			9.22271	2.86671e-07			9.00691	3.24017e-07				9.00692	3.94143e-07			9.22271	2.63848e-07			9.00692	1.99483e-07			9.00692	1.80289e-07
	9.01481	3.52323e-07			9.22884	3.28479e-07			9.01482	3.32557e-07			9.01481	2.64083e-07				9.01481	3.89202e-07			9.01481	2.25315e-07			9.23061	2.93751e-07			9.01481	3.2789e-07				9.01481	3.9871e-07			9.2306	2.65687e-07			9.01482	2.03919e-07			9.01481	1.80493e-07
	9.02271	3.56696e-07			9.23674	3.30895e-07			9.02271	3.35707e-07			9.02271	2.64169e-07				9.0227	3.94092e-07			9.02271	2.30427e-07			9.2385	2.97581e-07			9.0227	3.29714e-07				9.0227	3.993e-07			9.2385	2.70167e-07			9.02271	2.05781e-07			9.02271	1.82491e-07
	9.0306	3.58444e-07			9.24463	3.35914e-07			9.0306	3.36437e-07			9.0306	2.64688e-07				9.0306	3.97395e-07			9.0306	2.33684e-07			9.24639	3.0027e-07			9.0306	3.31727e-07				9.0306	4.00087e-07			9.24639	2.7542e-07			9.0306	2.07643e-07			9.0306	1.85965e-07
	9.0385	3.59348e-07			9.25252	3.40868e-07			9.0385	3.38276e-07			9.0385	2.69717e-07				9.03849	3.98114e-07			9.0385	2.34898e-07			9.25429	3.04478e-07			9.03849	3.33756e-07				9.03849	4.04068e-07			9.25428	2.77851e-07			9.0385	2.08114e-07			9.03849	1.86208e-07
	9.04639	3.62409e-07			9.26042	3.42036e-07			9.04639	3.42125e-07			9.04639	2.73429e-07				9.04639	3.99372e-07			9.04639	2.37949e-07			9.26218	3.10893e-07			9.04639	3.38392e-07				9.04639	4.0488e-07			9.26218	2.79647e-07			9.04639	2.12386e-07			9.04639	1.86451e-07
	9.05429	3.66957e-07			9.26832	3.4256e-07			9.05428	3.45567e-07			9.05429	2.73487e-07				9.05428	4.04255e-07			9.05429	2.42971e-07			9.27007	3.14715e-07			9.05428	3.45084e-07				9.05428	4.05133e-07			9.27007	2.84562e-07			9.05428	2.13929e-07			9.05428	1.87229e-07
	9.06218	3.6873e-07			9.27622	3.4464e-07			9.06218	3.46657e-07			9.06218	2.73524e-07				9.06218	4.09851e-07			9.06218	2.45957e-07			9.27797	3.16225e-07			9.06218	3.46373e-07				9.06217	4.05386e-07			9.27797	2.89491e-07			9.06218	2.14397e-07			9.06217	1.90134e-07
	9.07008	3.69907e-07			9.28411	3.50172e-07			9.07007	3.46829e-07			9.07008	2.76392e-07				9.07007	4.1242e-07			9.07008	2.4763e-07			9.28587	3.1858e-07			9.07007	3.47207e-07				9.07007	4.08603e-07			9.28587	2.91716e-07			9.07007	2.14865e-07			9.07007	1.93062e-07
	9.07797	3.73551e-07			9.292	3.55386e-07			9.07797	3.49005e-07			9.07797	2.81142e-07				9.07797	4.13254e-07			9.07797	2.49863e-07			9.29377	3.23107e-07			9.07797	3.53404e-07				9.07797	4.13532e-07			9.29376	2.93438e-07			9.07797	2.17299e-07			9.07797	1.93895e-07
	9.08587	3.7927e-07			9.2999	3.57031e-07			9.08587	3.54909e-07			9.08587	2.82747e-07				9.08586	4.15885e-07			9.08587	2.53905e-07			9.30166	3.28127e-07			9.08586	3.58983e-07				9.08586	4.1514e-07			9.30166	2.9697e-07			9.08587	2.22579e-07			9.08587	1.9464e-07
	9.09376	3.82879e-07			9.30779	3.59753e-07			9.09376	3.55475e-07			9.09376	2.82742e-07				9.09376	4.18261e-07			9.09376	2.58637e-07			9.30955	3.31275e-07			9.09376	3.60529e-07				9.09376	4.15424e-07			9.30955	3.03237e-07			9.09376	2.27517e-07			9.09376	1.97213e-07
	9.10166	3.85001e-07			9.31568	3.64394e-07			9.10166	3.5604e-07			9.10166	2.84355e-07				9.10165	4.19764e-07			9.10166	2.60105e-07			9.31745	3.34065e-07			9.10165	3.6173e-07				9.10165	4.1707e-07			9.31744	3.09013e-07			9.10166	2.29545e-07			9.10165	1.98947e-07
	9.10955	3.86013e-07			9.32358	3.68487e-07			9.10955	3.5871e-07			9.10955	2.8851e-07				9.10955	4.2238e-07			9.10955	2.61989e-07			9.32534	3.37808e-07			9.10955	3.64333e-07				9.10955	4.2155e-07			9.32534	3.11819e-07			9.10955	2.30888e-07			9.10955	1.9974e-07
	9.11744	3.88802e-07			9.33147	3.71125e-07			9.11744	3.6425e-07			9.11744	2.91436e-07				9.11744	4.24871e-07			9.11744	2.66882e-07			9.33323	3.43267e-07			9.11744	3.69272e-07				9.11744	4.25021e-07			9.33323	3.14135e-07			9.33323	3.07417e-07			9.11744	2.00534e-07
	9.12534	3.93245e-07			9.33937	3.73564e-07			9.12534	3.68342e-07			9.12534	2.92085e-07				9.12534	4.31105e-07			9.12534	2.72282e-07			9.34113	3.4716e-07			9.12534	3.74658e-07				9.12533	4.25725e-07			9.34112	3.17533e-07			9.34113	3.09557e-07			9.12533	2.0206e-07
	9.13323	3.95687e-07			9.34727	3.76048e-07			9.13323	3.69795e-07			9.13323	2.92959e-07				9.13323	4.36862e-07			9.13323	2.74877e-07			9.34902	3.4894e-07			9.13323	3.7706e-07				9.13323	4.26755e-07			9.34902	3.21591e-07			9.34902	3.10212e-07			9.13323	2.05736e-07
	9.14113	3.96399e-07			9.35516	3.80662e-07			9.14113	3.70922e-07			9.14113	2.95599e-07				9.14113	4.38833e-07			9.14113	2.76239e-07			9.35692	3.5106e-07			9.14113	3.79575e-07				9.14112	4.29754e-07			9.35692	3.2519e-07			9.35692	3.14264e-07			9.14112	2.09669e-07
	9.14902	3.99083e-07			9.36306	3.85251e-07			9.14902	3.74621e-07			9.14902	2.99754e-07				9.14902	4.41003e-07			9.14902	2.78832e-07			9.36482	3.5699e-07			9.14902	3.84326e-07				9.14902	4.35348e-07			9.36482	3.26366e-07			9.36482	3.22556e-07			9.14902	2.10194e-07
	9.15692	4.04496e-07			9.37095	3.8654e-07			9.15692	3.80072e-07			9.15692	3.01089e-07				9.15692	4.46644e-07			9.15692	2.83525e-07			9.37271	3.62713e-07			9.15692	3.87112e-07				9.15692	4.38433e-07			9.37271	3.27525e-07			9.37271	3.27511e-07			9.15692	2.10838e-07
	9.16481	4.06879e-07			9.37884	3.88491e-07			9.16482	3.83528e-07			9.16481	3.01635e-07				9.16481	4.51999e-07			9.16481	2.89234e-07			9.38061	3.64836e-07			9.16481	3.89452e-07				9.16481	4.39724e-07			9.3806	3.33573e-07			9.38061	3.28741e-07			9.16481	2.14382e-07
	9.17271	4.07841e-07			9.38674	3.9456e-07			9.17271	3.8372e-07			9.17271	3.04294e-07				9.17271	4.54683e-07			9.17271	2.91799e-07			9.3885	3.67928e-07			9.17271	3.92396e-07				9.17271	4.43061e-07			9.3885	3.40275e-07			9.3885	3.32748e-07			9.17271	2.17186e-07
	9.1806	4.09689e-07			9.39463	3.99245e-07			9.1806	3.86057e-07			9.1806	3.08821e-07				9.1806	4.57417e-07			9.1806	2.93412e-07			9.39639	3.73246e-07			9.1806	3.96936e-07				9.1806	4.47987e-07			9.39639	3.44034e-07			9.39639	3.38575e-07			9.1806	2.17985e-07
	9.1885	4.1451e-07			9.40253	4.01639e-07			9.1885	3.89979e-07			9.1885	3.11705e-07				9.1885	4.59445e-07			9.1885	2.98472e-07			9.40429	3.77927e-07			9.1885	4.04839e-07				9.18849	4.49415e-07			9.40428	3.46508e-07			9.40429	3.42216e-07			9.18849	2.18142e-07
	9.19639	4.19344e-07			9.41042	4.04356e-07			9.19639	3.91749e-07			9.19639	3.12027e-07				9.19639	4.64922e-07			9.19639	3.05251e-07			9.41218	3.80805e-07			9.19639	4.10034e-07				9.19639	4.49664e-07			9.41218	3.50918e-07			9.41218	3.44924e-07			9.19639	2.19126e-07
	9.20429	4.20998e-07			9.41832	4.08542e-07			9.20429	3.92992e-07			9.20429	3.1316e-07				9.20428	4.71225e-07			9.20429	3.0818e-07			9.42008	3.83591e-07			9.20428	4.1358e-07				9.20428	4.521e-07			9.42007	3.55575e-07			9.42008	3.48035e-07			9.20428	2.23841e-07
	9.21218	4.22684e-07			9.42622	4.15296e-07			9.21218	3.95456e-07			9.21218	3.16744e-07				9.21218	4.74268e-07			9.21218	3.09518e-07			9.42797	3.87054e-07			9.21218	4.16343e-07				9.21218	4.55181e-07			9.42797	3.5725e-07			9.42797	3.50783e-07			9.21218	2.28406e-07
	9.22008	4.26912e-07			9.43411	4.20219e-07			9.22007	4.00375e-07			9.22008	3.21608e-07				9.22007	4.7813e-07			9.22008	3.12156e-07			9.43587	3.92848e-07			9.22007	4.18895e-07				9.22007	4.61044e-07			9.43587	3.6017e-07			9.43587	3.55902e-07			9.22007	2.29129e-07
	9.22797	4.32277e-07			9.442	4.22852e-07			9.22797	4.05467e-07			9.22797	3.23143e-07				9.22797	4.83179e-07			9.22797	3.17394e-07			9.44377	3.97542e-07			9.22797	4.21628e-07				9.22797	4.62035e-07			9.44376	3.64272e-07			9.44377	3.60472e-07			9.22797	2.30041e-07
	9.23587	4.35121e-07			9.4499	4.26338e-07			9.23587	4.08018e-07			9.23587	3.23116e-07				9.23586	4.86214e-07			9.23587	3.23833e-07			9.45166	4.00287e-07			9.23586	4.22853e-07				9.23587	4.63025e-07			9.45166	3.70568e-07			9.45166	3.62216e-07			9.23587	2.33853e-07
	9.24376	4.36174e-07			9.45779	4.32131e-07			9.24376	4.0956e-07			9.24376	3.24647e-07				9.24376	4.87114e-07			9.24376	3.27784e-07			9.45955	4.04242e-07			9.24376	4.25503e-07				9.24376	4.6626e-07			9.45955	3.78217e-07			9.45955	3.65117e-07			9.24376	2.3657e-07
	9.25166	4.39897e-07			9.46569	4.36341e-07			9.25166	4.1182e-07			9.25166	3.29662e-07				9.25165	4.88903e-07			9.25166	3.3108e-07			9.46745	4.10616e-07			9.25165	4.29656e-07				9.25165	4.71193e-07			9.46744	3.81664e-07			9.46745	3.698e-07			9.25165	2.36507e-07
	9.25955	4.46179e-07			9.47358	4.38145e-07			9.25955	4.1711e-07			9.25955	3.31303e-07				9.25955	4.93337e-07			9.25955	3.35809e-07			9.47534	4.16903e-07			9.25955	4.36457e-07				9.25955	4.71198e-07			9.47534	3.84381e-07			9.47534	3.72922e-07			9.25955	2.37233e-07
	9.26745	4.503e-07			9.48147	4.40434e-07			9.26745	4.22918e-07			9.26745	3.32944e-07				9.26744	5.00167e-07			9.26745	3.4021e-07			9.48324	4.19745e-07			9.26744	4.41669e-07				9.26744	4.71204e-07			9.48323	3.89611e-07			9.48324	3.73548e-07			9.26744	2.40155e-07
	9.27534	4.52139e-07			9.48937	4.45169e-07			9.27534	4.24591e-07			9.27534	3.33162e-07				9.27534	5.04575e-07			9.27534	3.43322e-07			9.49113	4.22214e-07			9.27534	4.42005e-07				9.27534	4.74195e-07			9.49113	3.93826e-07			9.49113	3.74804e-07			9.27534	2.44415e-07
	9.28324	4.55257e-07			9.49727	4.52051e-07			9.28323	4.25107e-07			9.28324	3.3676e-07				9.28323	5.06366e-07			9.28324	3.46124e-07			9.49902	4.27056e-07			9.28323	4.45185e-07				9.28323	4.79574e-07			9.49902	3.94602e-07			9.49902	3.79614e-07			9.28323	2.47273e-07
	9.29113	4.61129e-07			9.50516	4.5723e-07			9.29113	4.28691e-07			9.29113	3.41694e-07				9.29113	5.10041e-07			9.29113	3.50527e-07			9.50692	4.32911e-07			9.29113	4.53694e-07				9.29112	4.84867e-07			9.50692	3.95799e-07			9.50692	3.86462e-07			9.29112	2.47361e-07
	9.29903	4.65527e-07			9.51306	4.59888e-07			9.29902	4.34136e-07			9.29903	3.43635e-07				9.29902	5.16182e-07			9.29903	3.56434e-07			9.51482	4.38748e-07			9.29902	4.5878e-07				9.29902	4.87617e-07			9.51482	4.00729e-07			9.51482	3.90041e-07			9.29902	2.47304e-07
	9.30692	4.67217e-07			9.52095	4.62461e-07			9.30692	4.36403e-07			9.30692	3.45405e-07				9.30692	5.20715e-07			9.30692	3.61065e-07			9.52271	4.40964e-07			9.30692	4.6073e-07				9.30692	4.89711e-07			9.52271	4.08657e-07			9.52271	3.92658e-07			9.30692	2.50086e-07
	9.31481	4.69216e-07			9.52885	4.68424e-07			9.31482	4.37376e-07			9.31481	3.4808e-07				9.31481	5.22903e-07			9.31481	3.64696e-07			9.53061	4.42663e-07			9.31481	4.63202e-07				9.31481	4.9398e-07			9.5306	4.14321e-07			9.53061	3.96053e-07			9.31482	2.52446e-07
	9.32271	4.72425e-07			9.53674	4.74961e-07			9.32271	4.41444e-07			9.32271	3.52711e-07				9.32271	5.24931e-07			9.32271	3.69217e-07			9.5385	4.49432e-07			9.32271	4.67489e-07				9.32271	4.99323e-07			9.5385	4.17128e-07			9.5385	4.01052e-07			9.32271	2.52983e-07
	9.3306	4.78397e-07			9.54463	4.77386e-07			9.33061	4.47118e-07			9.3306	3.53823e-07				9.3306	5.29131e-07			9.3306	3.7533e-07			9.5464	4.5564e-07			9.3306	4.75496e-07				9.3306	5.01219e-07			9.54639	4.21312e-07			9.5464	4.06048e-07			9.3306	2.54579e-07
	9.3385	4.82956e-07			9.55253	4.801e-07			9.3385	4.50324e-07			9.3385	3.54936e-07				9.3385	5.36208e-07			9.3385	3.80639e-07			9.55429	4.59689e-07			9.3385	4.80366e-07				9.3385	5.02536e-07			9.55429	4.28316e-07			9.55429	4.08152e-07			9.3385	2.57201e-07
	9.34639	4.85122e-07			9.56042	4.85117e-07			9.34639	4.51868e-07			9.34639	3.56924e-07				9.34639	5.41399e-07			9.34639	3.83928e-07			9.56218	4.63593e-07			9.34639	4.82485e-07				9.34639	5.04221e-07			9.56218	4.33019e-07			9.56218	4.10069e-07			9.34639	2.61444e-07
	9.35429	4.89039e-07			9.56832	4.91655e-07			9.35429	4.541e-07			9.35429	3.61966e-07				9.35429	5.44127e-07			9.35429	3.87406e-07			9.57008	4.68014e-07			9.35429	4.87407e-07				9.35428	5.08734e-07			9.57007	4.34247e-07			9.57008	4.12965e-07			9.35428	2.66098e-07
	9.36218	4.93485e-07			9.57622	4.95751e-07			9.36218	4.58183e-07			9.36218	3.66164e-07				9.36218	5.47256e-07			9.36218	3.91987e-07			9.57797	4.74772e-07			9.36218	4.94424e-07				9.36218	5.13837e-07			9.57797	4.35823e-07			9.57797	4.18579e-07			9.36218	2.66649e-07
	9.37008	4.97124e-07			9.58411	4.9774e-07			9.37007	4.6272e-07			9.37008	3.67782e-07				9.37008	5.53795e-07			9.37008	3.98217e-07			9.58587	4.80701e-07			9.37008	4.98869e-07				9.37007	5.14928e-07			9.58587	4.39089e-07			9.58587	4.24424e-07			9.37007	2.67324e-07
	9.37797	4.99829e-07			9.59201	5.01751e-07			9.37797	4.65297e-07			9.37797	3.70124e-07				9.37797	5.58874e-07			9.37797	4.04038e-07			9.59377	4.83763e-07			9.37797	5.01284e-07				9.37797	5.17006e-07			9.59376	4.47819e-07			9.59377	4.28615e-07			9.37797	2.7332e-07
	9.38587	5.02442e-07			9.5999	5.0766e-07			9.38587	4.68276e-07			9.38587	3.75819e-07				9.38587	5.61233e-07			9.38587	4.07363e-07			9.60166	4.88282e-07			9.38587	5.05255e-07				9.38587	5.21403e-07			9.60166	4.54805e-07			9.60166	4.33688e-07			9.38587	2.76848e-07
	9.39376	5.05557e-07			9.60779	5.13134e-07			9.39377	4.73134e-07			9.39376	3.80972e-07				9.39376	5.64631e-07			9.39376	4.11061e-07			9.60956	4.96261e-07			9.39376	5.10617e-07				9.39376	5.25778e-07			9.60955	4.57559e-07			9.60956	4.40866e-07			9.39376	2.76852e-07
	9.40166	5.12145e-07			9.61569	5.15988e-07			9.40166	4.77705e-07			9.40166	3.83329e-07				9.40165	5.68759e-07			9.40166	4.17723e-07			9.61745	5.02953e-07			9.40165	5.16238e-07				9.40166	5.28234e-07			9.61745	4.62003e-07			9.61745	4.45612e-07			9.40166	2.78436e-07
	9.40955	5.17549e-07			9.62358	5.18542e-07			9.40955	4.80467e-07			9.40955	3.84398e-07				9.40955	5.76007e-07			9.40955	4.22588e-07			9.62534	5.06516e-07			9.40955	5.21241e-07				9.40955	5.29885e-07			9.62534	4.68491e-07			9.62534	4.48654e-07			9.40955	2.82103e-07
	9.41745	5.18752e-07			9.63147	5.22733e-07			9.41745	4.82768e-07			9.41745	3.86232e-07				9.41744	5.82688e-07			9.41745	4.24896e-07			9.63324	5.0996e-07			9.41744	5.25607e-07				9.41744	5.32091e-07			9.63323	4.72789e-07			9.63324	4.53759e-07			9.41744	2.86958e-07
	9.42534	5.22407e-07			9.63937	5.2803e-07			9.42534	4.8598e-07			9.42534	3.91386e-07				9.42534	5.85755e-07			9.42534	4.27236e-07			9.64113	5.14937e-07			9.42534	5.30079e-07				9.42534	5.37548e-07			9.64113	4.75565e-07			9.64113	4.59254e-07			9.42534	2.89961e-07
[truncated: 2,576 more rows]
[truncated: 1 more columns]
